# Supplementary material for: Post-infarction KLHL40-mediated regulation of cardiac sarcomeric integrity and function
Source: PeerJ. 2026 Jun 5;14:e21375. doi: 10.7717/peerj.21375 (PMC13245431; doi:10.7717/peerj.21375)
Supplement: Supplemental Information 10 [file peerj-14-21375-s010.zip]

Archive with 12 entries (12 files):
- IHC in figure/Early of MI Border zone  200a╠m Masson.jpg
- IHC in figure/Early of MI Border zone IHC 200a╠m.jpg
- IHC in figure/Early of MI Border zone IHC 50a╠m.jpg
- IHC in figure/Early of MI Border zone Masson 50a╠m.jpg
- IHC in figure/Normal IHC 200a╠m.jpg
- IHC in figure/Normal IHC 50a╠m.jpg
- IHC in figure/Normal Masson 50a╠m.jpg
- IHC in figure/normal-Masson 200a╠m.jpg
- IHC in figure/Per-Scar  200a╠m Masson.jpg
- IHC in figure/Per-Scar IHC 50a╠m.jpg
- IHC in figure/Per-Scar IHC IHC 200a╠m.jpg
- IHC in figure/Per-Scar Masson 50a╠m.jpg
