# Supplementary material for: Post-infarction KLHL40-mediated regulation of cardiac sarcomeric integrity and function
Source: PeerJ. 2026 Jun 5;14:e21375. doi: 10.7717/peerj.21375 (PMC13245431; doi:10.7717/peerj.21375)
Supplement: Supplemental Information 13 [file peerj-14-21375-s013.xlsx]

## Sheet: fig 8 A-B
fig8 (A)6 hours MG132
570nm OD	0μM	1μM	5μM	10μM	blank
	0.3127	0.3134	0.4323	0.4439	0.0768
	0.3602	0.3786	0.305	0.4556
	0.3363	0.2586	0.2667	0.2775
fig8(B)18 hours MG132
570nm OD	0μM	1μM	5μM	10μM	blank
	0.1852	0.3284	0.2642	0.2288	0.0768
	0.2041	0.2471	0.2272	0.266
	0.2916	0.2974	0.1874	0.1981

## Sheet: fig8 F-G
fig8(F)6 hours chloroquine
	0μM	50μM	100μM	blank
570nm OD	1.109	1.0635	0.9245	0.0658
	0.9243	0.9901	1.0901
	1.0346	1.1004	1.1506
fig8(G)24hours chlolroquine
	0μM	50μM	100μM	blank
570nm OD	0.8543	0.1953	0.1158	0.0737
	0.8338	0.3261	0.155
	0.8184	0.3621	0.1408
