# Supplementary material for: Post-infarction KLHL40-mediated regulation of cardiac sarcomeric integrity and function
Source: PeerJ. 2026 Jun 5;14:e21375. doi: 10.7717/peerj.21375 (PMC13245431; doi:10.7717/peerj.21375)
Supplement: Supplemental Information 14 [file peerj-14-21375-s014.xlsx]

## Sheet: GSE56570_Non-normalized_data
ID_REF	WT1.AVG_Signal	WT1.Avg_NBEADS	WT1.BEAD_STDERR	WT1.Detection Pval	WT2.AVG_Signal	WT2.Avg_NBEADS	WT2.BEAD_STDERR	WT2.Detection Pval	WT3.AVG_Signal	WT3.Avg_NBEADS	WT3.BEAD_STDERR	WT3.Detection Pval	KO1.AVG_Signal	KO1.Avg_NBEADS	KO1.BEAD_STDERR	KO1.Detection Pval	KO2.AVG_Signal	KO2.Avg_NBEADS	KO2.BEAD_STDERR	KO2.Detection Pval	KO3.AVG_Signal	KO3.Avg_NBEADS	KO3.BEAD_STDERR	KO3.Detection Pval
ILMN_2735294	141.563	52	3.25686	0	148.524	40	5.25748	0	141.311	50	3.10093	0.00106838	153.509	56	4.96627	0	132.229	38	2.71431	0.00320513	149.002	64	3.70995	0
ILMN_2417611	103.037	50	2.67659	0.61859	102.616	43	1.84081	0.690171	104.103	45	2.40581	0.569444	100.836	44	2.61471	0.880342	100.141	52	2.1874	0.804487	103.806	57	1.91111	0.563034
ILMN_2545897	159.837	49	3.04473	0	156.855	52	3.54612	0	175.391	54	4.58845	0	153.453	43	3.63289	0	155.236	40	3.29171	0	162.37	64	3.13371	0
ILMN_2762289	113.104	46	2.33018	0.0950855	110.872	56	2.05783	0.173077	116.601	48	2.42755	0.0619658	113.441	51	2.08452	0.122863	116.615	42	2.76353	0.0416667	113.292	46	2.71313	0.100427
ILMN_1248788	113.521	48	2.321	0.0854701	114.284	31	3.16669	0.0918803	110.164	34	2.78001	0.200855	108.773	37	2.50003	0.299145	111.276	23	4.83259	0.121795	110.348	29	3.2949	0.167735
ILMN_2707227	113.248	33	2.62917	0.0918803	118.127	49	3.12948	0.0544872	112.886	29	2.81613	0.127137	112.009	33	3.03608	0.154915	107.659	37	2.64891	0.232906	111.613	44	2.03127	0.135684
ILMN_2896528	3373.72	52	98.0254	0	3337.06	47	84.6243	0	3095.53	53	106.27	0	3128.41	31	145.483	0	2684.9	48	76.8508	0	2835.96	50	72.6717	0
ILMN_2721178	931.275	45	32.9659	0	1000.91	45	35.7797	0	873.632	46	30.6032	0	886.76	29	32.6435	0	788.563	38	26.1371	0	841.173	58	20.6655	0
ILMN_1227723	403.377	35	14.1541	0	427.018	32	13.697	0	386.939	38	12.8059	0	346.179	40	8.6269	0	336.712	31	10.5814	0	399.02	44	13.8969	0
ILMN_2458837	101.304	57	1.47401	0.762821	100.46	49	2.13687	0.849359	96.6569	36	2.83638	0.971154	104.45	49	2.11591	0.611111	99.3667	41	1.92404	0.867521	100.347	57	1.61865	0.823718
ILMN_3033922	1366.19	41	58.9514	0	1736.73	38	53.12	0	1512.61	34	38.1263	0	1556.2	52	45.9597	0	1430.06	31	52.5934	0	1506.52	35	55.8361	0
ILMN_3092673	6182.07	39	181.587	0	6380.64	49	224.83	0	6284.28	53	136.474	0	5835.63	49	158.391	0	5766.59	46	149.022	0	5864.1	51	171.482	0
ILMN_1230777	3514.11	49	122.048	0	3834.43	51	142.855	0	3666.97	42	135.571	0	3314.13	49	116.999	0	3434.94	59	104.995	0	3222.27	61	113.257	0
ILMN_2730714	2379.3	41	73.9048	0	2679.22	54	76.2021	0	2312.24	38	66.71	0	2466.18	41	79.3717	0	2518.82	54	72.9364	0	2743.49	46	89.1305	0
ILMN_1246069	3872.61	36	237.661	0	4703.32	36	242.487	0	3867.04	40	176.627	0	4070.33	38	218.518	0	3959.61	51	152.787	0	4167.37	55	171.3	0
ILMN_1232042	110.202	56	3.04271	0.175214	105.409	48	1.90868	0.469017	110.008	52	2.60611	0.202991	102.44	54	1.82335	0.785256	104.211	40	2.23837	0.46688	103.182	49	2.40856	0.61859
ILMN_1243193	590.071	47	29.2141	0	612.332	48	23.7973	0	553.392	37	27.4776	0	635.466	51	23.8094	0	527.437	46	17.5551	0	582.838	51	18.854	0
ILMN_2524361	107.976	55	2.48431	0.266026	107.3	42	2.95979	0.331197	105.844	54	1.79996	0.403846	103.8	53	2.46233	0.667735	104.935	40	2.53526	0.411325	101.493	51	2.06913	0.738248
ILMN_1233188	189.373	59	6.09041	0	182.179	44	5.21844	0	199.94	48	5.51611	0	174.545	57	4.2817	0	180.205	57	4.51718	0	178.923	59	4.8946	0
ILMN_2543688	768.473	64	18.4842	0	707.506	63	22.9282	0	894.938	54	28.2216	0	652.773	52	17.6016	0	665.238	58	21.4524	0	733.703	44	30.2128	0
ILMN_3162224	1374	37	45.3066	0	1472.64	48	48.2116	0	1389.84	35	49.7919	0	1200.65	37	40.7287	0	1213.56	43	46.7361	0	1428.65	42	46.2062	0
ILMN_2816356	121.415	37	3.49622	0.0235043	115.195	32	3.33322	0.0833333	110.898	27	2.61411	0.17735	112.499	39	2.47813	0.142094	117.751	22	4.83804	0.0352564	126.075	41	4.2516	0.0117521
ILMN_1224596	125.802	42	3.07957	0.00961539	125.078	53	2.70723	0.0128205	137.306	75	2.45358	0.00106838	125.269	44	3.55469	0.0181624	122.518	52	2.82923	0.0181624	127.388	40	3.52288	0.00854701
ILMN_1233643	110.763	60	2.19915	0.15812	109.392	56	2.22032	0.21688	113.031	44	2.14891	0.123932	109.167	43	2.50565	0.274573	113.888	46	2.82173	0.0779915	118.279	58	2.68297	0.0448718
ILMN_2808939	260.021	38	7.65069	0	269.529	39	7.36837	0	335.2	45	12.7456	0	222.848	45	7.47674	0	244.941	42	8.55031	0	280.366	39	9.40926	0
ILMN_2771349	341.176	47	10.2097	0	332.139	57	9.96351	0	431.838	44	12.6809	0	347.636	48	10.7312	0	317.79	56	8.63294	0	383.841	60	11.1084	0
ILMN_2773981	314.873	56	9.18446	0	325.469	56	9.16165	0	406.114	53	14.1587	0	268.881	59	6.48766	0	300.411	50	11.1781	0	328.426	38	13.9782	0
ILMN_2634564	437.776	31	25.1134	0	376.112	23	29.9942	0	392.495	33	25.0475	0	446.84	38	24.8339	0	412.215	37	23.6397	0	436.612	40	23.8501	0
ILMN_1216623	504.57	39	22.4996	0	543.339	45	16.3255	0	437.633	39	12.6664	0	491.721	35	16.0107	0	456.602	49	13.1905	0	501.712	32	20.5499	0
ILMN_2435996	207.707	58	3.9829	0	204.463	67	4.87028	0	189.466	53	4.52283	0	194.882	68	4.42046	0	190.429	62	3.15967	0	212.961	52	4.89281	0
ILMN_1215157	689.336	53	16.745	0	733.535	40	20.1737	0	691.592	39	23.6291	0	786.307	50	25.6054	0	727.088	40	26.0989	0	714.334	46	16.8007	0
ILMN_1228777	108.553	33	2.60665	0.241453	104.431	35	1.89473	0.543803	104.378	41	2.36466	0.547009	109.53	42	2.38698	0.260684	102.953	39	1.88944	0.582265	104.911	47	1.88567	0.471154
ILMN_2737647	109.673	35	2.89467	0.192308	121.034	32	2.75773	0.0320513	109.978	31	3.33649	0.202991	109.22	35	2.41335	0.271367	108.713	38	2.20023	0.181624	113.423	40	2.60376	0.0982906
ILMN_1236537	109.871	41	2.05517	0.182692	110.205	54	1.91778	0.188034	116.539	42	3.04061	0.0619658	113.917	47	1.63674	0.11859	108.766	52	1.96306	0.179487	108.717	38	2.23795	0.222222
ILMN_2772422	108.033	53	1.75754	0.262821	113.734	58	2.37575	0.106838	110.791	52	2.48995	0.179487	111.234	51	2.15312	0.176282	107.266	62	1.51514	0.242521	107.938	56	2.82018	0.268162
ILMN_1216425	106.915	36	3.09386	0.327991	103.392	46	1.59091	0.629274	101.025	54	1.93221	0.78953	107.749	38	2.76029	0.366453	103.923	29	3.19373	0.489316	102.887	49	2.35844	0.639957
ILMN_2739275	103.653	32	2.96471	0.559829	101.768	32	1.7599	0.754274	103.1	43	2.45319	0.645299	97.8413	45	2.15912	0.973291	104.595	33	2.98008	0.434829	102.663	37	2.79994	0.662393
ILMN_2734484	252.547	50	9.72924	0	209.404	43	7.68595	0	255.874	42	9.97343	0	200.842	35	11.589	0	218.055	36	9.33816	0	285.639	38	12.9798	0
ILMN_2652961	114.05	40	2.67976	0.0790598	107.894	47	2.42568	0.290598	109.039	39	2.0308	0.242521	110.896	41	2.32806	0.188034	108.211	36	1.99379	0.202991	108.38	37	2.93625	0.237179
ILMN_2952292	130.486	37	3.03621	0.00641026	139.593	42	3.96877	0.00213675	131.771	39	3.40451	0.00534188	135.393	38	4.03087	0.00320513	129.969	56	2.50539	0.0042735	126.98	50	2.39009	0.0106838
ILMN_2699078	106.454	41	2.35469	0.360043	99.2959	39	1.60644	0.90812	114.126	45	3.30304	0.104701	104.186	39	2.2628	0.639957	105.459	43	2.602	0.382479	103.148	39	2.19076	0.621795
ILMN_2551266	120.545	48	2.36511	0.0288462	122.145	46	2.38564	0.025641	115.983	51	2.49639	0.0683761	129.641	66	3.10209	0.00747863	126.2	61	2.4319	0.00747863	129.899	48	3.90306	0.00747863
ILMN_2660815	1197.22	55	28.8085	0	1175.35	42	41.4064	0	1405.97	43	41.5252	0	1298.13	57	36.4857	0	1247.64	52	37.1848	0	1397.56	40	40.3818	0
ILMN_1243593	434.086	38	13.1982	0	476.281	41	12.4034	0	526.323	47	16.0769	0	530.671	37	16.3884	0	504.015	42	15.5871	0	604.285	39	19.1291	0
ILMN_1219797	151.314	27	8.68265	0	134.197	40	4.01412	0.0042735	152.694	34	5.99311	0	134.262	46	4.3106	0.00320513	129.739	39	3.1784	0.0042735	139.309	37	4.57313	0.0042735
ILMN_1231132	285.438	42	10.0353	0	293.684	36	8.34577	0	386.11	37	11.8354	0	292.937	36	9.56273	0	277.842	45	7.93593	0	321.52	47	10.7205	0
ILMN_1257639	381.248	49	16.4407	0	367.949	52	12.5493	0	283.663	32	13.2451	0	390.158	52	10.6514	0	346.131	59	10.3667	0	296.459	52	10.159	0
ILMN_2718462	240.097	29	9.7719	0	254.667	37	11.4219	0	249.227	44	7.85204	0	228.793	28	8.80305	0	226.168	32	7.34549	0	247.577	26	11.669	0
ILMN_2653881	238.452	34	9.68603	0	240.491	40	8.74192	0	273.706	31	11.3287	0	233.519	39	8.03572	0	228.707	34	8.28042	0	248.795	44	7.33892	0
ILMN_1233543	166.991	43	6.26261	0	154.328	46	4.07929	0	151.341	41	4.54465	0	153.284	45	5.11284	0	157.709	40	5.92874	0	172.784	52	7.0445	0
ILMN_2638061	241.624	44	7.37338	0	258.79	42	10.5088	0	292.411	43	10.3347	0	255.648	48	9.30589	0	255.14	64	7.21059	0	278.251	47	8.96721	0
ILMN_1252243	883.884	49	23.3893	0	838.785	39	25.8456	0	833.85	49	20.4875	0	835.67	40	16.4776	0	809.296	34	22.0759	0	739.25	44	19.0641	0
ILMN_2836586	213.565	35	6.64553	0	217.137	35	8.08547	0	231.343	40	8.31723	0	229.768	43	5.63645	0	208.625	29	8.13189	0	191.922	41	5.30942	0
ILMN_1222927	124.268	54	2.66852	0.0106838	118.177	40	2.85746	0.0534188	127.458	46	3.01295	0.0128205	121.259	39	2.95399	0.0384615	127.698	42	3.92372	0.00641026	122.534	43	2.07432	0.0235043
ILMN_1213681	419.967	38	13.3414	0	486.19	39	15.2119	0	488.673	46	14.0266	0	462.195	50	13.6492	0	434.352	46	11.5016	0	494.422	36	16.9596	0
ILMN_2735413	136.113	36	6.28358	0.00213675	140.5	36	3.77546	0.00213675	126.362	39	3.03931	0.0138889	197.37	42	6.45688	0	198.136	48	6.30967	0	211.185	36	9.64287	0
ILMN_2735415	170.405	35	7.7513	0	181.451	37	7.99913	0	134.532	37	3.85182	0.00106838	247.493	48	8.19231	0	264.082	37	12.1877	0	215.254	34	8.50977	0
ILMN_2807229	142.567	44	4.67171	0	135.212	43	3.47023	0.00320513	140.163	38	5.01956	0.00106838	149.675	48	4.5358	0.00106838	129.147	41	3.80536	0.00534188	126.501	40	2.81278	0.0106838
ILMN_1225808	209.822	47	6.26156	0	203.474	64	6.26553	0	182.98	51	6.01076	0	176.801	51	5.03954	0	179.485	69	4.54406	0	179.62	56	4.92536	0
ILMN_1237980	431.649	54	13.6756	0	372.044	45	14.502	0	215.108	45	7.02611	0	341.237	50	13.0056	0	256.268	36	12.8921	0	204.406	50	6.6992	0
ILMN_2891688	507.23	35	19.5188	0	503.237	40	18.33	0	523.004	44	17.3062	0	492.221	43	14.4455	0	440.316	39	15.682	0	563.544	38	16.6233	0
ILMN_2484274	538.877	41	20.6292	0	459.109	66	15.3214	0	455.744	44	19.1627	0	432.365	53	17.9191	0	412.483	37	20.8423	0	539.197	51	13.5464	0
ILMN_2686463	156.321	50	4.31905	0	149.889	51	3.72997	0	180.167	48	5.33921	0	143.072	48	3.54956	0.00106838	146.184	59	3.42118	0	150.811	61	3.62775	0
ILMN_2712923	146.093	58	3.32665	0	139.78	47	3.5652	0.00213675	144.213	49	3.9308	0	140.773	53	3.09335	0.00213675	143.793	71	3.039	0	144.328	71	3.60263	0.00213675
ILMN_2670313	208.422	44	7.00074	0	195.185	48	6.35501	0	201.709	48	5.87702	0	205.583	51	6.16929	0	183.285	43	5.45356	0	173.78	43	4.92597	0
ILMN_2551741	4703.77	61	165.054	0	3370.18	60	89.5028	0	2882.76	46	96.9647	0	5998.61	60	201.756	0	2844.95	45	106.899	0	3466.8	59	133.304	0
ILMN_2732336	126.048	57	3.56275	0.00961539	125.416	55	2.67369	0.0117521	114.404	39	2.10016	0.0982906	126.207	58	2.38704	0.017094	124.359	42	2.82667	0.0138889	126.683	50	2.67043	0.0106838
ILMN_1222389	110.829	57	2.47824	0.151709	111.544	54	2.15153	0.161325	111.035	57	2.71223	0.17094	106.144	60	1.92645	0.474359	105.868	54	2.12548	0.344017	115.1	63	2.55724	0.073718
ILMN_2637698	804.032	31	23.8665	0	880.966	42	31.9118	0	917.384	42	25.5331	0	831.197	46	25.8571	0	786.566	47	25.4436	0	967.991	45	29.1333	0
ILMN_1243274	116.283	62	2.54982	0.0512821	114.605	62	2.38748	0.0876068	114.456	59	2.4128	0.0972222	118.865	59	2.82792	0.0566239	110.961	44	2.21477	0.128205	113.466	53	2.66784	0.0982906
ILMN_2674228	291.442	42	15.4505	0	297.241	51	12.3894	0	288.173	50	9.60416	0	267.7	53	8.47149	0	261.089	42	11.0419	0	267.994	50	8.07006	0
ILMN_1260494	105.91	40	2.35324	0.391026	107.26	47	2.76091	0.333333	103.99	48	2.6247	0.575855	104.392	43	2.38448	0.617521	105.089	41	1.88515	0.401709	104.65	55	1.84058	0.49359
ILMN_2758762	116.54	45	2.34346	0.0502137	113.411	25	2.52008	0.113248	117.518	24	3.58435	0.0534188	129.349	44	3.55403	0.00747863	118.487	39	3.07554	0.0309829	118.471	32	3.3125	0.0416667
ILMN_2438555	199.062	53	6.44043	0	224.896	55	8.07366	0	235.267	44	9.92629	0	205.881	50	7.15349	0	187.776	52	4.63899	0	244.133	46	9.87838	0
ILMN_2772686	285.452	54	11.4008	0	276.759	44	7.62428	0	325.184	66	9.37445	0	280.417	54	9.4913	0	285.487	53	10.7527	0	318.579	44	12.1818	0
ILMN_2545915	151.363	44	3.97139	0	155.805	39	3.61082	0	179.458	57	5.22911	0	157.694	44	3.82639	0	151.023	40	4.89231	0	167.291	62	4.18872	0
ILMN_2601546	108.361	32	2.41988	0.245726	111.49	44	2.41595	0.162393	113.723	48	2.48041	0.110043	107.151	28	1.97816	0.407051	111.207	42	2.72311	0.122863	112.148	38	2.69514	0.128205
ILMN_2932814	262.938	43	10.1295	0	272.118	43	7.1608	0	327.724	39	13.4325	0	269.784	39	10.5404	0	246.84	44	7.69724	0	290.145	43	11.4164	0
ILMN_1245467	487.355	50	12.9468	0	476.171	35	14.9287	0	698.574	53	17.9904	0	486.254	39	9.26368	0	486.109	48	11.7757	0	627.278	50	15.5688	0
ILMN_2723666	105.156	38	2.50464	0.442308	98.2371	32	2.22065	0.95406	102.781	30	2.13719	0.674145	97.8511	36	1.53562	0.972222	102.814	35	2.3974	0.592949	102.389	41	2.36694	0.685897
ILMN_2608985	101.023	40	2.66353	0.793803	98.7984	48	1.96236	0.934829	99.1087	31	2.76371	0.899573	99.4732	36	2.39368	0.932692	95.7909	30	2.51946	0.981838	97.7171	33	2.39587	0.935897
ILMN_1217319	103.226	48	2.10407	0.598291	101.623	43	2.00787	0.763889	102.206	38	2.24311	0.71047	98.1773	34	1.69716	0.967949	96.9408	45	2.02293	0.963675	100.92	34	2.06667	0.778846
ILMN_1230831	107.885	33	2.74673	0.270299	108.878	32	2.41766	0.236111	103.379	33	2.84828	0.621795	102.618	15	3.02439	0.774573	106.332	34	3.04302	0.301282	105.261	38	2.75461	0.445513
ILMN_2725876	107.213	38	2.15187	0.304487	112.467	37	2.59149	0.128205	112.958	30	3.73015	0.125	116.626	42	3.09183	0.0758547	110.733	43	3.00744	0.132479	107.396	39	2.81886	0.29594
ILMN_1240839	110.44	38	3.31375	0.166667	122.615	24	4.92177	0.025641	114.456	29	3.53217	0.0972222	119.44	36	2.44025	0.0502137	105.271	22	3.49037	0.394231	120.861	32	4.04152	0.034188
ILMN_2848071	109.469	30	2.86101	0.198718	110.907	34	2.52517	0.173077	112.233	26	2.40074	0.139957	113.271	34	3.44276	0.126068	109.528	19	2.8757	0.159188	108.814	34	3.11193	0.217949
ILMN_1248518	102.046	40	2.28104	0.714744	106.441	36	2.43999	0.394231	97.5195	40	1.49982	0.948718	105.769	37	3.03081	0.497863	105.964	40	2.27395	0.331197	103.005	31	3.19852	0.630342
ILMN_2720925	404.475	40	12.0261	0	406.319	57	8.85005	0	383.938	39	10.9604	0	434.495	31	14.0657	0	380.853	39	11.8532	0	407.873	43	12.5303	0
ILMN_2658619	1563.63	28	73.6928	0	1503.37	36	74.945	0	1610.51	34	82.0741	0	1638.4	36	52.7842	0	1513.53	45	62.8704	0	1537.56	45	70.3966	0
ILMN_2682917	104.281	33	2.20084	0.507479	102.503	40	2.27135	0.700855	104.388	40	2.71087	0.54594	107.569	39	2.52856	0.375	104.397	37	2.57695	0.456197	105.277	39	2.53687	0.442308
ILMN_2972403	111.997	35	2.53043	0.11859	110.475	31	3.01194	0.183761	111.803	27	3.95656	0.152778	116.958	37	3.09105	0.0694445	110.455	41	3.0868	0.138889	114.349	35	3.03315	0.0854701
ILMN_1217710	109.28	46	2.2396	0.206197	109.839	40	2.67264	0.196581	105.568	48	1.82982	0.424145	110.468	45	2.6593	0.213675	108.99	45	2.74957	0.173077	110.969	37	3.157	0.147436
ILMN_2973337	110.262	27	3.03654	0.174145	114.51	26	2.75553	0.0897436	114.144	32	3.75454	0.104701	110.686	31	2.37152	0.196581	115.041	17	2.55633	0.0555556	124.808	24	5.14791	0.0181624
ILMN_2549368	107.508	56	2.28972	0.288461	102.972	55	2.11006	0.663462	108.604	61	2.38418	0.260684	110.937	46	2.46836	0.188034	101.07	42	1.75919	0.721154	107.996	48	2.5489	0.264957
ILMN_2418656	109.95	48	2.12193	0.182692	116.794	52	2.24192	0.0662393	109.412	51	2.10423	0.226496	113.668	59	1.9517	0.120727	109.121	51	2.07163	0.17094	110.975	55	2.31716	0.147436
ILMN_1236032	108.361	35	2.26381	0.245726	105.986	41	1.89672	0.425214	109.496	37	2.90512	0.222222	105.507	51	1.83199	0.514957	106.435	48	2.2712	0.293803	110.934	42	2.86474	0.148504
ILMN_2705878	131.132	38	2.77887	0.00641026	127.367	43	3.37641	0.0106838	126.128	42	2.45264	0.0149573	128.807	44	3.64986	0.00854701	124.409	39	2.68327	0.0138889	128.596	39	3.22931	0.00854701
ILMN_2621780	106.928	38	2.52782	0.327991	101.388	36	1.988	0.780983	101.065	36	2.89743	0.787393	107.819	33	3.36503	0.353633	102.75	35	2.2764	0.598291	100.948	50	1.94336	0.775641
ILMN_1226653	149.622	48	4.2296	0	173.954	46	4.70184	0	181.847	33	5.04546	0	149.021	31	5.11002	0.00106838	152.242	25	3.57232	0	178.742	39	6.82228	0
ILMN_1227616	108.016	37	1.96509	0.263889	107.624	46	2.9354	0.310897	111.021	45	2.37954	0.172009	114.954	49	2.71665	0.0972222	115.568	38	2.60147	0.0523504	106.296	38	2.39434	0.369658
ILMN_2604467	374.845	51	12.4465	0	369.962	40	9.78382	0	407.153	32	15.7017	0	352.807	46	11.6677	0	321.997	36	7.37484	0	362.019	46	12.6118	0
ILMN_2655105	193.711	58	5.71341	0	190.004	42	7.07434	0	239.452	54	7.58134	0	189.375	49	5.73706	0	194.353	58	7.14812	0	209.776	51	5.16603	0
ILMN_2653890	108.221	36	3.4574	0.251068	106.299	50	1.72755	0.403846	108.827	45	2.30407	0.252137	109.45	52	2.08994	0.264957	109.069	37	2.35321	0.173077	110.382	45	2.22692	0.167735
ILMN_1220374	267.245	46	11.043	0	234.374	51	7.9466	0	276.322	38	15.0753	0	258.084	44	10.5835	0	238.371	47	9.74887	0	269.209	39	13.7728	0
ILMN_1253221	110.844	49	2.74896	0.151709	108.197	40	3.55341	0.270299	125.712	31	4.22932	0.0149573	119.402	42	2.79904	0.0502137	106.525	47	2.28694	0.287393	106.269	45	2.98722	0.371795
ILMN_1225086	144.039	39	4.57834	0	147.22	33	3.52581	0	146.868	43	4.32488	0	150.162	50	3.38939	0.00106838	139.34	40	4.04598	0.00106838	146.706	32	4.56921	0.00106838
ILMN_2688452	105.96	50	2.80924	0.386752	101.898	55	1.93558	0.744658	101.469	58	1.89169	0.759615	104.015	41	1.53049	0.651709	97.5253	57	1.64907	0.951923	102.194	43	2.63029	0.699786
ILMN_2543198	104.64	43	2.11841	0.479701	101.779	40	2.48299	0.754274	108.405	50	2.0892	0.264957	109.179	56	1.79543	0.272436	102.68	56	2.09018	0.606838	108.803	59	2.64613	0.217949
ILMN_2444799	157.797	47	4.6887	0	161.135	51	4.66533	0	153.025	58	3.77348	0	154.496	52	4.35236	0	155.523	49	5.03033	0	157.368	47	4.28762	0
ILMN_2727437	127.905	26	5.39243	0.00747863	126.806	31	5.13861	0.0106838	145.737	31	6.2032	0	126.145	25	4.08978	0.0181624	136.612	34	4.89407	0.00213675	136.128	34	4.88115	0.0042735
ILMN_2628021	440.093	54	12.5365	0	433.698	39	13.9758	0	587.98	42	22.2316	0	423.615	44	14.1538	0	426.161	33	17.4859	0	449.145	31	18.9791	0
ILMN_2793281	312.393	38	15.7127	0	304.248	41	9.67202	0	357.97	51	11.2844	0	274.687	46	7.67525	0	289.275	40	13.0834	0	316.691	28	10.3228	0
ILMN_2729134	99.0771	48	1.6927	0.90812	99.721	41	2.08177	0.885684	98.4014	37	1.75865	0.932692	95.4258	46	2.27882	0.99359	96.6423	46	1.71589	0.967949	97.1482	48	1.83013	0.957265
ILMN_2603581	1585.33	40	47.1593	0	1507.94	48	39.1061	0	1486.29	39	47.0299	0	1463.45	33	52.551	0	1535.46	36	50.4826	0	1579.02	37	61.5769	0
ILMN_1253176	96.8102	43	1.84543	0.972222	96.954	28	1.5348	0.983974	105.331	42	2.79511	0.442308	98.0057	23	2.74477	0.970085	103.768	48	2.15257	0.496795	106.999	34	2.46976	0.32906
ILMN_2729008	255.561	42	8.5654	0	256.602	59	7.01328	0	253.026	44	7.01447	0	252.775	48	8.04759	0	245.065	44	8.93261	0	258.255	41	8.29282	0
ILMN_1228112	118.379	47	3.07018	0.0373932	108.317	52	2.19205	0.257479	110.094	47	2.86799	0.202991	109.711	39	1.89684	0.252137	111.473	54	2.36807	0.115385	109.811	44	2.74936	0.184829
ILMN_1248172	115.397	60	2.59156	0.0619658	118.073	54	2.49135	0.0566239	114.823	60	2.2464	0.090812	113.33	47	2.45356	0.125	118.144	49	2.19199	0.0320513	115.017	45	3.07048	0.0769231
ILMN_1234456	147.361	45	3.63497	0	144.645	41	3.69126	0.00213675	143.399	37	4.13821	0	144.796	30	3.81453	0.00106838	158.64	48	4.97312	0	153.864	26	5.03892	0
ILMN_1256281	120.669	49	2.32049	0.0277778	122.091	44	2.92877	0.0267094	131.472	38	3.56327	0.00534188	119.646	48	2.42258	0.0459402	118.451	49	2.24127	0.0309829	137.867	42	4.27193	0.0042735
ILMN_2611352	658.102	36	20.8217	0	616.778	36	22.9438	0	741.956	42	27.3025	0	669.752	45	19.5085	0	603.835	34	17.0533	0	747.108	34	28.1011	0
ILMN_2622630	518.732	32	30.1633	0	583.3	36	24.6855	0	465.43	44	19.5846	0	546.066	39	24.6664	0	505.305	32	21.9509	0	568.286	29	28.3772	0
ILMN_2495446	115.223	52	4.26879	0.0673077	108.685	67	1.72415	0.246795	111.091	47	2.51692	0.168803	115.617	55	1.83763	0.0876068	112.148	48	2.36307	0.103633	105.778	53	2.1755	0.403846
ILMN_1230077	110.092	51	2.22633	0.179487	109.274	42	3.52981	0.223291	110.297	61	2.08618	0.196581	107.324	49	1.61628	0.391026	111.122	43	2.88429	0.125	110.505	55	2.16405	0.165598
ILMN_2717539	98.0177	36	2.3613	0.946581	94.0908	33	1.14652	1	93.4735	43	1.74703	0.997863	97.3804	42	1.59609	0.980769	101.775	32	3.22846	0.669872	94.6676	38	1.95208	0.991453
ILMN_1246762	140.565	60	2.97996	0	142.068	64	3.10494	0.00213675	139.988	51	3.44926	0.00106838	149.101	56	3.19778	0.00106838	141.641	46	4.17158	0.00106838	141.906	60	2.86376	0.00213675
ILMN_2737319	744.775	56	23.5415	0	779.601	61	30.9151	0	794.118	49	30.4289	0	814.992	49	24.7582	0	744.419	51	30.2662	0	795.617	36	27.1751	0
ILMN_2470615	134.51	58	3.3071	0.00320513	129.599	51	3.21072	0.00854701	136.488	55	2.82764	0.00106838	135.696	51	3.3971	0.00320513	124.755	55	2.74044	0.0138889	134.421	50	3.09769	0.0042735
ILMN_2596016	278.144	62	7.98569	0	309.551	46	13.5587	0	293.498	36	13.0303	0	272.481	45	11.743	0	272.127	44	10.1463	0	300.447	40	9.55688	0
ILMN_2543157	192.69	46	7.03163	0	215.881	59	6.88596	0	201.182	50	7.04561	0	213.784	57	7.81737	0	187.442	46	5.11843	0	200.678	54	6.93349	0
ILMN_1253084	112.329	44	2.82133	0.11218	114.299	47	2.31655	0.0918803	108.763	47	2.21442	0.253205	110.916	58	1.89705	0.188034	109.316	60	2.11522	0.16453	107.239	50	2.60589	0.310897
ILMN_1245913	110.75	37	1.9715	0.15812	117.115	32	2.66	0.0641026	109.754	38	2.52678	0.211538	112.084	49	2.43172	0.154915	116.865	32	3.07496	0.0405983	112.04	29	1.74203	0.13141
ILMN_3041584	111.066	35	3.5527	0.146368	108.566	39	2.48955	0.247863	109.844	44	2.76952	0.21047	107.626	38	2.50812	0.372863	109.446	40	2.36542	0.160256	109.971	26	3.4602	0.179487
ILMN_2669540	1035.91	53	19.1901	0	1046.53	38	27.1285	0	1093.31	41	28.7211	0	966.776	50	18.9753	0	902.056	57	18.8726	0	989.992	50	22.3782	0
ILMN_3116330	943.819	34	37.826	0	957.853	34	32.3907	0	1003.65	22	33.995	0	874.416	36	30.4032	0	838.253	41	26.785	0	918.047	37	34.3234	0
ILMN_2688871	130.119	37	4.41985	0.00747863	149.742	48	5.82767	0	149.483	44	5.08888	0	147.009	44	6.05304	0.00106838	125.66	48	2.96602	0.00747863	147.77	51	4.68503	0.00106838
ILMN_1223358	215.045	37	6.55529	0	223.556	34	8.81514	0	260.273	35	9.75266	0	203.469	44	4.62365	0	222.219	38	7.38369	0	216.745	49	5.7232	0
ILMN_2434621	103.88	49	1.9607	0.53953	103.19	56	2.04695	0.647436	98.7307	47	2.43834	0.916667	102.727	61	1.86627	0.767094	100.197	48	2.16244	0.803419	102.924	57	1.87144	0.636752
ILMN_1240471	1011.31	36	29.1422	0	979.984	49	28.9579	0	1808.9	57	45.6614	0	892.911	52	20.439	0	942.648	42	28.7831	0	1460.52	51	28.8588	0
ILMN_2769680	358.352	44	12.936	0	381.786	49	15.5233	0	592.076	48	19.079	0	341.218	47	12.6138	0	345.979	45	10.8588	0	525.029	39	21.1173	0
ILMN_1260568	107.205	45	2.53857	0.305556	106.894	49	2.16844	0.351496	106.81	55	2.40887	0.351496	108.625	56	2.32343	0.307692	110.63	47	2.4237	0.134615	109.922	45	2.34131	0.180556
ILMN_1243451	191.182	28	5.28876	0	209.806	33	9.35055	0	211.838	52	5.59604	0	200.888	32	5.4888	0	198.572	38	8.11421	0	193.333	40	5.94452	0
ILMN_1242334	196.728	42	9.65784	0	206.53	44	8.37846	0	199.913	36	6.58927	0	189.321	44	5.27128	0	217.329	38	7.42025	0	225.043	47	9.8017	0
ILMN_1255473	240.089	38	9.15648	0	205.254	45	7.31034	0	232.263	41	8.4451	0	232.33	46	8.18183	0	228.054	38	10.5076	0	264.501	37	8.4673	0
ILMN_2663410	101.456	41	2.58452	0.754274	97.7592	37	2.12453	0.964744	98.1716	41	1.54493	0.935897	96.3649	39	1.47253	0.991453	101.094	47	1.99802	0.721154	98.7162	36	2.62748	0.904915
ILMN_2915716	115.529	35	2.75117	0.0619658	115.742	32	4.47101	0.0779915	104.984	28	3.0274	0.487179	111.251	36	2.25686	0.175214	113.805	47	2.37588	0.0779915	113.282	32	2.32857	0.101496
ILMN_1240829	33898.9	55	721.875	0	34224.1	46	992.533	0	33957	68	830.694	0	31756.3	47	1032.61	0	31265.6	44	830.394	0	32312.6	45	946.975	0
ILMN_1254001	208.856	39	8.34581	0	198.065	32	8.10988	0	188.086	54	3.75642	0	211.817	36	7.58557	0	199.135	54	5.90345	0	188.258	43	6.10479	0
ILMN_2437143	102.651	55	1.79933	0.653846	104.881	36	2.76486	0.509615	99.1661	46	2.0206	0.897436	101.26	45	2.12145	0.857906	96.9858	41	1.72863	0.961538	97.5682	39	1.59	0.941239
ILMN_2665198	268.31	39	8.18258	0	286.764	33	9.50765	0	295.523	33	10.932	0	277.588	40	10.915	0	276.654	36	8.74815	0	296.105	37	8.82787	0
ILMN_2693895	14078.7	43	396.68	0	13787	43	380.225	0	13527.8	33	353.63	0	9950.71	41	312.282	0	10019.4	43	273.289	0	9520.44	38	315.797	0
ILMN_2639189	101.686	34	2.42476	0.735043	100.183	41	1.81723	0.862179	106.132	28	3.1509	0.38141	98.2408	38	1.8246	0.965812	112.114	28	3.99917	0.103633	100.192	23	3.35071	0.827991
ILMN_2776681	315.656	42	12.6682	0	340.555	38	13.4243	0	340.897	45	11.2149	0	335.285	41	11.0682	0	356.572	46	12.4781	0	406.611	45	14.7652	0
ILMN_1240205	115.306	44	2.74978	0.0651709	111.88	68	1.68114	0.145299	114.679	53	2.16501	0.0940171	113.301	46	2.34858	0.125	110.516	48	2.89394	0.136752	116.817	55	2.89436	0.0566239
ILMN_1259701	141.72	32	4.73409	0	149.655	49	4.17783	0	184.724	38	6.81814	0	143.729	46	4.76568	0.00106838	146.424	39	4.40033	0	162.065	54	5.68696	0
ILMN_1240537	611.485	52	14.3234	0	643.686	50	16.1095	0	463.664	56	11.036	0	591.289	51	17.792	0	613.449	39	17.8624	0	556.362	44	15.5442	0
ILMN_2607858	101.072	34	2.67752	0.787393	100.523	48	1.49283	0.846154	99.2638	49	1.55494	0.895299	104.559	44	2.28927	0.596154	105.078	25	2.83003	0.401709	104.866	39	2.54981	0.475427
ILMN_2545978	107.027	51	2.19229	0.318376	110.417	50	2.97579	0.184829	105.02	47	1.88879	0.478633	109.723	45	2.07588	0.251068	110.725	47	2.39002	0.132479	111.501	45	2.51314	0.136752
ILMN_2601928	108.213	58	2.01701	0.251068	105.996	51	2.34194	0.425214	107.296	64	1.71394	0.315171	115.84	49	3.13196	0.0844017	107.345	52	2.41599	0.240385	110.896	44	2.9025	0.153846
ILMN_1236932	98.4235	29	2.29538	0.930556	100.778	44	2.23655	0.821581	104.719	43	2.91092	0.513889	105.426	42	2.27001	0.521367	104.044	37	2.56	0.477564	95.9546	33	1.78912	0.981838
ILMN_2421580	100.294	67	2.17293	0.848291	99.9872	40	2.16594	0.869658	99.5005	52	1.50977	0.884615	102.314	61	1.7709	0.793803	103.331	55	2.42087	0.53953	103.866	61	1.86237	0.558761
ILMN_2727893	1434.21	55	38.0269	0	1607.31	48	49.9168	0	1333.12	65	36.102	0	1526.76	44	53.7261	0	1319.51	36	58.6463	0	1422.24	44	46.3968	0
ILMN_1252989	106.68	47	2.44435	0.34188	118.614	49	2.63114	0.0480769	111.979	40	2.61834	0.148504	115.895	49	3.23184	0.0844017	119.638	50	3.28809	0.025641	108.553	41	1.7972	0.226496
ILMN_1237581	136.726	57	3.56288	0.00213675	140.19	58	3.69016	0.00213675	172.206	56	4.97466	0	133.397	66	2.85491	0.00320513	135.199	61	2.93221	0.00213675	155.812	57	3.189	0
ILMN_2545961	114.463	61	1.77428	0.0747863	113.505	47	2.033	0.111111	116.895	42	3.09563	0.0598291	116.487	52	2.47942	0.0758547	112.504	43	2.50342	0.0982906	112.961	43	2.06108	0.106838
ILMN_1223568	109.601	41	2.78938	0.195513	112.256	59	2.15001	0.135684	111.735	56	1.86917	0.152778	111.442	57	1.91065	0.17094	107.599	48	1.44428	0.233974	106.313	71	1.68517	0.36859
ILMN_2545974	120.068	43	2.83418	0.0309829	117.153	48	2.49893	0.0641026	118.371	55	2.84066	0.0502137	115.61	70	2.27231	0.0876068	115.38	39	3.40682	0.0544872	123.962	49	2.88956	0.0213675
ILMN_2746968	636.791	43	20.5426	0	630.749	34	18.3111	0	701.151	29	22.9059	0	635.545	51	15.7203	0	641.147	44	24.9199	0	669.607	40	20.2748	0
ILMN_2865552	108.67	35	2.53651	0.232906	106.632	51	2.68678	0.373932	103.94	40	1.60294	0.581197	106.547	45	1.71666	0.448718	101.97	48	1.57303	0.654915	109.209	49	1.99018	0.201923
ILMN_2607196	1259.97	49	36.0695	0	1309.1	52	42.8203	0	1146.35	34	44.4828	0	1348.87	35	53.0647	0	1227.07	45	27.191	0	1132.29	49	34.415	0
ILMN_1235939	121.053	28	2.90963	0.025641	131.304	32	4.33734	0.00641026	135.603	41	4.61275	0.00106838	125.306	27	3.9748	0.0181624	135.501	26	6.69621	0.00213675	124.135	35	3.87984	0.0213675
ILMN_2725647	102.451	40	2.36758	0.675214	102.745	34	2.14569	0.678419	95.552	33	2.02199	0.986111	106.203	34	2.69213	0.472222	99.7703	47	1.92006	0.833333	102.106	35	1.81507	0.70406
ILMN_2621882	2923.32	37	72.3543	0	3159.75	43	105.123	0	3150.43	32	123.126	0	3274.27	41	116.533	0	3032.12	54	71.3576	0	3405.85	38	117.322	0
ILMN_1228955	101.494	45	2.51263	0.75	103.278	61	2.36597	0.637821	99.0335	56	1.72152	0.901709	100.113	55	1.79255	0.910256	99.2569	62	1.74309	0.871795	99.4877	57	1.94601	0.876068
ILMN_1244848	109.076	32	2.66323	0.213675	108.181	44	2.09133	0.271367	112.755	38	2.5569	0.129274	112.944	45	2.12005	0.130342	107.274	37	2.34024	0.242521	108.435	42	2.68638	0.236111
ILMN_2512949	151.712	63	3.3474	0	156.91	40	3.97594	0	173.19	53	4.08035	0	161.057	46	4.92622	0	141.905	45	3.44607	0.00106838	154.385	46	3.7465	0
ILMN_1257345	103.211	52	1.89715	0.598291	108.404	49	2.54196	0.253205	99.9035	62	1.96222	0.858974	100.97	40	1.4289	0.872863	104.162	70	1.63946	0.469017	102.778	30	2.65577	0.652778
ILMN_1216463	114.876	42	3.26124	0.0715812	113.043	45	2.78779	0.117521	118.537	40	3.87406	0.0480769	114.736	44	2.26782	0.100427	111.372	34	3.10449	0.11859	107.638	39	2.45948	0.28312
ILMN_2481382	112.336	42	3.14136	0.11218	111.937	49	2.47444	0.144231	110.668	51	2.24752	0.182692	113.33	47	1.99592	0.125	110.499	55	1.79983	0.137821	119.21	63	2.9536	0.0373932
ILMN_2630756	191.745	33	6.65418	0	191.689	45	7.25144	0	190.086	33	6.1568	0	171.797	47	4.52098	0	176.423	28	7.48603	0	166.347	41	6.24444	0
ILMN_2613696	394.953	37	15.7728	0	372.573	39	11.4117	0	396.287	58	10.6375	0	376.603	41	13.2798	0	377.826	36	17.0403	0	351.092	47	14.6433	0
ILMN_2659694	189.997	31	8.56725	0	217.007	40	9.20338	0	180.537	39	5.85638	0	189.566	38	6.7838	0	177.208	34	9.26756	0	190.014	42	7.95132	0
ILMN_2523903	994.985	50	35.9987	0	1155.96	60	37.16	0	1015.25	53	37.214	0	1228.15	65	35.9407	0	1100.4	61	32.0661	0	1178.11	41	37.8042	0
ILMN_2651743	104.193	36	3.17918	0.510684	108.693	33	2.18056	0.246795	109.571	30	3.33136	0.217949	108.501	30	2.76204	0.310897	106.274	36	3.05761	0.307692	105.298	34	2.71885	0.441239
ILMN_2688894	115.069	41	3.27864	0.0694445	105.956	42	1.80533	0.42735	105.589	38	2.61375	0.422009	116.635	59	2.69714	0.0758547	105.821	37	2.94612	0.346154	119.407	46	3.65575	0.0373932
ILMN_1256578	102.401	32	3.31669	0.67735	102.63	33	3.06151	0.688034	96.8138	39	1.95135	0.969017	102.245	38	1.99897	0.801282	100.968	47	1.80006	0.727564	98.7392	35	2.22214	0.901709
ILMN_2682218	7245.94	25	204.389	0	6679.31	51	246.786	0	6798.74	37	193.806	0	7518.18	36	200.361	0	6908.79	41	194.381	0	7200.08	36	300.402	0
ILMN_1217369	113.222	51	2.15593	0.0918803	115.237	53	2.18492	0.0833333	116.059	56	2.47616	0.0662393	114.613	46	3.0187	0.101496	111.153	45	3.00344	0.123932	119.533	43	3.01788	0.0373932
ILMN_1238096	98.8637	39	2.16475	0.915598	108.506	36	3.03332	0.248932	100.958	55	2.35835	0.794872	101.763	38	2.47138	0.830128	101.554	36	2.43724	0.684829	102.188	42	2.21211	0.699786
ILMN_1245701	173.899	63	4.84488	0	163.152	51	4.28934	0	169.889	51	5.42158	0	186.557	53	5.72353	0	171.938	50	4.45634	0	176.275	51	5.26906	0
ILMN_2595115	100.675	50	1.74694	0.82265	103.7	59	2.157	0.600427	101.002	49	1.91328	0.791667	102.188	54	2.0934	0.803419	99.2366	46	1.86045	0.871795	99.0599	51	1.78907	0.889957
ILMN_2621862	136.778	27	4.4916	0.00213675	141.85	30	5.65809	0.00213675	151.721	36	4.53611	0	137.16	43	5.04535	0.00213675	135.714	41	4.94737	0.00213675	133.349	50	3.68201	0.00641026
ILMN_2625458	156.87	38	5.13261	0	156.019	47	4.8784	0	134.792	43	3.42534	0.00106838	170.793	38	7.25068	0	140.131	29	4.78751	0.00106838	165.872	41	4.97403	0
ILMN_2771219	3937.64	38	117.873	0	4651.14	39	176.931	0	3386.62	37	107.369	0	5196.05	43	152.911	0	4260.27	38	195.096	0	5240.84	48	189.555	0
ILMN_2789047	177.583	54	5.34505	0	175.703	43	4.78974	0	200.846	38	8.08916	0	171.77	45	6.27463	0	154.982	39	4.26822	0	183.575	40	6.6348	0
ILMN_2645490	101.482	40	2.40749	0.751068	103.629	27	2.47558	0.610043	101.329	42	2.17853	0.766026	99.7057	33	2.04482	0.928419	103.129	34	2.53994	0.565171	100.923	32	2.13593	0.778846
ILMN_2599412	176.161	37	7.32368	0	167.854	30	7.49186	0	170.931	48	4.45599	0	174.889	33	5.60646	0	165.836	31	5.94385	0	211.094	43	8.2776	0
ILMN_1213477	96.6923	51	1.56479	0.976496	96.2611	50	2.23961	0.990385	96.2707	48	2.01992	0.978633	98.3652	56	1.97012	0.96047	95.5307	64	1.53915	0.985043	98.0118	41	2.03747	0.928419
ILMN_1259294	230.982	43	8.54421	0	224.529	54	6.02841	0	260.058	39	6.86817	0	217.865	37	6.74911	0	219.708	45	7.03744	0	276.136	42	7.51957	0
ILMN_1216426	370	32	11.2348	0	396.792	37	15.3047	0	373.416	41	13.4459	0	391.429	32	14.6029	0	353.266	47	10.5128	0	375.441	52	12.0786	0
ILMN_2667045	327.957	50	12.9495	0	330.171	40	11.7524	0	313.267	49	10.3508	0	327.68	50	12.7391	0	311.562	41	13.5538	0	312.815	45	9.84142	0
ILMN_2550016	476.111	59	13.8678	0	484.26	49	14.7304	0	476.731	51	14.8639	0	505.62	59	14.3353	0	514.546	46	18.3555	0	480.673	63	16.0333	0
ILMN_2760531	101.283	58	1.35225	0.764957	106.793	56	1.50446	0.358974	103.184	42	1.36856	0.636752	112.159	63	2.59246	0.153846	100.466	60	1.20513	0.775641	107.024	50	2.33678	0.326923
ILMN_1245673	2167.27	25	84.2013	0	2028.69	28	76.9162	0	1975.88	30	93.187	0	1970.2	42	81.7815	0	1702.01	34	63.5306	0	1947.55	31	97.5337	0
ILMN_2958076	1014.62	41	36.9972	0	877.448	39	51.9607	0	1040.8	35	51.5674	0	1004.59	37	45.5331	0	913.787	39	47.6568	0	1042.01	29	59.6464	0
ILMN_2767227	862.726	36	27.0466	0	967.993	38	47.8381	0	1127.98	48	42.9463	0	947.362	43	34.0276	0	933.923	41	33.7978	0	1043.76	45	40.5039	0
ILMN_1228820	99.0535	52	1.87166	0.90812	98.4394	61	1.28766	0.949786	101.036	54	1.70523	0.78953	99.6915	44	2.11812	0.928419	102.435	49	2.07809	0.625	102.624	56	1.4992	0.663462
ILMN_1243551	107.119	55	2.61612	0.315171	103.44	36	2.5239	0.626068	102.717	57	1.96012	0.679487	103.017	44	2.19218	0.742521	102.788	50	2.20305	0.595085	102.542	39	2.99121	0.672009
ILMN_1239895	597.187	49	22.7874	0	553.702	63	17.9819	0	812.708	55	28.2883	0	541.605	43	19.7422	0	561.774	51	18.7417	0	843.025	40	32.2861	0
ILMN_1238713	812.327	47	33.2942	0	800.1	44	25.2994	0	1062.38	45	35.0889	0	876.956	54	25.3844	0	806.481	65	20.4256	0	1301.86	40	45.682	0
ILMN_1248658	627.594	51	17.9656	0	680.565	40	23.4056	0	666.977	61	19.7955	0	797.58	44	31.4382	0	584.819	60	15.0397	0	718.471	44	24.1399	0
ILMN_2731035	2374.81	49	79.1969	0	2619.73	42	73.6899	0	2183.86	44	75.3168	0	2196.62	39	84.5131	0	2000.37	41	70.6956	0	1976.14	48	56.7982	0
ILMN_2634338	450.795	36	23.1599	0	407.014	50	14.3464	0	460.768	36	21.6673	0	386.457	45	17.6107	0	355.035	29	15.1783	0	391.031	42	14.0467	0
ILMN_2543346	1353.71	56	37.4569	0	1526.82	61	38.219	0	1383.55	39	51.7377	0	1466.14	50	40.6293	0	1452.34	65	38.0901	0	1638.4	37	45.1374	0
ILMN_2449167	1282.34	56	44.2919	0	1222.63	50	46.7325	0	1231.76	41	38.3323	0	1029.5	50	29.1835	0	859.525	67	22.7123	0	1139.68	38	28.4758	0
ILMN_2507151	102.788	53	1.69339	0.642094	99.5912	61	1.8874	0.891026	100.207	58	1.99103	0.842949	101.745	72	1.72169	0.831197	97.2391	59	1.59679	0.955128	103.628	59	1.91417	0.576923
ILMN_1226882	181.954	48	5.44411	0	163.942	68	4.04376	0	185.182	47	5.40671	0	185.466	50	5.51942	0	176.731	56	5.04993	0	198.992	50	7.50392	0
ILMN_1236123	274.26	54	8.92265	0	271.746	46	9.2315	0	264.334	50	6.72904	0	275.193	46	7.97164	0	264.505	39	7.35663	0	270.362	41	9.60684	0
ILMN_1218725	1042.39	39	41.8512	0	1129.05	56	40.4041	0	1171.95	44	39.1746	0	1332.55	40	44.8826	0	1163.36	54	40.2753	0	1276.67	45	41.2586	0
ILMN_1250757	523.737	45	21.5169	0	473.149	46	14.3339	0	419.714	53	13.4285	0	382.126	43	14.2757	0	390.171	52	12.0499	0	419.769	45	14.3582	0
ILMN_2641700	342.52	30	10.5975	0	412.712	39	21.1549	0	337.302	46	11.1615	0	322.309	42	14.8656	0	319.81	53	11.5862	0	328.574	41	12.4643	0
ILMN_1238967	101.753	49	1.98545	0.731838	110.405	46	3.0656	0.184829	103.478	46	1.89904	0.617521	111.322	38	2.6518	0.173077	109.591	50	2.50043	0.15812	102.116	31	2.07999	0.702991
ILMN_1228015	104.186	58	1.90828	0.510684	105.044	56	2.16164	0.494658	110.206	58	1.97492	0.199786	106.315	62	2.04071	0.46047	107.291	59	2.0408	0.241453	110.716	70	2.14918	0.157051
ILMN_2708324	104.737	54	2.38773	0.473291	108.252	43	2.43953	0.264957	107.234	45	2.8339	0.320513	104.854	51	2.05966	0.574786	99.599	55	1.44954	0.850427	106.047	55	2.14304	0.387821
ILMN_2708320	100.198	46	1.84816	0.854701	106.948	51	1.6002	0.347222	105.736	39	2.14667	0.411325	101.08	53	1.64956	0.86859	106.607	27	3.23765	0.28312	107.649	48	2.9474	0.280983
ILMN_1249277	4795.83	50	160.534	0	4988.5	46	132.97	0	4295.34	36	109.126	0	4542.21	46	124.376	0	4352.99	46	119.823	0	4622.9	47	158.881	0
ILMN_2938179	476.197	35	20.8485	0	564.284	39	15.9745	0	576.141	43	21.6984	0	517.407	39	24.0849	0	481.822	34	21.9047	0	653.776	33	31.9308	0
ILMN_1222760	471.362	57	10.9448	0	504.301	53	10.5526	0	638.337	44	16.6465	0	558.004	42	14.8845	0	510.269	43	14.2669	0	601.999	43	11.0338	0
ILMN_1225158	1016.08	44	25.6306	0	1038.1	46	30.4073	0	1257.98	39	35.7472	0	884.725	38	28.973	0	1010.78	40	37.3662	0	1124.96	36	37.5876	0
ILMN_2606966	147.864	53	4.2768	0	145.756	48	4.10549	0.00213675	169.527	46	5.9181	0	142.273	51	4.32422	0.00213675	137.695	49	3.80368	0.00213675	158.783	44	4.01195	0
ILMN_1254426	113.87	58	2.33383	0.0833333	112.819	43	2.50838	0.123932	115.87	41	3.04945	0.0694445	114.972	69	2.24895	0.0972222	109.712	58	2.27998	0.155983	113.342	46	1.82525	0.099359
ILMN_2447846	136.381	45	4.14188	0.00213675	135.081	55	3.65183	0.00320513	145.981	52	4.37838	0	152.094	53	4.60631	0	137.153	51	3.38584	0.00213675	143.26	34	4.83177	0.00213675
ILMN_1259609	519.581	66	13.662	0	575.665	61	17.0785	0	403.123	47	12.9849	0	610.283	74	16.489	0	525.64	41	18.9168	0	425.359	69	10.0547	0
ILMN_2452855	2047.27	39	69.5553	0	1996.75	44	62.5247	0	1405.53	51	60.003	0	1726.16	49	38.6984	0	1559.89	55	44.803	0	1760.14	43	63.4783	0
ILMN_1213881	394.279	57	10.7964	0	392.042	60	12.9689	0	371.564	60	10.2429	0	411.077	54	15.0099	0	400.807	53	10.1548	0	387.156	67	12.9536	0
ILMN_2732649	108.34	32	2.63937	0.247863	108.976	25	4.6408	0.232906	120.352	37	3.94798	0.0352564	105.519	33	3.21067	0.513889	108.153	37	2.40782	0.207265	107.09	36	3.63397	0.323718
ILMN_1234294	123.348	38	3.91854	0.0149573	121.017	36	2.37196	0.0320513	126.373	41	3.3092	0.0138889	128.959	41	3.68774	0.00854701	119.947	36	3.52762	0.0245727	134.89	32	4.74268	0.0042735
ILMN_3163211	257.625	41	10.8733	0	258.854	35	9.97751	0	352.905	43	13.2906	0	230.71	43	5.87958	0	264.85	27	11.2232	0	347.407	46	11.4805	0
ILMN_2593116	181.484	43	4.2193	0	180.527	62	3.73755	0	156.912	59	3.25172	0	133.454	56	3.15377	0.00320513	138.351	59	3.82731	0.00213675	127.497	46	3.40045	0.00854701
ILMN_2593117	218.568	51	7.56101	0	206.763	32	7.23283	0	176.024	45	4.71739	0	137.905	35	3.83912	0.00213675	138.165	33	3.82761	0.00213675	137.384	35	4.25763	0.0042735
ILMN_1257567	121.437	32	3.24244	0.0235043	120.881	32	3.15914	0.0331197	116.095	39	2.72864	0.0641026	113.902	31	3.08252	0.119658	114.448	36	2.73157	0.0694445	114.845	33	2.95056	0.0801282
ILMN_1242099	110.096	53	1.94514	0.179487	108.714	38	2.74075	0.245726	107.745	52	2.57071	0.290598	113.432	35	2.46938	0.122863	104.615	36	1.92141	0.434829	110.818	54	2.55667	0.153846
ILMN_2458765	8060.8	64	207.186	0	7510.66	53	163.391	0	7935.67	59	200.12	0	7765.3	58	217.454	0	7072.73	49	241.191	0	8237.09	54	174.662	0
ILMN_2483786	304.254	64	9.2654	0	348.174	56	9.84896	0	433.216	44	15.0843	0	410.631	53	14.9998	0	364.753	59	12.2278	0	406.311	42	9.28795	0
ILMN_1244997	105.233	38	2.82063	0.436966	112.194	37	3.28376	0.136752	104.721	34	2.57745	0.513889	112.86	35	3.47804	0.132479	106.802	39	2.2617	0.270299	100.141	40	1.86044	0.83547
ILMN_2596761	124.187	61	2.76965	0.0117521	127.95	55	3.48971	0.0106838	130.53	69	3.03419	0.00641026	131.849	51	3.99607	0.0042735	127.407	48	3.4673	0.00641026	136.892	64	3.67504	0.0042735
ILMN_2804251	103.786	28	2.62291	0.548077	107.292	32	2.39703	0.333333	106.51	31	3.3708	0.360043	103.994	48	2.12956	0.653846	100.193	26	2.76359	0.803419	110.407	36	2.43601	0.166667
ILMN_2774882	895.786	40	29.9386	0	908.942	54	30.2596	0	932.276	49	23.319	0	773.456	38	22.1047	0	835.662	60	23.2028	0	802.99	40	31.5589	0
ILMN_1258966	2872.81	46	145.743	0	2748.43	57	94.3786	0	2087.16	64	99.2878	0	3352.61	43	156.667	0	3013.82	38	149.541	0	3179.13	44	164.303	0
ILMN_1247023	97.9297	53	1.83248	0.949786	100.346	50	2.06532	0.854701	102.432	42	2.10616	0.695513	97.9923	71	1.68299	0.970085	96.9466	54	1.69788	0.963675	101.466	59	2.05813	0.738248
ILMN_1228808	544.73	48	20.0429	0	611.057	55	20.1714	0	545.654	51	14.6708	0	561.586	46	14.4101	0	541.53	35	26.4113	0	498.07	56	13.2618	0
ILMN_2868927	174.091	46	6.06568	0	174.471	39	5.76726	0	174.483	44	6.4715	0	160.526	46	5.26053	0	179.805	33	7.52005	0	173.57	39	7.96255	0
ILMN_2756311	159.14	48	4.6376	0	158.822	42	5.5892	0	197.531	27	8.41988	0	139.874	52	2.92911	0.00213675	135.451	44	4.53181	0.00213675	145.102	42	4.16888	0.00213675
ILMN_2685275	2959.34	48	77.8817	0	2825.75	31	122.905	0	3135.98	46	88.0485	0	2934.1	48	103.068	0	2753.09	40	91.7723	0	3180.34	39	127.399	0
ILMN_2650674	106.004	48	2.08215	0.385684	100.745	51	1.39985	0.825855	101.283	57	1.77956	0.770299	103.228	49	1.99968	0.723291	101.936	45	2.20829	0.655983	102.719	46	2.07937	0.659188
ILMN_2713487	151.734	46	3.6855	0	155.289	48	4.51312	0	147.924	59	4.00569	0	164.48	59	3.30276	0	160.216	57	4.30514	0	147.252	58	3.30826	0.00106838
ILMN_1254554	122.014	34	4.19496	0.0181624	115.612	25	3.5205	0.0811966	120.653	50	2.90753	0.034188	114.323	31	3.19227	0.108974	109.93	34	3.45884	0.149573	121.102	33	3.46832	0.0331197
ILMN_2646872	104.243	31	2.70969	0.507479	99.4604	41	1.98887	0.897436	104.239	44	2.21814	0.558761	101.653	33	2.23118	0.840812	108.501	42	2.9829	0.189103	99.7232	34	2.11631	0.864316
ILMN_2660082	387.346	37	10.8103	0	460.499	47	13.7567	0	494.926	29	15.5591	0	524.614	38	19.8902	0	508.813	57	14.5386	0	488.489	42	18.376	0
ILMN_1258421	996.214	24	36.5016	0	928.061	33	41.7719	0	1002.28	47	37.9695	0	820.542	34	33.0061	0	783.361	40	35.8896	0	927.971	31	34.2275	0
ILMN_1254309	101.509	60	1.87225	0.75	102.896	50	1.88887	0.668803	110.139	68	2.3941	0.201923	107.125	68	2.11079	0.40812	102.715	56	2.05631	0.603633	97.55	52	1.68524	0.941239
ILMN_1225374	580.723	43	21.6559	0	534.11	37	20.8843	0	620.336	31	25.9379	0	544.587	47	19.4399	0	569.628	27	23.878	0	463.029	25	14.5046	0
ILMN_2667614	1194.24	48	39.8304	0	1141.45	38	38.0385	0	1053.18	43	31.8897	0	1198.01	35	29.0015	0	1146.99	49	32.8726	0	1240.26	42	35.3982	0
ILMN_2693905	121.489	44	3.1032	0.0224359	118.6	41	3.04672	0.0480769	122.156	49	3.52952	0.0245727	116.304	42	2.64395	0.0769231	115.874	46	2.64255	0.0512821	119.209	46	2.95015	0.0373932
ILMN_2657921	643.141	51	16.8085	0	663.16	41	25.1405	0	775.983	37	31.1044	0	619.559	41	26.8713	0	588.513	45	23.1557	0	649.134	42	23.7695	0
ILMN_2595530	112.388	25	2.9125	0.111111	110.367	38	2.14755	0.184829	112.166	44	2.70864	0.142094	111.746	31	2.44446	0.167735	105.414	35	1.92164	0.383547	108.284	37	2.50913	0.241453
ILMN_1237264	205.365	42	8.13747	0	221.556	50	7.90468	0	237.623	38	7.90369	0	217.217	39	7.1032	0	209.091	49	6.61566	0	197.839	40	7.52642	0
ILMN_2645901	110.269	35	2.45885	0.173077	110.967	55	1.63781	0.17094	114.921	44	3.25352	0.0897436	109.088	43	2.78631	0.282051	114.205	38	2.59813	0.0715812	116.796	47	2.92886	0.0566239
ILMN_2471650	97.1905	29	1.9752	0.965812	108.857	34	3.47403	0.238248	97.9202	42	1.58003	0.942308	102.35	42	2.01236	0.790598	99.9477	25	1.91114	0.819444	101.659	29	2.63405	0.730769
ILMN_2621472	3158.91	37	96.0667	0	3380.27	32	98.7687	0	2753.18	46	75.0763	0	3580.66	30	115.65	0	2933.86	36	93.6766	0	3412.06	26	154.674	0
ILMN_2621471	1441.93	38	55.8022	0	1476.19	35	44.3611	0	1277.36	46	48.9406	0	1613.59	42	60.3964	0	1326.9	47	44.6283	0	1482.97	41	60.4145	0
ILMN_2622829	1104.05	58	23.7731	0	1148.09	45	24.9013	0	1205.05	47	32.1831	0	1241.84	39	30.7032	0	1169.31	47	34.9684	0	1354.22	47	30.6498	0
ILMN_2745954	938.675	29	65.03	0	1042.01	36	46.0548	0	984.422	30	49.8667	0	1153.49	42	54.4146	0	1045.08	35	48.9806	0	1119.12	30	49.479	0
ILMN_2734060	822.41	39	27.0377	0	816.918	35	28.7564	0	851.554	46	23.176	0	872.763	38	26.7089	0	792.984	42	25.9736	0	931.073	52	24.892	0
ILMN_2725317	971.19	45	31.9725	0	868.034	44	34.9032	0	1071.27	51	34.3288	0	1006.04	54	30.6048	0	977.5	43	34.4227	0	941.683	50	36.036	0
ILMN_2919489	346.702	49	10.7536	0	325.784	29	12.6861	0	389.791	37	9.61925	0	302.81	34	11.0217	0	328.297	37	12.1116	0	366.846	26	22.6561	0
ILMN_1252407	931.559	47	52.5727	0	779.742	49	33.5759	0	1004.06	43	51.2339	0	773.856	51	39.6832	0	807.052	44	29.6507	0	872.767	54	41.6474	0
ILMN_2631869	104.093	61	1.91243	0.521367	100.642	57	2.01313	0.839744	96.4313	60	1.53398	0.974359	100.389	61	1.63461	0.896367	96.5494	45	1.71049	0.970085	96.9961	47	2.19165	0.962607
ILMN_2803878	119.422	37	3.27868	0.0320513	116.339	42	2.71696	0.0705128	122.548	30	3.23725	0.0245727	117.907	42	2.63521	0.0651709	113.457	35	2.37467	0.082265	119.289	29	4.15673	0.0373932
ILMN_2646001	118.112	40	2.20794	0.0395299	131.304	29	2.86333	0.00641026	143.694	29	4.4765	0	124.002	42	2.34983	0.0245727	127.019	29	3.30266	0.00641026	142.21	32	6.80826	0.00213675
ILMN_2642876	109.929	37	2.4191	0.182692	110.529	28	2.12772	0.182692	110.955	38	1.66921	0.175214	108.975	44	2.45985	0.291667	108.008	45	1.93353	0.21688	110.686	31	2.72614	0.15812
ILMN_1215878	107.421	34	3.12276	0.292735	101.928	47	1.99421	0.741453	106.804	43	2.48447	0.351496	104.73	37	1.78962	0.583333	101.741	39	1.68395	0.673077	103.499	40	1.95613	0.592949
ILMN_1238142	372.756	58	9.22551	0	369.042	63	11.9128	0	401.086	53	10.3962	0	410.947	49	10.6679	0	389.126	61	10.2673	0	389.079	52	9.63783	0
ILMN_2576227	104.589	49	1.96412	0.480769	102.564	50	1.74964	0.694444	105.408	42	2.48879	0.440171	99.3821	49	1.70588	0.935897	107.637	59	2.19617	0.232906	105.957	40	3.05172	0.391026
ILMN_2516565	200.524	58	5.88073	0	228.649	50	7.39866	0	243.777	57	6.17882	0	209.666	52	7.23482	0	211.705	58	5.88266	0	247.198	49	8.08375	0
ILMN_1225594	1833.37	42	54.941	0	1695.68	44	46.6715	0	1527.91	39	45.8973	0	1939.62	38	75.7127	0	1666.52	43	44.386	0	1767.95	53	54.6352	0
ILMN_2503787	1060.36	48	36.6511	0	998.016	74	27.4287	0	1043.85	58	20.8865	0	962.133	64	28.2678	0	886.231	61	24.1752	0	1117.44	40	33.7576	0
ILMN_2707207	1737.97	30	53.1049	0	1808.68	34	92.0529	0	1523.28	29	86.7887	0	870.191	35	40.5855	0	844.591	38	30.7449	0	924.921	40	29.186	0
ILMN_1231371	463.425	39	15.225	0	463.923	30	21.3542	0	503.993	40	18.8537	0	453.751	38	18.3576	0	420.411	30	20.4102	0	449.274	43	12.664	0
ILMN_1221251	466.197	40	15.3232	0	535.106	42	12.5431	0	596.584	45	21.3199	0	528.864	55	14.4111	0	532.92	39	13.8867	0	593.742	37	21.5919	0
ILMN_1254562	182.531	41	7.09074	0	176.144	28	7.24418	0	192.352	30	10.4225	0	177.72	35	6.70878	0	160.824	37	5.48489	0	175.085	36	5.79302	0
ILMN_1243561	439.584	48	19.2189	0	420	40	15.0827	0	526.051	42	23.0625	0	410.437	36	18.3117	0	392.641	53	17.6302	0	462.196	52	17.686	0
ILMN_1257630	423.352	59	12.3093	0	447.8	31	15.5239	0	439.851	32	14.9847	0	465.312	47	16.4831	0	458.32	43	15.9825	0	436.033	40	13.5889	0
ILMN_3144761	177.885	43	5.71474	0	174.031	57	4.42088	0	179.073	43	5.02482	0	174.619	54	4.63232	0	165.5	42	4.40751	0	196.039	56	5.48255	0
ILMN_2604806	188.274	50	5.62344	0	203.172	42	5.09098	0	227.987	36	7.65709	0	198.373	44	6.05572	0	204.792	41	6.51472	0	225.637	32	7.01923	0
ILMN_2753109	655.422	47	15.4823	0	637.471	42	23.0516	0	726.208	47	29.2155	0	624.975	39	20.6246	0	590.872	48	15.8846	0	607.414	50	17.0339	0
ILMN_1231340	2325.72	46	65.3439	0	2474.69	41	77.9753	0	2771.5	57	54.1497	0	3042.34	41	107.186	0	2755.91	39	75.8137	0	3834.13	54	102.003	0
ILMN_2595200	9477.2	41	278.866	0	10130.3	48	315.402	0	9183.38	61	255.481	0	11121.3	57	289.338	0	9958.26	60	233.842	0	10811.2	46	305.432	0
ILMN_1217406	157.205	20	6.67843	0	164.57	50	4.44397	0	184.288	23	8.49288	0	163.518	49	5.00713	0	151.626	34	4.58957	0	165.042	34	6.00697	0
ILMN_2473337	2810.66	60	71.4538	0	2735.09	42	75.3289	0	2378.86	68	62.8143	0	2683.82	61	68.3067	0	2362.08	52	60.1435	0	2248.18	44	49.8712	0
ILMN_2763255	101.971	61	1.85925	0.717949	106.96	59	1.87234	0.347222	104.308	56	1.83577	0.55235	102.6	62	1.61137	0.776709	102.924	59	1.86765	0.583333	102.936	53	2.03713	0.636752
ILMN_2643423	648.956	62	23.494	0	566.695	52	18.9685	0	591.284	48	20.2698	0	554.16	52	23.8471	0	536.424	61	16.8593	0	704.855	40	37.3429	0
ILMN_2807474	905.588	37	25.912	0	937.197	40	35.6453	0	737.081	37	28.5963	0	933.853	40	33.7622	0	868.876	46	30.3884	0	774.004	37	25.8455	0
ILMN_2752497	127.982	32	4.23962	0.00747863	129.518	43	3.46018	0.00854701	127.233	48	3.15924	0.0138889	131.772	44	4.13839	0.0042735	122.705	41	3.87016	0.017094	121.381	30	4.72709	0.0309829
ILMN_2738773	110.067	43	2.4133	0.180556	112.866	46	3.16384	0.122863	108.724	47	2.41606	0.254273	109.651	38	2.0592	0.257479	111.063	46	2.61746	0.127137	105.937	50	2.15984	0.391026
ILMN_1255898	238.74	29	15.4185	0	243.688	31	15.0632	0	199.603	27	13.259	0	236.45	28	14.8716	0	217.044	30	12.5314	0	227.899	35	10.5953	0
ILMN_1213124	111.843	36	3.08094	0.123932	111.376	37	2.93037	0.165598	103.686	25	2.8909	0.600427	113.521	39	2.95305	0.120727	109.329	37	2.84284	0.16453	106.778	38	2.4449	0.340812
ILMN_2543314	2379.77	61	62.5114	0	2524.27	54	58.4547	0	2632.59	54	80.2356	0	2429.98	75	54.9088	0	2212.38	47	59.849	0	2642.34	48	60.7075	0
ILMN_1237529	130.003	46	3.55051	0.00747863	119.996	43	2.79881	0.0373932	124.357	50	2.68273	0.0160256	128.028	46	2.64098	0.00961539	120.987	43	3.4417	0.0224359	125.851	37	3.06313	0.0149573
ILMN_1221670	105.529	50	1.81455	0.418803	107.436	46	1.6099	0.321581	106.441	49	2.1351	0.362179	101.254	50	1.6426	0.857906	104.957	42	2.94091	0.40812	106.293	46	2.16369	0.369658
ILMN_2906414	1122.52	47	38.5605	0	1169.54	35	46.5627	0	1188.3	38	47.8756	0	1056.87	45	39.1636	0	1103.89	33	37.4792	0	1130.96	35	48.0959	0
ILMN_2698606	483.224	44	19.1153	0	507.643	40	13.4494	0	501.098	49	14.0645	0	497.682	58	13.4094	0	470.705	57	16.2875	0	514.399	51	14.0997	0
ILMN_2695526	389.448	34	16.9052	0	436.469	31	16.5391	0	453.294	39	17.8857	0	431.798	33	20.4496	0	429.355	32	17.134	0	504.74	37	17.8108	0
ILMN_2695528	416.312	44	17.9386	0	445.163	24	21.4688	0	446.308	41	17.2803	0	485.811	25	24.2493	0	392.551	40	13.944	0	443.21	37	17.3802	0
ILMN_2737979	530.051	42	18.3477	0	573.585	48	19.9227	0	589.822	40	18.7191	0	553.973	45	14.8844	0	530.775	55	16.0097	0	537.818	58	18.9476	0
ILMN_2607450	195.688	54	4.12722	0	222.94	61	6.19421	0	208.399	57	4.65888	0	209.724	54	6.75258	0	199.658	60	4.80621	0	210.856	61	5.62974	0
ILMN_1233987	1250.65	63	35.3352	0	1233.65	45	41.1441	0	1199.73	49	26.8736	0	1756.59	45	62.3806	0	1453.65	39	44.0799	0	1283.69	34	75.0012	0
ILMN_1215039	108.612	38	3.21426	0.233974	106.607	51	2.38368	0.377137	113.461	53	2.67416	0.115385	111.966	49	2.60941	0.157051	110.073	45	2.12412	0.146368	114.212	46	2.9617	0.090812
ILMN_2760937	106.106	51	1.99972	0.376068	110.088	42	2.72048	0.191239	105.308	38	2.12588	0.444444	108.301	41	2.21606	0.325855	102.394	53	1.77811	0.627137	101.991	27	2.98474	0.708333
ILMN_1220940	101.788	47	2.29819	0.729701	102.326	39	2.85133	0.709402	102.193	48	1.96496	0.71047	102.883	48	2.24972	0.755342	98.3747	50	1.81787	0.913462	99.4959	48	2.05781	0.875
ILMN_1222829	946.537	41	29.6045	0	856.092	39	28.624	0	785.305	48	23.5952	0	850.931	37	26.5491	0	830.197	43	19.9499	0	736.553	40	23.0769	0
ILMN_1242858	102.185	55	1.91871	0.693376	100.7	35	2.37934	0.830128	101.918	53	2.15925	0.726496	103.383	65	1.5918	0.709402	100.716	48	2.31786	0.753205	100.34	45	1.88906	0.823718
ILMN_1244259	109.827	47	2.21249	0.184829	112.696	51	2.15339	0.125	115.422	40	3.89102	0.0769231	106.895	44	2.41101	0.428419	121.662	48	3.24317	0.0192308	110.801	48	3.08583	0.153846
ILMN_1249150	164.323	46	4.98615	0	166.214	51	4.63673	0	166.773	67	4.15179	0	187.749	40	6.97031	0	166.519	52	3.5106	0	169.475	60	5.01118	0
ILMN_2617920	159.775	41	4.58723	0	183.055	36	5.14932	0	166.758	43	4.33339	0	172.413	39	6.06489	0	235.172	37	7.32212	0	142.844	44	3.42417	0.00213675
ILMN_3118081	124.575	40	3.41493	0.0106838	123.716	41	2.11505	0.0192308	118.02	46	1.97541	0.0523504	116.287	49	2.08764	0.0779915	121.617	59	2.04724	0.0192308	116.214	61	1.73022	0.0587607
ILMN_3043178	111.448	46	2.35844	0.138889	110.211	29	2.76736	0.188034	109.42	39	2.85836	0.224359	108.655	30	1.79328	0.303419	117.025	48	2.81277	0.0395299	115.583	49	2.65028	0.0705128
ILMN_1258737	123.063	47	3.25731	0.0160256	119.268	42	3.0597	0.0438034	121.834	56	2.92194	0.0245727	120.013	54	3.01502	0.0438034	117.035	53	2.53469	0.0395299	118.498	48	2.20832	0.0416667
ILMN_2702839	100.832	45	2.19746	0.808761	108.573	34	3.07953	0.247863	112.764	31	2.88249	0.129274	101.088	38	2.05131	0.867521	97.3728	47	1.9998	0.952991	113.695	32	2.71971	0.0972222
ILMN_2543393	590.321	56	17.081	0	576.716	45	20.0403	0	494.347	50	16.3642	0	531.561	49	15.0079	0	531.375	45	15.6955	0	430.802	52	12.9213	0
ILMN_2669699	134.203	36	4.23065	0.00320513	125.467	41	3.18911	0.0117521	130.582	32	5.45924	0.00641026	134.372	39	4.19186	0.00320513	115.491	29	2.75627	0.0534188	133.279	48	3.61071	0.00641026
ILMN_2661005	557.489	37	19.8854	0	576.356	40	19.2702	0	703.058	34	24.9391	0	513.108	41	17.4339	0	535.539	39	18.5698	0	583.246	44	20.0366	0
ILMN_2633926	130.128	44	4.16389	0.00747863	131.49	51	3.06816	0.00641026	123.639	47	2.88377	0.017094	120.377	48	2.52359	0.0438034	119.737	48	2.05409	0.0245727	133.918	61	2.78882	0.00641026
ILMN_2656543	107.642	37	2.4245	0.28312	105.473	42	2.44517	0.462607	109.008	36	2.43697	0.24359	112.536	37	2.22725	0.142094	105.678	34	2.1455	0.361111	104.027	41	2.75748	0.548077
ILMN_2674655	129.389	45	2.30482	0.00747863	134.557	39	3.8377	0.0042735	151.08	37	3.77892	0	141.136	40	3.86262	0.00213675	127.396	42	3.48983	0.00641026	153.117	35	4.96136	0
ILMN_2647669	124.968	30	3.66971	0.00961539	125.341	40	3.0277	0.0117521	150.403	37	3.88875	0	140.161	35	4.91493	0.00213675	127.424	41	3.47148	0.00641026	144.539	34	4.87797	0.00213675
ILMN_1220508	1511.76	40	64.9787	0	1542.42	54	32.6839	0	1475	50	44.1532	0	1826.5	56	55.3797	0	1594.75	59	40.9452	0	1869.01	34	45.46	0
ILMN_2548010	792.318	56	30.4357	0	811.445	56	31.9693	0	672.509	60	22.576	0	729.292	56	25.5801	0	709.378	67	24.4733	0	728.783	60	30.0178	0
ILMN_2698637	107.916	33	2.58742	0.268162	104.596	33	2.27936	0.53312	104.104	55	2.17927	0.569444	104.337	35	2.09831	0.626068	101.502	41	2.89237	0.689103	105.328	36	2.23328	0.438034
ILMN_2497853	140.792	45	4.26574	0	158.671	52	4.76749	0	149.676	58	3.23136	0	146.283	33	5.79956	0.00106838	154.856	39	5.17839	0	147.964	41	4.24591	0
ILMN_2543332	97.7484	46	2.06095	0.955128	98.3315	45	1.62008	0.951923	104.657	48	2.2731	0.519231	104.159	32	3.29951	0.641026	98.2603	42	2.01709	0.922009	100.183	46	1.85782	0.831197
ILMN_1233243	104.437	40	2.63978	0.491453	105.33	45	2.41083	0.475427	108.128	47	2.65672	0.276709	103.506	39	1.83112	0.700855	102.133	42	2.00302	0.647436	98.2339	57	1.91608	0.923077
ILMN_2684563	206.579	27	9.7614	0	189.161	34	7.17316	0	250.095	37	8.30513	0	212.984	29	9.0732	0	187.771	35	6.46252	0	236.512	34	9.25063	0
ILMN_1251853	2080.79	48	68.2124	0	2133.51	56	57.103	0	2153.72	51	69.3029	0	2226.76	47	76.7103	0	2050.1	38	70.227	0	2160.34	50	65.2957	0
ILMN_2995866	99.5768	46	2.02192	0.884615	104.803	44	2.12725	0.513889	100.649	44	1.90995	0.809829	106.796	43	2.25193	0.432692	103.56	39	2.32127	0.513889	104.174	45	2.26823	0.537393
ILMN_1234299	129.279	54	3.60945	0.00747863	133.337	42	3.79846	0.00534188	133.023	49	3.28614	0.0042735	135.266	51	3.7155	0.00320513	125.155	49	3.20363	0.00961539	134.7	44	3.46893	0.0042735
ILMN_1218384	818.425	34	33.7064	0	657.669	34	24.5166	0	819.575	42	29.8281	0	908.726	55	24.4871	0	788.225	51	21.7521	0	996.006	44	24.6136	0
ILMN_2637066	338.331	38	17.9955	0	394.282	36	19.2279	0	374.931	40	14.0791	0	388.428	36	14.4392	0	360.869	40	14.8475	0	447.082	34	23.6902	0
ILMN_2849359	490.914	36	20.0523	0	551.172	44	17.0699	0	563.233	48	19.9333	0	627.55	49	23.577	0	527.402	41	15.4588	0	637.098	45	24.0553	0
ILMN_2678389	106.898	42	2.32657	0.32906	100.609	26	2.25132	0.84188	108.188	54	2.01922	0.272436	106.792	43	2.14306	0.433761	105.486	45	2.19851	0.382479	106.039	36	2.23425	0.388889
ILMN_3153614	429.978	40	18.3518	0	435.276	46	10.7324	0	404.387	37	15.6877	0	374.884	47	12.2957	0	381.333	44	12.1103	0	399.906	48	17.3356	0
ILMN_2663960	103.147	40	2.30149	0.606838	105.839	57	1.79114	0.433761	101.992	63	1.59937	0.721154	108.745	55	2.72435	0.301282	100.103	46	2.26181	0.807692	106.224	42	2.11989	0.375
ILMN_2614983	108.065	49	2.69579	0.257479	107.534	43	2.696	0.317308	105.35	43	2.63963	0.441239	105.551	55	2.43392	0.513889	101.421	39	1.90838	0.694444	100.083	34	2.406	0.839744
ILMN_2657516	1393.88	42	32.3343	0	1403.03	46	44.0281	0	1472.54	38	47.2987	0	1178.56	45	35.105	0	1205.23	43	28.8153	0	1287.24	43	40.4368	0
ILMN_1239348	109.367	27	2.97987	0.200855	106.082	42	2.61612	0.42094	104.451	35	2.8832	0.538462	108.237	48	2.16016	0.327991	104.017	43	1.79099	0.479701	111.556	46	2.95769	0.135684
ILMN_1259814	124.922	65	2.45554	0.00961539	127.4	53	2.6298	0.0106838	116.959	68	2.29824	0.0598291	125.68	69	2.1789	0.0181624	121.925	69	3.27386	0.0192308	120.45	59	2.07976	0.0352564
ILMN_1237830	109.864	50	2.16628	0.183761	104.162	49	2.21137	0.567308	106.655	52	2.23847	0.356838	105.198	32	3.50714	0.537393	102.893	42	2.40546	0.584402	107.728	50	2.10486	0.277778
ILMN_2487847	383.494	55	9.52795	0	374.605	60	13.87	0	393.59	53	12.3361	0	384.236	74	9.39014	0	381.99	67	8.68536	0	397.346	50	10.603	0
ILMN_2641828	104.366	44	1.99505	0.501068	98.5477	31	2.05712	0.946581	104.147	41	2.15204	0.565171	106.674	35	2.84456	0.441239	102.122	43	2.11809	0.648504	107.094	32	3.18412	0.323718
ILMN_2522765	167.429	39	5.48535	0	163.478	37	5.89243	0	242.264	43	8.62904	0	167.24	44	3.10876	0	166.814	35	5.11413	0	223.116	34	7.73352	0
ILMN_1254950	107.111	54	2.07902	0.315171	106.43	46	2.26287	0.395299	106.972	59	1.93326	0.333333	104.192	39	1.92682	0.639957	106.334	51	2.19123	0.301282	110.667	56	2.54268	0.159188
ILMN_1223070	107.863	51	1.83662	0.271367	111.922	53	1.80788	0.144231	109.522	66	2.1433	0.222222	107.504	55	1.85732	0.377137	108.429	48	2.34611	0.193376	104.232	49	2.02117	0.53312
ILMN_3142224	14543.6	34	401.703	0	13748.8	59	281.242	0	13786.5	47	409.347	0	15343.3	43	381.823	0	13205	60	428.55	0	13990.4	51	335.3	0
ILMN_2636384	15939.9	49	442.875	0	16091.2	52	406.721	0	16578.2	44	591.541	0	17553.6	45	450.499	0	15689.2	41	547.651	0	16855.5	57	388.433	0
ILMN_1222429	163.551	52	4.17879	0	196.427	44	6.79986	0	191.851	36	7.41362	0	164.259	57	5.43651	0	171.196	60	4.82479	0	186.631	44	6.7072	0
ILMN_2744693	1567.03	41	61.2327	0	1626.03	28	98.9018	0	1625.92	35	64.5305	0	1794.34	37	68.2446	0	1569.96	40	64.6878	0	1756.17	30	59.5149	0
ILMN_2455397	190.072	51	5.92982	0	172.837	52	4.78733	0	198.022	56	5.55948	0	174.461	63	5.00927	0	174.999	49	5.3582	0	180.893	50	5.50353	0
ILMN_2738655	137.192	42	3.81225	0.00213675	122.833	60	2.92799	0.0245727	135.967	36	4.8178	0.00106838	127.644	51	3.35377	0.0117521	124.546	45	3.14696	0.0138889	121.793	40	2.8659	0.0299145
ILMN_2641816	101.664	37	2.47732	0.736111	98.5172	37	2.25026	0.946581	98.4296	28	2.686	0.932692	100.294	44	2.01485	0.898504	99.75	33	2.39898	0.83547	98.1061	39	2.41789	0.926282
ILMN_2440765	101.387	68	1.94163	0.758547	101.825	37	2.03539	0.751068	106.067	45	1.82203	0.385684	106.698	40	2.90154	0.439103	101.756	48	1.72445	0.672009	103.484	51	2.44075	0.596154
ILMN_1239181	213.304	42	6.58375	0	213.994	42	8.31166	0	210.815	50	6.44344	0	213.581	32	9.71786	0	213.649	40	10.1206	0	203.252	42	6.84735	0
ILMN_1234241	280.391	42	9.13798	0	158.632	34	3.76292	0	835.798	58	20.2501	0	180.306	43	5.16938	0	233.429	40	5.45293	0	202.229	36	7.15594	0
ILMN_2577549	105.488	42	1.85068	0.423077	105.618	53	1.61312	0.452991	112.266	47	3.07272	0.138889	107.645	56	2.14931	0.370727	103.562	54	2.04272	0.512821	111.598	62	2.03835	0.135684
ILMN_2696537	119.215	33	4.08059	0.0320513	125.031	44	2.68807	0.0128205	129.648	44	2.62204	0.0106838	120.13	48	2.72699	0.0438034	116.623	43	2.76062	0.0416667	126.273	41	3.60818	0.0117521
ILMN_1235089	105.219	39	1.70914	0.439103	107.391	47	2.59296	0.326923	107.446	46	2.80692	0.303419	108.415	38	2.56236	0.317308	106.046	37	2.71448	0.327991	106.132	33	2.0349	0.379273
ILMN_2608574	214.349	43	6.91567	0	199.109	36	5.0423	0	236.482	41	9.26916	0	213.024	37	6.02782	0	202.063	36	6.52235	0	229.868	37	7.73437	0
ILMN_2523937	108.163	60	2.3672	0.251068	105.381	44	2.59533	0.471154	100.667	59	1.69128	0.808761	98.943	67	1.50673	0.94765	96.0073	61	1.99904	0.979701	103.627	54	2.30181	0.576923
ILMN_2737014	113.729	37	2.97529	0.0844017	113.091	39	2.08592	0.117521	115.152	42	2.404	0.0833333	119.287	52	2.683	0.0512821	113.769	47	2.43991	0.0779915	115.286	53	2.54109	0.0726496
ILMN_1240846	104.41	41	1.97935	0.49359	104.564	35	2.10464	0.534188	102.44	51	2.54793	0.695513	102.789	34	2.03714	0.761752	106.919	48	2.86726	0.264957	107.844	43	2.2266	0.271367
ILMN_1243516	518.482	27	23.6761	0	597.327	34	25.6409	0	417.186	32	13.7211	0	484.682	46	18.3666	0	500.623	44	16.1857	0	487.282	33	21.2456	0
ILMN_2452131	103.748	45	2.22938	0.550214	103.516	62	1.46557	0.614316	107.349	47	2.54518	0.313034	102.945	43	1.89286	0.75	100.932	55	1.30927	0.729701	100.667	55	1.83242	0.793803
ILMN_2599719	1850.88	53	53.0612	0	1931.54	50	53.1288	0	1865.69	56	49.5924	0	1859.14	59	40.7882	0	1925.12	56	52.7971	0	1696.54	45	50.0472	0
ILMN_2681601	234.91	29	7.11389	0	267.653	39	9.77124	0	234.669	35	9.79224	0	280.29	37	10.2216	0	264.705	43	7.29568	0	251.525	36	8.68119	0
ILMN_1232195	198.442	42	8.25739	0	236.352	39	7.5151	0	202.465	25	6.74924	0	227.373	34	10.2747	0	207.372	30	5.40353	0	229.311	47	8.87172	0
ILMN_2517566	100.532	45	2.27739	0.830128	97.791	48	1.97398	0.963675	103.669	47	1.92304	0.602564	102.793	44	2.09225	0.761752	102.961	53	2.03878	0.582265	96.8685	44	1.78151	0.964744
ILMN_2599145	133.971	32	4.80007	0.00320513	146.538	46	3.40788	0.00213675	160.561	48	4.34882	0	139.149	46	3.57056	0.00213675	148.278	38	5.43229	0	145.182	28	6.11469	0.00213675
ILMN_2610190	104.358	39	2.52742	0.502137	104.849	26	2.68734	0.511752	110.956	54	2.47427	0.175214	105.225	46	2.1207	0.53312	105.298	40	2.32829	0.392094	107.935	33	1.73451	0.268162
ILMN_2710589	120.109	40	3.46291	0.0299145	108.169	45	2.40652	0.274573	122.884	47	3.37862	0.0235043	113.824	51	2.6133	0.119658	109.178	34	2.63413	0.169872	110.403	42	1.71943	0.166667
ILMN_2447658	184.873	58	5.9456	0	167.749	45	5.65628	0	178.723	48	5.91246	0	168.735	55	4.06844	0	163.826	59	4.22065	0	179.617	56	6.79645	0
ILMN_2488405	821.731	62	27.0939	0	817.29	55	25.9724	0	491.601	43	16.9327	0	896.876	40	35.417	0	820.876	44	38.9349	0	640.293	55	22.9601	0
ILMN_1213149	1735.9	54	51.2213	0	1802.76	29	84.8556	0	1352.23	41	40.4007	0	1582.96	42	49.2026	0	1561.52	55	37.9305	0	1648.51	53	52.4189	0
ILMN_2543433	120.602	49	3.13738	0.0288462	123.905	41	2.70781	0.0181624	119.316	54	2.48855	0.0384615	117.071	49	3.01196	0.0683761	112.842	44	2.37242	0.0929487	121.572	47	3.28714	0.0299145
ILMN_2598438	127.652	40	2.03781	0.00747863	131.395	57	2.46232	0.00641026	140.497	43	3.38484	0.00106838	132.674	32	3.56417	0.0042735	130.404	34	2.38668	0.00320513	155.566	34	4.75363	0
ILMN_2765454	109.886	42	2.53592	0.182692	105.927	39	2.419	0.428419	105.079	49	2.07522	0.471154	102.76	34	1.64059	0.766026	105.796	46	2.64322	0.347222	102.049	45	1.85291	0.706197
ILMN_3000536	147.59	28	5.31473	0	148.776	38	5.13936	0	169.907	35	4.84203	0	155.477	47	4.35956	0	140.448	40	3.39444	0.00106838	161.063	40	5.57097	0
ILMN_1257061	209.885	36	7.57815	0	223.397	31	7.6562	0	240.639	44	7.40877	0	220.584	40	7.34337	0	205.621	31	6.0191	0	232.082	36	7.19528	0
ILMN_2774281	601.274	42	26.3021	0	697.688	44	19.0582	0	673.071	43	19.3987	0	955.517	30	37.251	0	770.477	37	33.931	0	1179.45	36	46.4175	0
ILMN_2595106	107.387	35	2.38871	0.293803	109.646	39	1.9676	0.20406	112.56	36	3.11943	0.132479	114.255	48	2.14503	0.11218	106.413	34	2.54704	0.294872	111.481	30	3.36817	0.138889
ILMN_2449217	101.705	52	2.01264	0.733974	98.4706	49	2.10837	0.948718	98.8046	64	1.73545	0.913462	98.9642	48	1.91186	0.945513	102.073	44	2.24913	0.648504	97.8811	56	1.52482	0.930556
ILMN_2710151	176.223	49	4.78026	0	207.161	51	5.3949	0	218.664	30	11.8848	0	214.713	34	6.96534	0	216.052	50	7.95798	0	211.531	40	6.84559	0
ILMN_1258290	105.761	46	2.24672	0.399573	107.563	41	2.76235	0.315171	104.142	46	2.29577	0.566239	105.991	42	2.71021	0.483974	101.345	37	2.47397	0.698718	99.4322	41	1.84305	0.880342
ILMN_2658001	113.89	32	3.72643	0.082265	114.628	30	2.67145	0.0876068	116.798	40	2.71774	0.0608974	116.326	45	2.75883	0.0769231	111.63	47	2.50715	0.111111	113.697	42	2.4889	0.0972222
ILMN_2577558	114.233	61	2.45535	0.0779915	114.96	44	2.68036	0.0854701	109.939	45	2.58053	0.205128	116.303	37	2.86761	0.0769231	107.854	40	3.02424	0.221154	119.759	35	4.63353	0.0363248
ILMN_2960474	236.246	32	8.76064	0	247.068	37	8.44787	0	241.694	42	8.44549	0	228.971	47	6.68066	0	213.224	34	4.15673	0	230.001	34	11.4327	0
ILMN_2531554	112.234	33	2.08167	0.113248	124.471	29	4.46879	0.0160256	123.323	45	3.19115	0.0213675	128.097	48	3.12688	0.00961539	118.662	54	3.18216	0.0309829	122.929	38	3.27155	0.0235043
ILMN_2666849	222.731	45	10.1028	0	233.512	40	9.49982	0	271.915	52	11.6993	0	256.22	44	10.6494	0	230.344	50	9.4023	0	283.559	36	16.7055	0
ILMN_1215043	113.199	45	2.74115	0.0918803	110.874	37	1.97125	0.173077	104.11	41	1.84735	0.569444	110.065	52	2.85623	0.232906	112.289	44	2.84015	0.101496	109.614	59	2.08724	0.188034
ILMN_2708949	138.591	34	4.06517	0.00106838	137.403	48	3.3771	0.00213675	119.799	37	3.24241	0.0373932	125.944	49	2.67189	0.0181624	127.989	37	3.28108	0.00641026	115.078	30	2.50124	0.073718
ILMN_2772120	104.304	35	2.33148	0.507479	104.824	49	2.32934	0.511752	100.302	39	1.86719	0.833333	108.246	51	2.53214	0.327991	105.619	40	2.54004	0.369658	103.004	61	2.20127	0.630342
ILMN_2759652	248.126	46	10.1777	0	296.877	42	9.37969	0	307.182	40	12.4936	0	260.467	55	8.94277	0	274.89	43	9.72935	0	280.3	51	9.1565	0
ILMN_2955214	1122.12	45	26.3685	0	1089.1	36	34.4742	0	1098.67	58	33.0834	0	1015.18	38	31.3297	0	1053.77	49	25.8998	0	1123.17	35	28.0929	0
ILMN_1231873	151.689	39	5.98962	0	161.769	40	7.4208	0	147.054	41	4.42189	0	143.838	37	4.50509	0.00106838	132.382	30	3.57216	0.00320513	144.723	32	4.80533	0.00213675
ILMN_2474195	107.664	49	3.18553	0.28312	110.318	48	2.6215	0.185897	104.135	47	1.82346	0.566239	104.87	47	2.36992	0.57265	103.907	41	2.28882	0.489316	105.153	33	3.42679	0.455128
ILMN_1235811	1211.32	42	38.0102	0	1051.24	38	34.4507	0	1225.33	37	26.7838	0	977.93	56	28.967	0	922.279	48	24.0099	0	1212.37	43	46.9102	0
ILMN_2441625	136.482	59	2.83675	0.00213675	138.819	55	3.49034	0.00213675	177.59	73	5.01113	0	142.296	64	3.39296	0.00213675	134.43	61	2.29716	0.00213675	159.969	50	4.97521	0
ILMN_2484234	101.516	51	2.02219	0.748932	100.135	50	2.20527	0.863248	96.1395	45	2.13975	0.980769	101.447	55	1.71342	0.853633	97.6295	55	2.31585	0.948718	95.9777	39	1.7492	0.981838
ILMN_1246694	542.643	50	17.5294	0	538.801	36	17.8697	0	618.743	36	23.1418	0	589.792	56	16.0346	0	528.654	40	15.0536	0	625.379	35	19.4605	0
ILMN_1235751	435.63	31	19.4443	0	372.883	38	18.8754	0	382.003	35	11.7156	0	372.304	34	14.4659	0	373.351	45	13.5178	0	443.449	45	16.214	0
ILMN_2689569	114.076	42	2.21478	0.0779915	121.796	52	3.03493	0.0288462	115.555	36	2.26182	0.073718	115.158	39	2.12785	0.0940171	121.457	54	2.55079	0.0202991	115.787	50	2.11841	0.0651709
ILMN_2464955	127.528	53	2.82798	0.00854701	132.036	48	2.7205	0.00534188	129.052	54	2.70525	0.0106838	126.799	49	2.63362	0.0138889	133.376	52	2.84539	0.00320513	133.069	43	3.08808	0.00641026
ILMN_2648134	100.102	34	1.89736	0.863248	105.59	40	2.16236	0.45406	105.794	38	3.0467	0.407051	108.435	41	2.47937	0.316239	99.2542	36	1.54168	0.871795	101.75	40	2.54477	0.722222
ILMN_2613038	822.562	43	28.3577	0	1010.47	50	29.4333	0	1405.37	43	45.3374	0	1371.7	50	29.6513	0	1228.85	50	35.7765	0	1864.99	50	43.8965	0
ILMN_2737090	427.557	41	14.5686	0	423.332	38	17.0643	0	472.258	30	19.2812	0	458.167	40	18.018	0	430.145	49	12.2919	0	363.523	36	10.9418	0
ILMN_2476881	111.257	46	2.6825	0.143162	106.959	38	2.11696	0.347222	109.263	50	2.82824	0.231838	110.227	44	2.47475	0.223291	101.386	46	2.06282	0.694444	101.998	35	2.34549	0.708333
ILMN_1226796	114.758	60	2.2993	0.0715812	116.359	66	2.17894	0.0705128	116.002	60	2.51697	0.0683761	114.703	54	2.28693	0.100427	114.753	59	2.06932	0.0619658	120.128	57	2.627	0.0363248
ILMN_2524120	124.75	53	2.59532	0.0106838	138.013	59	4.27742	0.00213675	126.355	39	3.69475	0.0138889	124.844	53	3.07248	0.0202991	130.872	51	2.8885	0.00320513	123.005	57	2.98271	0.0235043
ILMN_1257255	104.762	55	1.6571	0.473291	104.186	43	2.36434	0.566239	107.041	62	1.9035	0.330128	105.925	50	1.5507	0.490385	103.79	65	2.00951	0.495727	104.083	55	1.97398	0.544872
ILMN_1252597	224.034	44	6.46418	0	253.304	51	10.4452	0	240.305	54	6.95001	0	220.358	51	5.6699	0	235.257	52	7.67452	0	220.361	44	8.71934	0
ILMN_1248948	107.424	42	2.29875	0.291667	112.053	40	2.93387	0.142094	108.176	52	1.79402	0.272436	107.922	47	2.1361	0.345085	100.759	49	1.63356	0.75	109.326	32	3.62404	0.199786
ILMN_2972929	131.596	43	3.91054	0.0042735	135.414	41	3.26294	0.00320513	133.391	32	3.94509	0.00320513	130.954	40	3.79823	0.00641026	130.624	36	3.70996	0.00320513	130.607	37	4.325	0.00641026
ILMN_1229416	122.078	52	2.88226	0.017094	115.754	42	2.79501	0.0779915	115.489	43	2.65144	0.0758547	113.558	53	2.39789	0.120727	114.737	53	2.99757	0.0630342	118.952	48	3.1951	0.0384615
ILMN_1250467	102.336	34	2.91357	0.680556	106.977	40	2.56952	0.346154	109.273	37	3.04832	0.230769	101.266	41	2.23596	0.857906	102.616	57	1.46025	0.610043	110.263	37	4.41998	0.168803
ILMN_1220787	105.668	53	2.04307	0.407051	107.518	50	2.01605	0.317308	106.852	35	3.87983	0.345085	102.117	46	2.39658	0.804487	103.884	54	2.19734	0.491453	98.6568	57	1.70673	0.90812
ILMN_2475086	104.348	37	2.63442	0.502137	108.1	52	2.84927	0.277778	99.9294	49	2.38073	0.857906	99.7922	53	1.72203	0.923077	101.814	42	2.47851	0.665598	96.4182	48	1.67707	0.977564
ILMN_1228053	122.08	53	3.88082	0.017094	120.397	38	3.28686	0.0363248	116.127	41	2.88501	0.0641026	114.606	31	3.11435	0.101496	113.531	50	2.5723	0.0801282	115.014	49	2.61339	0.0769231
ILMN_1233522	636.815	59	24.111	0	679.678	46	30.3447	0	795.657	49	23.6983	0	852.957	49	28.8457	0	680.5	52	25.4586	0	789.118	54	30.9017	0
ILMN_2506537	126.042	55	2.68508	0.00961539	129.001	36	3.03341	0.00961539	134.408	52	2.96158	0.00213675	132.44	41	3.69418	0.0042735	125.703	52	2.4396	0.00747863	132.081	58	2.96125	0.00641026
ILMN_2645295	317.586	42	9.88739	0	326.701	46	9.4233	0	568.303	43	21.8905	0	297.128	46	9.80177	0	323.662	33	10.049	0	349.713	47	11.6505	0
ILMN_2422360	116.105	57	2.94996	0.0534188	117.195	51	3.59163	0.0630342	116.911	56	3.12719	0.0598291	115.436	44	2.26555	0.090812	112.944	46	2.68694	0.0929487	115.233	59	2.30396	0.0726496
ILMN_1217984	525.126	53	17.863	0	561.986	60	19.8344	0	539.848	70	12.9725	0	588.058	64	18.0636	0	509.817	50	15.7992	0	500.195	51	17.1874	0
ILMN_1231457	250.583	38	6.30099	0	276.55	40	9.39335	0	336.657	37	12.7634	0	232.693	34	12.9797	0	240.564	28	12.5441	0	255.414	33	7.79901	0
ILMN_1242212	338.626	67	10.235	0	309.563	56	7.7778	0	288.399	70	7.78607	0	347.683	52	11.5818	0	299.374	57	7.57891	0	296.368	61	10.4612	0
ILMN_1223282	181.038	49	5.89742	0	184.025	43	5.67376	0	191.782	51	6.91887	0	188.214	52	5.89486	0	191.902	41	7.75475	0	208.349	42	7.21073	0
ILMN_1233498	107.382	57	2.23134	0.293803	102.921	43	1.84558	0.666667	110.635	39	2.43021	0.183761	102.272	47	1.88328	0.799145	99.8805	56	1.66934	0.82265	102.377	51	2.00329	0.685897
ILMN_1255511	1158.28	36	45.6422	0	1225.63	47	42.761	0	1577.78	38	63.5061	0	1145.99	50	41.4105	0	1133.48	42	28.1748	0	1280.94	38	51.9552	0
ILMN_2689426	130.098	51	2.52321	0.00747863	136.25	43	3.16468	0.00213675	112.523	36	2.08511	0.135684	118.23	40	2.64552	0.0630342	117.941	33	3.64895	0.0331197	108.347	28	2.91543	0.237179
ILMN_1223577	153.857	38	4.01018	0	140.703	45	2.98846	0.00213675	129.873	35	4.24254	0.00961539	145.967	34	5.97619	0.00106838	142.994	35	5.21618	0	139.316	41	4.31836	0.0042735
ILMN_2714787	793.078	38	24.7425	0	868.38	51	29.9997	0	820.165	52	19.8094	0	940.225	48	36.3272	0	912.594	56	22.0359	0	930.094	55	27.2105	0
ILMN_3000080	1141.67	43	32.8665	0	1257.41	47	36.0016	0	1309.82	39	47.8117	0	1085.6	43	29.2077	0	1207.71	40	37.4503	0	1108.92	38	27.4381	0
ILMN_2653900	106.022	29	3.13969	0.384615	105.728	30	2.5828	0.445513	108.599	37	3.16115	0.260684	106.038	33	3.33027	0.479701	102.225	25	2.57141	0.641026	107.133	28	2.8948	0.320513
ILMN_2629375	237.585	31	12.06	0	268.941	37	13.8642	0	237.05	36	11.0486	0	227.084	43	7.61436	0	216.369	46	9.32513	0	255.321	44	10.0097	0
ILMN_2863437	382.917	27	35.0905	0	351.69	26	30.7866	0	335.46	23	23.9724	0	314.466	35	20.4732	0	378.651	36	32.3525	0	356.5	37	24.9446	0
ILMN_1233220	302.838	66	8.92158	0	305.804	45	8.99012	0	287.677	46	10.0686	0	296.639	53	11.7176	0	261.156	52	8.89667	0	283.421	41	8.59509	0
ILMN_2502275	123.207	34	3.29412	0.0160256	114.969	42	2.56366	0.0854701	162.038	35	7.77025	0	123.08	32	4.97569	0.0267094	119.904	41	3.58268	0.0245727	106.309	30	2.96193	0.36859
ILMN_2790512	366.971	36	13.7799	0	329.725	67	7.91713	0	373.318	46	12.9524	0	333.044	59	9.23208	0	318.93	38	10.4972	0	315.388	34	8.46788	0
ILMN_2739128	143.417	32	4.5575	0	158.971	43	4.61208	0	165.133	44	5.55772	0	177.822	33	7.59162	0	153.784	38	4.42723	0	149.821	32	5.3628	0
ILMN_2629993	121.615	44	2.95232	0.0202991	122.219	42	3.44172	0.025641	137.105	47	3.75394	0.00106838	126.955	36	3.56896	0.0138889	131.949	26	5.63686	0.00320513	137.224	41	4.41974	0.0042735
ILMN_2513451	1582.99	58	49.8139	0	1915.17	46	66.8285	0	2486.46	50	68.422	0	1945.11	57	62.092	0	2038.52	53	47.8535	0	2432.27	49	66.3796	0
ILMN_2664522	188.496	26	8.34373	0	160.744	29	5.70747	0	236.249	43	8.39216	0	171.704	41	5.79056	0	166.999	37	6.14249	0	213.869	42	8.73293	0
ILMN_2480957	105.008	33	2.26253	0.45406	110.052	61	2.25106	0.191239	111.264	39	3.19298	0.16453	109.246	39	2.65087	0.269231	111.055	49	3.62952	0.127137	110.279	34	2.73868	0.167735
ILMN_3159695	110.395	51	2.4537	0.169872	119.246	43	3.22046	0.0438034	115.119	30	2.76971	0.0833333	113.461	44	2.83065	0.122863	109.271	34	2.09303	0.165598	109.157	27	3.05326	0.206197
ILMN_2616045	106.726	39	2.14997	0.340812	108.913	55	2.59921	0.236111	109.539	45	2.89227	0.219017	104.704	48	1.55978	0.588675	105.747	44	2.09423	0.350427	104.054	46	2.49516	0.547009
ILMN_3080273	106.679	47	2.34776	0.34188	105.34	34	2.77792	0.475427	113.395	29	2.92869	0.116453	120.287	48	2.83949	0.0438034	104.295	32	2.96814	0.463675	114.059	41	2.57905	0.0940171
ILMN_1221838	113.374	36	2.93062	0.090812	127.619	28	3.9014	0.0106838	121.23	31	2.92516	0.0277778	127.586	53	2.80145	0.0117521	118.012	35	3.25362	0.0331197	127.779	49	2.9602	0.00854701
ILMN_1255697	537.931	38	26.638	0	574.059	36	20.9811	0	629.99	39	23.141	0	583.975	45	23.765	0	543.316	44	21.0558	0	534.944	54	14.8052	0
ILMN_2679532	592.675	48	18.4262	0	612.811	50	18.8603	0	788.596	55	23.1548	0	663.924	51	22.1539	0	647.705	44	19.0482	0	747.179	46	19.771	0
ILMN_2461077	103.845	47	2.45085	0.542735	98.63	38	1.26053	0.943376	104.942	48	2.21019	0.49359	102.01	42	1.98426	0.814103	105.264	47	2.48474	0.394231	102.994	51	1.92489	0.632479
ILMN_2543459	206.766	55	5.58259	0	227.81	60	6.63879	0	175.898	61	3.86306	0	253.671	58	7.09491	0	256.569	59	7.36683	0	262.868	61	8.29917	0
ILMN_2577567	111.075	61	2.32436	0.146368	108.116	46	2.536	0.276709	110.397	54	1.95227	0.194444	106.772	49	2.32152	0.434829	109.066	44	3.34823	0.173077	111.279	55	2.27998	0.143162
ILMN_1241380	114.146	44	2.77104	0.0779915	112.671	58	2.16552	0.126068	120.108	53	2.98231	0.0352564	120.783	50	2.80248	0.0416667	113.808	46	3.05664	0.0779915	115.515	49	2.44125	0.0715812
ILMN_2719418	115.605	34	3.79748	0.0608974	110.681	32	2.9682	0.17735	109.134	40	2.34595	0.237179	119.819	32	3.82097	0.0448718	109.655	35	3.16848	0.157051	108.642	41	3.16382	0.224359
ILMN_2719417	115.655	32	4.43939	0.0608974	122.987	28	4.8937	0.0224359	105.61	47	2.11006	0.422009	112.676	35	2.87003	0.139957	109.254	29	2.80179	0.167735	110.777	27	2.92477	0.154915
ILMN_2616545	106.22	33	2.90997	0.36859	113.132	30	2.67879	0.117521	108.585	33	2.32105	0.261752	114.166	35	4.0818	0.115385	105.332	38	2.13514	0.388889	114.147	33	2.44653	0.0929487
ILMN_2633502	120.968	37	3.75296	0.025641	120.156	44	3.36024	0.0373932	118.112	43	2.48513	0.0502137	123.712	47	2.41008	0.0245727	121.53	49	3.34235	0.0202991	120.005	46	2.95646	0.0363248
ILMN_2711312	100.403	31	2.32534	0.839744	109.295	42	2.30053	0.223291	104.824	35	2.9473	0.5	94.2512	37	2.58812	0.998932	97.8181	35	2.51164	0.942308	99.1383	41	2.00966	0.887821
ILMN_2493415	105.805	44	1.76104	0.396367	113.303	41	2.36049	0.115385	108.006	59	2.31612	0.282051	107.537	54	1.97475	0.376068	105.437	44	1.90618	0.383547	107.064	60	2.20255	0.324786
ILMN_2588007	109.502	30	2.02643	0.19765	110.302	46	2.44294	0.186966	112.643	61	2.31908	0.13141	122.216	58	4.17426	0.0331197	112.558	47	2.3393	0.0982906	107.772	42	2.42872	0.272436
ILMN_1219877	104.914	51	2.21034	0.464744	111.654	46	2.66848	0.155983	108.687	45	2.86264	0.25641	103.649	51	1.91483	0.684829	103.675	35	2.97897	0.502137	103.551	43	2.33146	0.58547
ILMN_1256422	116.234	45	2.72392	0.0523504	113.929	41	2.56293	0.103633	119.519	50	2.15392	0.0384615	113.022	64	1.67549	0.129274	112.028	74	1.58607	0.104701	116.772	51	2.40319	0.0566239
ILMN_1249752	256.061	55	7.28311	0	282.004	58	9.15435	0	281.844	51	9.16483	0	250.115	50	7.25358	0	230.069	53	5.95387	0	329.156	52	10.4244	0
ILMN_2515726	135.909	42	3.91097	0.00320513	148.922	48	5.7417	0	151.583	40	3.69206	0	142.439	52	4.29291	0.00213675	131.901	49	3.65283	0.00320513	146.664	42	5.13689	0.00106838
ILMN_1222794	275.826	36	10.6645	0	237.551	47	9.62492	0	275.167	62	10.1279	0	271.803	46	6.28789	0	235.315	35	8.26675	0	274.306	34	13.4228	0
ILMN_2983565	102.298	26	2.93217	0.685897	110.533	25	4.1756	0.182692	102.849	22	3.25093	0.669872	99.0382	25	2.10928	0.945513	101.367	25	2.90789	0.696581	107.25	34	2.6001	0.309829
ILMN_1220589	113.651	38	3.53954	0.0844017	114.08	27	4.26809	0.0972222	106.772	25	3.2503	0.352564	104.164	37	2.3619	0.641026	101.083	37	2.32683	0.721154	112.452	35	3.65344	0.120727
ILMN_2732033	108.079	48	2.23695	0.257479	101.597	37	2.3318	0.763889	106.378	50	2.05246	0.363248	100.887	34	1.9754	0.875	100.776	49	2.19188	0.748932	105.913	43	2.83344	0.393162
ILMN_1260135	101.958	59	2.07761	0.717949	101.859	57	1.96451	0.747863	108.273	49	2.14153	0.270299	113.216	50	3.03437	0.126068	107.33	49	1.85322	0.240385	105.337	49	1.74538	0.438034
ILMN_2618364	9853.42	50	219.285	0	10411.4	53	370.143	0	8865.59	46	248.328	0	13114.3	63	284.363	0	12633.7	34	454.385	0	15889.8	56	366.844	0
ILMN_2593523	102.112	43	1.93606	0.702991	104.46	32	2.51567	0.542735	107.334	42	2.39388	0.314103	104.801	44	2.25172	0.57906	106.939	37	2.47112	0.262821	104.775	45	2.40693	0.482906
ILMN_2616097	105.321	37	3.01119	0.432692	99.7351	31	1.83398	0.882479	103.969	40	1.48482	0.577991	105.442	34	2.53595	0.519231	102.763	40	2.11443	0.597222	104.059	46	2.14799	0.547009
ILMN_1227693	346.83	39	19.3432	0	277.162	63	10.3649	0	327.558	54	13.4725	0	256.886	42	9.53167	0	253.588	53	9.23062	0	247.987	41	7.88919	0
ILMN_2719479	116.112	54	2.92298	0.0534188	113.767	41	2.13698	0.106838	115.058	56	1.9303	0.0844017	117.065	49	3.13516	0.0683761	116.591	49	2.74342	0.0416667	125.541	44	3.45294	0.0160256
ILMN_2694687	320.144	46	11.3472	0	299.762	38	11.4056	0	343.288	37	14.4242	0	353.671	42	15.5038	0	326.714	48	13.9405	0	383.45	44	11.8452	0
ILMN_1236572	128.45	29	4.08932	0.00747863	125.95	50	3.16768	0.0117521	126.267	40	3.35343	0.0149573	122.06	46	2.68902	0.0352564	124.445	45	3.62436	0.0138889	125.515	31	5.06958	0.0160256
ILMN_2474515	127.01	58	4.00671	0.00854701	115.77	44	3.11035	0.0769231	118.277	43	3.59262	0.0502137	119.088	50	2.48063	0.0544872	115.511	39	2.21094	0.0534188	120.191	51	3.01522	0.0363248
ILMN_2756686	197.684	33	9.14307	0	195.75	58	5.98351	0	227.424	37	7.71536	0	189.751	43	6.00491	0	181.302	40	5.72132	0	215.973	37	9.98253	0
ILMN_2967362	263.7	29	12.4098	0	277.267	27	12.1777	0	362.652	41	13.0554	0	270.435	40	10.6351	0	257.838	29	8.36757	0	254.43	30	10.4588	0
ILMN_2633457	188.066	27	5.98643	0	208.797	38	8.14959	0	212.835	45	7.84371	0	191.571	45	6.08415	0	182.808	44	4.98852	0	199.503	47	5.27173	0
ILMN_2486010	101.207	51	2.29988	0.775641	101.566	50	1.94021	0.764957	102.987	52	1.80403	0.662393	109.104	50	2.15848	0.279915	98.7637	42	1.95872	0.897436	101.548	56	2.0351	0.736111
ILMN_1244317	102.536	29	2.63812	0.67094	102.555	31	1.86013	0.695513	106.876	39	2.55709	0.34188	105.624	35	2.8419	0.509615	102.755	32	3.12841	0.598291	102.413	28	2.00688	0.684829
ILMN_2679428	913.334	60	23.1591	0	1021.74	49	23.3291	0	980.115	37	17.6168	0	915.991	37	30.9745	0	978.683	47	31.9841	0	1015.77	35	32.956	0
ILMN_2661628	103.681	50	1.32837	0.556624	104.237	40	1.8333	0.561966	105.734	43	2.14133	0.411325	101.995	43	1.99564	0.814103	107.067	34	2.26291	0.253205	107.026	30	2.26056	0.326923
ILMN_2846731	465.819	39	18.4264	0	507.995	46	22.9303	0	459.397	33	19.8173	0	475.1	44	20.1772	0	456.952	48	17.211	0	453.293	51	16.3263	0
ILMN_1217055	446.062	39	13.7615	0	438.191	37	14.0409	0	460.416	31	14.9796	0	485.787	44	11.9822	0	461.21	49	10.3697	0	477.812	24	15.4791	0
ILMN_1227030	180.835	60	4.80249	0	191.673	53	5.26533	0	193.941	44	6.91127	0	195.736	57	4.43135	0	198.936	56	5.65421	0	203.095	43	6.10879	0
ILMN_2473692	2100.2	41	88.6684	0	2337.78	38	67.7136	0	1736.86	40	57.1807	0	2122.6	47	61.7798	0	1820.42	44	64.9123	0	1668.4	50	61.6518	0
ILMN_2825260	147.435	39	4.43927	0	156.266	30	7.09284	0	132.913	37	2.91774	0.0042735	155.334	34	6.61467	0	135.663	32	3.6892	0.00213675	127.511	45	3.0469	0.00854701
ILMN_2652470	105.856	59	2.33689	0.396367	101.7	48	1.8233	0.757479	98.8104	37	2.10545	0.912393	106.36	40	2.97453	0.46047	98.6111	45	2.04372	0.903846	103.619	54	1.78813	0.576923
ILMN_1231588	2312.97	59	68.6348	0	2671.67	51	81.6902	0	2170.75	50	77.5035	0	2339.99	48	77.5075	0	2077.45	55	77.8823	0	2154.39	53	83.2528	0
ILMN_2679823	133.533	27	5.66419	0.00320513	140.027	39	5.68729	0.00213675	131.591	45	3.75453	0.00534188	130.503	33	4.14628	0.00641026	121.164	37	2.85525	0.0213675	140.619	38	5.23685	0.00320513
ILMN_2422438	102.394	34	2.35832	0.67735	110.133	57	2.24113	0.191239	108.445	64	2.01416	0.263889	105.981	59	1.97162	0.485043	104.769	54	1.55452	0.425214	111.8	46	2.44833	0.135684
ILMN_2476452	220.076	44	7.69562	0	196.519	60	5.76947	0	196.77	39	7.18569	0	215.126	53	6.70701	0	181.841	50	5.11068	0	207.858	54	5.90863	0
ILMN_2636349	136.044	43	3.56481	0.00213675	175.174	45	4.51788	0	161.31	43	4.55639	0	133.809	28	3.35622	0.00320513	138.979	30	3.71007	0.00106838	132.678	36	2.26373	0.00641026
ILMN_2617505	139.221	40	4.43379	0.00106838	148.317	39	5.27399	0	142.451	39	3.9905	0.00106838	151.732	36	4.24424	0	142.869	34	3.59231	0	148.014	41	4.12992	0
ILMN_2975375	295.874	42	11.1442	0	332.888	34	18.3105	0	290.463	32	12.3245	0	347.049	40	13.8672	0	315.485	39	12.1806	0	291.279	32	13.5745	0
ILMN_1258996	197.607	61	6.05032	0	177.161	47	4.5418	0	167.837	62	4.96528	0	192.639	35	4.97043	0	182.084	56	4.64632	0	182.873	60	6.31621	0
ILMN_2975377	517.36	42	17.3395	0	615.952	28	18.1756	0	515.812	44	17.9544	0	594.952	40	16.4621	0	535.547	37	19.1933	0	539.547	45	13.6816	0
ILMN_2689062	131.841	50	3.38734	0.0042735	152.279	44	4.89157	0	121.21	30	3.58521	0.0277778	141.386	50	3.92593	0.00213675	133.791	46	2.53753	0.00320513	135.987	45	3.3598	0.0042735
ILMN_1249162	126.309	43	2.89172	0.00961539	116.476	52	2.0151	0.0694445	117.01	55	2.45622	0.0598291	124.283	44	3.0881	0.0235043	121.313	45	2.77727	0.0213675	116.252	47	3.02225	0.0587607
ILMN_2476742	258.546	50	8.07665	0	295.893	49	9.56137	0	277.113	52	8.53035	0	242.729	56	6.85275	0	271.746	43	7.94883	0	277.343	47	10.2642	0
ILMN_1234100	412.637	31	23.4837	0	463.077	31	24.7603	0	522.82	34	18.9399	0	526.508	34	22.1961	0	435.905	22	24.6575	0	509.589	29	23.9102	0
ILMN_2593104	156.889	32	6.1314	0	140.208	31	4.95424	0.00213675	140.287	37	5.11964	0.00106838	136.174	30	4.01211	0.00320513	136.735	24	4.01452	0.00213675	155.344	34	8.04642	0
ILMN_1232969	134.545	63	2.91243	0.00320513	133.658	52	3.26332	0.00534188	155.876	47	3.47892	0	131.526	67	2.87259	0.0042735	133.926	55	3.72415	0.00320513	158.456	42	5.20852	0
ILMN_2473450	106.34	55	2.08412	0.364316	109.669	45	2.38422	0.201923	110.457	52	2.27275	0.192308	108.516	51	2.09804	0.310897	107.956	67	1.636	0.217949	109.218	56	2.01411	0.201923
ILMN_2746000	179.446	48	4.53048	0	174.415	53	4.10654	0	190.822	38	4.90587	0	192.511	45	5.95175	0	196.422	47	5.87815	0	203.255	53	4.90259	0
ILMN_1227567	105.654	45	2.22869	0.407051	108.359	53	2.37682	0.25641	100.33	37	1.43942	0.830128	104.607	42	2.62171	0.59188	106.361	54	2.04259	0.301282	106.188	40	2.05328	0.378205
ILMN_2755936	136.376	54	4.05761	0.00213675	126.157	49	3.17676	0.0117521	157.812	40	3.84236	0	125.282	42	2.78141	0.0181624	131.5	35	4.61847	0.00320513	143.656	59	3.34691	0.00213675
ILMN_1214286	107.243	54	2.53688	0.300214	101.8	59	1.74709	0.753205	105.914	58	1.71545	0.394231	108.618	65	2.16943	0.307692	110.987	62	2.41687	0.127137	111.098	54	2.51201	0.146368
ILMN_2425360	96.198	48	1.37061	0.986111	96.0071	46	1.54156	0.991453	100.884	35	1.84946	0.799145	100.951	51	1.81156	0.873932	99.6146	33	2.01963	0.849359	97.3699	51	1.47995	0.949786
ILMN_2479977	387.688	67	10.2758	0	437.05	41	24.6028	0	314.133	54	11.9466	0	398.044	67	14.8558	0	386.495	52	13.7371	0	317.214	67	8.97431	0
ILMN_2477432	177.946	50	4.16186	0	180.154	50	5.76898	0	196.505	57	5.00174	0	173.388	44	6.48681	0	165.023	50	4.66304	0	178.871	59	4.58533	0
ILMN_1220320	163.788	32	7.38335	0	169.725	41	8.1989	0	146.615	39	6.26936	0	197.754	47	9.63099	0	156.244	46	6.24212	0	172.975	45	9.64782	0
ILMN_2514723	306.751	53	11.3102	0	317.507	63	9.51118	0	343.088	42	7.1791	0	302.154	37	9.30482	0	299.824	48	8.011	0	327.295	43	9.59697	0
ILMN_1252881	112.125	59	2.54675	0.114316	107.624	38	2.63161	0.310897	115.117	42	2.93321	0.0833333	111.989	47	2.64896	0.155983	110.871	46	2.63608	0.129274	107.783	44	2.38974	0.272436
ILMN_1222356	347.826	35	14.4482	0	285.938	48	11.7527	0	284.922	35	10.8292	0	294.059	46	13.2014	0	284.108	35	15.1275	0	282.344	32	14.293	0
ILMN_2943270	174.929	37	5.99639	0	182.477	58	5.26084	0	183.422	45	4.97048	0	156.541	39	5.18587	0	157.963	39	5.21578	0	172.383	34	6.70751	0
ILMN_2775050	146.75	49	3.85133	0	156.85	50	3.68642	0	175.115	53	5.46314	0	157.826	56	4.13881	0	156.688	51	4.01699	0	169.102	51	5.65654	0
ILMN_2495348	101.496	41	2.47024	0.75	97.8734	52	1.66018	0.961538	100.562	57	1.60545	0.818376	100.328	53	1.94222	0.897436	100.912	43	1.46521	0.733974	99.707	53	2.2213	0.865385
ILMN_1255412	107.375	66	2.3709	0.294872	105.804	44	1.88705	0.434829	106.607	42	2.27585	0.360043	97.64	44	2.12051	0.975427	105.657	47	2.09455	0.367521	105.54	62	2.05738	0.425214
ILMN_2543514	273.022	60	8.93563	0	256.284	54	9.68806	0	334.489	41	15.7499	0	246.505	57	6.52404	0	230.946	55	8.12555	0	300.997	53	11.5675	0
ILMN_1235646	100.689	41	2.25207	0.821581	104.357	53	2.33293	0.555556	101.685	46	2.3462	0.747863	104.36	52	1.97474	0.617521	99.113	36	1.97232	0.882479	103.379	41	2.10857	0.599359
ILMN_2581972	299.882	47	9.12242	0	272.357	49	10.2866	0	238.372	44	8.93399	0	275.448	42	10.0779	0	258.694	43	8.79071	0	279.095	44	9.01578	0
ILMN_2590894	116.496	34	2.70398	0.0502137	118.988	46	2.70662	0.0448718	119.85	41	4.02095	0.0373932	125.167	43	2.89397	0.0181624	115.666	38	2.30747	0.0523504	119.589	45	2.77845	0.0373932
ILMN_2417686	102.169	55	1.99437	0.695513	101.018	47	1.89256	0.808761	99.403	37	1.72097	0.888889	98.6313	58	1.4425	0.956197	100.922	47	1.82255	0.732906	99.2824	55	2.14501	0.883547
ILMN_2666406	1861.73	41	58.5788	0	1761.2	44	35.6633	0	1496.44	39	54.4083	0	1790.61	43	61.3601	0	1509.19	37	40.8159	0	1385.34	42	41.3927	0
ILMN_2427096	234.289	44	7.79137	0	233.213	42	8.66247	0	209.911	44	8.2175	0	217.457	38	6.95575	0	218.778	45	7.57578	0	234.944	59	8.03544	0
ILMN_2663895	126.725	44	3.11299	0.00961539	124.097	42	3.28879	0.0181624	133.859	70	2.73244	0.00320513	124.493	60	1.95107	0.0235043	120.438	49	2.62594	0.0245727	124.601	59	2.7068	0.0181624
ILMN_2593774	1406.49	43	49.0039	0	1695.09	46	52.8856	0	2023.33	54	51.0379	0	2501.62	39	85.6317	0	2906.64	45	85.5575	0	2827.89	47	91.2182	0
ILMN_1217812	168.226	43	4.37342	0	148.166	42	3.56081	0	150.082	31	3.01013	0	157.322	47	3.49916	0	155.281	29	4.93154	0	149.379	56	3.35339	0
ILMN_2593208	1586.07	32	47.9419	0	1696.02	36	43.4471	0	1722.97	30	80.5712	0	1900.63	26	87.8192	0	1681.53	28	54.083	0	1831.24	31	52.2163	0
ILMN_2524691	556.78	56	19.354	0	504.622	54	17.5143	0	576.179	51	19.325	0	656.679	61	22.4603	0	547.806	54	19.3602	0	557.784	35	23.833	0
ILMN_3162133	177.815	38	7.03938	0	186.393	40	4.20521	0	184.895	30	4.87993	0	204.333	41	8.71655	0	205.49	34	8.04444	0	244.619	30	12.2607	0
ILMN_2472566	101.613	37	2.26328	0.740385	102.175	55	2.19311	0.717949	98.8497	53	2.11836	0.911325	102.772	38	2.42046	0.763889	100.446	44	1.69559	0.777778	104.591	44	2.58726	0.497863
ILMN_2734924	117.544	25	3.16728	0.0438034	123.95	32	3.9347	0.0181624	121.993	30	3.60132	0.0245727	121.169	38	2.94939	0.0395299	121.415	41	3.08743	0.0202991	126.493	23	4.47028	0.0106838
ILMN_2493688	126.403	61	3.81679	0.00961539	118.721	38	3.74918	0.0480769	121.172	58	2.09538	0.0288462	119.432	42	2.84176	0.0502137	115.77	58	2.63094	0.0523504	122.82	61	3.32765	0.0235043
ILMN_2638473	118.925	27	5.68043	0.0331197	111.222	27	3.07828	0.166667	127.172	38	3.41635	0.0138889	120.054	30	4.76099	0.0438034	122.301	35	3.98046	0.0192308	119.68	40	3.31492	0.0363248
ILMN_2856588	106.097	33	2.43885	0.376068	110.173	37	2.3469	0.189103	116.704	31	1.81208	0.0619658	111.231	39	2.02459	0.176282	110.853	47	2.51667	0.129274	110.772	38	2.02339	0.155983
ILMN_2481279	102.478	44	2.06524	0.674145	106.346	40	2.75239	0.402778	107.389	48	2.38683	0.309829	106.981	32	2.54926	0.423077	100.91	40	2.21654	0.733974	104.328	44	1.81899	0.527778
ILMN_2963792	277.593	42	7.49402	0	285.477	39	7.97802	0	471.019	45	14.881	0	255.562	47	8.76275	0	316.115	53	6.7857	0	433.454	37	13.3699	0
ILMN_1225861	119.51	47	3.12524	0.0320513	123.791	65	2.54504	0.0192308	171.249	67	4.71216	0	123.869	66	2.5477	0.0245727	119.328	69	2.13189	0.025641	169.904	63	5.41837	0
ILMN_2697918	783.974	39	20.0786	0	733.442	35	32.19	0	1358.8	39	38.1692	0	732.32	30	32.1628	0	794.499	36	22.4576	0	1211.22	54	35.2422	0
ILMN_2699367	118.615	40	2.14365	0.0373932	124.882	50	3.22953	0.0128205	188.398	29	7.35138	0	122.155	39	2.97229	0.034188	120.642	38	3.55713	0.0235043	124.755	48	2.43086	0.0181624
ILMN_2483405	164.28	36	6.15454	0	150.421	57	3.65336	0	171.545	41	4.56463	0	160.37	63	3.61085	0	149.639	57	3.68323	0	172.425	52	4.7978	0
ILMN_2596834	139.087	37	5.15234	0.00106838	135.513	45	3.34911	0.00320513	152.221	49	6.01583	0	148.811	47	3.51344	0.00106838	140.235	42	4.12531	0.00106838	153.675	54	3.96914	0
ILMN_1222823	103.474	36	1.74005	0.57906	103.309	31	2.23929	0.636752	99.2177	33	2.31073	0.897436	106.99	34	2.51591	0.422009	105.668	46	2.3864	0.364316	100.381	46	1.56261	0.820513
ILMN_2878486	128.339	50	4.10581	0.00747863	118.076	39	2.21633	0.0566239	117.494	43	2.76714	0.0534188	118.275	41	3.28252	0.0630342	130.399	36	4.53415	0.00320513	124.527	32	4.12853	0.0181624
ILMN_2722670	112.083	24	2.12073	0.115385	122.465	33	3.74992	0.025641	110.501	35	1.82402	0.190171	114.68	29	2.48237	0.100427	113.922	33	2.82597	0.0779915	125.208	31	2.79856	0.0181624
ILMN_2893564	647.875	48	16.7764	0	698.068	57	16.4441	0	570.106	41	16.527	0	595.543	44	15.0222	0	565.476	41	16.6867	0	532.591	37	15.3352	0
ILMN_2543507	192.009	53	6.5256	0	192.307	57	6.34066	0	190.705	43	7.04395	0	191.947	57	6.42749	0	161.221	58	4.84812	0	191.697	56	6.99041	0
ILMN_2577598	126.342	46	3.55544	0.00961539	128.509	55	3.01454	0.00961539	128.63	59	3.27814	0.0117521	126.411	57	2.8594	0.0160256	120.255	46	2.32582	0.0245727	125.17	40	3.54617	0.0181624
ILMN_1256950	340.274	47	12.8489	0	358.064	56	14.4713	0	406.827	51	14.5916	0	336.943	47	11.9351	0	339.676	46	13.1797	0	409.178	55	10.8181	0
ILMN_1259596	631.164	55	16.5819	0	600.339	60	15.9018	0	716.694	70	14.8715	0	555.774	55	17.1562	0	504.283	65	14.1476	0	571.609	61	14.7827	0
ILMN_1254673	131.806	40	4.08501	0.0042735	144.861	45	4.22388	0.00213675	161.196	46	5.55126	0	137.568	58	3.92088	0.00213675	150.344	38	3.71214	0	147.065	50	3.74793	0.00106838
ILMN_2795854	1401.99	26	61.6975	0	1410.5	35	53.0824	0	1778.49	37	57.9713	0	1583.34	37	54.842	0	1442.14	36	48.7221	0	1803.53	35	47.016	0
ILMN_1238046	105.953	52	2.56745	0.388889	101.6	58	1.75153	0.763889	104.501	61	2.10268	0.53312	107.185	61	2.51214	0.403846	100.808	43	1.77369	0.74359	100.385	55	1.86897	0.816239
ILMN_1230347	116.52	36	3.24713	0.0502137	127.491	38	4.23456	0.0106838	119.844	48	2.43545	0.0373932	116.536	39	3.03142	0.0758547	121.552	56	2.83792	0.0202991	131.978	55	4.35972	0.00641026
ILMN_1253503	240.692	50	7.64387	0	255.922	50	7.73537	0	268.193	48	8.07797	0	224.917	50	8.13485	0	221.145	48	6.61629	0	278.986	40	8.27016	0
ILMN_1243170	151.817	40	4.50061	0	179.389	36	7.36901	0	168.828	37	5.33691	0	156.1	50	4.97994	0	152.434	35	3.89147	0	166.905	40	5.07062	0
ILMN_1219820	268.934	40	7.35916	0	258.034	53	8.37212	0	712.361	31	23.6565	0	274.034	49	7.73984	0	270.136	39	8.19622	0	274.237	52	7.58847	0
ILMN_1223051	399.68	38	14.9011	0	408.749	36	13.4829	0	453.325	35	19.554	0	411.357	40	15.8283	0	367.347	48	11.3116	0	442.35	28	13.7838	0
ILMN_2734290	614.316	44	14.9888	0	599.497	50	18.5838	0	701.494	38	22.3671	0	517.778	54	15.281	0	530.726	47	14.7561	0	683.109	46	21.6017	0
ILMN_2943319	616.045	50	18.6368	0	664.89	35	27.3871	0	757.833	34	22.8397	0	610.59	46	19.546	0	564.093	42	14.6883	0	751.071	27	27.1586	0
ILMN_1256550	100.84	34	1.91485	0.808761	101.771	60	1.60698	0.754274	106.361	41	3.27007	0.365385	103.939	39	2.29435	0.65812	100.139	45	2.01505	0.804487	97.8285	33	1.89906	0.934829
ILMN_1236653	112.433	34	3.50397	0.110043	107.93	38	2.9054	0.28953	110.078	35	3.4593	0.202991	110.86	49	2.29805	0.189103	107.418	52	2.03701	0.239316	112.293	34	3.18123	0.127137
ILMN_2677882	138.368	53	3.54793	0.00106838	144.245	45	4.81493	0.00213675	162.694	52	4.80149	0	138.488	47	3.27427	0.00213675	143.775	45	4.06557	0	163.279	53	4.42274	0
ILMN_3135697	273.708	29	9.43212	0	271.889	22	12.9713	0	337.745	36	14.9481	0	273.725	34	8.90678	0	267.169	24	11.0584	0	315.296	36	13.2953	0
ILMN_2636069	104.543	48	2.60054	0.482906	103.487	42	2.39124	0.617521	107.07	50	1.80716	0.32906	109.098	46	1.98843	0.279915	107.799	42	3.40498	0.222222	107.439	35	3.72565	0.293803
ILMN_2755544	122.174	40	3.66711	0.017094	121.91	49	3.11698	0.0277778	121.996	37	2.47978	0.0245727	125.11	46	3.16993	0.0181624	123.912	53	3.0765	0.0138889	126.468	37	3.46667	0.0106838
ILMN_2738310	108.343	51	2.39237	0.247863	112.008	50	1.99902	0.143162	112.762	50	2.23021	0.129274	115.538	56	2.35909	0.0886752	116.505	55	2.55023	0.0416667	114.886	40	2.96624	0.0790598
ILMN_1254390	134.963	57	2.74845	0.00320513	133.771	52	3.57332	0.00534188	132.991	55	2.79903	0.0042735	131.369	55	3.22893	0.0042735	129.21	73	2.97937	0.00534188	126.329	57	2.52933	0.0106838
ILMN_2734797	111.595	32	2.4968	0.134615	102.724	38	1.68134	0.678419	102.732	33	2.41518	0.679487	103.217	41	1.65803	0.725427	96.8377	32	1.94415	0.964744	109.492	28	2.68437	0.195513
ILMN_1221466	134.314	54	2.91954	0.00320513	147.926	44	4.96842	0	133.52	47	3.26949	0.00320513	147.625	48	4.46805	0.00106838	131.954	39	3.22275	0.00320513	141.277	51	3.46695	0.00213675
ILMN_2718284	404.667	38	11.7467	0	394.677	49	11.3278	0	471.175	41	14.1179	0	398.467	34	15.7386	0	397.394	33	13.437	0	406.43	43	13.194	0
ILMN_2716876	107.317	32	2.12388	0.299145	111.029	27	2.58295	0.169872	108.737	39	2.49517	0.253205	111.115	41	2.1312	0.182692	110.135	25	3.02187	0.146368	107.712	46	2.15201	0.279915
ILMN_2627733	198.749	41	5.95279	0	200.889	36	5.52346	0	224.706	48	5.31702	0	183.687	38	6.05165	0	194.706	44	4.50907	0	211.199	43	5.02039	0
ILMN_1241643	529.947	55	18.419	0	572.938	54	20.9695	0	508.799	53	15.7121	0	529.499	61	18.8627	0	516.473	54	12.7472	0	559.499	57	15.7403	0
ILMN_1251273	585.595	34	25.1882	0	536.996	34	25.3458	0	714.47	37	34.0398	0	551.141	26	34.0355	0	518.909	30	18.6104	0	566.478	41	20.9178	0
ILMN_2751653	153.382	46	4.27474	0	147.226	30	5.25756	0	188.667	40	6.75327	0	166.895	43	5.90425	0	151.72	33	4.88551	0	164.601	31	6.62867	0
ILMN_2673344	111.697	37	3.00956	0.133547	119.031	29	3.40033	0.0448718	110.212	23	3.8091	0.199786	123.941	28	3.89182	0.0245727	113.26	35	3.20421	0.0865385	122.594	37	4.44764	0.0235043
ILMN_2661226	102.796	53	2.23215	0.642094	103.355	33	2.3085	0.634615	101.942	33	2.39583	0.726496	106.775	31	3.34823	0.434829	104.629	35	2.65971	0.431624	109.252	48	3.19088	0.201923
ILMN_2745433	997.117	30	40.8712	0	977.009	23	30.6652	0	897.133	41	20.4692	0	977.624	40	28.4781	0	980.83	41	27.9331	0	857.221	40	28.1276	0
ILMN_2574051	107.801	44	2.78734	0.274573	110.536	36	3.25616	0.182692	107.873	43	2.26985	0.286325	115.232	44	2.78835	0.0929487	106.594	42	2.55775	0.28312	116.365	46	3.37925	0.0587607
ILMN_2603279	100.4	29	2.29284	0.839744	105.787	50	2.74727	0.435897	99.3589	41	1.84513	0.891026	103.448	41	2.5236	0.70406	102.086	39	2.10135	0.648504	98.3724	51	1.86042	0.918803
ILMN_2699571	111.503	38	2.49178	0.136752	105.34	42	1.95138	0.475427	104.935	39	1.75449	0.49359	111.036	44	2.28209	0.183761	102.893	33	2.10473	0.584402	103.913	33	2.08484	0.557692
ILMN_2585112	128.338	46	3.32307	0.00747863	132.013	48	3.21931	0.00534188	133.568	63	3.30836	0.00320513	135.727	56	3.12852	0.00320513	129.998	45	3.60327	0.0042735	131.892	54	3.33611	0.00641026
ILMN_2596183	548.52	42	16.4022	0	573.354	46	20.3435	0	633.827	38	16.9283	0	524.074	41	19.2809	0	534.644	54	15.9644	0	602.762	36	16.4804	0
ILMN_1226193	116.789	53	2.26699	0.0459402	115.824	43	2.39831	0.0769231	119.862	41	3.0743	0.0373932	118.379	41	2.20688	0.0619658	113.589	46	2.15363	0.0801282	118.267	38	2.28611	0.0448718
ILMN_1243679	108.434	39	2.2307	0.24359	110.05	36	2.81258	0.191239	107.817	34	2.72109	0.287393	119.914	38	3.87069	0.0438034	111.686	44	2.25794	0.111111	115.008	33	2.50963	0.0769231
ILMN_1256488	300.186	47	11.6211	0	269.591	39	10.3972	0	235.302	38	6.75359	0	280.108	55	9.74653	0	276.651	54	8.46196	0	298.527	43	13.479	0
ILMN_1241196	187.881	47	5.4127	0	174.201	34	5.72667	0	219.848	46	8.98045	0	219.498	42	7.69706	0	208.452	34	8.45137	0	236.584	41	8.97721	0
ILMN_2718416	622.184	37	36.9778	0	571.706	34	29.0357	0	659.592	34	35.1598	0	527.791	35	20.7753	0	530.514	42	26.4838	0	623.809	39	28.193	0
ILMN_1255564	129.253	41	3.91893	0.00747863	133.37	35	5.80478	0.00534188	118.755	45	2.73658	0.0470086	123.202	43	3.08599	0.0267094	125.269	25	3.93579	0.00961539	131.692	39	3.85968	0.00641026
ILMN_2740207	133.106	27	4.50316	0.00320513	132.598	42	3.35783	0.00534188	137.46	38	3.57821	0.00106838	125.017	34	3.89018	0.0181624	122.612	40	3.06865	0.017094	130.182	43	2.99482	0.00641026
ILMN_1248750	99.69	38	2.382	0.880342	106.644	31	2.33189	0.372863	107.646	37	2.7113	0.293803	108.01	34	2.841	0.34188	105.288	36	3.34825	0.392094	103.709	34	3.08817	0.568376
ILMN_2615431	1286.25	35	37.4168	0	1575.8	43	45.4991	0	1485.47	40	40.0793	0	1237.31	49	43.8925	0	1300.83	41	28.0159	0	1254.4	38	32.6381	0
ILMN_2567274	102.809	50	1.90609	0.641026	105.815	53	1.9772	0.434829	106.992	40	1.98021	0.333333	104.911	52	2.01898	0.566239	100.733	36	1.78664	0.752137	114.419	54	2.50445	0.0844017
ILMN_1238691	109.576	28	3.10003	0.195513	114.048	39	2.64184	0.0982906	108.343	37	3.34276	0.267094	106.23	49	1.8007	0.470085	107.287	40	1.78727	0.242521	111.832	52	2.42868	0.135684
ILMN_2696126	100.644	50	1.91755	0.824786	96.7191	45	1.92275	0.988248	97.2293	38	1.37908	0.956197	103.625	40	2.30441	0.684829	98.3919	35	1.85817	0.913462	95.2147	36	1.75922	0.990385
ILMN_3105117	119.522	43	2.75908	0.0320513	111.198	35	1.56026	0.167735	115.809	32	2.44962	0.0715812	121.557	29	4.44369	0.0384615	124.297	30	4.87714	0.0138889	115.497	21	3.66972	0.0715812
ILMN_3031706	115.538	22	3.4221	0.0619658	113.814	30	3.18613	0.106838	107.325	28	3.16279	0.314103	115.447	35	2.93392	0.090812	120.645	31	4.72174	0.0235043	115.244	39	3.32267	0.0726496
ILMN_2679477	266.607	35	8.63245	0	269.254	35	11.2313	0	267.791	42	8.46698	0	280.476	44	9.61743	0	260.421	44	10.101	0	268.964	40	7.67571	0
ILMN_1245384	109.918	38	2.36576	0.182692	111.79	44	2.87494	0.150641	109.162	47	2.10218	0.235043	120.249	41	3.56227	0.0438034	110.907	41	2.8583	0.129274	115.735	55	2.37363	0.0662393
ILMN_2933887	134.219	25	5.45036	0.00320513	131.007	31	3.33861	0.00641026	146.172	47	3.67936	0	123.819	30	2.69466	0.0245727	127.524	40	3.25344	0.00641026	133.797	29	4.56293	0.00641026
ILMN_2680038	158.796	37	3.83271	0	152.146	37	3.86491	0	148.649	37	3.35211	0	134.438	40	3.68175	0.00320513	141.477	30	2.92815	0.00106838	136.958	35	2.87036	0.0042735
ILMN_2754787	239.034	36	12.1292	0	191.041	42	5.91705	0	220.104	42	5.89236	0	187.489	52	5.54883	0	189.017	58	5.6912	0	210.498	45	5.42292	0
ILMN_1245704	100.361	34	2.42192	0.844017	103.002	40	2.28153	0.662393	106.652	39	2.49466	0.357906	115.629	44	3.31721	0.0876068	104.149	54	1.86133	0.469017	102.359	46	2.08688	0.685897
ILMN_2630512	395.761	46	15.662	0	392.462	41	12.2885	0	425.948	38	15.9559	0	417.335	37	17.8138	0	389.353	43	10.5258	0	364.63	37	9.50196	0
ILMN_1244030	160.767	31	8.03054	0	144.801	32	5.07096	0.00213675	157.056	26	6.0975	0	125.798	29	3.42485	0.0181624	131.357	41	2.71596	0.00320513	139.992	38	3.28043	0.00320513
ILMN_1245322	110.162	39	3.04613	0.178419	113.35	47	2.46685	0.114316	110.407	36	3.41888	0.193376	107.533	35	2.41812	0.377137	111.041	52	2.40627	0.127137	106.907	32	2.28723	0.334402
ILMN_2623480	708.468	36	16.3827	0	730.207	43	19.4016	0	762.349	47	24.0583	0	721.361	47	17.5269	0	689.483	43	19.3446	0	719.691	44	23.3849	0
ILMN_2613750	98.4982	31	2.63522	0.930556	100.805	40	2.21413	0.819444	103.441	29	3.42475	0.619658	106.66	33	2.98464	0.441239	101.055	30	2.82966	0.721154	101.883	44	2.05153	0.713675
ILMN_1251301	312.558	48	10.084	0	345.783	40	11.5973	0	347.691	40	13.7445	0	358.86	46	12.65	0	317.468	53	8.81468	0	338.765	34	13.6463	0
ILMN_1260469	103.273	46	1.92205	0.598291	105.213	37	2.36178	0.483974	104.371	41	2.35284	0.547009	116.479	46	2.98535	0.0758547	117.585	47	3.33187	0.0373932	105.706	55	1.73977	0.409188
ILMN_1255745	170.859	24	6.09415	0	176.805	33	5.52663	0	187.055	33	4.97823	0	191.493	28	7.8335	0	193.512	31	8.26079	0	193.997	32	7.71308	0
ILMN_2847269	1192.07	36	37.7578	0	1177.63	28	39.0722	0	1141.22	27	36.1564	0	1256.58	41	39.1374	0	1206.45	34	39.3713	0	1317.67	42	50.5639	0
ILMN_2466637	240.919	61	7.49825	0	226.509	52	6.52095	0	284.621	58	8.45882	0	239.322	47	6.80728	0	238.528	60	6.74294	0	269.697	64	8.01732	0
ILMN_2753515	115.834	65	2.12846	0.0576923	117.351	58	3.05915	0.0619658	123.057	51	3.55618	0.0224359	116.897	69	2.19903	0.0715812	114.136	71	2.48981	0.073718	115.275	51	2.84953	0.0726496
ILMN_3150536	208.62	48	6.26604	0	200.751	44	6.46714	0	235.908	36	9.48213	0	204.679	39	6.74391	0	189.158	39	4.48531	0	203.709	50	5.68972	0
ILMN_3071764	155.844	40	6.07033	0	153.856	44	4.18461	0	173.632	52	3.78207	0	158.843	49	4.28035	0	153.918	34	5.7916	0	166.595	47	4.92133	0
ILMN_2591158	308.985	71	9.37113	0	279.826	44	7.72517	0	363.116	60	11.8049	0	298.354	56	10.705	0	310.566	54	10.0568	0	390.124	43	14.6732	0
ILMN_2591159	365.091	38	12.3695	0	346.466	46	15.8025	0	452.372	50	15.2776	0	331.549	46	12.3283	0	347.031	47	10.6532	0	387.593	47	15.4994	0
ILMN_2991574	138.707	38	5.31559	0.00106838	147.02	38	4.03475	0	179.967	37	7.51426	0	152.473	38	6.68287	0	152.601	44	4.29776	0	149.806	34	4.09074	0
ILMN_2548361	119.385	41	2.82539	0.0320513	122.575	47	2.74311	0.025641	115.322	40	2.24727	0.0790598	121.602	40	3.54487	0.0384615	120.973	26	3.23515	0.0224359	117.849	41	2.63713	0.0523504
ILMN_2798079	147.054	41	4.59367	0	141.983	35	3.97117	0.00213675	187.306	40	5.22791	0	157.345	55	5.00341	0	154.643	42	4.7598	0	188.754	43	5.85989	0
ILMN_1236716	260.957	32	6.39552	0	249.374	37	4.22329	0	440.893	46	14.0901	0	292.228	51	6.95787	0	277.74	31	8.39441	0	451.501	40	18.6633	0
ILMN_2631656	96.3654	31	1.67456	0.982906	103.86	43	2.17708	0.589744	100.807	55	1.86708	0.804487	105.664	46	2.17158	0.504274	102.628	31	1.99215	0.610043	103.156	39	1.9785	0.620726
ILMN_2773298	104.689	59	2.01974	0.476496	110.445	52	2.22992	0.184829	108.224	58	2.22402	0.272436	104.338	67	1.78831	0.626068	104.457	61	1.70869	0.449786	105.077	67	2.16389	0.46047
ILMN_1235616	122.881	35	3.74281	0.0160256	123.552	39	2.04052	0.0192308	124.591	31	2.95756	0.0160256	130.673	48	2.88231	0.00641026	126.122	46	3.63989	0.00747863	132.442	43	3.48548	0.00641026
ILMN_2588521	150.513	32	4.24217	0	146.842	34	3.63704	0.00213675	166.1	47	4.26004	0	147.794	44	3.23223	0.00106838	144.07	36	2.92535	0	159.398	53	4.82796	0
ILMN_2615601	116.474	38	3.01496	0.0502137	101.902	33	3.19163	0.744658	114.612	41	2.71509	0.0961538	110.478	51	2.35041	0.213675	108.419	41	2.48868	0.194444	111.202	55	2.25486	0.143162
ILMN_2476733	326.616	56	14.2784	0	277.008	39	12.2761	0	375.527	45	11.1404	0	314.425	45	12.9628	0	345.262	47	14.7248	0	333.924	59	14.1324	0
ILMN_1222685	107.342	37	2.59422	0.29594	109.144	42	2.89845	0.228632	116.142	30	4.74688	0.0630342	116.745	49	3.15776	0.0726496	112.754	44	2.44552	0.0950855	110.74	42	3.03404	0.157051
ILMN_1230285	101.339	51	1.73962	0.761752	106.642	43	2.13139	0.372863	103.413	53	1.83781	0.620726	103.126	40	1.85357	0.733974	103.359	47	2.14943	0.53953	107.457	48	2.40525	0.293803
ILMN_2545999	106.142	49	2.3299	0.375	101.931	35	1.72514	0.741453	100.926	49	1.558	0.798077	99.3111	51	1.42184	0.939103	108.311	57	2.39677	0.196581	104.495	43	2.5122	0.511752
ILMN_2699356	102.132	31	1.96755	0.700855	106.868	40	1.97028	0.355769	102.687	46	2.22727	0.680556	106.135	32	2.46987	0.474359	102.578	44	2.45383	0.611111	104.406	29	3.21244	0.517094
ILMN_1233683	107.243	39	1.98088	0.300214	109.673	36	2.24804	0.201923	109.428	48	2.77153	0.224359	107.219	38	2.09271	0.398504	104.901	47	1.83858	0.413461	105.939	36	2.69212	0.391026
ILMN_2684222	94.8517	37	1.56619	0.995726	99.7948	34	2.45997	0.879274	100.146	50	1.86455	0.846154	100.56	33	2.31183	0.892094	100.491	31	1.85288	0.774573	100.187	44	2.08874	0.82906
ILMN_1217040	366.606	30	20.8849	0	349.316	33	16.3574	0	512.568	41	24.4543	0	368.364	42	18.6182	0	356.801	32	24.9899	0	423.979	43	16.7969	0
ILMN_2600762	96.7	28	1.92859	0.976496	98.3221	26	2.75565	0.951923	99.6605	43	1.86771	0.877137	95.9029	33	2.03801	0.991453	102.041	34	2.43614	0.649573	98.9176	43	2.17278	0.894231
ILMN_2438234	101.537	45	1.77186	0.746795	103.092	50	2.51498	0.653846	104.209	38	3.112	0.561966	104.392	44	2.44794	0.617521	102.559	42	1.78598	0.613248	108.522	41	3.19776	0.226496
ILMN_2714031	1075.62	28	43.2061	0	1035.59	21	29.0537	0	941.055	29	27.0379	0	1282.72	32	39.4178	0	1672.26	33	45.288	0	1344.16	49	38.5412	0
ILMN_1228127	102.738	51	2.04131	0.650641	101.672	67	1.39621	0.759615	100.411	47	1.75424	0.825855	102.352	52	1.59703	0.790598	107.94	47	2.24448	0.217949	101.766	54	2.22973	0.721154
ILMN_2697164	102.883	52	1.66217	0.63141	102.421	35	1.84203	0.701923	105.25	43	1.50183	0.450855	112.678	37	2.869	0.139957	111.487	43	2.59346	0.113248	106.155	45	1.40785	0.378205
ILMN_2690203	209.791	35	7.69307	0	201.495	44	6.63156	0	192.975	35	5.31753	0	205.138	50	6.94909	0	213.646	40	7.55117	0	200.729	46	6.58491	0
ILMN_1242074	101.688	51	2.47612	0.735043	99.893	59	1.5985	0.875	101.854	51	2.6767	0.732906	98.8497	45	1.9819	0.949786	96.7918	54	1.43708	0.964744	99.7644	49	2.01131	0.858974
ILMN_2757435	100.49	38	2.81577	0.833333	102.184	37	3.03604	0.717949	100.245	22	1.91266	0.837607	100.051	35	1.71711	0.912393	103.62	30	3.05539	0.507479	95.9663	42	1.72686	0.981838
ILMN_2602350	105.113	40	2.81968	0.445513	110.464	53	2.1191	0.183761	105.441	41	1.97744	0.438034	102.212	35	1.73755	0.803419	107.509	35	1.83077	0.238248	108.173	42	2.86173	0.252137
ILMN_2666134	101.146	48	1.65124	0.778846	102.933	36	2.01239	0.665598	100.16	35	2.96738	0.846154	103.75	49	2.21027	0.67094	96.3842	36	1.6099	0.971154	97.0124	31	1.99004	0.962607
ILMN_1227824	735.156	49	17.2547	0	768.197	44	21.1457	0	1027.94	40	40.1119	0	754.892	48	24.68	0	687.004	29	35.8345	0	871.632	35	35.0988	0
ILMN_2609516	5500.35	43	112.441	0	5769.9	52	168.715	0	5344.22	45	132.004	0	5814.98	40	141.707	0	6074.15	48	148.215	0	6177.24	55	148.566	0
ILMN_1234329	244.88	53	7.8325	0	277.212	55	8.32865	0	263.28	69	8.27886	0	290.215	53	10.4819	0	277.32	48	8.30568	0	239.766	49	6.58183	0
ILMN_2665609	193.256	57	5.39629	0	206.774	40	8.28167	0	186.397	48	5.11151	0	197.415	44	5.13312	0	197.766	56	6.61076	0	199.109	60	6.50277	0
ILMN_2631342	106.064	39	1.99245	0.380342	110.389	46	2.53378	0.184829	109.438	40	2.36336	0.224359	109.368	43	2.16205	0.267094	107.593	35	2.45169	0.233974	113.193	47	2.77696	0.101496
ILMN_1216883	243.78	44	8.71042	0	233.16	40	6.01201	0	309.872	36	9.29697	0	240.514	40	8.21397	0	243.602	45	7.31796	0	307.55	35	9.05139	0
ILMN_2667441	390.097	59	12.0411	0	384.632	39	11.9087	0	327.658	41	13.1779	0	390.276	49	11.9931	0	380.944	41	17.2983	0	364.442	33	13.213	0
ILMN_1218923	116.416	68	2.22454	0.0512821	121.774	54	3.01188	0.0288462	113.93	54	2.09246	0.108974	118.044	59	2.33806	0.0651709	122.268	67	2.86604	0.0192308	117.21	72	2.14384	0.0544872
ILMN_1234692	111.171	51	2.55941	0.145299	97.1169	32	2.2295	0.978633	117.686	43	3.49038	0.0534188	104.524	40	2.52443	0.600427	105.183	46	2.99624	0.399573	103.961	40	2.32677	0.548077
ILMN_2632839	118.909	30	3.68812	0.034188	121.819	40	3.60123	0.0288462	120.327	35	2.76128	0.0352564	119.385	36	3.32101	0.0502137	112.667	31	2.98007	0.0961538	120.732	45	2.88096	0.034188
ILMN_1238590	128.695	41	3.3235	0.00747863	131.613	55	2.8612	0.00534188	165.85	57	3.19274	0	124.725	56	2.18268	0.0224359	136.495	59	4.15827	0.00213675	143.916	47	3.3717	0.00213675
ILMN_1217075	118.027	48	3.34207	0.0405983	127.835	56	2.81953	0.0106838	143.599	50	3.84296	0	125.442	64	2.32291	0.0181624	122.973	51	3.14783	0.017094	143.291	52	3.54142	0.00213675
ILMN_1219904	157.335	33	5.00107	0	169.741	45	4.64487	0	148.433	38	4.86553	0	166.029	48	4.97509	0	164.226	45	5.739	0	138.951	40	3.26122	0.0042735
ILMN_1249480	196.096	56	6.30102	0	216.999	46	7.9417	0	273.19	56	10.053	0	208.998	48	6.25648	0	205.25	57	7.44143	0	248.635	53	9.22795	0
ILMN_2688415	223.893	53	6.72087	0	231.554	49	7.76525	0	319.54	66	7.70374	0	222.769	37	5.43914	0	230.843	45	8.23805	0	259.16	43	6.60571	0
ILMN_1226962	244.796	58	6.94595	0	276.936	60	9.32328	0	364.387	59	10.5586	0	300.96	57	7.87385	0	273.23	65	7.39389	0	333.536	64	7.23526	0
ILMN_2646511	105.247	39	2.41121	0.436966	99.6394	50	1.35768	0.887821	113.205	57	2.47411	0.121795	117.693	46	3.86251	0.0651709	109.019	55	2.22574	0.173077	105.926	43	2.4924	0.392094
ILMN_2546004	108.81	51	2.40273	0.228632	110.208	56	2.29244	0.188034	101.464	37	1.6074	0.759615	101.79	37	2.19579	0.825855	107.714	59	2.30273	0.227564	104.535	38	2.8451	0.507479
ILMN_1219587	103.175	52	1.75559	0.602564	108.484	47	2.41119	0.248932	108.966	46	2.47775	0.248932	108.398	60	2.4162	0.320513	102.323	42	1.89778	0.632479	102.391	52	1.81268	0.685897
ILMN_2691566	124.306	35	3.42469	0.0106838	126.714	45	2.58883	0.0106838	136.514	49	3.79724	0.00106838	127.769	39	3.71337	0.0117521	121.252	40	2.96527	0.0213675	125.166	41	3.20019	0.0181624
ILMN_2611748	91.1762	23	1.72921	1	100.26	39	2.33901	0.858974	104.252	39	2.33216	0.556624	99.4618	36	2.01398	0.932692	100.829	47	1.92397	0.74359	98.9656	39	1.97381	0.892094
ILMN_1225106	101.978	25	3.0274	0.717949	105.005	51	2.74509	0.498932	100.526	38	1.96059	0.820513	101.402	46	1.93034	0.854701	109.56	45	2.72106	0.159188	104.524	33	3.02434	0.509615
ILMN_2676253	103.019	42	2.12007	0.620726	101.893	41	1.61292	0.744658	108.792	48	2.58083	0.253205	105.617	35	2.18049	0.509615	102.498	44	2.47659	0.621795	105.133	28	2.41036	0.457265
ILMN_2514368	122.52	53	2.37396	0.0160256	133.641	51	3.68215	0.00534188	135.583	56	3.62791	0.00106838	125.344	42	3.64391	0.0181624	125.527	61	2.65573	0.00961539	125.146	44	2.73979	0.0181624
ILMN_1228666	97.1541	32	3.17269	0.96688	102.934	34	2.58898	0.665598	100.832	43	2.26349	0.80235	95.5815	41	2.16761	0.99359	99.0714	33	2.11595	0.883547	101.085	33	2.47441	0.768162
ILMN_1223612	103.229	38	1.96443	0.598291	101.019	25	3.6306	0.808761	103.068	46	1.6719	0.650641	103.925	26	2.42831	0.661325	105.558	31	2.62835	0.379273	108.785	44	2.8564	0.217949
ILMN_2692960	110.806	41	2.93018	0.154915	111.843	38	2.73576	0.147436	118.241	44	3.06059	0.0502137	116.772	36	2.63193	0.0715812	109.386	51	2.8493	0.161325	118.126	45	2.59699	0.0480769
ILMN_1220546	107.213	54	1.89161	0.304487	107.021	46	2.04783	0.345085	105.215	45	1.87297	0.455128	107.736	59	1.77116	0.367521	104.087	49	1.75955	0.471154	107.201	43	2.75381	0.316239
ILMN_2600813	107.801	42	2.42581	0.274573	110.345	43	3.61419	0.184829	113.309	38	2.53531	0.120727	111.882	48	2.3191	0.160256	110.674	46	2.73578	0.133547	112.512	34	2.31664	0.11859
ILMN_2552416	111.349	42	3.36567	0.141026	112.587	56	2.19026	0.128205	112.018	48	1.97224	0.147436	110.259	60	2.4115	0.222222	108.309	59	2.2282	0.196581	105.951	52	2.45884	0.391026
ILMN_2802643	112.44	54	2.07665	0.108974	114.504	52	1.82768	0.090812	122.063	46	3.21651	0.0245727	115.799	37	2.67189	0.0844017	115.35	41	2.9098	0.0544872	117.967	34	3.35802	0.0512821
ILMN_1246673	109.925	61	2.01997	0.182692	104.818	50	1.67127	0.512821	113.34	47	2.36743	0.119658	107.078	48	2.3122	0.411325	107.659	51	1.92824	0.232906	112.667	55	2.48917	0.114316
ILMN_2694463	108.772	38	3.28045	0.228632	101.951	29	2.27963	0.741453	108.033	41	2.49801	0.280983	106.813	32	2.68951	0.432692	102.731	40	2.53858	0.602564	109.028	35	3.65828	0.211538
ILMN_2749840	133.892	36	4.52926	0.00320513	127.412	36	3.09212	0.0106838	128.429	55	3.07271	0.0117521	137.25	45	3.73816	0.00213675	135.174	45	3.67448	0.00213675	137.915	41	4.19102	0.0042735
ILMN_2749842	130.66	37	4.30435	0.00641026	143.871	45	4.45301	0.00213675	121.412	41	3.16866	0.0277778	148.097	42	4.24951	0.00106838	133.407	44	3.03694	0.00320513	141.97	43	3.34563	0.00213675
ILMN_2849016	772.973	41	21.1774	0	864.945	46	23.9672	0	537.182	37	12.7213	0	992.277	46	29.2547	0	871.237	45	25.3279	0	995.037	39	37.7189	0
ILMN_1219591	170.05	49	5.50087	0	198.01	38	7.41978	0	194.969	35	7.66648	0	181.384	47	6.05718	0	192.701	43	6.45235	0	196.718	36	8.68291	0
ILMN_1227319	110.626	42	2.60216	0.163462	106.351	58	1.90719	0.402778	103.762	43	2.68833	0.595085	106.605	47	2.1876	0.443376	106.096	44	1.96233	0.321581	107.432	43	2.52697	0.293803
ILMN_2665860	109.661	41	3.3607	0.193376	113.884	26	3.59942	0.104701	115.236	54	2.67577	0.082265	113.194	51	2.25361	0.126068	110.033	58	1.8803	0.146368	115.823	54	2.27733	0.0641026
ILMN_3004177	114.844	29	3.00159	0.0715812	122.459	30	3.96372	0.025641	120.978	33	3.71649	0.0309829	124.427	29	4.06918	0.0235043	113.166	17	3.15368	0.0876068	113.166	21	2.91218	0.102564
ILMN_2594768	185.895	29	6.11018	0	155.035	46	3.72029	0	257.875	55	8.52525	0	163.024	40	5.24456	0	182.57	45	5.36003	0	206.67	38	8.2415	0
ILMN_2681984	1290.31	42	40.1867	0	1290.57	49	27.9975	0	1368.17	42	48.0831	0	1411.33	41	48.7812	0	1294.97	34	42.0312	0	1262.63	33	37.83	0
ILMN_2524664	103.735	58	1.51193	0.55235	105.798	56	2.13262	0.434829	100.944	57	1.43219	0.79594	107.37	61	2.36052	0.387821	102.496	73	1.55385	0.621795	105.322	57	2.56739	0.438034
ILMN_2654443	135.756	44	4.6958	0.00320513	141.958	54	3.6511	0.00213675	144.059	60	3.43828	0	132.35	39	3.48519	0.0042735	125.313	42	3.2972	0.00961539	134.065	60	3.19905	0.00641026
ILMN_2687854	173.592	41	6.49266	0	194.803	44	6.00304	0	208.349	38	6.88648	0	196.797	56	5.06219	0	202.204	42	6.62528	0	207.769	40	8.18431	0
ILMN_1232299	108.875	63	2.04791	0.223291	112.293	44	3.29531	0.134615	105.485	56	1.80175	0.433761	104.186	45	1.92519	0.639957	106.383	56	2.00959	0.299145	108.418	62	2.23781	0.237179
ILMN_2971314	125.103	52	2.88725	0.00961539	115.884	40	2.18265	0.0758547	137.129	54	3.37746	0.00106838	119.173	39	3.17479	0.0523504	116.546	36	3.02594	0.0416667	133.479	26	4.81224	0.00641026
ILMN_1234086	254.331	35	8.47657	0	249.545	39	6.32314	0	355.135	45	11.079	0	227.793	39	6.10236	0	215.778	50	3.54792	0	290.539	42	8.54175	0
ILMN_2689939	103.112	33	2.61366	0.613248	110.373	35	3.44118	0.184829	107.916	44	2.57103	0.284188	103.868	40	2.1381	0.665598	99.3065	42	2.14397	0.869658	107.518	52	2.9628	0.293803
ILMN_2689940	112.857	48	2.20098	0.0982906	112.918	31	3.10827	0.122863	115.934	51	2.50768	0.0683761	114.93	55	2.17846	0.0972222	109.351	43	2.27839	0.16453	110.035	41	2.55703	0.176282
ILMN_2643291	140.223	40	3.96908	0.00106838	138.467	37	4.25587	0.00213675	149.351	41	4.43967	0	133.821	35	4.27193	0.00320513	133.412	28	3.96239	0.00320513	137.459	35	5.2629	0.0042735
ILMN_2893605	217.935	39	6.75617	0	223.143	45	6.90221	0	253.003	47	6.44685	0	226.92	57	8.56587	0	223.181	42	7.17315	0	235.426	39	5.38576	0
ILMN_1254878	430.591	30	14.8228	0	410.126	28	14.2831	0	503.993	31	28.8972	0	414.237	38	16.0417	0	435.139	24	15.6243	0	480.45	26	12.806	0
ILMN_1232159	127.931	43	3.13458	0.00747863	126.528	42	2.92362	0.0117521	130.442	42	3.07357	0.00747863	133.332	46	2.92316	0.00320513	128.842	41	3.1005	0.00534188	132.056	31	3.30988	0.00641026
ILMN_1216168	98.8027	40	1.69302	0.922009	99.6393	50	2.40336	0.887821	99.8748	30	2.31918	0.861111	105.857	39	2.31173	0.49359	97.1218	38	2.12786	0.958333	105.633	38	2.83213	0.417735
ILMN_2775213	101.171	49	2.24643	0.776709	100.867	45	2.04054	0.815171	100.331	27	1.91537	0.830128	103.921	40	2.77514	0.661325	102.58	34	2.8724	0.611111	100.294	28	2.91549	0.823718
ILMN_1254948	116.292	52	2.14646	0.0512821	116.024	41	2.32314	0.073718	114.52	53	2.58668	0.0961538	111.877	57	2.60891	0.160256	112.259	48	2.29082	0.101496	114.663	47	2.30652	0.0811966
ILMN_2451115	269.465	75	7.55117	0	281.177	53	8.83868	0	245.041	51	6.54804	0	254.954	47	9.02292	0	252.575	59	6.55303	0	227.774	40	7.67453	0
ILMN_2753173	105.88	37	2.7781	0.394231	109.54	31	3.43681	0.21047	107.113	31	2.56179	0.326923	101.484	28	1.96187	0.851496	99.4732	28	3.24177	0.860043	107.831	34	2.50697	0.271367
ILMN_1214878	462.39	60	19.7821	0	627.526	32	23.5794	0	597.511	42	28.9478	0	549.692	40	27.1891	0	578.966	40	34.5883	0	620.127	53	26.5417	0
ILMN_2737374	1741.61	41	52.739	0	1792.58	37	57.9312	0	1860.34	44	74.8618	0	1978.63	41	74.0062	0	1819.27	35	72.6976	0	1775.68	43	62.0362	0
ILMN_2984793	373.991	33	13.4581	0	406.284	51	12.7757	0	361.53	39	12.182	0	371.081	39	13.0287	0	382.549	46	13.1311	0	363.258	40	10.361	0
ILMN_2523256	553.85	33	23.0101	0	550.165	49	16.9993	0	477.983	45	16.2635	0	539.382	42	16.704	0	457.406	42	14.8284	0	456.62	34	15.8609	0
ILMN_1258543	235.458	48	7.73953	0	251.72	50	8.24515	0	247.254	42	8.88329	0	248.285	39	12.2288	0	239.633	41	8.24006	0	236.884	36	9.83371	0
ILMN_2706964	117.312	32	3.72389	0.0438034	122.02	26	4.6245	0.0267094	117.571	33	4.08336	0.0534188	118.127	40	3.4061	0.0630342	116.254	25	3.21311	0.0438034	113.198	28	4.59301	0.101496
ILMN_1241587	115.507	59	3.13279	0.0619658	117.491	27	3.97371	0.0608974	119.763	56	3.24167	0.0373932	123.878	46	3.48156	0.0245727	115.62	61	2.21742	0.0523504	115.778	42	2.94629	0.0651709
ILMN_2682271	166.876	47	5.90185	0	145.079	46	3.73051	0.00213675	169.481	39	5.00876	0	160.463	41	6.72972	0	152.638	45	4.19106	0	174.205	50	5.96254	0
ILMN_1218596	106.979	51	1.74286	0.323718	108.099	64	1.78084	0.277778	105.805	55	1.37652	0.407051	110.759	56	2.09889	0.193376	109.284	50	2.55677	0.165598	113.065	39	2.73697	0.104701
ILMN_1237615	122.237	47	3.18199	0.0160256	119.046	55	2.28776	0.0448718	116.677	49	3.11298	0.0619658	116.046	47	2.47863	0.0833333	116.866	54	2.64592	0.0405983	125.023	43	3.93994	0.0181624
ILMN_1228208	121.922	40	3.48654	0.0181624	108.792	35	2.95036	0.244658	114.653	28	3.12526	0.0961538	109.052	28	3.38816	0.288461	109.759	38	2.71197	0.154915	127.269	31	4.92554	0.0106838
ILMN_2637365	484.325	45	15.5745	0	468.309	55	15.2099	0	542.477	44	25.9098	0	489.801	41	22.712	0	427.049	44	15.0289	0	561.437	49	25.3661	0
ILMN_1252602	114.845	21	3.38876	0.0715812	117.06	49	3.16667	0.0641026	131.503	31	3.59497	0.00534188	118.456	29	2.78421	0.0587607	112.123	34	4.68728	0.103633	129.235	29	6.01525	0.00854701
ILMN_2677056	707.775	46	28.4593	0	599.987	45	20.4762	0	1173.31	37	47.3312	0	683.603	50	27.9986	0	646.251	35	31.5506	0	825.873	53	31.9282	0
ILMN_1250000	151.725	41	5.42584	0	152.891	38	6.54016	0	214.808	38	8.34136	0	164.806	29	6.29442	0	137.519	32	3.63606	0.00213675	158.253	37	5.52268	0
ILMN_2752665	109.843	36	3.3074	0.184829	105.333	45	2.18737	0.475427	110.54	38	2.06573	0.186966	113.07	37	3.75198	0.127137	113.003	41	2.82457	0.0929487	111.487	43	2.94305	0.138889
ILMN_2769772	168.076	38	3.66123	0	214.573	36	7.74303	0	189.296	48	6.38288	0	193.065	35	7.34251	0	205.927	36	9.39792	0	208.373	33	7.67789	0
ILMN_2466453	225.155	53	6.23149	0	228.704	55	7.00465	0	185.861	46	5.13216	0	225.638	39	7.74916	0	208.303	51	6.19914	0	169.119	55	3.96472	0
ILMN_1226261	492.164	40	19.9107	0	454.234	47	16.194	0	554.538	55	24.3227	0	374.349	36	17.9655	0	384.976	40	14.4462	0	452.606	38	12.8516	0
ILMN_2419964	105.978	71	1.64371	0.386752	108.665	48	2.47492	0.246795	106.989	60	2.03448	0.333333	105.484	51	1.87328	0.516026	106.779	57	2.35448	0.271367	106.555	52	1.91332	0.358974
ILMN_2756586	109.193	41	2.26616	0.211538	106.819	42	2.33808	0.357906	107.166	31	2.12455	0.323718	110.501	35	3.14233	0.211538	106.047	42	2.19611	0.327991	110.198	37	2.76701	0.172009
ILMN_2835694	110.157	31	2.60071	0.178419	111.61	34	2.76391	0.159188	109.953	32	2.98978	0.205128	109.762	31	2.51608	0.25	106.23	26	2.88333	0.310897	106.453	29	1.23691	0.365385
ILMN_1217606	127.242	50	3.6449	0.00854701	120.136	47	2.37042	0.0373932	132.125	38	4.33535	0.0042735	123.626	54	3.05272	0.0245727	122.966	44	3.85632	0.017094	126.327	57	3.09769	0.0117521
ILMN_1259764	376.846	39	18.602	0	326.122	38	15.6143	0	370.055	36	22.9942	0	326.241	44	15.9762	0	319.534	45	14.442	0	302.14	43	13.7241	0
ILMN_1214120	240.445	48	5.74495	0	268.457	50	6.2907	0	225.381	60	6.52829	0	277.196	53	8.1324	0	261.887	50	8.24352	0	231.208	45	6.63037	0
ILMN_2754506	104.765	40	2.44924	0.473291	113.247	39	3.69358	0.115385	110.263	38	3.0252	0.19765	109.039	29	2.07051	0.28953	107.478	48	2.54918	0.238248	105.026	49	2.07023	0.464744
ILMN_1222626	113.43	49	2.31525	0.0897436	113.2	64	1.80185	0.116453	114.103	62	2.04446	0.104701	119.531	67	2.4079	0.0491453	120.507	61	2.9317	0.0245727	119.126	55	2.54996	0.0384615
ILMN_2744641	2082.02	54	61.6471	0	2245.52	56	67.2198	0	2096.43	35	57.9646	0	2371.07	48	96.9227	0	2131.17	56	67.5823	0	2450.66	60	70.3365	0
ILMN_1251365	107.632	45	2.80666	0.284188	105.329	53	2.12741	0.475427	103.071	52	1.9843	0.649573	107.945	36	2.31132	0.345085	103.936	50	2.41909	0.488248	102.235	45	1.89092	0.695513
ILMN_1248734	159.071	58	3.88193	0	155.777	49	4.18212	0	146.423	54	3.85717	0	180.531	35	4.26147	0	152.664	37	4.43136	0	167.96	49	4.90352	0
ILMN_2610719	99.7199	42	2.17595	0.878205	98.0936	39	1.91427	0.957265	104.345	37	3.1852	0.551282	99.9903	40	1.95484	0.91453	102.847	40	2.05533	0.588675	99.7152	39	1.87132	0.865385
ILMN_2546025	107.33	40	2.88692	0.297009	108.203	59	1.92364	0.268162	104.361	44	2.30138	0.547009	105.977	58	2.12874	0.485043	110.095	50	2.70385	0.146368	106.432	53	2.27566	0.366453
ILMN_1240425	122.646	56	2.7049	0.0160256	112.398	47	2.18391	0.130342	122.833	40	2.20346	0.0235043	116.655	55	2.37503	0.0747863	125.001	33	4.18087	0.0117521	121.459	38	3.28055	0.0309829
ILMN_1228020	200.179	41	7.06314	0	195.878	43	7.47646	0	225.306	38	9.66164	0	203.646	52	7.7591	0	193.821	50	7.97467	0	187.372	45	5.38233	0
ILMN_2766279	598.448	48	19.2593	0	625.993	37	21.1321	0	640.397	34	24.5904	0	595.108	42	22.2189	0	660.351	43	24.1054	0	512.363	41	17.3272	0
ILMN_3127704	209.798	39	6.32884	0	218.693	36	7.8274	0	222.553	36	8.60909	0	216.367	34	11.156	0	209.532	40	6.00663	0	200.844	28	7.23062	0
ILMN_2731629	878.136	32	49.9904	0	791.852	30	46.9849	0	871.847	31	43.678	0	790.27	28	52.7553	0	678.565	24	64.1201	0	916.977	39	56.0658	0
ILMN_2647204	123.274	63	3.06935	0.0149573	118.302	51	2.31668	0.0502137	120.486	66	2.12897	0.0352564	117.965	50	2.72999	0.0651709	122.796	71	2.50801	0.017094	119.962	50	3.11714	0.0363248
ILMN_2500434	183.433	51	5.21422	0	180.175	63	3.97988	0	186.459	55	5.61302	0	179.29	49	5.41869	0	178.592	41	5.90616	0	185.289	48	5.22567	0
ILMN_2775285	120.264	46	3.13222	0.0299145	124.342	33	3.5308	0.017094	124.809	27	5.15001	0.0160256	132.033	42	3.68864	0.0042735	123.714	40	3.05677	0.0138889	122.323	35	3.60302	0.025641
ILMN_2973024	502.596	49	13.854	0	527.096	44	12.8979	0	505.738	46	13.0612	0	527.96	31	18.9753	0	476.498	38	15.3234	0	487.182	41	17.8947	0
ILMN_2660995	100.636	45	2.39016	0.824786	100.331	39	2.01822	0.856838	100.125	55	2.31777	0.846154	104.512	51	2.31355	0.601496	100.028	54	1.79397	0.815171	100.235	59	1.31521	0.826923
ILMN_1227647	387.742	39	14.2715	0	370.609	53	10.3167	0	496.122	48	18.8504	0	424.029	49	15.1951	0	378.226	59	13.4071	0	560.731	40	26.6476	0
ILMN_1212605	702.842	48	20.2504	0	719.919	58	22.1896	0	626.404	48	19.6238	0	791.122	59	23.2256	0	734.767	64	19.1036	0	820.54	42	31.8999	0
ILMN_1257298	2260.28	37	71.3719	0	2145.2	22	125.68	0	2352.72	35	73.4718	0	2015.81	35	79.3683	0	1979.69	37	56.8908	0	2056.95	37	60.1696	0
ILMN_2939012	2601.55	41	69.6774	0	2791.11	31	87.8827	0	2314.85	37	96.8445	0	2716.02	47	70.0351	0	2839.37	33	73.2197	0	2736.43	44	103.15	0
ILMN_1216409	992.862	51	40.3514	0	1003.82	44	37.1648	0	917.179	47	44.0682	0	992.694	54	41.7909	0	1007.76	44	39.1101	0	1105.88	36	47.6376	0
ILMN_2452328	105.95	52	2.41564	0.388889	103.585	41	1.83098	0.612179	105.883	45	2.5028	0.399573	105.089	43	2.36417	0.548077	101.427	47	1.95756	0.693376	99.6517	46	1.8055	0.869658
ILMN_2505258	114.535	59	2.08415	0.0747863	114.418	47	2.06114	0.090812	116.621	49	2.51597	0.0619658	113.809	51	2.84572	0.119658	111.385	59	2.25703	0.11859	109.922	50	1.78747	0.180556
ILMN_2444941	108.072	64	2.30726	0.257479	105.575	43	2.34402	0.45406	108.025	44	2.51751	0.280983	113.193	43	2.97302	0.126068	102.371	56	1.80535	0.629274	106.165	49	2.05387	0.378205
ILMN_1227873	127.991	41	4.71687	0.00747863	132.219	35	4.70174	0.00534188	130.861	43	4.26067	0.00534188	128.365	53	3.53455	0.00961539	120.842	33	4.01741	0.0235043	124.672	45	3.88378	0.0181624
ILMN_2654393	106.763	45	1.90356	0.339744	101.319	62	2.50136	0.782051	97.7819	61	1.19381	0.945513	104.701	49	2.34323	0.588675	104.869	48	2.28992	0.41453	107.295	51	3.10137	0.304487
ILMN_1249000	584.355	47	15.1747	0	586.228	45	15.662	0	506.653	38	18.2283	0	465.215	42	16.1217	0	405.692	42	9.7408	0	408.555	45	14.5056	0
ILMN_2661407	134.506	25	4.51067	0.00320513	135.069	32	4.34031	0.00320513	120.788	29	2.34972	0.0331197	140.933	35	6.28843	0.00213675	131.751	37	5.03313	0.00320513	128.133	40	4.41699	0.00854701
ILMN_1249606	539.987	44	22.7646	0	550.186	37	21.0915	0	672.169	38	30.4749	0	528.407	43	18.7042	0	527.432	45	20.8712	0	649.898	33	23.9647	0
ILMN_1223522	102.176	55	1.96299	0.694444	105.088	48	2.30523	0.492521	104.349	39	2.09182	0.548077	102.437	52	1.8439	0.785256	100.287	48	1.94226	0.797009	107.041	81	1.86362	0.326923
ILMN_2424150	415.375	44	17.546	0	463.292	54	13.0802	0	378.686	48	11.6612	0	615.677	54	21.2793	0	522.527	60	14.9833	0	590.428	54	21.9637	0
ILMN_1239666	103.907	47	2.28642	0.53953	100.565	53	1.99877	0.844017	99.7413	43	1.75585	0.872863	101.021	50	1.874	0.869658	103.225	56	1.89782	0.55235	98.5424	40	1.86796	0.911325
ILMN_1218880	111.422	31	2.15475	0.138889	113.309	26	3.81115	0.115385	111.533	34	3.09163	0.155983	114.329	42	2.58929	0.108974	117.151	50	2.32387	0.0384615	112.109	36	2.05696	0.129274
ILMN_2680463	188.328	47	5.86451	0	213.431	31	11.3339	0	202.92	28	10.7454	0	196.57	33	9.68751	0	184.059	30	7.57564	0	210.329	40	6.47058	0
ILMN_1259794	153.439	29	5.53022	0	167.635	36	5.8095	0	184.789	42	4.95459	0	160.944	41	5.14282	0	157.208	44	4.56974	0	171.607	38	5.56814	0
ILMN_2594919	111.484	46	2.45046	0.138889	115.71	36	3.1843	0.0779915	109.953	44	2.62873	0.205128	110.384	52	2.2783	0.215812	108.898	54	2.01067	0.174145	111.087	40	2.46716	0.146368
ILMN_2524251	255.888	53	7.63554	0	256.226	55	8.23814	0	272.748	47	7.63066	0	264.629	63	7.36875	0	247.68	65	6.00587	0	321.797	67	9.99647	0
ILMN_2470251	502.824	39	19.1987	0	468.734	66	13.2929	0	308.857	55	8.90702	0	521.057	46	17.1602	0	474.588	56	13.7885	0	386.923	51	12.9351	0
ILMN_2719431	116.007	35	2.41546	0.0555556	124.827	32	5.6107	0.0128205	129.742	44	3.66017	0.00961539	116.81	36	3.78337	0.0715812	117.406	40	2.73353	0.0373932	116.587	43	2.98492	0.0576923
ILMN_2767126	94.9006	28	1.94803	0.994658	104.704	36	2.40629	0.524573	106.738	32	2.20733	0.353633	112.049	41	2.97398	0.154915	104.321	41	2.60175	0.462607	105.955	38	2.78267	0.391026
ILMN_2649172	122.765	42	3.06785	0.0160256	129.978	39	3.6102	0.00747863	126.313	44	2.9071	0.0149573	130.239	49	3.12166	0.00747863	118.44	43	2.12334	0.0309829	121.58	44	3.3225	0.0299145
ILMN_2556881	106.636	51	2.00873	0.344017	99.9637	47	1.68389	0.870726	104.086	52	2.22053	0.569444	109.561	49	2.19407	0.260684	103.602	58	1.80106	0.508547	106.933	50	2.71434	0.333333
ILMN_2982736	348.06	33	13.3419	0	375.685	45	10.5753	0	383.795	41	10.7572	0	357.172	51	12.3534	0	317.869	41	10.3901	0	417.619	42	12.232	0
ILMN_2734408	99.8087	42	2.11504	0.876068	105.763	41	2.69049	0.438034	104.96	42	2.22542	0.492521	107.115	37	2.99803	0.40812	109.622	24	3.52558	0.15812	99.213	49	1.53624	0.886752
ILMN_1221336	1637.05	66	89.3874	0	1503.89	45	88.8955	0	1311.53	64	64.7944	0	1722.53	59	83.9668	0	1383.3	54	78.2976	0	1547.03	52	105.236	0
ILMN_2709392	193.736	69	4.62054	0	203.449	55	5.03641	0	212.061	46	6.05123	0	215.929	55	6.52531	0	213.097	43	6.72565	0	211.9	50	5.36789	0
ILMN_3008277	3776.91	54	134.6	0	3973.07	47	122.743	0	3885.02	37	148.45	0	4047.26	35	160.971	0	3752.34	38	131.811	0	3936.43	42	158.331	0
ILMN_2668977	6588.69	40	155.409	0	6394.78	33	171.716	0	5788.23	47	170.558	0	5859.31	43	167.334	0	5668.21	37	219.929	0	6021.2	25	146.379	0
ILMN_2688822	143.027	38	5.14792	0	148.51	46	4.38867	0	149.736	40	4.48321	0	149.534	40	5.08964	0.00106838	130.476	32	2.99895	0.00320513	147.464	37	5.46552	0.00106838
ILMN_1217646	213.512	39	10.0781	0	180.689	47	5.0318	0	257.073	42	10.7161	0	207.035	47	6.18273	0	185.981	56	5.19266	0	210.267	43	6.24011	0
ILMN_2648580	2524.73	47	87.0388	0	2618.21	44	64.9497	0	2367.09	57	63.0261	0	2497.64	42	64.0334	0	2511.61	46	69.8112	0	2875.56	45	66.3728	0
ILMN_1225225	110.106	30	2.30927	0.179487	105.382	37	2.07102	0.471154	108.629	52	3.07897	0.259615	109.927	43	2.85682	0.24359	103.701	49	2.11909	0.502137	108.799	37	2.68956	0.217949
ILMN_1213334	1291.32	45	53.7623	0	1537.55	51	44.0067	0	1616.38	44	64.6445	0	1417.81	40	69.3769	0	1270.98	49	64.5502	0	1449.51	51	57.9504	0
ILMN_2763122	101.463	32	2.07038	0.754274	106.255	25	3.81332	0.403846	105.934	47	1.85607	0.393162	104.757	42	1.81431	0.581197	104.957	32	2.39998	0.40812	110.431	35	3.82638	0.166667
ILMN_1227778	115.358	63	2.48061	0.0630342	107.297	47	1.59428	0.332265	111.671	55	1.81162	0.152778	111.028	42	2.10023	0.183761	112.422	66	2.03943	0.0982906	114.806	53	2.30537	0.0801282
ILMN_2667894	106.186	49	1.98517	0.370727	106.352	40	1.98954	0.401709	109.764	51	2.71195	0.211538	104.181	33	2.19035	0.641026	106.586	38	2.09609	0.28312	105.062	43	2.18819	0.463675
ILMN_1252650	105.646	66	1.80523	0.407051	106.207	77	1.79887	0.409188	99.9723	39	1.86167	0.855769	103.492	57	1.75147	0.700855	104.059	58	1.84834	0.476496	104.421	59	2.09318	0.514957
ILMN_1233348	125.85	41	2.89345	0.00961539	129.173	34	4.76728	0.00961539	139.939	54	3.89533	0.00106838	122.129	47	2.43653	0.034188	115.274	38	2.90297	0.0544872	128.859	47	3.77786	0.00854701
ILMN_2714442	103.588	42	1.78935	0.564103	107.368	44	1.91942	0.327991	108.813	38	2.66366	0.252137	103.382	33	2.34142	0.709402	109.027	36	2.67138	0.173077	108.375	40	2.83092	0.237179
ILMN_1218353	149.751	39	4.28393	0	175.97	36	6.62731	0	169.745	46	6.00106	0	159.495	26	3.26965	0	168.119	54	4.63148	0	176.488	42	5.06608	0
ILMN_2688215	239.139	71	6.68789	0	223.087	48	6.2307	0	253.67	56	7.31961	0	214.146	48	6.78945	0	208.668	57	5.77709	0	276.437	59	7.62915	0
ILMN_2521147	104.009	60	1.72065	0.529915	104.212	56	1.55949	0.565171	113.746	64	2.46105	0.110043	109.451	53	2.12849	0.264957	107.05	64	1.60394	0.255342	103.274	53	1.94525	0.610043
ILMN_2639498	133.743	42	4.69551	0.00320513	125.511	57	3.05596	0.0117521	113.17	35	2.15211	0.121795	134.128	45	4.4312	0.00320513	124.199	26	5.66291	0.0138889	124.725	45	2.28712	0.0181624
ILMN_1240329	106.092	44	2.26632	0.376068	109.083	66	2.00657	0.230769	111.043	62	2.62474	0.17094	106.889	59	2.12945	0.428419	109.147	51	2.34268	0.169872	107.067	52	2.25744	0.324786
ILMN_2664993	194.612	35	8.23659	0	167.609	33	5.62108	0	178.633	41	6.52686	0	169.427	30	7.7339	0	173.845	42	7.95835	0	201.711	29	10.722	0
ILMN_1216381	732.244	69	19.8212	0	716.87	70	14.4205	0	788.137	50	25.2942	0	905.47	55	32.143	0	787.471	69	18.1072	0	894.972	61	29.0368	0
ILMN_1245875	147.888	37	5.0067	0	144.746	33	4.27315	0.00213675	134.386	33	3.82989	0.00320513	138.183	49	3.20427	0.00213675	149.287	42	4.55152	0	145.428	47	4.00371	0.00213675
ILMN_3078008	102.058	32	3.08291	0.711538	109.151	27	3.17885	0.227564	104.936	16	4.20205	0.49359	107.064	31	2.75942	0.413461	103.639	29	3.25491	0.505342	100.37	32	2.25923	0.821581
ILMN_3157177	116.078	37	3.03843	0.0555556	117.606	49	2.99628	0.0598291	110.799	36	2.18295	0.17735	119.463	38	3.48945	0.0502137	119.269	45	2.46177	0.0288462	118.626	36	3.82892	0.0416667
ILMN_1248601	111.514	50	2.79013	0.136752	114.64	47	2.63267	0.0876068	112.628	48	2.90416	0.13141	111.083	58	2.59565	0.182692	110.115	47	3.18918	0.146368	116.458	44	3.08	0.0587607
ILMN_1240650	147.159	50	3.15871	0	153.48	66	3.03753	0	142.67	71	2.9078	0.00106838	152.452	55	3.72912	0	141.9	69	2.99164	0.00106838	148	50	4.32154	0
ILMN_2725573	101.37	65	1.49523	0.758547	103.763	51	1.85781	0.596154	108.026	58	2.4425	0.280983	109.26	60	1.67834	0.269231	107.336	68	2.15528	0.240385	106.711	61	2.00187	0.342949
ILMN_2650578	116.479	36	3.77678	0.0502137	114.335	48	2.54114	0.0918803	108.836	35	3.3842	0.252137	108.917	35	2.89237	0.292735	108.764	39	2.13897	0.179487	107.802	43	2.41134	0.272436
ILMN_3004151	219.373	50	6.15478	0	216.752	43	7.15531	0	272	44	5.63373	0	199.038	47	4.41017	0	212.106	58	5.03861	0	270.108	42	6.24745	0
ILMN_2609264	144.66	46	3.22249	0	159.178	53	4.45161	0	177.806	41	6.04889	0	150.875	55	4.14091	0	165.581	50	5.49257	0	183.735	43	5.13679	0
ILMN_2963511	101.38	32	2.58185	0.758547	104.907	40	2.12532	0.50641	104.335	40	2.37543	0.551282	104.558	41	2.45227	0.596154	100.322	24	2.4109	0.794872	104.856	39	2.68576	0.475427
ILMN_1247740	134.369	69	3.39515	0.00320513	134.913	40	3.19494	0.00320513	134.086	74	2.77157	0.00320513	130.147	57	2.44419	0.00747863	133.505	60	2.88857	0.00320513	135.277	57	3.9825	0.0042735
ILMN_1225616	102.543	59	1.68642	0.67094	108.432	47	2.11031	0.253205	107.074	51	2.31636	0.32906	106.924	53	2.19852	0.426282	107.776	45	1.83966	0.223291	102.928	40	2.17841	0.636752
ILMN_2717837	111.925	63	2.33296	0.120727	105.777	41	1.90809	0.436966	110.002	53	2.16103	0.202991	118.574	65	2.63368	0.0566239	109.913	53	2.0142	0.149573	114.214	55	2.14316	0.090812
ILMN_2683155	104.463	61	1.56377	0.487179	103.881	60	2.06021	0.588675	107.65	57	1.72725	0.293803	103.01	38	2.7238	0.74359	106.88	44	2.84664	0.266026	102.249	52	1.67888	0.694444
ILMN_3009735	124.934	46	3.21265	0.00961539	135.347	43	5.14597	0.00320513	134.344	42	4.47365	0.00320513	125.37	40	3.454	0.0181624	125.751	39	4.51838	0.00747863	133.529	42	3.97765	0.00641026
ILMN_3009738	340.037	35	14.8575	0	374.74	59	11.8024	0	386.068	53	14.2724	0	387.721	47	13.1604	0	349.788	44	10.0416	0	384.539	42	14.7973	0
ILMN_2718861	205.434	34	10.312	0	198.361	35	8.69902	0	203.307	38	8.98283	0	219.166	33	11.844	0	218.797	41	12.843	0	234.857	41	11.1841	0
ILMN_1238211	99.8101	44	2.18975	0.876068	99.1376	39	1.72127	0.916667	102.438	36	2.4097	0.695513	104.694	45	1.88756	0.588675	101.895	42	1.56706	0.659188	104.303	46	2.3783	0.529915
ILMN_1241020	138.54	31	4.09947	0.00106838	134.8	55	3.47305	0.00320513	124.282	22	1.89857	0.0160256	141.992	29	4.57472	0.00213675	134.932	25	3.27935	0.00213675	131.625	34	3.71063	0.00641026
ILMN_1254674	108.16	61	1.73023	0.251068	104.146	49	2.06621	0.567308	104.862	47	2.21454	0.497863	104.12	44	1.37839	0.643162	103.205	55	1.52848	0.554487	105.835	53	2.4233	0.397436
ILMN_1220650	108.314	50	2.27188	0.247863	106.96	38	2.30995	0.347222	108.546	41	2.7991	0.263889	102.268	36	2.21778	0.799145	103.326	44	2.38651	0.53953	100.12	34	1.95501	0.836538
ILMN_2544063	103.656	44	1.74106	0.558761	111.877	58	2.25846	0.145299	104.509	42	1.72086	0.532051	105.154	44	2.56094	0.542735	107.504	52	2.29953	0.238248	110.105	52	2.5294	0.175214
ILMN_1214843	107.382	55	2.09728	0.293803	105.066	41	2.17951	0.49359	106.504	32	1.99454	0.360043	105.264	44	1.77935	0.532051	110.073	41	2.59608	0.146368	103.801	50	2.01859	0.564103
ILMN_2686187	206.552	48	6.29366	0	176.887	41	4.35124	0	223.137	40	6.86359	0	191.958	31	8.18912	0	185.28	45	5.76142	0	229.011	29	11.6379	0
ILMN_2773909	111.188	54	2.83657	0.145299	114.579	38	1.84749	0.0876068	120.87	43	3.02831	0.0309829	110.537	60	2.53683	0.208333	109.955	67	2.35476	0.148504	121.118	51	3.04507	0.0331197
ILMN_2822842	110.391	29	2.32971	0.169872	108.731	31	2.34694	0.245726	138.134	28	5.46208	0.00106838	111.642	23	3.61599	0.168803	110.818	32	2.44066	0.129274	115.674	39	2.80965	0.0683761
ILMN_2749223	112.118	51	2.59856	0.114316	108.667	71	2.03105	0.246795	107.681	55	2.23406	0.293803	106.645	55	1.68701	0.441239	108.88	67	1.92197	0.175214	103.281	58	1.50216	0.610043
ILMN_2669388	103.994	63	2.37875	0.529915	101.158	47	2.13464	0.794872	103.245	44	2.3346	0.633547	99.0591	47	1.6509	0.944444	99.6525	61	1.97825	0.848291	101.279	58	1.98927	0.752137
ILMN_1251706	120.144	38	3.57819	0.0299145	116.648	28	3.71877	0.0683761	109.192	49	2.3398	0.233974	109.201	46	2.82226	0.272436	111.307	34	3.23739	0.120727	112.964	48	2.90392	0.106838
ILMN_2637357	115.499	35	3.40269	0.0619658	110.05	28	2.40485	0.191239	111.002	34	3.70492	0.172009	110.328	37	2.8588	0.219017	110.429	33	3.4664	0.138889	110.918	38	3.03069	0.152778
ILMN_1222284	95.5803	29	2.09218	0.990385	102.056	46	1.76272	0.728633	109.048	45	2.99261	0.241453	101.923	32	2.42893	0.818376	106.273	35	3.02544	0.307692	96.8611	41	2.14049	0.964744
ILMN_1242629	105.852	52	1.88066	0.396367	107.922	44	2.76478	0.28953	105.555	42	2.18277	0.425214	107.739	42	2.11595	0.367521	103.553	41	2.19694	0.513889	105.108	44	1.98612	0.459402
ILMN_1214828	120.412	58	2.34862	0.0299145	122.576	55	2.47051	0.025641	124.637	44	3.37912	0.0160256	118.155	47	2.48547	0.0630342	113.292	57	2.23218	0.0854701	125.76	44	3.3222	0.0149573
ILMN_1227326	99.8897	49	1.49592	0.875	103.08	50	2.47004	0.655983	100.401	67	1.50822	0.825855	104.529	61	1.97635	0.599359	102.904	67	1.57692	0.584402	98.0033	52	1.70579	0.928419
ILMN_1234558	545.49	19	9.4277	0	549.626	47	17.653	0	783.785	50	18.8773	0	532.999	46	13.4244	0	500.339	47	19.1263	0	639.718	41	21.3015	0
ILMN_1258977	792.141	37	21.3644	0	833.21	48	27.0912	0	1087.17	46	34.0726	0	814.382	48	29.1351	0	784.513	49	26.8942	0	892.805	53	28.9738	0
ILMN_2496263	101.963	64	1.91843	0.717949	100.631	55	1.84855	0.840812	102.34	59	1.81085	0.701923	100.632	67	1.52286	0.891026	102.028	62	1.99697	0.649573	103.225	49	1.81881	0.614316
ILMN_2673802	111.218	47	3.0325	0.144231	101.679	53	1.92631	0.758547	104.151	68	1.97716	0.565171	103.976	46	1.83943	0.655983	102.041	52	2.24722	0.649573	105.455	49	1.81438	0.430556
ILMN_2625333	102.253	38	1.67627	0.688034	100.907	35	2.12609	0.815171	97.0765	49	1.67569	0.962607	96.1135	37	1.70767	0.991453	97.3716	38	1.93602	0.952991	98.9641	44	2.12773	0.892094
ILMN_2739364	107.141	47	1.91271	0.311966	109.316	44	2.05925	0.223291	138.181	33	3.85544	0.00106838	115.667	45	3.08222	0.0876068	117.11	54	2.83259	0.0384615	119.24	42	2.9327	0.0373932
ILMN_2613851	123.634	41	3.28834	0.0149573	125.888	45	3.32697	0.0117521	119.407	31	2.64174	0.0384615	119.995	47	2.2161	0.0438034	119.798	49	2.52018	0.0245727	115.011	30	3.49476	0.0769231
ILMN_2634157	153.297	41	3.20441	0	155.438	41	4.43527	0	154.329	55	3.82599	0	161.161	31	4.40145	0	150.627	27	4.27847	0	145.705	39	4.51872	0.00106838
ILMN_2453954	626.197	43	18.5356	0	654.834	44	21.8191	0	632.128	43	19.1712	0	636.336	52	21.5827	0	582.939	64	15.8514	0	556.429	51	15.5798	0
ILMN_1255085	104.696	34	2.60439	0.475427	102.302	40	2.34815	0.71047	102.831	45	2.42957	0.672009	102.492	45	1.92335	0.779915	99.3141	32	2.32646	0.869658	98.8686	38	1.56456	0.898504
ILMN_2732301	106.796	42	2.49593	0.338675	105.929	38	2.63326	0.428419	103.361	34	2.84203	0.623932	111.597	40	2.10737	0.169872	106.73	33	2.96462	0.276709	104.263	33	3.16404	0.532051
ILMN_2691317	102.719	34	3.02245	0.650641	103.016	45	1.47652	0.661325	98.6858	35	1.65224	0.917735	98.9844	26	2.83015	0.945513	105.864	30	2.71564	0.344017	100.553	25	2.19268	0.803419
ILMN_1243225	102.17	32	1.78228	0.695513	106.372	48	2.74539	0.400641	102.306	34	1.79802	0.702991	109.11	35	2.78689	0.279915	102.713	46	1.63862	0.603633	106.077	37	2.38233	0.384615
ILMN_2743818	101.825	33	1.92933	0.726496	106.564	40	1.9451	0.382479	108.418	39	2.26688	0.264957	105.962	43	2.62652	0.487179	100.73	29	1.71572	0.752137	103.388	38	2.53685	0.599359
ILMN_2759344	103.119	43	2.07495	0.613248	99.7054	30	1.79249	0.885684	98.6273	38	2.0242	0.919872	104.523	31	2.3665	0.600427	97.724	32	1.99008	0.944444	102.047	30	2.16856	0.706197
ILMN_1236758	121.589	47	1.98829	0.0202991	122.892	35	4.0569	0.0235043	118.353	36	1.89692	0.0502137	124.319	30	4.56782	0.0235043	110.803	44	2.27664	0.129274	113.833	43	2.97462	0.0961538
ILMN_1220085	153.108	56	4.06616	0	154.888	56	3.3669	0	153.866	51	4.5312	0	167.515	54	4.37038	0	156.935	57	4.85332	0	161.097	63	4.68186	0
ILMN_2428612	103.752	45	2.46655	0.549145	102.165	52	2.14348	0.719017	110.422	42	2.98539	0.192308	106.604	40	2.69284	0.443376	103.556	48	2.62179	0.513889	108.546	48	2.81901	0.226496
ILMN_1244634	115.548	32	4.38824	0.0619658	116.986	38	3.54839	0.0651709	117.098	27	4.61085	0.0587607	120.231	42	4.3415	0.0438034	117.022	40	3.34911	0.0395299	120.318	35	4.27902	0.0363248
ILMN_2738127	113.39	70	2.61312	0.0897436	109.415	60	2.49868	0.215812	104.202	53	2.09235	0.563034	99.7452	39	2.33381	0.92735	113.886	56	2.99384	0.0779915	108.457	56	2.41463	0.231838
ILMN_2763938	102.573	58	1.75656	0.66453	106.886	76	1.61547	0.351496	110.272	52	2.63214	0.19765	103.328	51	1.91307	0.71688	107.15	58	2.11731	0.247863	107.537	52	2.09902	0.290598
ILMN_2805631	116.827	31	2.8389	0.0459402	125.821	30	4.0515	0.0117521	113.304	39	2.22505	0.120727	121.605	50	3.21557	0.0384615	117.489	38	3.07788	0.0373932	114.341	32	1.72994	0.0854701
ILMN_1259777	99.9719	33	2.83419	0.870726	101.636	32	2.27209	0.762821	102.427	52	2.08014	0.695513	100.439	42	1.71718	0.895299	102.371	42	2.17374	0.629274	105.879	28	2.74355	0.395299
ILMN_2691743	99.3366	48	2.03341	0.899573	102.066	50	2.31059	0.728633	101.192	49	1.92813	0.777778	100.572	51	1.75117	0.892094	94.8432	52	1.3537	0.994658	100.324	47	2.51188	0.823718
ILMN_2546461	108.604	46	2.87265	0.235043	106.386	39	2.86573	0.400641	110.316	32	2.87225	0.196581	110.395	38	2.46688	0.215812	111.652	72	2.37035	0.111111	116.269	45	3.43256	0.0587607
ILMN_2524058	119.3	42	3.03938	0.0320513	117.956	44	2.8797	0.0576923	116.564	53	2.329	0.0619658	115.123	36	2.5391	0.0940171	114.617	45	2.79718	0.0673077	116.517	38	3.24924	0.0587607
ILMN_1238021	116.426	66	2.34674	0.0512821	118.791	53	2.96398	0.0459402	125.903	44	3.41172	0.0149573	123.359	55	2.84796	0.025641	119.376	57	2.48008	0.025641	114.411	59	2.2597	0.0844017
ILMN_1243348	120.243	57	3.14938	0.0299145	122.644	40	4.06139	0.025641	119.954	48	3.56631	0.0352564	111.105	48	2.17719	0.182692	112.391	38	2.58743	0.099359	118.363	47	2.22676	0.0438034
ILMN_2650106	796.55	63	20.6479	0	893.651	47	28.8716	0	996.224	59	24.7287	0	883.536	60	27.7877	0	832.696	53	21.9822	0	966.981	51	31.2645	0
ILMN_3003501	95.2262	28	1.72848	0.992521	105.82	46	2.34866	0.433761	102.778	36	2.50542	0.676282	100.918	39	1.79561	0.875	105.215	38	2.04788	0.396367	103.783	39	2.89929	0.565171
ILMN_1258763	113.854	52	3.00498	0.0833333	109.835	67	1.96171	0.196581	112.13	60	2.25297	0.143162	117.316	55	2.8906	0.0683761	110.024	54	2.09326	0.146368	115.022	61	2.16368	0.0769231
ILMN_1227028	100.876	35	2.18065	0.806624	100.734	53	1.73182	0.825855	98.4021	38	1.98049	0.932692	105.689	53	2.49365	0.502137	101.061	48	1.69954	0.721154	106.613	49	2.30066	0.352564
ILMN_2597376	104.678	46	2.1264	0.476496	103.283	42	1.8978	0.637821	98.2782	35	2.03978	0.933761	102.592	34	1.9296	0.776709	97.8407	36	1.76179	0.941239	100.986	45	1.90925	0.773504
ILMN_2729634	135.266	26	3.71596	0.00320513	128.053	32	3.16711	0.0106838	151.989	45	3.83617	0	137.9	23	4.24698	0.00213675	130.545	30	3.69137	0.00320513	161.127	32	6.76153	0
ILMN_2955312	105.246	49	2.11184	0.436966	105.28	36	2.58471	0.479701	107.5	42	2.72915	0.300214	104.569	33	1.88132	0.594017	100.415	27	1.5931	0.78312	111.346	30	2.82581	0.143162
ILMN_1215822	106.965	37	2.8435	0.323718	103.505	27	3.42996	0.615385	100.242	48	1.91754	0.837607	105.543	56	1.67123	0.513889	106.919	42	2.99359	0.264957	97.8354	34	2.49891	0.934829
ILMN_1250508	110.125	53	2.57069	0.178419	110.692	46	2.55312	0.17735	106.316	42	2.76688	0.367521	103.538	45	1.90635	0.695513	107.724	48	2.63299	0.226496	109.633	55	2.14202	0.188034
ILMN_2724055	99.4787	35	1.99621	0.891026	98.9532	44	1.91983	0.92735	103.8	30	2.39412	0.592949	100.325	40	1.76559	0.897436	104.819	42	2.15691	0.42094	99.6444	35	2.23242	0.869658
ILMN_2443409	103.644	46	2.40937	0.559829	106.591	49	2.44916	0.378205	99.6733	62	1.77338	0.877137	101.271	39	2.57211	0.857906	98.4253	49	2.4279	0.912393	102.827	43	1.73066	0.649573
ILMN_2482150	100.264	42	1.8352	0.848291	100.991	38	2.05157	0.809829	98.4559	36	2.1709	0.931624	102.492	46	2.10037	0.779915	95.9839	48	1.38664	0.979701	100.148	34	3.12743	0.83547
ILMN_1231037	106.619	46	2.65425	0.346154	110.904	36	3.02307	0.173077	105.991	43	2.24789	0.388889	106.006	40	2.14637	0.482906	106.338	31	1.58715	0.301282	112.212	49	3.21441	0.128205
ILMN_2741149	113.354	37	2.4996	0.090812	118.363	40	3.3393	0.0502137	115.104	47	2.77848	0.0833333	110.257	30	2.32286	0.222222	111.743	52	2.53873	0.108974	114.254	36	3.07331	0.0886752
ILMN_1251827	106.07	47	2.43274	0.379273	115.53	33	3.19908	0.0833333	105.599	36	2.5263	0.422009	101.375	40	1.84847	0.854701	107.815	42	2.73801	0.221154	99.1942	37	1.98243	0.887821
ILMN_2666574	109.353	35	3.03877	0.200855	115.455	48	3.15339	0.0833333	107.69	39	2.88143	0.293803	119.378	40	3.85681	0.0502137	107.399	44	2.51862	0.239316	106.043	47	1.92281	0.387821
ILMN_2466245	106.164	35	1.96422	0.372863	110.691	41	2.97561	0.17735	100.365	50	1.73368	0.82906	101.959	48	1.88714	0.818376	103.327	51	1.55394	0.53953	109.002	45	2.84077	0.211538
ILMN_2647023	93.1401	51	1.59481	0.998932	104.504	51	1.93498	0.53953	96.8622	68	1.53856	0.965812	98.5803	52	1.96033	0.958333	100.251	56	1.27731	0.800214	95.5749	53	1.95622	0.986111
ILMN_2440921	122.657	46	2.68814	0.0160256	121.408	45	2.76688	0.0309829	118.833	43	2.79939	0.0459402	118.931	38	3.58147	0.0566239	115.583	58	1.85443	0.0523504	121.642	46	2.72877	0.0299145
ILMN_2658067	109.394	46	2.40433	0.199786	111.22	31	3.53563	0.166667	103.296	45	1.99779	0.629274	111.973	47	3.43171	0.157051	102.975	47	1.96864	0.580128	101.21	44	1.90257	0.758547
ILMN_2636548	106.409	34	1.9066	0.361111	110.272	45	2.36398	0.186966	111.951	49	2.33334	0.148504	110.425	30	3.36246	0.214744	111.834	41	2.25924	0.107906	107.04	43	1.92375	0.326923
ILMN_2470851	113.135	59	2.1699	0.0929487	112.613	62	2.24239	0.128205	110.165	51	2.04019	0.200855	113.832	54	2.45351	0.119658	107.342	65	1.90136	0.240385	108.512	63	1.98625	0.226496
ILMN_2664449	106.953	35	1.96798	0.326923	103.403	35	2.16809	0.629274	102.951	36	1.84906	0.66453	109.791	28	2.99614	0.25	104.257	44	2.16291	0.465812	108.472	42	3.28643	0.230769
ILMN_2962336	110.879	34	3.4935	0.151709	109.199	31	3.03136	0.224359	108.442	35	2.57347	0.263889	105.656	32	2.94159	0.50641	105.619	31	3.02433	0.369658	106.046	28	1.58627	0.387821
ILMN_2597451	107.684	35	2.40091	0.282051	102.611	43	1.75256	0.690171	102.078	35	1.8149	0.717949	105.145	53	2.07511	0.543803	107.63	56	2.44429	0.232906	107.93	55	2.08112	0.268162
ILMN_1245117	121.333	64	2.20283	0.0235043	121.11	58	2.2669	0.0320513	111.4	55	2.13543	0.159188	122.593	62	1.64284	0.0299145	118.944	39	3.02883	0.0299145	122.289	52	2.88542	0.025641
ILMN_1231608	106.903	52	2.54136	0.32906	106.721	43	2.28115	0.366453	105.836	55	2.19709	0.404915	108.37	54	2.59761	0.321581	103.712	49	2.09553	0.502137	113.817	44	2.94929	0.0961538
ILMN_2629544	102.713	43	2.1054	0.651709	101.925	36	1.98838	0.741453	103.57	51	1.80863	0.610043	106.205	36	2.23474	0.471154	104.892	44	1.93953	0.413461	108.581	47	2.26384	0.224359
ILMN_2868440	118.038	31	2.68449	0.0405983	113.855	31	3.02925	0.104701	109.974	33	2.77924	0.20406	120.123	24	4.24939	0.0438034	123.85	28	3.35596	0.0138889	117.696	32	3.30246	0.0523504
ILMN_1257491	103.729	56	1.98712	0.553419	108.172	60	2.11856	0.274573	106.488	65	1.83841	0.361111	103.936	63	1.91935	0.659188	105.411	51	2.40568	0.383547	101.251	49	1.85883	0.754274
ILMN_1221891	97.8626	39	1.7472	0.950855	98.3519	39	1.62809	0.950855	101.827	34	3.16613	0.736111	104.793	52	2.89153	0.57906	98.6228	51	2.3885	0.903846	103.189	52	2.05124	0.617521
ILMN_1217966	110.642	44	2.93548	0.162393	111.382	36	3.58365	0.165598	104.935	37	2.1268	0.49359	111.765	37	2.62477	0.166667	101.142	22	2.06846	0.719017	108.437	28	2.56889	0.236111
ILMN_2594224	107.091	49	2.51434	0.315171	106.276	55	1.93498	0.403846	103.111	73	1.74946	0.645299	104.624	43	2.17726	0.589744	104.346	48	2.74328	0.461539	105.751	54	2.2843	0.403846
ILMN_3162009	105.344	53	2.2755	0.432692	100.222	37	2.43338	0.861111	98.6775	35	2.14598	0.917735	105.863	42	2.22692	0.492521	105.077	41	2.01035	0.401709	103.773	40	2.23747	0.565171
ILMN_2431667	104.975	52	2.37779	0.459402	105.141	49	1.97261	0.490385	106.475	42	2.11901	0.361111	108.116	50	2.53658	0.33547	101.192	45	2.13365	0.714744	105.193	60	2.01664	0.451923
ILMN_2655962	104.709	49	2.32	0.475427	108.218	65	1.86245	0.267094	108.615	43	2.21043	0.260684	107.808	62	2.03713	0.357906	108.064	50	2.11127	0.21047	107.434	41	1.82159	0.293803
ILMN_2595725	103.865	38	2.13439	0.541667	102.039	39	1.74693	0.732906	98.1338	36	1.82892	0.935897	102.187	36	2.81592	0.803419	105.089	32	3.06244	0.401709	100.341	39	2.34784	0.823718
ILMN_2737412	121.739	41	2.46569	0.0192308	132.361	46	3.56587	0.00534188	121.857	28	2.37619	0.0245727	129.614	50	3.30804	0.00747863	134.78	40	3.87982	0.00213675	124.405	43	2.75519	0.0192308
ILMN_2681375	102.397	31	2.53748	0.67735	100.853	44	2.10468	0.816239	100.046	43	2.152	0.850427	98.863	45	2.3213	0.948718	102.873	26	3.2597	0.58547	96.5768	39	2.06642	0.974359
ILMN_1260424	110.865	34	4.64822	0.151709	101.825	45	1.94157	0.751068	102.39	50	1.83265	0.699786	110.309	57	2.26251	0.220085	106.997	35	2.8692	0.257479	100.027	41	2.51499	0.845085
ILMN_1253202	106.672	50	2.39536	0.34188	100.991	48	2.06272	0.809829	102.23	59	1.35482	0.709402	104.71	68	1.71465	0.587607	110.025	68	2.14234	0.146368	105.357	71	1.81497	0.438034
ILMN_2664788	102.55	34	1.98506	0.669872	104.547	41	3.0031	0.535256	104.365	33	2.28212	0.547009	102.813	35	2.60823	0.761752	101.982	37	2.20536	0.654915	105.445	45	1.61601	0.430556
ILMN_1223356	100.684	55	1.79409	0.82265	108.978	44	3.31043	0.232906	102.948	46	2.63529	0.66453	103.074	48	2.26716	0.735043	99.1655	47	1.77841	0.879274	104.16	44	2.38503	0.538462
ILMN_1225956	105.792	50	2.53432	0.397436	91.6229	37	1.32476	1	96.947	42	1.40763	0.964744	101.397	58	2.03794	0.854701	98.8677	61	1.84772	0.892094	98.1183	49	1.7492	0.925214
ILMN_2658475	104.924	49	1.39188	0.463675	104.396	46	2.52139	0.548077	106.166	61	1.73421	0.378205	104.835	47	1.85624	0.576923	102.455	41	1.84323	0.622863	107.46	43	2.24292	0.293803
ILMN_2591972	119.868	47	3.234	0.0320513	118.406	33	3.38465	0.0502137	115.312	40	3.03792	0.0790598	105.918	35	3.18024	0.490385	113.214	36	4.07401	0.0876068	114.191	31	3.30771	0.090812
ILMN_1228386	103.802	56	1.76772	0.547009	107.068	51	2.72783	0.34188	105.133	54	2.18089	0.463675	114.141	55	2.56327	0.117521	104.005	55	2.31658	0.481838	111.057	41	2.61255	0.147436
ILMN_1236696	109.254	59	2.06602	0.209402	108.031	42	2.64841	0.284188	106.163	44	2.12118	0.379273	110.148	50	2.06813	0.228632	110.16	62	2.19905	0.145299	107.499	50	2.18113	0.293803
ILMN_1237764	105.686	35	2.58697	0.402778	107.066	44	1.91434	0.34188	109.56	39	2.4534	0.219017	108.257	41	2.52805	0.326923	110.463	36	2.39118	0.137821	108.004	60	2.17533	0.264957
ILMN_1213317	116.433	35	2.44625	0.0512821	115.633	53	2.40799	0.0811966	115.139	44	2.2318	0.0833333	118.787	50	2.90426	0.0566239	114.673	44	2.69604	0.0641026	119.728	53	2.97188	0.0363248
ILMN_2458207	109.463	48	2.87421	0.198718	106.586	66	1.83713	0.378205	109.864	45	1.64586	0.209402	108.153	49	2.01665	0.333333	105.481	41	1.96659	0.382479	106.871	48	2.00922	0.336539
ILMN_2444375	111.659	45	3.11681	0.134615	101.383	42	2.10609	0.780983	106.068	47	2.01856	0.385684	105.002	52	1.42553	0.555556	103.047	43	2.15542	0.574786	104.681	38	2.02862	0.491453
ILMN_3003018	107.248	30	3.32854	0.300214	98.0301	31	2.10914	0.958333	99.7977	31	1.46325	0.871795	101.272	34	2.24038	0.857906	103.257	43	2.18707	0.548077	107.343	35	2.46001	0.301282
ILMN_1237106	101.167	46	2.01038	0.777778	104.237	47	2.41459	0.561966	105.274	50	2.45749	0.448718	105.313	65	2.30171	0.528846	98.8393	53	1.5155	0.896367	98.1818	62	1.5799	0.925214
ILMN_2647458	118.135	35	3.71582	0.0395299	111.306	38	2.21162	0.166667	110	39	1.95172	0.202991	115.871	30	3.53827	0.0844017	109.62	36	2.03994	0.15812	107.129	30	3.35434	0.320513
ILMN_2519746	105.391	42	2.32407	0.430556	107.853	48	1.78432	0.291667	104.457	34	2.23874	0.538462	107.043	46	2.61909	0.416667	106.717	49	2.08716	0.276709	105.699	47	2.58829	0.410256
ILMN_2654710	105.744	50	2.30176	0.400641	102.355	61	1.47289	0.706197	103.478	54	2.23422	0.617521	103.448	47	2.22053	0.70406	106.588	53	2.13925	0.28312	103.336	44	2.07399	0.604701
ILMN_2834950	132.125	38	2.78627	0.0042735	122.793	39	2.52725	0.0245727	114.979	38	2.26134	0.0876068	154.114	34	3.97649	0	137.936	48	3.49837	0.00213675	118	32	2.98415	0.0512821
ILMN_1232336	107.749	67	2.22001	0.277778	107.122	50	2.15316	0.340812	109.441	58	2.5166	0.224359	105.519	51	1.82743	0.513889	102.348	57	1.81449	0.630342	103.207	62	1.25194	0.616453
ILMN_2551732	123.697	50	2.22877	0.0138889	121.003	62	2.18441	0.0320513	121.745	40	3.38402	0.0267094	124.751	62	2.3073	0.0224359	127.519	40	3.32495	0.00641026	124.038	57	2.36682	0.0213675
ILMN_1220376	104.222	52	2.14566	0.508547	106.393	56	1.92396	0.400641	104.71	48	2.37511	0.516026	102.054	49	1.98097	0.809829	100.605	46	1.86409	0.763889	104.143	51	1.96032	0.538462
ILMN_2715474	108.194	38	3.16849	0.251068	101.15	32	1.58699	0.79594	100.917	29	1.69836	0.799145	101.983	37	1.83582	0.815171	103.449	45	2.1869	0.523504	101.371	45	2.10212	0.744658
ILMN_1258826	187.276	65	3.92962	0	200.182	60	5.56585	0	220.096	54	7.60139	0	187.308	60	4.16904	0	195.123	51	6.88623	0	203.54	68	4.52874	0
ILMN_2775767	316.598	41	10.346	0	362.345	51	10.3743	0	248.341	49	8.22851	0	326.392	46	9.98972	0	334.936	48	10.6048	0	288.252	45	11.8221	0
ILMN_1258770	169.184	56	4.56649	0	193.506	60	5.94981	0	189.572	65	4.91666	0	180.703	51	4.49232	0	175.537	56	3.58105	0	194.502	63	3.98997	0
ILMN_2771466	103.109	51	1.81325	0.613248	99.4152	57	1.93944	0.898504	99.254	66	1.62882	0.896367	103.07	29	2.80665	0.735043	99.8817	48	1.87886	0.82265	100.585	51	2.19191	0.801282
ILMN_2464380	102.296	39	1.92471	0.685897	107.682	59	2.09506	0.305556	105.966	38	2.02526	0.392094	107.288	48	2.54591	0.392094	104.102	36	1.75876	0.471154	103.941	39	2.72066	0.553419
ILMN_2476303	123.406	49	2.59831	0.0149573	123.382	53	3.02797	0.0202991	124.091	56	2.50151	0.0160256	125.373	40	2.21077	0.0181624	124.428	61	2.81118	0.0138889	129.915	48	2.49708	0.00747863
ILMN_2944703	102.283	35	1.70656	0.685897	100.184	38	1.98409	0.862179	97.2999	45	1.49175	0.95406	102.152	41	2.21481	0.803419	103.778	44	2.25775	0.496795	98.1295	43	1.86203	0.925214
ILMN_2762538	101.153	41	1.69487	0.778846	102.383	58	1.71457	0.702991	103.018	56	1.87965	0.657051	104.559	63	1.6746	0.596154	98.3288	55	1.75046	0.917735	100.854	58	1.30179	0.785256
ILMN_1242278	102.83	42	2.26432	0.638889	101.737	56	1.96473	0.755342	101.436	62	1.8099	0.760684	103.875	77	1.79709	0.663462	100.592	67	1.6886	0.766026	100.123	57	1.63358	0.836538
ILMN_2549416	101.549	52	2.67491	0.746795	99.9483	46	1.95383	0.872863	107.391	50	1.94183	0.309829	105.606	52	2.55039	0.509615	97.6674	38	2.2985	0.948718	101.116	40	1.7801	0.764957
ILMN_2676443	111.033	40	2.9305	0.149573	105.439	44	2.29247	0.465812	114.509	41	2.61122	0.0972222	107.468	46	1.83788	0.38141	110.411	24	3.87619	0.138889	112.951	46	2.5525	0.106838
ILMN_1238889	110.01	41	3.52283	0.181624	107.128	41	2.00773	0.340812	108.203	48	2.09328	0.272436	115.332	45	3.58169	0.0918803	101.758	46	2.07449	0.672009	106.745	49	2.57524	0.34188
ILMN_2635159	107.215	47	2.07953	0.304487	107.056	42	2.75884	0.34188	103.433	45	2.27753	0.619658	107.858	45	2.20122	0.349359	106.585	41	2.42021	0.28312	105.147	55	1.87442	0.455128
ILMN_2603147	106.726	22	3.62097	0.340812	107.314	47	3.03644	0.331197	102.822	45	2.86677	0.672009	97.7738	34	2.22755	0.975427	103.4	55	1.86498	0.530983	95.5768	41	1.45206	0.986111
ILMN_1216400	103.804	65	1.95519	0.547009	102.96	56	1.65451	0.66453	106.836	43	2.32868	0.346154	100.224	50	1.99282	0.901709	99.4589	53	1.53418	0.860043	104.207	53	1.57352	0.536325
ILMN_2631903	103.177	47	2.34901	0.602564	102.784	56	2.09954	0.674145	105.855	45	2.18975	0.402778	113.269	34	3.22276	0.126068	106.285	41	2.37927	0.306624	110.138	41	2.74619	0.174145
ILMN_2777305	108.218	55	2.56581	0.251068	101.989	51	1.77488	0.735043	102.774	46	2.50396	0.676282	106.64	44	2.29229	0.441239	102.014	27	2.3402	0.652778	100.281	35	1.58409	0.825855
ILMN_1222354	103.079	60	1.6647	0.615385	100.037	57	1.4632	0.86859	103.279	64	1.61164	0.630342	106.635	78	1.58711	0.441239	101.542	49	1.68458	0.686966	105.522	66	2.0552	0.42735
ILMN_1231550	102.659	62	1.87705	0.652778	105.171	37	2.50471	0.487179	101.052	48	1.57631	0.788462	105.037	48	2.16685	0.554487	102.552	45	2.18473	0.613248	104.193	64	1.63514	0.537393
ILMN_1241746	108.214	44	3.28001	0.251068	110.013	50	2.37531	0.191239	110.936	43	2.25934	0.176282	102.945	44	2.37055	0.75	106.5	47	2.39861	0.287393	108.946	47	2.31955	0.214744
ILMN_2423747	253.107	50	8.26783	0	240.179	48	8.20328	0	222.679	45	8.25503	0	286.187	42	12.1863	0	230.977	55	7.57442	0	240.047	44	9.80297	0
ILMN_2743487	145.041	35	3.90342	0	135.773	59	3.31833	0.00320513	131.16	29	4.86439	0.00534188	129.318	36	3.36391	0.00747863	126.12	42	3.32765	0.00747863	147.365	36	5.99047	0.00106838
ILMN_2680799	109.753	54	2.14756	0.188034	116.204	42	2.5876	0.0705128	115.252	42	2.9322	0.082265	115.292	55	1.99467	0.0918803	116.821	54	2.77031	0.0405983	111.806	45	2.30437	0.135684
ILMN_1238024	98.2346	50	1.81368	0.935897	105.403	39	2.6757	0.469017	102.669	45	2.6192	0.680556	103.507	41	2.6118	0.699786	101.453	42	1.76744	0.691239	101.141	45	2.03223	0.763889
ILMN_2619718	108.189	32	2.76495	0.251068	111.635	36	3.84978	0.15812	111.271	36	2.70693	0.16453	122.606	27	4.79962	0.0299145	111.971	40	3.00144	0.105769	112.591	30	2.62024	0.116453
ILMN_2716643	129.591	40	3.65156	0.00747863	132.812	45	3.58209	0.00534188	118.448	43	2.37379	0.0480769	132.405	35	3.7931	0.0042735	129.239	39	3.95212	0.00534188	120.315	46	3.69687	0.0363248
ILMN_2645509	117.069	39	3.26309	0.0448718	109.821	37	1.93022	0.196581	110.356	34	2.60197	0.194444	114.032	44	2.9345	0.117521	118.122	52	2.68092	0.0331197	113.72	35	2.91638	0.0972222
ILMN_1240723	179.477	53	4.95188	0	173.476	53	4.8381	0	177.922	47	5.79544	0	195.927	51	6.26302	0	191.403	53	6.04534	0	166.509	47	5.12086	0
ILMN_2712454	102.365	39	2.3867	0.679487	105.487	35	2.60171	0.461539	107.277	46	2.54395	0.317308	105.515	25	2.65452	0.513889	102.535	39	1.9556	0.617521	99.5585	45	1.69782	0.872863
ILMN_1253329	105.37	36	2.87412	0.431624	101.82	42	2.33352	0.751068	100.969	34	2.23196	0.793803	104.496	46	2.47623	0.604701	101.004	43	1.81683	0.724359	107.188	36	2.76596	0.317308
ILMN_2768872	110.174	66	2.33177	0.17735	108.707	52	2.35838	0.245726	106.009	43	2.43944	0.388889	110.212	62	1.89212	0.223291	106.99	58	2.11312	0.258547	106.242	42	2.77505	0.375
ILMN_2734109	99.016	36	2.32836	0.909188	102.805	43	2.13324	0.673077	100.422	52	2.71717	0.825855	108.71	38	2.56356	0.303419	102.169	43	2.52664	0.643162	100.513	41	1.96669	0.809829
ILMN_1250734	104.649	55	1.99161	0.478633	108.476	38	2.44915	0.25	103.948	39	2.50212	0.580128	104.654	55	1.65907	0.588675	104.084	35	2.70927	0.472222	100.33	48	1.59514	0.823718
ILMN_2694983	105.014	49	2.29531	0.452991	104.916	52	2.11508	0.502137	101.978	46	1.99166	0.722222	106.509	62	1.71076	0.450855	101.189	45	1.42755	0.714744	103.556	56	1.84096	0.58547
ILMN_2665591	103.466	42	1.74744	0.57906	101.226	42	1.80973	0.78953	104.595	33	2.80626	0.524573	105.068	53	2.30062	0.549145	100.035	32	2.31441	0.813034	100.966	46	1.77955	0.775641
ILMN_2709629	101.806	56	1.79728	0.727564	102.055	44	2.02925	0.728633	102.731	46	2.30912	0.679487	100.666	54	2.18311	0.888889	105.438	49	2.44099	0.383547	106.445	56	2.37356	0.365385
ILMN_2549511	106.264	38	2.55548	0.365385	107.296	35	2.93665	0.332265	106.138	55	2.40217	0.380342	104.53	43	2.18805	0.599359	103.924	61	1.38869	0.489316	113.472	44	4.3048	0.0982906
ILMN_2607827	102.163	44	2.19969	0.69765	97.849	46	1.43894	0.961538	97.0095	39	1.91838	0.964744	104.806	40	2.69042	0.57906	102.29	39	2.49619	0.639957	103.775	61	2.11828	0.565171
ILMN_1245353	100.153	42	2.03173	0.858974	104.533	42	1.91422	0.536325	105.261	38	2.15593	0.449786	104.595	47	2.03584	0.592949	103.874	29	2.48055	0.491453	103.777	39	2.42569	0.565171
ILMN_1232564	101.544	33	2.93068	0.746795	101.71	38	2.14775	0.757479	101.282	45	1.57155	0.770299	101.352	27	2.61647	0.854701	102.469	35	2.77103	0.622863	104.898	46	2.39743	0.472222
ILMN_2680237	102.503	35	2.34721	0.674145	104.84	38	1.92696	0.511752	109.252	24	3.96317	0.231838	102.134	25	2.36114	0.803419	102.318	31	3.81639	0.633547	105.183	34	4.24815	0.452991
ILMN_2680229	105.978	41	2.09345	0.386752	110.96	26	4.05245	0.17094	111.151	36	2.83515	0.166667	107.05	34	2.55344	0.41453	109.209	39	2.53548	0.168803	110.885	31	3.8179	0.153846
ILMN_1220547	113.655	46	3.13641	0.0844017	118.221	41	3.34568	0.0512821	112.609	30	1.86333	0.13141	127.108	39	3.95379	0.0138889	108.486	37	2.57672	0.189103	108.017	37	2.73708	0.264957
ILMN_2431379	97.3083	52	1.90355	0.962607	97.7242	45	1.54698	0.96688	98.5667	57	2.14417	0.92735	97.83	47	1.55328	0.973291	104.047	58	2.50399	0.477564	101.151	49	2.11179	0.761752
ILMN_2728228	106.446	52	2.24883	0.360043	100.964	31	2.1508	0.811966	104.571	54	1.72721	0.528846	108.776	54	2.72946	0.299145	101.582	51	2.09361	0.683761	102.818	56	1.56899	0.650641
ILMN_2639308	103.126	37	2.21446	0.613248	107.199	39	2.53778	0.338675	106.48	56	2.27305	0.361111	102.538	28	3.02188	0.779915	106.169	38	2.39922	0.315171	101.865	39	1.80657	0.713675
ILMN_1249784	103.244	43	2.5709	0.598291	104.584	37	1.90467	0.534188	107.863	42	2.07559	0.287393	105.114	32	1.7576	0.547009	97.6907	41	1.76695	0.94765	101.397	35	2.22027	0.744658
ILMN_1240624	101.07	37	2.07647	0.787393	108.703	45	3.17406	0.245726	103.295	34	2.23803	0.629274	106.503	36	2.65528	0.450855	102.595	33	2.09554	0.611111	103.009	35	2.70654	0.630342
ILMN_1258838	99.6619	40	1.66608	0.88141	100.711	60	1.64715	0.827991	100.933	61	1.97574	0.797009	97.8371	49	1.79435	0.973291	99.6579	49	1.49446	0.848291	102.793	64	2.13627	0.650641
ILMN_2428351	135.97	53	3.21863	0.00213675	134.451	43	3.19292	0.0042735	125.358	49	2.91752	0.0160256	141.753	38	4.51063	0.00213675	135.005	43	3.06537	0.00213675	145.476	42	4.69931	0.00213675
ILMN_1259619	110.347	36	3.17761	0.169872	119.769	30	3.20699	0.0384615	106.907	33	2.64566	0.34188	114.677	47	2.15826	0.100427	112.578	48	2.68201	0.0982906	112.792	29	3.1903	0.111111
ILMN_2751186	104.918	25	2.81779	0.463675	105.757	39	2.18424	0.439103	101.983	29	2.71056	0.722222	102.181	34	2.98394	0.803419	103.067	29	2.56248	0.571581	100.013	34	2.11043	0.845085
ILMN_2758249	116.626	34	3.30143	0.0502137	118.878	48	2.80918	0.0459402	117.661	30	3.9505	0.0534188	114.219	41	2.52564	0.113248	114.492	41	3.15228	0.0694445	113.894	39	2.59158	0.0961538
ILMN_1241675	318.901	45	7.86401	0	316.766	32	16.0332	0	306.61	47	8.64167	0	283.761	30	10.4549	0	297.409	31	8.61183	0	328.802	28	15.4865	0
ILMN_1247972	126.108	45	3.18328	0.00961539	119.887	35	3.85979	0.0373932	132.057	54	3.52111	0.0042735	128.203	34	4.29698	0.00961539	123.177	45	2.98391	0.0160256	126.426	38	2.87654	0.0106838
ILMN_2674820	101.315	33	2.89716	0.761752	101.16	34	2.67013	0.794872	99.4286	36	2.04603	0.886752	102.545	65	1.62924	0.779915	96.9278	28	1.91989	0.963675	101.028	60	1.50255	0.770299
ILMN_2925214	101.09	33	3.0318	0.786325	100.918	36	2.10763	0.814103	99.7146	30	2.95348	0.875	103.303	29	2.6588	0.717949	102.747	30	2.25035	0.598291	98.6716	47	1.51712	0.907051
ILMN_1221385	101.344	27	1.95751	0.761752	105.024	35	2.29641	0.495727	100.972	40	1.85845	0.793803	104.382	27	2.54827	0.617521	100.954	30	2.11451	0.728633	104.568	39	2.83246	0.501068
ILMN_1250028	101.576	71	1.91119	0.74359	102.613	61	2.02686	0.690171	99.171	50	2.09183	0.897436	97.5529	58	1.46735	0.976496	98.4159	41	1.68899	0.912393	99.8931	53	1.22131	0.850427
ILMN_2683951	104.835	44	2.13908	0.467949	104.868	51	2.40673	0.509615	105.778	56	1.70126	0.409188	104.384	49	2.07626	0.617521	105.313	42	2.74508	0.391026	103.429	55	2.13713	0.599359
ILMN_2601053	106.988	24	2.92565	0.32265	109.845	35	2.32774	0.196581	105.917	33	3.17898	0.394231	108.29	45	2.19046	0.325855	101.373	36	2.28494	0.695513	114.127	38	3.55863	0.0940171
ILMN_1235402	101.225	53	1.53335	0.769231	102.536	56	2.17529	0.696581	102.581	48	1.79511	0.685897	100.677	42	1.19462	0.887821	97.0869	55	1.46094	0.958333	104.225	63	1.9031	0.534188
ILMN_2678187	100.278	56	1.68983	0.848291	110.212	45	2.60081	0.188034	101.59	42	2.27612	0.75	99.9138	48	1.72193	0.918803	104.772	39	2.26516	0.424145	102.305	47	2.22444	0.689103
ILMN_1218141	104.934	41	2.25199	0.461539	107.24	38	2.51707	0.33547	103.407	44	2.19486	0.621795	109.162	57	1.73151	0.274573	106.779	36	2.48325	0.271367	109.315	57	1.76728	0.199786
ILMN_2666550	105.411	52	2.38406	0.430556	103.412	52	2.13096	0.629274	100.202	38	1.83174	0.842949	103.652	57	1.78116	0.683761	99.8662	50	1.78194	0.823718	102.918	59	2.18069	0.636752
ILMN_1251239	106.899	46	2.6332	0.32906	108.61	49	1.90952	0.247863	106.593	39	2.13582	0.360043	110.625	52	2.20462	0.199786	106.034	43	2.23163	0.327991	104.604	44	1.93628	0.494658
ILMN_1246016	106.701	55	1.90684	0.340812	108.331	57	2.0209	0.257479	102.886	67	2.011	0.667735	110.417	48	2.18038	0.214744	100.369	72	1.63165	0.788462	100.701	53	1.6366	0.792735
ILMN_2727461	102.118	53	1.95427	0.702991	103.768	49	2.23628	0.596154	103.662	55	1.55656	0.602564	104.886	50	1.84737	0.569444	98.01	44	1.98137	0.934829	100.644	52	1.77253	0.79594
ILMN_2645780	115.66	35	2.71012	0.0608974	118.98	31	3.60981	0.0448718	118.716	43	2.14325	0.0480769	118.568	26	4.02779	0.0566239	107.312	36	2.04997	0.240385	119.639	31	4.08823	0.0363248
ILMN_2640970	100.371	48	1.83326	0.842949	100.712	62	2.16264	0.825855	100.432	52	1.97236	0.825855	99.5767	65	1.48915	0.929487	99.2719	37	2.58632	0.870726	100.551	54	1.93264	0.803419
ILMN_2546073	292.855	45	7.65713	0	306.838	43	8.7037	0	305.708	51	8.66696	0	273.127	38	11.4825	0	270.587	45	5.90735	0	303.249	56	7.95264	0
ILMN_1255663	107.377	50	2.15102	0.294872	111.015	62	2.55492	0.169872	109.841	55	1.86017	0.21047	110.261	60	2.058	0.222222	108.511	51	1.7874	0.189103	108.656	46	2.28425	0.224359
ILMN_2420805	111.871	52	2.5836	0.122863	108.214	52	2.10664	0.267094	110.186	45	2.59473	0.200855	118.164	63	2.98977	0.0630342	104.777	53	1.96161	0.424145	106.058	51	2.3105	0.386752
ILMN_2727318	3191.78	36	79.2117	0	3294.23	48	81.7945	0	3001.2	54	61.6253	0	3020.85	35	80.9752	0	2802.53	57	56.4444	0	3199.87	35	63.5782	0
ILMN_2509401	100.634	47	2.10648	0.825855	100.937	52	1.86875	0.811966	105.629	56	2.25157	0.419872	101.222	46	1.94292	0.858974	101.029	50	1.82705	0.722222	102	66	1.78483	0.708333
ILMN_3152061	104.841	36	2.84526	0.467949	106.199	39	1.87261	0.410256	121.156	28	4.2694	0.0288462	109.166	39	3.29972	0.274573	110.423	40	2.55968	0.138889	107.918	30	3.17785	0.268162
ILMN_2766755	544.435	46	14.723	0	537.275	49	14.5832	0	475.685	59	13.6609	0	518.071	54	15.9588	0	492.801	71	11.6194	0	505.988	64	12.1689	0
ILMN_1239592	436.419	48	11.9839	0	405.87	43	10.5059	0	423.752	39	13.1715	0	386.237	33	10.2094	0	372.048	39	9.59312	0	400.134	41	10.6756	0
ILMN_1222981	115.558	39	2.54004	0.0619658	112.876	46	2.44485	0.122863	115.636	46	3.12384	0.073718	121.051	38	4.19964	0.0395299	109.64	45	2.17039	0.157051	116.054	43	3.00174	0.0619658
ILMN_2804407	104.114	32	2.81487	0.517094	102.442	28	2.62291	0.701923	110.815	35	3.62209	0.17735	102.698	31	2.14122	0.768162	105.63	23	3.6463	0.369658	104.872	35	2.52592	0.474359
ILMN_1247746	107.067	52	1.99066	0.316239	109.422	40	2.79852	0.214744	110.272	40	3.05843	0.196581	104.786	47	2.00152	0.580128	106.563	55	2.30317	0.284188	110.876	49	2.8095	0.153846
ILMN_1251618	108.244	36	2.91963	0.251068	101.167	51	1.71204	0.794872	100.1	53	1.86568	0.847222	102.364	55	1.45025	0.790598	100.171	47	1.58832	0.803419	102.884	45	2.08264	0.639957
ILMN_2523486	113.478	33	3.41347	0.0876068	114.687	34	3.70847	0.0876068	112.983	28	4.26327	0.123932	112.799	38	3.0072	0.136752	117.674	24	3.89591	0.0373932	107.905	28	3.81783	0.269231
ILMN_1229341	104.889	53	2.15374	0.464744	106.448	48	2.79586	0.393162	107.271	40	2.59958	0.317308	101.325	58	1.42485	0.854701	103.373	49	2.49835	0.535256	101.294	48	2.21008	0.75
ILMN_1229253	336.976	49	15.8508	0	302.203	40	12.6475	0	302.99	47	12.241	0	340.325	46	12.6342	0	317.329	48	13.5582	0	336.22	51	11.056	0
ILMN_1240632	99.197	56	1.6643	0.907051	105.231	49	2.87627	0.481838	106.291	52	2.72734	0.36859	102.522	53	2.23542	0.779915	105.162	64	2.04344	0.399573	98.9602	37	1.87862	0.893162
ILMN_2630401	112.934	20	4.60234	0.0972222	100.145	27	2.33163	0.862179	106.755	36	2.63772	0.352564	103.395	28	2.17343	0.707265	101.524	29	2.07324	0.689103	100.766	26	2.92578	0.78953
ILMN_2645544	102.609	46	1.49361	0.660256	104.445	68	2.37529	0.543803	102.275	51	1.76047	0.70406	109.162	45	2.31998	0.274573	110.422	47	2.27598	0.138889	105.474	69	1.76866	0.430556
ILMN_1246954	100.884	44	2.48078	0.805556	107.375	55	2.21215	0.327991	106.24	35	3.01821	0.370727	102.947	41	2.37154	0.75	105.884	50	2.18147	0.34188	104.832	36	2.089	0.476496
ILMN_2713438	111.64	42	2.45917	0.134615	112.164	40	2.06919	0.138889	113.682	37	2.563	0.110043	114.006	46	2.8506	0.117521	111.652	35	2.99029	0.111111	116.112	38	2.72026	0.0598291
ILMN_2733671	103.276	39	2.25675	0.598291	100.596	49	1.52899	0.84188	102.639	40	2.60982	0.681624	104.068	51	1.85055	0.645299	99.695	57	2.01734	0.845085	103.933	50	2.89647	0.554487
ILMN_1225084	285.957	55	6.32613	0	285.647	56	7.8639	0	299.681	66	7.50957	0	286.385	52	10.2343	0	285.369	59	6.23314	0	286.564	55	7.27698	0
ILMN_2702499	102.811	45	2.75743	0.641026	107.024	48	1.71853	0.345085	103.225	70	1.70228	0.634615	102.741	61	1.70436	0.766026	107.338	55	2.34276	0.240385	107.603	34	2.5661	0.287393
ILMN_2653832	104.649	36	2.35138	0.478633	108.006	46	2.00336	0.286325	106.529	43	3.06013	0.360043	107.006	40	2.7448	0.42094	105.731	39	2.43193	0.351496	102.306	41	2.33376	0.689103
ILMN_1218319	103.028	50	2.10047	0.619658	102.559	47	2.23016	0.695513	104.74	41	2.85905	0.510684	100.276	39	2.66993	0.898504	109.068	42	3.34794	0.173077	104.008	53	2.25377	0.548077
ILMN_2731135	101.226	33	1.43506	0.769231	105.729	40	2.27042	0.445513	100.549	35	1.9661	0.820513	103.861	43	2.34097	0.665598	105.925	33	2.24584	0.336539	101.327	36	2.21274	0.746795
ILMN_2637180	179.286	34	6.42387	0	191.905	45	4.00749	0	192.075	38	5.85764	0	192.772	40	5.7052	0	187.659	31	6.81476	0	186.185	40	6.6644	0
ILMN_2660924	106.863	38	2.65509	0.331197	110.392	36	2.86581	0.184829	113.925	33	3.20528	0.110043	113.789	30	4.11414	0.119658	106.739	22	3.49611	0.276709	106.334	28	3.07986	0.367521
ILMN_2868571	109.581	41	3.10345	0.195513	105.691	42	2.38729	0.448718	102.558	43	1.362	0.686966	105.9	44	1.91305	0.490385	106.839	42	2.24902	0.268162	105.72	40	2.72588	0.40812
ILMN_1255305	103.618	58	1.9169	0.561966	103.927	62	1.90709	0.587607	102.508	64	1.77437	0.693376	105.162	53	2.0178	0.541667	106.535	71	1.72622	0.285256	105.892	47	2.27026	0.394231
ILMN_1253266	107.667	43	2.29468	0.282051	104.808	41	2.0745	0.513889	107.251	44	2.61179	0.319444	104.803	56	1.59948	0.57906	101.155	56	1.74735	0.719017	102.713	47	1.75128	0.659188
ILMN_2712169	110.483	49	1.89197	0.165598	111.698	67	2.13493	0.154915	113.279	42	3.67357	0.120727	112.091	59	2.07072	0.154915	103.94	46	2.00553	0.487179	112.564	48	2.09091	0.117521
ILMN_1259771	100.039	50	1.58613	0.86859	109.749	44	2.22495	0.198718	100.282	56	1.65382	0.836538	104.314	48	1.92401	0.626068	101.265	53	1.47493	0.706197	104.582	60	2.42369	0.5
ILMN_2667257	123.508	46	3.29003	0.0149573	120.794	47	3.23251	0.034188	125.045	49	3.18907	0.0160256	126.789	42	3.66483	0.0138889	115.993	42	2.93267	0.0480769	127.612	42	3.83218	0.00854701
ILMN_1235060	141.549	65	3.0819	0	146.334	64	3.72442	0.00213675	150.819	50	4.35562	0	138.112	61	3.1069	0.00213675	136.428	66	2.83929	0.00213675	144.054	66	3.18558	0.00213675
ILMN_2634503	107.888	29	2.96	0.270299	107.4	34	2.56929	0.324786	117.153	27	5.28759	0.0576923	107.931	30	2.07281	0.345085	106.327	38	2.53057	0.301282	108.451	34	3.1304	0.233974
ILMN_1254642	102.049	52	1.78403	0.713675	102.097	48	2.06515	0.725427	102.061	52	1.86067	0.719017	104.082	59	1.99239	0.643162	98.3286	47	1.89263	0.917735	104.507	47	1.826	0.511752
ILMN_1243013	109.49	62	2.28668	0.19765	112.18	55	2.13063	0.137821	114.585	55	2.2296	0.0961538	110.683	54	1.94484	0.196581	118.541	43	3.25381	0.0309829	111.819	52	2.02245	0.135684
ILMN_1215532	100.598	47	2.34452	0.827991	108.747	56	2.52466	0.245726	101.341	60	1.52467	0.766026	104.148	35	2.35008	0.641026	104.926	41	2.90223	0.412393	99.8782	54	1.74715	0.850427
ILMN_1248577	179.395	53	5.98192	0	183.164	44	5.63213	0	173.329	40	5.91521	0	178.706	48	6.29632	0	171.152	47	6.61583	0	179.732	47	5.49012	0
ILMN_1245261	1196.07	58	32.6906	0	1367.54	64	32.64	0	1400.7	66	37.0667	0	1369.31	55	41.3433	0	1275.5	60	25.0794	0	1302.96	59	26.5511	0
ILMN_2653642	136.597	49	3.76324	0.00213675	141.524	44	3.93621	0.00213675	141.553	47	3.83406	0.00106838	148.895	41	4.81982	0.00106838	134.268	58	3.142	0.00213675	144.701	44	3.55278	0.00213675
ILMN_1242665	108.233	48	2.19622	0.251068	109.988	56	2.17147	0.191239	106.918	53	1.99325	0.337607	108.595	63	1.94252	0.309829	105.709	50	1.98005	0.356838	110.683	45	2.76587	0.15812
ILMN_1222931	106.586	28	2.43193	0.350427	107.586	29	1.9127	0.314103	108.509	43	2.5885	0.263889	112.063	37	2.73348	0.154915	104.131	37	2.28853	0.469017	108.021	40	1.71145	0.263889
ILMN_2645234	103.995	47	2.03488	0.529915	104.49	43	2.35482	0.540598	101.345	48	1.61433	0.766026	103.66	48	2.51263	0.682692	103.269	40	1.83647	0.547009	101.779	35	1.62246	0.721154
ILMN_1260504	105.688	54	1.80705	0.402778	101.173	59	1.41064	0.794872	103.977	64	1.69032	0.575855	109.33	46	2.30913	0.267094	103.201	55	2.34266	0.555556	108.236	48	3.07683	0.244658
ILMN_2939579	140.213	36	4.22528	0.00106838	144.576	36	4.7272	0.00213675	121.436	40	2.93309	0.0277778	156.809	41	4.82782	0	147.116	32	4.03745	0	129.984	33	4.49036	0.00747863
ILMN_2939583	100.556	24	2.46052	0.82906	102.215	39	2.51085	0.71688	101.761	25	3.1393	0.74359	102.962	27	2.74406	0.75	109.239	31	4.00904	0.167735	110.013	23	4.61293	0.17735
ILMN_2440006	106.852	42	2.4696	0.331197	110.308	51	2.33213	0.186966	106.687	45	2.6451	0.356838	107.695	42	2.16757	0.367521	108.379	38	1.85069	0.195513	107.779	48	2.36317	0.272436
ILMN_1217084	102.814	43	2.25266	0.641026	109.62	45	2.98215	0.205128	101.442	36	2.55311	0.760684	99.0592	45	1.80275	0.944444	102.962	55	2.21853	0.582265	100.7	41	2.54514	0.792735
ILMN_2721452	107.852	38	2.5172	0.272436	98.9085	28	2.54104	0.929487	107.098	43	2.18827	0.327991	105.077	36	2.70084	0.548077	110.396	38	3.78968	0.138889	109.131	33	3.56152	0.207265
ILMN_2637903	107.758	44	2.3913	0.277778	108.007	37	2.74492	0.286325	101.586	35	2.33964	0.751068	111.738	32	2.90585	0.167735	101.074	34	2.69276	0.721154	104.621	42	2.3725	0.494658
ILMN_1216330	106.112	54	1.84394	0.376068	104.686	39	2.19244	0.524573	106.346	46	2.67642	0.365385	110.122	51	2.36966	0.228632	106.295	45	2.42532	0.304487	103.569	55	1.96394	0.583333
ILMN_2618779	111.517	58	2.16364	0.136752	106.629	58	1.84041	0.375	109.801	64	2.03693	0.21047	113.1	67	1.93669	0.127137	105.176	42	1.70627	0.399573	105.602	66	1.7576	0.419872
ILMN_1225662	108.723	44	2.36786	0.229701	115.981	53	2.34257	0.0758547	119.077	67	2.09376	0.0416667	113.823	59	1.88027	0.119658	111.149	59	1.95986	0.123932	112.481	43	2.37994	0.119658
ILMN_1252820	103.616	49	2.72187	0.561966	103.067	42	2.09536	0.65812	100.848	57	2.23366	0.80235	105.262	56	1.9106	0.532051	95.9263	67	1.38588	0.980769	101.917	53	2.46709	0.711538
ILMN_1231857	96.3342	51	1.79845	0.983974	103.402	54	2.11566	0.629274	101.311	46	2.05117	0.769231	101.349	54	1.97076	0.854701	100.959	63	1.75918	0.727564	98.9277	48	2.50894	0.894231
ILMN_2499229	102.128	47	1.96732	0.700855	101.281	39	1.82923	0.782051	99.358	44	1.58734	0.891026	105.321	46	2.7972	0.527778	101.233	37	1.81506	0.708333	96.8158	48	1.54175	0.965812
ILMN_1255437	109.177	57	2.1387	0.211538	101.349	36	2.10366	0.782051	104.526	53	1.87973	0.532051	105.525	41	2.91803	0.513889	107.944	59	1.81823	0.217949	106.77	42	2.92802	0.340812
ILMN_1240357	106.737	57	1.88452	0.339744	106.488	50	2.07187	0.385684	107.755	70	2.35842	0.28953	103.88	58	1.47887	0.663462	101.135	38	2.06985	0.719017	106.896	46	2.67132	0.33547
ILMN_2469527	96.1588	36	2.35064	0.986111	103.966	49	2.36271	0.57906	105.365	46	2.91105	0.440171	104.891	45	2.27889	0.569444	102.177	48	2.20948	0.642094	103.805	47	2.51406	0.563034
ILMN_1240053	94.761	30	1.49449	0.995726	104.646	44	2.32309	0.528846	103.875	49	2.23099	0.58547	102.502	40	2.75402	0.779915	97.0643	42	1.58836	0.959402	97.0827	53	2.00971	0.959402
ILMN_2632741	102.855	50	1.78724	0.637821	103.036	57	1.54216	0.65812	101.582	56	1.85202	0.751068	106.728	49	2.11017	0.436966	100.592	51	1.7664	0.766026	103.294	56	1.9662	0.608974
ILMN_2991601	100.584	24	2.15602	0.827991	101.072	33	2.38883	0.801282	104.908	40	2.51112	0.495727	104.053	39	2.35728	0.647436	100.107	38	2.20414	0.805556	103.738	39	2.22592	0.565171
ILMN_2588483	108.712	50	2.50296	0.230769	111.792	56	2.62721	0.150641	102.805	53	1.88537	0.672009	112.537	50	2.15515	0.142094	102.171	55	2.19746	0.643162	111.18	49	2.08538	0.143162
ILMN_2757924	106.721	46	2.19461	0.340812	105.162	41	2.321	0.488248	112.3	36	3.12077	0.138889	107.85	39	2.5201	0.349359	102.565	45	1.89629	0.613248	99.8901	37	1.96262	0.850427
ILMN_2757923	109.56	33	3.4086	0.195513	104.061	45	2.86819	0.57265	106.148	33	2.49997	0.379273	107.804	30	2.54208	0.357906	106.44	36	1.79994	0.292735	113.739	37	3.37697	0.0972222
ILMN_2626012	116.725	58	2.42875	0.0470086	114.432	42	3.20202	0.090812	116.178	46	2.34608	0.0630342	108.765	41	2.59057	0.300214	114.356	50	3.47329	0.0705128	111.314	49	2.86318	0.143162
ILMN_1242639	96.4542	50	2.23428	0.979701	101.62	54	1.83675	0.763889	98.7329	44	1.39804	0.916667	100.155	55	1.98676	0.907051	98.7626	53	1.85769	0.897436	97.0034	62	1.52975	0.962607
ILMN_2706550	100.233	35	1.94101	0.853633	112.419	38	3.19282	0.129274	107.63	37	2.79353	0.293803	108.387	29	3.12229	0.320513	100.085	42	2.02868	0.809829	112.474	32	2.99663	0.119658
ILMN_1255361	106.57	35	2.09836	0.350427	107.927	29	2.97998	0.28953	106.46	32	3.05074	0.362179	111.706	42	3.71055	0.167735	108.847	45	2.51265	0.176282	108.756	46	2.56714	0.220085
ILMN_1260376	96.0825	54	1.82755	0.986111	99.8361	50	1.67493	0.877137	101.789	54	1.97464	0.742521	102.264	63	2.01817	0.799145	99.5144	58	2.0781	0.856838	95.2114	52	1.69933	0.990385
ILMN_1231777	101.571	32	2.85012	0.744658	99.4741	34	1.73516	0.896367	102.102	39	2.52606	0.71688	97.4012	32	2.11856	0.980769	93.097	33	1.75409	0.998932	102.012	38	2.87329	0.708333
ILMN_2649579	108.246	50	2.79806	0.251068	100.178	35	2.14165	0.862179	112.436	28	3.64832	0.137821	115.579	30	3.28002	0.0876068	103.285	22	2.53868	0.547009	107.396	41	2.58109	0.29594
ILMN_2746218	109.901	34	2.99742	0.182692	103.051	41	2.04789	0.65812	105.013	29	2.58258	0.482906	108.993	44	2.35973	0.291667	103.915	48	1.83582	0.489316	102.594	33	1.8848	0.667735
ILMN_2518930	102.802	43	2.47808	0.642094	100.905	48	1.87404	0.815171	102.278	44	2.2371	0.70406	106.14	44	2.80028	0.474359	101.101	50	2.12759	0.720085	109.136	47	2.76517	0.207265
ILMN_1218396	102.583	46	2.15681	0.663462	111.082	54	3.22792	0.167735	110.096	53	2.8493	0.202991	112.588	57	2.56281	0.142094	103.242	51	2.1228	0.550214	102.005	49	2.3415	0.708333
ILMN_1225764	101.365	38	2.2258	0.759615	105.789	38	2.52914	0.435897	109.095	33	4.13534	0.238248	110.262	34	3.01953	0.222222	109.992	38	2.74659	0.147436	110.471	38	3.09361	0.165598
ILMN_2707328	100.861	36	2.26038	0.806624	98.3989	39	1.86788	0.949786	99.8485	49	1.76726	0.866453	106.252	37	3.02184	0.467949	100.165	46	2.13713	0.803419	100.501	48	2.02384	0.809829
ILMN_2736703	101.519	69	1.66439	0.748932	104.762	48	2.30167	0.516026	104.892	51	2.33376	0.497863	102.257	59	2.08817	0.800214	102.544	57	1.4952	0.613248	103.533	50	2.15531	0.589744
ILMN_2711321	106.417	63	2.15578	0.361111	104.909	46	1.69372	0.505342	104.302	44	2.38597	0.55235	102.207	51	1.85787	0.803419	108.015	41	2.41454	0.215812	103.657	42	2.32302	0.570513
ILMN_2724078	103.586	62	1.82282	0.564103	101.567	67	1.63804	0.764957	107.651	63	2.29584	0.293803	106.65	49	2.16023	0.441239	101.227	58	1.86868	0.709402	98.4877	54	1.48559	0.91453
ILMN_2624553	100.107	33	2.33242	0.862179	106.296	45	2.59704	0.403846	111.506	38	2.74272	0.157051	113.17	30	2.98878	0.126068	103.92	40	2.20301	0.489316	106.911	34	3.16118	0.334402
ILMN_1254273	97.992	46	1.52504	0.948718	101.429	40	2.06168	0.776709	102.024	47	1.80298	0.719017	100.216	43	1.48149	0.901709	102.034	47	2.29198	0.649573	100.8	45	1.81717	0.786325
ILMN_2646640	113.805	38	2.34481	0.0833333	115.534	49	2.40416	0.0833333	132.95	46	4.06137	0.0042735	121.794	31	3.82485	0.0363248	116.57	36	2.7866	0.0416667	124.957	41	3.17687	0.0181624
ILMN_1246247	198.19	35	6.23752	0	186.012	38	7.15351	0	219.104	57	5.95383	0	185.645	37	7.03648	0	179.491	58	4.20756	0	200.695	42	6.47203	0
ILMN_1236344	741.357	35	28.8725	0	665.494	42	23.4302	0	733.482	42	27.16	0	781.457	57	17.2503	0	784.376	40	30.5931	0	835.287	41	26.4986	0
ILMN_2679522	114.591	46	2.19479	0.073718	117.996	30	3.45438	0.0576923	109.43	39	3.37057	0.224359	110.666	46	2.36963	0.196581	109.4	42	2.38067	0.160256	106.523	41	2.11222	0.361111
ILMN_1233257	130.456	53	2.41976	0.00641026	129.796	58	1.86947	0.00854701	138.727	48	2.92419	0.00106838	130.688	52	2.53838	0.00641026	134.055	36	3.60394	0.00320513	137.065	53	3.02509	0.0042735
ILMN_2631179	105.101	26	2.23552	0.446581	111.292	34	2.85406	0.166667	114.308	28	2.64877	0.101496	108.566	27	2.77766	0.309829	112.672	33	2.59833	0.0961538	109.383	40	2.49672	0.198718
ILMN_2695190	106.655	37	2.84236	0.342949	105.796	44	2.26779	0.435897	107.173	45	2.10892	0.323718	106.832	40	2.19282	0.432692	106.677	49	1.81341	0.279915	103.725	33	2.64313	0.566239
ILMN_2758803	115.043	31	3.46717	0.0694445	119.388	32	3.08182	0.042735	111.187	28	2.43112	0.165598	116.882	28	3.15158	0.0715812	113.369	32	3.61755	0.0844017	111.139	46	2.88648	0.143162
ILMN_2631180	111.001	34	3.17449	0.149573	102.806	33	2.58248	0.672009	110.433	35	2.61185	0.192308	110.028	35	2.52852	0.237179	106.321	31	3.40723	0.30235	106.515	41	2.71593	0.362179
ILMN_2999818	103.856	31	2.05078	0.541667	114.102	30	2.97091	0.0972222	105.854	37	2.7128	0.402778	107.301	39	2.02778	0.392094	109.973	31	2.78168	0.148504	106.051	42	2.9701	0.387821
ILMN_2466052	106.993	52	1.84255	0.32265	108.201	46	2.39106	0.268162	110.599	62	1.70641	0.183761	111.369	41	2.07784	0.172009	108.191	45	2.92468	0.202991	111.638	53	2.77675	0.135684
ILMN_2655175	103.175	30	2.17289	0.602564	109.724	30	3.47406	0.200855	110.124	23	3.99004	0.201923	110.884	37	2.56232	0.188034	109.68	29	3.07803	0.155983	108.421	30	2.56159	0.237179
ILMN_2739732	111.511	56	2.3209	0.136752	110.983	57	1.98633	0.17094	114.122	53	2.89623	0.104701	109.593	53	2.85248	0.258547	103.611	43	1.69844	0.508547	110.6	47	2.5977	0.161325
ILMN_1256787	113.118	58	1.97669	0.0929487	115.238	42	3.08907	0.0833333	121.418	58	3.2242	0.0277778	119.267	49	2.78101	0.0523504	112.855	61	2.13201	0.0929487	117.672	57	2.83544	0.0523504
ILMN_2786075	104.618	38	2.96619	0.480769	109.467	32	3.52516	0.213675	102.65	32	2.28432	0.681624	104.165	32	2.1879	0.641026	106.468	40	2.81596	0.290598	105.848	29	2.41857	0.397436
ILMN_1246636	104.947	40	2.39309	0.461539	104.324	45	1.98975	0.557692	100.058	43	1.79204	0.850427	101.948	41	2.03826	0.818376	110.028	45	2.74715	0.146368	103.563	43	1.84757	0.583333
ILMN_1258349	123.43	45	3.17246	0.0149573	114.418	42	2.269	0.090812	118.359	43	2.90862	0.0502137	111.302	56	1.90272	0.174145	110.888	52	1.56034	0.129274	113.549	42	3.12249	0.0982906
ILMN_2625819	100.736	42	2.02881	0.818376	102.79	42	2.56019	0.674145	104.49	47	2.6104	0.535256	105.149	28	2.41955	0.542735	95.2831	37	2.26147	0.989316	109.533	49	2.31227	0.192308
ILMN_2618910	105.8	35	2.69424	0.397436	100.193	32	2.86557	0.861111	101.838	36	1.93097	0.735043	106.078	33	2.54106	0.478633	97.8872	35	1.79437	0.938034	102.708	35	2.61623	0.659188
ILMN_1234805	106.598	57	1.80017	0.348291	107.009	64	1.71617	0.345085	105.964	52	1.89792	0.392094	106.984	57	2.17155	0.422009	110.771	50	2.16983	0.129274	110.963	63	2.20503	0.147436
ILMN_2623434	103.689	31	2.62177	0.556624	103.05	36	2.50683	0.65812	106.956	39	3.05741	0.334402	106.893	44	2.47807	0.428419	103.214	42	1.77383	0.553419	105.801	41	2.27928	0.399573
ILMN_1258084	100.873	39	2.81009	0.806624	104.174	50	2.41337	0.567308	104.301	48	2.34691	0.553419	98.0646	51	1.83247	0.970085	104.524	57	2.20022	0.442308	97.5812	48	2.11911	0.940171
ILMN_1233860	102.715	45	2.32501	0.651709	99.382	35	2.05123	0.901709	104.118	43	2.20304	0.568376	104.941	38	2.35583	0.559829	104.15	31	2.24115	0.469017	108.403	42	2.1528	0.237179
ILMN_2619416	104.896	45	2.14443	0.464744	108.174	64	1.99119	0.274573	105.127	37	2.48267	0.464744	108.341	51	2.16059	0.32265	101.71	48	2.01383	0.676282	103.355	45	2.39688	0.602564
ILMN_1236334	101.873	48	2.29703	0.722222	105.474	49	2.36714	0.462607	100.307	41	1.74712	0.833333	97.7519	39	2.36617	0.975427	99.8958	36	2.25231	0.821581	103.718	36	3.15476	0.567308
ILMN_2624145	126.036	28	3.04058	0.00961539	120.71	33	2.72794	0.0352564	124.239	29	3.19078	0.0160256	127.98	31	4.56308	0.0106838	117.034	28	3.4704	0.0395299	127.842	38	3.56161	0.00854701
ILMN_2606555	102.95	41	1.42105	0.622863	112.394	33	3.25634	0.130342	103.889	31	2.3228	0.584402	106.121	51	2.32939	0.475427	104.471	34	1.95126	0.44765	106.839	33	3.27111	0.338675
ILMN_1246434	103.378	49	1.77207	0.586538	104.931	50	2.45118	0.501068	101.954	49	2.14753	0.724359	105.998	48	2.17724	0.482906	100.307	47	1.69815	0.79594	100.725	48	2.04499	0.790598
ILMN_2598300	98.1926	38	1.70102	0.938034	105.06	38	3.0135	0.494658	105.959	35	2.33615	0.392094	104.282	36	2.81249	0.633547	101.712	40	1.96958	0.676282	106.205	28	3.84752	0.375
ILMN_2609506	132.835	54	3.16448	0.00320513	140.141	50	3.79356	0.00213675	135.078	46	4.4116	0.00106838	131.982	45	2.5115	0.0042735	132.4	47	2.76912	0.00320513	128.71	46	3.64584	0.00854701
ILMN_2557918	114.616	35	3.47029	0.073718	113.778	35	4.09166	0.106838	122.251	44	3.73387	0.0245727	106.955	35	2.22678	0.424145	110.608	33	2.76076	0.134615	109.849	30	3.81413	0.183761
ILMN_2443759	104.54	39	2.08358	0.482906	103.478	41	1.80556	0.619658	97.3401	27	1.47445	0.95406	101.838	66	1.75309	0.824786	103.602	48	2.41595	0.508547	108.22	50	2.79798	0.245726
ILMN_2466370	97.553	63	1.48356	0.958333	100.072	59	1.91684	0.866453	99.9305	55	1.77738	0.857906	100.76	59	1.99711	0.883547	103.286	51	2.1172	0.547009	104.564	53	2.28775	0.501068
ILMN_2895240	101.887	43	2.57807	0.721154	104.132	45	2.19702	0.569444	106.549	30	2.86756	0.360043	105.514	24	3.74084	0.513889	105.027	26	2.82002	0.405983	98.8299	36	2.01445	0.899573
ILMN_2598144	108.655	54	2.83343	0.232906	104.702	51	2.04595	0.524573	101.904	66	1.55326	0.726496	110.261	60	2.53791	0.222222	105.365	50	2.42457	0.386752	103.635	37	2.69777	0.574786
ILMN_2654276	515.582	49	22.1545	0	518.77	46	22.9077	0	546.943	63	15.9776	0	465.073	47	18.7889	0	459.965	46	14.6306	0	498.921	58	16.2497	0
ILMN_2795968	103.552	26	3.21127	0.568376	98.8211	40	2.23429	0.933761	106.923	38	2.5817	0.337607	103.173	26	2.09931	0.730769	101.836	44	1.74875	0.663462	102.404	50	1.71435	0.685897
ILMN_1247263	113.819	41	2.49343	0.0833333	114.119	45	3.23466	0.0961538	116.687	54	2.12244	0.0619658	116.034	51	2.18603	0.0833333	111.668	51	1.93379	0.111111	116.076	56	1.94245	0.0619658
ILMN_1213106	102.855	64	1.58872	0.637821	107.041	47	2.49244	0.342949	99.333	42	1.9052	0.892094	109.407	48	2.53968	0.264957	99.865	39	1.92378	0.823718	102.142	45	1.97965	0.700855
ILMN_1245336	109.103	56	2.22425	0.212607	103.693	51	1.86261	0.600427	107.562	53	2.29733	0.298077	107.863	60	1.75509	0.348291	105.436	63	1.92815	0.383547	102.587	53	1.88591	0.667735
ILMN_2673628	103.592	34	2.47684	0.564103	112.516	42	2.3605	0.128205	115.474	32	2.91073	0.0769231	117.234	46	2.8608	0.0683761	109.747	40	2.59391	0.155983	112.361	33	2.74335	0.125
ILMN_1230160	115.543	43	2.18626	0.0619658	110.535	37	2.59948	0.182692	118.694	42	2.88734	0.0480769	115.046	45	2.30665	0.0950855	119.971	24	3.314	0.0245727	117.589	44	1.74741	0.0523504
ILMN_1224685	109.099	55	2.42447	0.212607	109.717	51	2.43951	0.200855	104.121	46	2.54465	0.566239	100.97	54	1.98266	0.872863	103.148	51	2.02619	0.564103	111.54	49	3.21793	0.135684
ILMN_1232146	377.326	36	14.2717	0	377.109	51	10.3317	0	351.735	39	8.31414	0	413.277	33	17.9458	0	369.691	43	10.6776	0	380.178	47	9.76604	0
ILMN_1222883	103.741	58	2.07894	0.55235	101.042	44	2.154	0.804487	101.542	56	2.05187	0.754274	106.632	49	2.3622	0.441239	98.0474	49	2.48176	0.932692	98.9635	52	1.89907	0.892094
ILMN_1257698	103.926	38	2.52607	0.535256	104.549	44	2.74067	0.535256	106.835	37	2.78474	0.346154	106.68	39	1.72516	0.441239	107.434	35	2.2256	0.239316	104.234	49	2.16646	0.53312
ILMN_2761181	1950.71	39	80.6722	0	1823.02	40	74.3875	0	1909.15	35	50.8251	0	1835.15	29	81.7398	0	1745.1	36	59.7946	0	2099.12	42	69.3028	0
ILMN_1255693	106.154	61	2.10304	0.373932	109.926	46	2.67566	0.193376	105.737	39	2.46178	0.411325	106.456	49	2.19037	0.45406	113.352	39	3.08545	0.0844017	109.553	49	2.75624	0.191239
ILMN_1237531	97.3425	51	1.57142	0.962607	99.8672	45	2.30127	0.875	96.8022	50	1.60969	0.969017	102.29	44	2.53046	0.797009	102.196	64	2.03146	0.642094	97.8863	52	1.72646	0.929487
ILMN_1231258	111.745	67	2.06177	0.128205	109.014	63	2.24888	0.232906	110.118	56	2.02147	0.201923	112.141	55	1.93183	0.153846	109.561	51	2.15376	0.159188	113.549	56	2.64446	0.0982906
ILMN_3131640	111.116	56	2.07566	0.145299	109.755	46	1.6487	0.198718	111.093	55	1.8642	0.168803	108.637	51	2.22917	0.305556	110.252	48	2.64948	0.143162	107.502	40	2.57257	0.293803
ILMN_1255054	107.656	51	2.64215	0.28312	105.512	51	2.06803	0.459402	105.712	57	2.00915	0.415598	108.14	42	2.97668	0.334402	105.537	47	2.46573	0.380342	99.5941	38	2.10419	0.871795
ILMN_2651010	102.999	39	2.26662	0.621795	106.636	39	2.36505	0.373932	109.261	48	2.29288	0.231838	105.898	44	2.48305	0.491453	105.423	40	2.02295	0.383547	106.958	46	2.16459	0.330128
ILMN_2461601	105.589	50	2.41461	0.411325	112.125	48	3.41933	0.138889	101.659	55	1.97788	0.748932	108.918	51	2.03855	0.292735	98.4407	38	2.1703	0.911325	103.656	60	2.1037	0.571581
ILMN_1224436	116.785	47	1.96047	0.0459402	124.779	42	3.00267	0.0128205	132.906	51	3.57363	0.0042735	118.87	45	2.80356	0.0566239	118.826	52	2.98059	0.0309829	122.299	49	3.16295	0.025641
ILMN_2741006	528.871	46	16.9906	0	525.312	47	16.3625	0	669.223	53	23.7678	0	526.388	44	21.7722	0	509.749	45	22.8627	0	766.675	35	24.4615	0
ILMN_2549439	104.716	41	2.78055	0.475427	111.565	44	2.64973	0.160256	106.993	47	2.23169	0.333333	110.69	34	3.03571	0.196581	107.488	41	2.51249	0.238248	115.744	38	2.83328	0.0662393
ILMN_1258987	119.816	44	2.39519	0.0320513	120.514	55	2.27205	0.0363248	124.849	45	3.63028	0.0160256	118.013	36	2.48864	0.0651709	116.914	49	2.91702	0.0405983	117.451	40	2.23608	0.0544872
ILMN_1223218	104.224	47	1.96374	0.508547	105.262	57	2.04675	0.480769	102.41	50	2.22949	0.69765	101.643	58	1.79914	0.840812	101.99	57	2.02103	0.653846	101.179	51	2.25454	0.760684
ILMN_2655322	105.263	52	2.25598	0.435897	102.983	66	1.56343	0.662393	110.317	62	2.17097	0.196581	107.898	61	1.91618	0.347222	107.345	45	1.59703	0.240385	102.809	53	1.87887	0.650641
ILMN_1237313	104.151	46	2.05748	0.513889	114.508	48	3.00134	0.090812	114.54	43	2.6712	0.0961538	115.755	40	3.16247	0.0865385	122.803	38	4.52806	0.017094	111.016	61	2.47982	0.147436
ILMN_2755448	100.964	51	2.02719	0.797009	102.747	59	2.14067	0.678419	106.045	59	2.74184	0.386752	104.273	60	2.14555	0.633547	111.235	55	2.84676	0.122863	103.097	41	2.16027	0.626068
ILMN_2645917	138.32	40	3.43005	0.00106838	139.341	50	3.56945	0.00213675	151.553	33	6.7496	0	139.969	45	3.61433	0.00213675	139.752	41	4.82688	0.00106838	166.98	59	4.78841	0
ILMN_2729404	102.104	62	1.39629	0.70406	99.0996	46	2.22762	0.919872	99.7583	49	1.86061	0.872863	104.964	66	1.97458	0.556624	98.2354	63	1.82643	0.923077	103.902	51	1.99482	0.557692
ILMN_2748775	101.759	55	1.62033	0.731838	101.039	44	2.0955	0.805556	104.067	47	2.02979	0.57265	100.639	50	2.02949	0.891026	97.4661	49	1.75482	0.951923	103.399	69	2.02833	0.599359
ILMN_2546423	135.564	51	3.48959	0.00320513	142.244	49	3.83574	0.00213675	132.132	49	3.31459	0.0042735	140.261	38	3.27546	0.00213675	138.957	68	3.53321	0.00106838	131.754	51	3.36757	0.00641026
ILMN_2506188	105.298	50	2.22612	0.433761	103.122	33	2.05892	0.650641	101.318	61	1.60955	0.769231	105.192	51	2.13342	0.538462	101.479	51	1.88448	0.690171	103.3	49	2.39649	0.608974
ILMN_2701398	117.591	38	4.0164	0.0438034	109.337	45	2.37342	0.222222	104.204	29	2.20387	0.563034	107.429	38	2.70243	0.383547	110.185	44	2.91932	0.145299	109.077	46	2.23022	0.21047
ILMN_1225466	102.959	36	2.15169	0.622863	103.651	59	2.21118	0.606838	101.579	42	1.72062	0.751068	105.584	54	2.10289	0.511752	100.215	56	2.09347	0.80235	99.0678	46	2.3775	0.889957
ILMN_2957036	526.946	28	27.4937	0	460.312	48	16.1229	0	469.985	37	16.95	0	465.37	36	20.268	0	420.862	40	17.5767	0	459.809	34	14.7006	0
ILMN_2643067	541.484	50	13.3114	0	570.297	43	17.81	0	597.032	42	15.4287	0	523.579	42	13.2855	0	497.324	43	11.2227	0	537.656	45	14.4126	0
ILMN_2602548	107.203	32	2.3778	0.306624	108.753	26	2.40822	0.245726	105.257	41	2.60434	0.450855	112.899	42	3.29316	0.13141	107.84	34	3.17524	0.221154	106.313	42	2.21925	0.36859
ILMN_2732291	105.727	42	2.42139	0.400641	111.697	40	2.42253	0.154915	111.631	50	2.96613	0.152778	110.506	47	2.00406	0.211538	108.367	43	2.78796	0.195513	100.825	41	2.31881	0.785256
ILMN_1255167	102.641	53	1.77936	0.653846	103.216	39	1.60348	0.645299	103.27	51	2.23953	0.63141	104.627	46	2.30956	0.589744	105.144	54	2.15738	0.399573	103.858	43	2.04254	0.558761
ILMN_2698647	99.7934	45	2.19252	0.876068	105.007	44	2.45771	0.498932	100.401	64	1.70153	0.825855	106.108	36	2.72499	0.477564	98.5794	41	2.3587	0.903846	98.4724	49	2.34525	0.91453
ILMN_2598014	104.035	36	1.9494	0.527778	102.153	51	1.56899	0.721154	99.1658	44	1.93267	0.897436	104.078	54	1.72952	0.644231	100.571	49	1.88352	0.766026	105.689	49	2.70139	0.410256
ILMN_3030470	368.152	38	19.7419	0	338.949	43	10.9504	0	334.748	41	12.8379	0	361.713	35	15.523	0	371.753	41	13.389	0	408.869	45	18.587	0
ILMN_3103784	185.034	25	11.486	0	165.651	25	9.25998	0	159.228	47	6.55617	0	188.169	26	9.78933	0	184.443	34	6.76296	0	168.329	22	8.34424	0
ILMN_2694633	130.72	45	4.08929	0.00641026	134.175	57	3.14766	0.00534188	124.648	56	2.5549	0.0160256	131.475	55	2.71301	0.0042735	124.42	51	3.04186	0.0138889	132.031	41	3.48056	0.00641026
ILMN_1226973	124.339	41	3.58066	0.0106838	130.871	51	3.37234	0.00747863	121.067	61	2.54112	0.0309829	124.474	56	3.03009	0.0235043	130.433	50	3.87564	0.00320513	121.644	58	2.90338	0.0299145
ILMN_2749782	106.97	49	2.24269	0.323718	108.354	41	2.42673	0.25641	107.819	33	2.23584	0.287393	116.344	50	2.87903	0.0769231	106.795	47	2.0072	0.271367	110.146	47	2.47068	0.174145
ILMN_2473021	107.161	59	1.98448	0.308761	113.171	66	2.07083	0.116453	111.535	80	1.97162	0.155983	115.553	63	2.15408	0.0876068	110.816	54	2.44899	0.129274	107.792	44	1.89163	0.272436
ILMN_2733128	106.529	41	2.56264	0.354701	109.561	54	2.54054	0.209402	104.777	50	2.16805	0.507479	110.948	37	3.33123	0.188034	104.31	37	2.89696	0.463675	103.339	56	2.03839	0.603633
ILMN_2805934	98.0415	32	2.04787	0.945513	97.2834	34	1.89232	0.976496	99.9372	40	2.10816	0.856838	104.91	43	2.78481	0.567308	98.4423	43	2.01819	0.911325	101.514	31	1.85342	0.737179
ILMN_2696687	106.299	32	3.5026	0.364316	109.38	32	2.93499	0.21688	105.155	38	2.41988	0.461539	107.395	31	3.19777	0.384615	111.945	42	3.32692	0.105769	108.993	29	2.48895	0.211538
ILMN_2677532	112.253	40	2.959	0.113248	106.954	50	2.02067	0.347222	107.797	51	1.88377	0.288461	109.966	55	1.98228	0.241453	107.219	44	2.32088	0.244658	105.472	49	1.74961	0.430556
ILMN_2488776	107.069	45	2.5512	0.316239	100.902	41	2.11383	0.815171	105.274	44	2.09102	0.448718	98.7741	46	1.79455	0.951923	102.159	58	1.85787	0.643162	99.348	32	2.91106	0.88141
ILMN_2750201	112.16	35	2.72232	0.113248	101.393	40	1.68384	0.779915	106.499	40	2.45835	0.360043	103.982	39	1.71113	0.655983	101.683	42	2.07978	0.679487	103.228	46	2.22693	0.614316
ILMN_2677217	100.759	51	1.98411	0.815171	104.586	42	2.59877	0.534188	111.824	48	2.36027	0.152778	107.094	48	2.79095	0.409188	101.469	46	1.76861	0.690171	100.19	52	1.77679	0.827991
ILMN_2621909	592.546	29	28.8819	0	537.591	38	19.1477	0	785.794	31	34.7598	0	435.343	28	15.5389	0	468.475	29	16.6095	0	736.79	24	26.3888	0
ILMN_2592313	1355.93	35	53.3913	0	1385.64	43	67.6452	0	1509.66	35	69.5513	0	1559.01	24	92.0775	0	1338.95	44	66.0747	0	1715.78	30	108.888	0
ILMN_1255358	323.575	40	13.5984	0	317.1	38	13.3298	0	311.469	42	15.3491	0	317.931	49	11.0012	0	294.402	31	12.9557	0	316.515	34	15.3195	0
ILMN_2660028	258.735	43	8.07755	0	271.654	36	11.9171	0	271.259	43	9.84152	0	260.548	34	7.99674	0	253.797	34	9.201	0	239.86	34	7.33676	0
ILMN_1213312	102.322	61	1.85564	0.682692	105.992	63	2.04258	0.425214	103.254	60	1.88644	0.633547	105.103	50	1.59916	0.548077	102.369	49	1.4816	0.629274	98.9822	59	1.78238	0.891026
ILMN_2716043	106.088	56	2.0602	0.376068	99.6833	44	1.6659	0.885684	107.375	41	2.58121	0.309829	103.455	47	2.11975	0.70406	99.5555	32	2.15922	0.851496	108.671	46	2.80557	0.224359
ILMN_2500491	109.504	55	1.81441	0.196581	107.322	48	2.00878	0.330128	108.233	39	2.095	0.272436	110.492	49	2.01933	0.212607	112.34	34	2.70563	0.099359	108.813	48	2.33485	0.217949
ILMN_2646036	106.055	56	2.07277	0.380342	105.322	51	1.6597	0.476496	102.068	45	2.639	0.719017	104.341	60	2.07283	0.625	105.922	54	2.42282	0.336539	102.216	52	1.75555	0.696581
ILMN_1233917	109.611	43	2.55405	0.195513	113.57	39	2.10793	0.108974	112.834	27	3.51584	0.128205	118.012	38	3.3151	0.0651709	117.115	26	4.26255	0.0384615	121.806	41	3.30236	0.0299145
ILMN_1245193	98.665	29	2.25219	0.924145	109.684	41	3.48173	0.201923	114.151	34	3.37061	0.104701	115.145	35	3.50373	0.0940171	105.094	33	2.03124	0.401709	112.108	44	3.2866	0.129274
ILMN_1251505	97.6373	43	2.03383	0.957265	102.116	53	1.74032	0.724359	95.1119	56	1.40531	0.988248	94.5178	50	1.91932	0.997863	97.3463	55	1.77062	0.95406	98.71	58	2.11041	0.904915
ILMN_1256373	111.861	59	2.27337	0.122863	106.952	50	2.20171	0.347222	109.683	56	2.63966	0.213675	112.502	60	2.44551	0.142094	105.11	57	1.97696	0.401709	111.034	45	2.447	0.147436
ILMN_2788707	105.552	26	1.80355	0.413461	110.894	44	2.93516	0.173077	109.338	27	3.58249	0.228632	112.93	37	2.68364	0.130342	109.715	43	2.5104	0.155983	110.061	47	2.14452	0.175214
ILMN_2711761	113.793	44	2.85392	0.0833333	115.825	46	2.54221	0.0769231	120.712	41	3.19901	0.034188	114.366	42	2.59364	0.108974	117.177	37	3.35147	0.0373932	116.992	50	2.65404	0.0555556
ILMN_2511283	102.612	44	2.03163	0.660256	100.239	60	1.67952	0.858974	99.3064	62	1.79612	0.894231	99.9262	50	2.42074	0.918803	97.1149	52	1.59465	0.958333	99.0995	52	1.95904	0.887821
ILMN_2606470	491.716	29	15.5354	0	523.999	21	23.9654	0	475.927	33	16.2892	0	504.664	25	27.1	0	481.919	36	17.3245	0	560.972	31	25.4345	0
ILMN_1241150	260.618	46	8.55909	0	306.609	59	6.74639	0	279.591	62	6.71834	0	305.907	50	9.3781	0	308.759	57	6.21394	0	362.281	53	7.40012	0
ILMN_2472775	102.984	42	1.62787	0.622863	115.416	40	2.57187	0.0833333	111.495	63	2.01767	0.157051	117.607	50	2.8594	0.0683761	117.859	45	2.03053	0.034188	113.047	55	2.34893	0.104701
ILMN_2620691	107.73	52	1.90129	0.278846	101.077	37	1.81285	0.801282	106.267	50	2.57841	0.36859	104.148	49	1.70526	0.641026	107.215	40	2.34389	0.244658	104.349	52	1.44254	0.525641
ILMN_2470726	102.982	50	2.13462	0.622863	98.1117	39	2.32366	0.957265	102.409	48	1.82368	0.69765	103.905	56	2.48556	0.662393	98.3609	43	1.88064	0.91453	105.518	48	2.06979	0.428419
ILMN_2739064	104.754	51	2.4404	0.473291	105.098	36	2.3133	0.491453	104.545	37	1.79194	0.529915	108.078	56	2.12112	0.33547	103.247	38	1.54861	0.549145	108.142	42	2.87469	0.254273
ILMN_2662025	109.347	55	2.63655	0.201923	100.626	57	1.5571	0.840812	100.596	50	1.98554	0.814103	104.268	48	2.1804	0.634615	107.003	39	2.94921	0.257479	100.461	49	2.1301	0.810897
ILMN_2708920	162.239	37	6.09241	0	151.813	43	4.48892	0	147.058	34	5.42338	0	152.177	35	6.86925	0	133.27	39	4.99093	0.00320513	136.367	46	2.99931	0.0042735
ILMN_1255543	106.744	47	2.34757	0.339744	112.873	46	2.78108	0.122863	110.808	34	3.20344	0.17735	105.829	43	1.9026	0.49359	109.278	45	2.32606	0.165598	102.056	42	2.46199	0.706197
ILMN_2613687	103.469	40	1.64567	0.57906	100.383	37	2.23631	0.851496	104.071	45	1.77688	0.57265	108.225	40	3.19972	0.327991	103.498	40	2.12771	0.518162	104.244	37	2.27747	0.532051
ILMN_2654732	113.883	29	2.53566	0.082265	105.399	43	2.64833	0.470085	104.925	37	2.41838	0.494658	103.138	37	2.08036	0.732906	106.932	49	1.85912	0.262821	102.154	47	1.76292	0.700855
ILMN_2444585	106.43	49	2.00921	0.360043	104.441	63	1.90448	0.543803	96.7704	49	1.5482	0.970085	105.803	72	2.12334	0.494658	103.802	53	2.49768	0.494658	98.2428	43	1.68611	0.923077
ILMN_2669982	624.067	49	14.7758	0	721.519	41	27.7936	0	632.274	50	23.4413	0	885.393	33	40.1874	0	767.026	48	22.1118	0	858.773	42	26.9777	0
ILMN_2608944	114.857	55	2.77614	0.0715812	114.644	56	2.13559	0.0876068	113.093	61	2.18082	0.123932	110.55	53	2.13001	0.206197	115.602	48	2.20579	0.0523504	112.187	50	2.28076	0.128205
ILMN_1244864	103.083	44	2.1215	0.615385	100.346	38	2.13165	0.854701	104.7	48	2.01436	0.517094	102.162	39	2.28048	0.803419	102.68	50	2.04259	0.606838	99.5877	58	1.81963	0.872863
ILMN_1214517	223.915	21	11.9564	0	187.271	46	7.05439	0	172.754	31	7.06383	0	203.49	26	9.77495	0	212.692	31	9.67073	0	191.766	38	5.85974	0
ILMN_1215710	101.224	54	1.95875	0.769231	104.906	46	2.55325	0.50641	101.233	44	1.76772	0.773504	103.591	40	1.88405	0.689103	100.943	41	1.83725	0.728633	105.813	48	2.11321	0.399573
ILMN_1259413	98.0857	60	1.65301	0.942308	96.7277	41	1.69403	0.988248	102.575	47	2.27149	0.686966	102.372	51	2.39561	0.790598	105.142	46	2.44688	0.400641	96.9731	53	1.79857	0.962607
ILMN_1220023	276.269	57	6.89017	0	274.502	57	6.50149	0	248.634	61	5.54257	0	290.937	65	8.63315	0	258.951	66	4.69419	0	241.126	59	7.37733	0
ILMN_2670708	97.051	37	1.91602	0.967949	102.283	39	2.06602	0.71047	102.444	32	2.12155	0.695513	103.98	33	2.71006	0.655983	96.6364	51	1.76847	0.967949	100.261	38	2.30717	0.825855
ILMN_1248266	100.944	43	1.81215	0.798077	115.751	33	4.90029	0.0779915	97.6867	46	1.65853	0.94765	102.872	33	2.0037	0.75641	105.516	45	2.29261	0.38141	109.44	33	2.83237	0.195513
ILMN_2600839	102.694	57	2.17396	0.651709	102.55	41	2.63783	0.695513	101.599	45	2.07098	0.75	102.522	57	1.53133	0.779915	100.26	61	2.31667	0.799145	98.2959	51	1.80263	0.92094
ILMN_1260498	104.19	66	1.97377	0.510684	105.071	54	1.62975	0.49359	100.956	48	2.15853	0.794872	109.381	51	2.18364	0.266026	104.425	74	1.46686	0.455128	106.58	57	2.03016	0.356838
ILMN_1260500	115.581	51	2.78541	0.0608974	107.227	46	1.89581	0.336539	103.461	43	1.77024	0.617521	110.266	56	2.27439	0.221154	107.366	39	1.96655	0.239316	110.292	57	2.52352	0.167735
ILMN_1230603	106.764	43	3.41536	0.339744	103.615	47	2.59521	0.610043	100.894	47	1.55777	0.799145	104.939	49	1.8608	0.559829	102.434	51	1.6132	0.625	100.494	40	1.36266	0.809829
ILMN_2720572	104.172	42	1.94895	0.511752	96.5217	45	1.89747	0.988248	97.6661	29	1.73182	0.94765	97.6363	43	1.49148	0.975427	101.077	33	2.37994	0.721154	99.4272	35	1.98284	0.880342
ILMN_1219171	103.496	52	2.30929	0.576923	108.986	41	2.60932	0.232906	102.591	51	1.35711	0.685897	102.399	53	1.71849	0.788462	102.762	44	1.70731	0.597222	108.181	53	2.43053	0.252137
ILMN_1218124	101.68	53	2.2209	0.736111	100.478	49	1.81383	0.849359	103.542	52	2.10853	0.612179	100.776	50	1.9305	0.883547	109.851	62	2.71709	0.152778	104.888	46	2.28592	0.472222
ILMN_2664702	107.675	57	1.84055	0.282051	111.942	43	2.60291	0.144231	108.425	41	2.98985	0.264957	112.209	32	3.7272	0.150641	107.516	39	1.92585	0.238248	105.574	42	2.42588	0.42094
ILMN_2489829	98.8879	50	1.83245	0.913462	100.578	42	2.06681	0.844017	103.574	47	1.96659	0.610043	103.659	30	3.60195	0.682692	99.9855	46	1.96056	0.818376	100.716	56	2.18984	0.791667
ILMN_2736521	110.472	43	2.42591	0.165598	105.044	33	2.26701	0.494658	105.527	39	2.53704	0.428419	105.408	33	1.91082	0.523504	104.789	41	1.9413	0.423077	104.024	38	1.80446	0.548077
ILMN_1255463	101.102	31	1.72511	0.784188	107.897	39	3.35996	0.290598	99.482	36	2.08	0.885684	101.745	37	2.39128	0.831197	102.665	31	1.86004	0.607906	101.36	36	2.10683	0.745726
ILMN_2458328	103.498	49	1.81256	0.576923	105.234	52	2.01638	0.481838	110.928	55	2.46158	0.176282	102.006	59	1.35404	0.814103	105.722	38	2.17682	0.355769	100.017	43	2.16224	0.845085
ILMN_2521859	103.136	58	2.39416	0.612179	101.305	54	1.62401	0.782051	102.851	45	2.22725	0.669872	104.615	56	2.00278	0.59188	99.9427	57	2.20252	0.819444	108.244	59	2.70286	0.244658
ILMN_2671266	430.356	36	16.094	0	411.189	33	12.3043	0	431.877	45	12.8895	0	434.214	39	12.6639	0	414.488	41	11.1427	0	505.334	39	15.3034	0
ILMN_2660038	108.516	39	3.0847	0.241453	104.63	52	1.61867	0.530983	108.65	56	2.93233	0.257479	107.301	54	2.05309	0.392094	106.189	46	2.44859	0.314103	108.036	46	2.67046	0.262821
ILMN_2546494	111.607	49	2.38793	0.134615	107.916	61	1.83899	0.28953	112.446	56	2.15522	0.137821	110.611	47	2.53609	0.200855	106.994	46	2.17598	0.258547	108.85	60	1.43267	0.217949
ILMN_2746177	102.323	46	1.85299	0.682692	108.85	53	2.33859	0.238248	100.536	49	1.77922	0.820513	104.297	45	1.53946	0.628205	103.708	46	2.05685	0.502137	106.429	52	2.06492	0.366453
ILMN_2435450	842.081	38	28.7497	0	849.143	49	35.1328	0	1208.12	38	37.5694	0	808.534	51	30.31	0	769.508	55	22.6926	0	1088.62	58	36.2797	0
ILMN_2435451	801.814	38	24.4115	0	880.026	38	27.9863	0	1242.57	47	32.6461	0	812.291	48	37.1226	0	754.345	59	19.9414	0	1084.5	60	30.1147	0
ILMN_1230668	324.339	51	13.6243	0	298.736	56	10.761	0	288.515	50	8.92506	0	267.538	60	8.2542	0	266.388	39	9.10136	0	269.128	42	10.3396	0
ILMN_1254327	100.313	42	1.6901	0.845085	102.058	41	2.12819	0.728633	104.008	36	2.46789	0.575855	98.8249	35	2.27942	0.950855	98.8287	34	2.96961	0.896367	100.79	34	1.52706	0.788462
ILMN_2775220	162.918	59	4.63046	0	180.493	48	6.20001	0	157.496	56	3.78693	0	172.065	46	4.99932	0	175.412	58	4.42976	0	167.325	63	3.24521	0
ILMN_2935237	125.785	37	3.39441	0.00961539	138.981	41	3.35334	0.00213675	135.031	27	5.14005	0.00106838	130.721	29	4.27971	0.00641026	128.627	37	2.99546	0.00534188	121.627	32	3.58258	0.0299145
ILMN_2482401	123.781	46	2.70753	0.0128205	122.718	50	2.38555	0.0245727	124.319	35	2.4187	0.0160256	124.296	38	3.15687	0.0235043	116.586	42	2.87353	0.0416667	126.268	39	2.79922	0.0117521
ILMN_1222335	99.47	49	2.18877	0.891026	102.916	49	1.90037	0.666667	102.342	45	2.35565	0.701923	103.746	53	2.17409	0.672009	102.525	54	2.07206	0.61859	105.425	48	2.10301	0.431624
ILMN_1258750	99.1478	35	2.15405	0.90812	99.8792	47	1.75997	0.875	98.3226	30	2.56995	0.932692	93.9879	36	1.62346	0.998932	97.7155	47	1.5006	0.944444	97.2024	37	1.99234	0.956197
ILMN_1241855	113.055	39	2.42069	0.0950855	112.761	45	2.4638	0.125	114.119	52	2.13054	0.104701	113.484	47	2.22701	0.122863	114.061	47	2.38771	0.0758547	110.264	37	3.13084	0.168803
ILMN_2546481	131.238	44	3.80504	0.00641026	127.709	53	2.36707	0.0106838	123.799	47	2.70818	0.0160256	133.419	57	3.00813	0.00320513	128.909	49	3.16102	0.00534188	127.475	46	2.99569	0.00854701
ILMN_2502017	102.525	56	2.15291	0.672009	103.33	44	2.39676	0.635684	105.535	55	2.16877	0.42735	102.721	63	1.67957	0.767094	102.041	56	1.94581	0.649573	105.573	46	2.30684	0.42094
ILMN_2593083	103.252	46	2.60426	0.598291	105.672	43	1.57869	0.450855	103.377	47	2.16308	0.621795	100.948	41	2.23713	0.875	104.936	47	2.16124	0.411325	111.524	50	3.49366	0.135684
ILMN_2680815	106.765	48	1.98159	0.339744	109.734	40	2.51683	0.200855	104.943	46	1.74999	0.49359	102.795	48	2.19317	0.761752	104.92	52	1.99233	0.412393	105.966	47	2.79005	0.391026
ILMN_2725531	97.234	38	1.4743	0.964744	102.057	29	2.90311	0.728633	100.993	30	2.46599	0.792735	101.383	43	1.72465	0.854701	99.4455	33	2.20532	0.861111	96.9686	35	1.70137	0.962607
ILMN_2443272	95.3472	33	2.01599	0.991453	96.8219	52	2.05431	0.986111	95.3768	34	2.25309	0.987179	93.0253	45	1.70881	0.998932	94.0446	38	2.35183	0.997863	95.6177	45	1.70264	0.986111
ILMN_2764466	95.589	36	1.38419	0.990385	93.846	30	1.87735	1	96.4527	39	1.90394	0.974359	96.8028	35	2.18731	0.988248	98.474	32	2.4498	0.909188	101.871	40	2.8163	0.713675
ILMN_2466901	106.007	53	2.12342	0.384615	103.053	56	1.86512	0.65812	109.834	54	1.88875	0.21047	100.61	52	1.815	0.892094	105.764	53	1.77809	0.348291	109.203	55	1.8261	0.202991
ILMN_2463706	102.982	49	1.40475	0.622863	97.0552	42	1.83135	0.979701	103.893	53	2.27145	0.584402	100.083	46	1.99017	0.911325	98.8294	40	2.31799	0.896367	102.302	48	1.6677	0.689103
ILMN_2652235	107.411	36	2.47602	0.292735	111.25	44	2.52335	0.166667	108.264	31	2.65734	0.270299	112.738	35	2.98931	0.138889	107.481	35	2.61727	0.238248	109.615	44	2.3199	0.188034
ILMN_2601035	107.358	30	2.76483	0.294872	104.749	36	2.30624	0.516026	104.349	35	3.0194	0.548077	106.494	40	2.30556	0.450855	104.424	31	2.21559	0.455128	105.912	33	3.2703	0.393162
ILMN_2708340	366.426	48	11.8546	0	361.858	52	13.4975	0	369.635	44	14.9102	0	382.528	45	19.2076	0	376.409	53	15.365	0	344.876	54	12.6884	0
ILMN_3116055	109.962	40	3.38296	0.182692	97.4494	32	1.83239	0.974359	105.273	34	3.48422	0.448718	107.022	29	3.20458	0.418803	103.117	44	1.76047	0.567308	99.5594	33	2.93225	0.872863
ILMN_2745779	107.217	42	2.42748	0.304487	105.563	31	2.59861	0.455128	108.71	61	2.43192	0.25641	104.398	34	2.87345	0.617521	105.12	54	1.92369	0.400641	104.627	45	2.28394	0.494658
ILMN_1218314	105.144	39	2.506	0.442308	106.214	52	2.02096	0.40812	109.065	36	3.03487	0.241453	104.847	52	1.83618	0.575855	103.111	51	1.52248	0.567308	105.867	44	1.98721	0.395299
ILMN_1250435	263.725	39	8.14341	0	246.114	41	6.57645	0	285.432	48	8.98575	0	233.442	39	6.71691	0	219.761	42	5.40378	0	247.969	40	6.50808	0
ILMN_1221195	97.7314	30	2.318	0.955128	102.195	35	2.56968	0.717949	93.7695	32	2.27831	0.997863	102.534	38	2.21912	0.779915	99.4786	50	2.0799	0.858974	94.7674	30	2.73038	0.991453
ILMN_2751239	106.5	44	2.82136	0.356838	102.406	49	2.05367	0.701923	102.642	31	3.04483	0.681624	103.985	42	2.05805	0.655983	103.269	47	2.04896	0.547009	103.642	42	2.08954	0.573718
ILMN_2695308	102.663	34	2.59155	0.652778	100.47	26	2.97888	0.849359	104.224	38	2.35712	0.560897	101.5	29	2.56224	0.851496	100.152	30	2.76467	0.803419	105.06	24	3.21122	0.463675
ILMN_2706809	105.426	52	2.07776	0.428419	103.655	39	2.08017	0.606838	102.377	40	2.08157	0.699786	103.184	32	2.21678	0.729701	104.206	48	2.38021	0.467949	98.9688	45	2.00133	0.892094
ILMN_1241241	109.773	41	2.898	0.188034	111.469	34	2.68437	0.163462	109.654	48	2.15345	0.213675	111.527	52	1.76071	0.17094	112.204	57	2.82843	0.102564	107.19	38	2.53629	0.316239
ILMN_3090756	103.931	31	2.54051	0.535256	100.698	41	2.01604	0.830128	102.991	39	2.20397	0.660256	101.911	49	1.63106	0.821581	102.144	30	2.6257	0.644231	100.989	29	2.02415	0.773504
ILMN_2592681	102.251	52	1.7538	0.688034	100.742	46	1.89681	0.825855	99.7684	48	1.44457	0.872863	103.804	63	1.8874	0.667735	101.151	49	2.48908	0.719017	98.0874	53	1.68717	0.926282
ILMN_2882698	100.839	37	2.1849	0.808761	105.722	26	2.8064	0.446581	101.167	41	2.27883	0.778846	104.961	36	2.54744	0.556624	103.482	42	2.37655	0.521367	97.8517	31	1.94221	0.931624
ILMN_2638674	111.916	42	2.4004	0.120727	109.781	30	2.49743	0.19765	108.299	36	2.44911	0.268162	116.708	36	3.47007	0.073718	117.28	37	3.17053	0.0373932	108.614	33	2.82135	0.224359
ILMN_2632536	104.778	36	2.16044	0.473291	111.893	40	2.35909	0.145299	125.571	48	3.42412	0.0149573	102.962	44	1.87897	0.75	105.536	39	2.17484	0.380342	104.231	41	2.3395	0.53312
ILMN_2723346	122.653	32	4.47568	0.0160256	125.159	41	4.42419	0.0117521	134.045	28	5.60597	0.00320513	128.41	54	3.10623	0.00961539	122.295	32	3.29725	0.0192308	132.901	34	5.11844	0.00641026
ILMN_2664383	112.34	49	2.62499	0.11218	106.009	61	2.07359	0.425214	108.208	48	2.12711	0.272436	111.036	50	2.00238	0.183761	104.678	49	2.12545	0.42735	110.963	59	2.0661	0.147436
ILMN_1258963	111.582	43	2.96669	0.134615	114.973	51	2.90629	0.0854701	117.644	45	2.90998	0.0534188	112.77	46	2.30587	0.137821	112.112	47	1.9743	0.103633	111.307	46	2.23243	0.143162
ILMN_1226008	102.983	49	1.84185	0.622863	99.3797	47	1.80216	0.902778	101.24	49	2.20824	0.772436	100.868	45	2.20733	0.876068	106.683	42	2.58243	0.278846	100.048	53	1.97634	0.842949
ILMN_3121687	564.562	44	24.1875	0	601.385	40	21.2058	0	608.671	51	16.47	0	557.264	35	23.3839	0	565.096	52	16.3433	0	596.175	44	16.7275	0
ILMN_1260016	97.0393	32	1.70689	0.967949	105.301	37	2.23628	0.478633	99.0179	33	1.85396	0.903846	103.148	36	2.1234	0.732906	99.4385	40	1.86619	0.862179	102.153	37	2.49378	0.700855
ILMN_3046125	101.489	34	2.90779	0.751068	101.885	43	2.06748	0.745726	105.404	42	2.01134	0.440171	102.44	43	1.95584	0.785256	104.547	31	3.1205	0.441239	102.223	38	2.61379	0.696581
ILMN_1224186	102.092	26	2.45471	0.708333	102.206	33	2.35843	0.717949	99.4666	32	2.40552	0.885684	102.039	42	1.88689	0.811966	94.9715	30	2.09012	0.994658	100.63	38	1.92076	0.798077
ILMN_2745644	109.047	43	2.2176	0.215812	111.941	59	1.95566	0.144231	113.569	60	2.5116	0.11218	109.967	46	2.40582	0.241453	111.822	52	2.6543	0.107906	112.603	49	2.01562	0.116453
ILMN_2509674	122.114	41	2.83009	0.017094	124.295	44	4.05761	0.017094	116.639	49	2.75178	0.0619658	111.417	56	2.53475	0.17094	109.418	51	2.49594	0.160256	110.143	43	2.56019	0.174145
ILMN_2755692	129.301	41	3.78722	0.00747863	124.675	45	2.91027	0.0138889	117.068	31	2.30349	0.0587607	123.158	39	3.01814	0.0267094	134.428	48	4.02911	0.00213675	122.511	32	3.39894	0.0235043
ILMN_1251190	100.537	42	2.08598	0.830128	106.86	61	2.35629	0.355769	101.69	50	2.09452	0.747863	102.301	46	1.828	0.794872	98.4227	49	2.18174	0.912393	109.215	37	2.61069	0.201923
ILMN_2601793	113.741	47	2.64888	0.0844017	116.816	56	2.76251	0.0651709	120.436	65	2.62264	0.0352564	123.151	47	2.58607	0.0267094	112.668	53	2.34713	0.0961538	111.871	46	2.68899	0.135684
ILMN_1246343	105.856	65	2.02867	0.396367	104.185	70	1.6696	0.566239	107.678	39	3.53171	0.293803	101.094	51	1.78164	0.866453	100.998	47	1.67814	0.725427	107.06	46	2.18693	0.324786
ILMN_2676860	104.389	43	2.49691	0.5	107.08	41	3.19929	0.34188	101.492	28	1.86627	0.758547	110.635	32	3.89258	0.198718	99.3543	45	1.43289	0.867521	104.131	37	3.33096	0.538462
ILMN_2610714	102.08	43	2.08682	0.708333	100.189	56	1.45924	0.862179	100.531	43	1.66545	0.820513	105.8	55	2.03205	0.495727	98.9417	53	1.7818	0.888889	101.383	47	2.25406	0.744658
ILMN_1231881	106.532	37	2.49335	0.354701	103.309	58	2.29803	0.636752	104.035	40	2.34736	0.57265	111.318	35	3.15008	0.173077	107.142	48	2.46322	0.247863	104.265	39	2.32295	0.532051
ILMN_2614400	106.189	37	2.48606	0.370727	105.029	54	2.56201	0.495727	102.115	45	1.84878	0.715812	106.975	46	2.43049	0.423077	102.417	58	1.64881	0.627137	102.602	33	1.92723	0.666667
ILMN_1231468	115.004	50	2.26841	0.0694445	116.068	49	2.78232	0.073718	116.184	37	3.03317	0.0630342	120.689	42	2.676	0.0416667	117.056	46	3.24146	0.0395299	114.695	41	2.52694	0.0801282
ILMN_2706972	111.33	45	2.73198	0.142094	113.002	45	2.14297	0.11859	112.971	42	2.59155	0.125	120.064	36	3.41647	0.0438034	112.254	26	3.36891	0.101496	116.368	38	3.54476	0.0587607
ILMN_2705655	270.184	33	9.95309	0	285.493	42	7.68312	0	286.739	35	11.6146	0	258.475	42	5.927	0	260.737	40	8.60751	0	262.106	28	7.32152	0
ILMN_1239871	105.113	50	1.93283	0.445513	105.548	56	1.96169	0.455128	99.6353	53	1.87362	0.877137	106.593	45	2.27823	0.443376	100.409	47	1.90255	0.78312	106.401	56	2.34721	0.366453
ILMN_1244621	98.09	59	1.82742	0.942308	103.402	41	2.49002	0.629274	100.86	54	1.65145	0.801282	104.72	49	1.93864	0.584402	101.703	55	1.82561	0.67735	102.859	53	2.27082	0.645299
ILMN_1243172	101.161	60	1.40445	0.778846	100.923	54	2.22405	0.813034	106.765	57	2.27056	0.352564	103.775	58	1.87843	0.67094	105.44	59	1.82831	0.383547	106.219	48	2.01212	0.375
ILMN_1255087	96.0154	36	1.81325	0.986111	104.792	54	2.18851	0.513889	101.25	35	2.20759	0.772436	101.32	37	1.57105	0.854701	101.227	45	1.82865	0.709402	97.641	47	1.69913	0.939103
ILMN_1257676	103.01	60	1.59082	0.620726	101.478	50	2.14675	0.775641	102.935	52	1.95421	0.665598	102.3	39	2.40012	0.794872	103.185	51	2.1677	0.557692	107.341	55	2.44286	0.30235
ILMN_2617673	112.54	39	3.02456	0.105769	101.293	51	1.77831	0.782051	109.333	46	2.65349	0.228632	109.612	34	3.34919	0.257479	102.311	43	2.76004	0.636752	104.192	40	2.30443	0.537393
ILMN_2605342	94.5296	41	1.98283	0.995726	104.009	58	2.1572	0.574786	98.9029	57	1.62901	0.90812	100.606	54	2.17225	0.892094	102.87	59	2.74099	0.58547	100.632	65	1.50378	0.798077
ILMN_2732877	346.35	33	13.9922	0	374.447	39	11.5808	0	596.357	39	21.6661	0	392.502	35	10.7991	0	384.547	34	9.16693	0	545.96	47	14.2306	0
ILMN_2685133	745.73	28	27.5522	0	760.279	48	23.5418	0	1217.32	33	51.3262	0	796.378	45	29.6631	0	788.34	48	23.8325	0	1138.41	51	44.7869	0
ILMN_2684388	117.168	41	2.72795	0.0448718	119.392	33	3.54174	0.0416667	125.305	38	2.79465	0.0160256	127.33	45	3.76416	0.0128205	121.307	39	2.79182	0.0213675	126.696	36	3.76274	0.0106838
ILMN_2897476	368.114	58	10.2921	0	381.168	35	7.49159	0	549.432	38	17.0488	0	401.931	46	11.692	0	393.012	37	11.5226	0	556.187	45	14.012	0
ILMN_2615928	101.829	36	2.66645	0.726496	106.952	38	2.51868	0.347222	101.846	41	2.14851	0.735043	108.58	45	2.63832	0.309829	105.265	42	2.28604	0.394231	104.781	44	2.2841	0.480769
ILMN_2862353	104.956	32	2.05937	0.461539	109.98	34	2.95525	0.192308	103.977	53	1.96178	0.575855	106.297	47	1.82037	0.461539	104.663	44	2.51369	0.429487	103.475	49	2.06988	0.596154
ILMN_1239150	105.653	35	2.00984	0.407051	105.986	45	2.01352	0.425214	107.496	33	1.75457	0.300214	111.005	40	1.95213	0.184829	113.1	47	2.34136	0.0886752	111.862	36	3.28377	0.135684
ILMN_1254230	104.199	50	1.78277	0.510684	104.348	76	1.74192	0.555556	103.859	61	1.74356	0.58547	108.419	72	2.51062	0.317308	109.391	49	2.88723	0.160256	104.722	50	1.77717	0.489316
ILMN_1234063	106.399	28	3.32165	0.362179	105.536	29	2.71143	0.456197	102.627	36	2.37255	0.681624	106.215	47	1.89283	0.471154	102.52	40	1.42513	0.619658	100.375	42	2.05076	0.821581
ILMN_1228264	106.731	42	2.28915	0.340812	98.8025	35	1.97396	0.933761	103.091	44	2.1716	0.648504	104.294	43	2.205	0.628205	99.4292	42	2.15901	0.862179	95.4042	30	2.368	0.989316
ILMN_1224613	109.44	42	1.8978	0.198718	115.152	52	3.00048	0.0833333	109.805	45	2.18007	0.21047	110.003	28	2.9953	0.238248	110.328	38	2.23247	0.141026	106.388	48	1.94606	0.366453
ILMN_2547612	109.389	67	2.27889	0.200855	109.899	58	2.06204	0.193376	114.022	56	2.61244	0.106838	110.856	48	2.27457	0.189103	106.951	45	2.30182	0.259615	108.2	49	2.17852	0.247863
ILMN_2452138	113.251	60	2.64181	0.0918803	114.977	68	2.23375	0.0854701	113.291	43	2.49483	0.120727	109.087	58	1.79853	0.282051	107.936	49	2.19604	0.219017	113.986	59	2.82326	0.0940171
ILMN_2613803	106.127	50	1.84732	0.375	105.279	57	1.58847	0.479701	106.003	42	2.59245	0.388889	111.611	51	2.74147	0.168803	112.479	39	3.50146	0.0982906	104.671	39	1.80002	0.492521
ILMN_2547610	107.632	54	2.18979	0.284188	113.758	48	1.99628	0.106838	111.049	43	2.02067	0.17094	115.806	43	2.68558	0.0844017	113.994	52	2.2554	0.0758547	121.647	61	2.60041	0.0299145
ILMN_2672809	112.858	40	3.35008	0.0982906	113.123	40	2.52286	0.117521	116.625	42	3.77749	0.0619658	108.657	53	1.68751	0.303419	106.027	46	2.34815	0.327991	108.527	47	2.38766	0.226496
ILMN_1242978	107.781	44	2.63598	0.275641	107.103	51	2.20938	0.340812	114.029	53	3.66311	0.106838	110.09	49	2.11579	0.230769	109.851	51	2.67002	0.152778	108.932	49	2.46581	0.214744
ILMN_2837999	106.364	42	2.90605	0.363248	108.484	40	2.72019	0.248932	102.771	42	1.45578	0.676282	110.5	57	2.31217	0.211538	104.256	40	1.52278	0.465812	104.242	35	2.54987	0.532051
ILMN_2800500	118.146	54	2.75453	0.0395299	115.4	33	2.77411	0.0833333	115.625	42	3.00953	0.073718	110.174	44	2.48858	0.225427	115.477	34	3.0644	0.0534188	122.133	39	2.92581	0.0277778
ILMN_2496139	115.445	43	3.25404	0.0619658	110.055	63	2.00502	0.191239	110.043	37	2.77484	0.202991	110.729	56	2.19308	0.193376	110.07	53	2.44778	0.146368	109.842	58	2.33814	0.183761
ILMN_1213070	675.667	43	17.9889	0	612.801	45	17.4493	0	876.774	41	23.1289	0	625.241	28	16.8755	0	635.34	32	25.4764	0	630.57	31	17.4921	0
ILMN_1243439	105.488	53	1.84885	0.423077	105.086	43	2.26142	0.492521	111.041	51	2.87436	0.17094	104.701	58	1.72374	0.588675	102.857	50	2.06176	0.587607	104.714	46	2.59774	0.489316
ILMN_2522224	101.93	43	1.98241	0.719017	101.019	40	2.02828	0.808761	107.668	40	2.43458	0.293803	104.403	34	2.6341	0.617521	101.602	38	2.07229	0.683761	105.728	45	2.77446	0.40812
ILMN_1224090	100.007	40	1.62066	0.869658	100.065	51	2.12723	0.866453	101.31	57	2.27069	0.769231	99.7265	51	2.0736	0.928419	101.626	50	2.13968	0.683761	106.792	37	2.80795	0.339744
ILMN_2958222	103.724	46	2.164	0.553419	103.43	52	1.87236	0.628205	104.058	37	1.88203	0.57265	107.601	42	2.5101	0.373932	103.412	45	2.05023	0.528846	107.547	45	1.8264	0.290598
ILMN_2547657	99.025	52	1.53935	0.90812	104.761	58	1.84982	0.516026	101.022	61	1.59388	0.790598	103.205	55	1.63349	0.725427	100.518	52	1.87582	0.772436	101.511	84	1.52605	0.737179
ILMN_1246757	106.22	49	2.24375	0.36859	107.121	39	2.31977	0.340812	101.58	49	2.46251	0.751068	105.341	48	1.61899	0.526709	105.819	43	1.93697	0.346154	105.336	57	1.80001	0.438034
ILMN_2640506	102.892	52	2.16659	0.63141	106.089	44	1.71605	0.42094	102.114	43	1.92613	0.715812	108.385	53	2.32065	0.320513	101.803	62	1.79765	0.667735	103.234	54	2.03005	0.614316
ILMN_2660610	99.7731	51	2.07095	0.876068	106.51	56	2.19228	0.384615	100.632	49	1.65439	0.810897	107.438	39	2.53522	0.383547	103.221	45	2.27567	0.553419	105.004	54	2.27617	0.46688
ILMN_1215949	106.45	44	2.64277	0.360043	108.798	54	2.06015	0.244658	105.766	50	2.29594	0.410256	108.16	60	2.03482	0.333333	106.839	51	2.79316	0.269231	104.525	52	2.02141	0.509615
ILMN_2604956	107.279	41	2.36337	0.299145	109.403	42	2.52563	0.21688	106.049	51	2.10314	0.386752	108.556	35	3.19124	0.309829	106.386	51	2.47025	0.298077	111.139	43	2.92886	0.143162
ILMN_2881024	209.598	29	10.1578	0	248.984	55	8.2917	0	236.363	29	10.1423	0	217.114	30	8.34367	0	210.908	25	10.9617	0	235.364	24	6.84713	0
ILMN_2687560	104.732	37	2.15845	0.475427	107.472	41	2.56957	0.321581	108.23	25	3.38648	0.272436	98.6985	24	2.73339	0.95406	98.0568	36	1.48929	0.932692	102.24	57	1.5876	0.694444
ILMN_1237050	100.712	38	2.3206	0.821581	101.856	43	2.45509	0.747863	101.145	48	2.13155	0.779915	99.8496	39	1.8182	0.923077	102.741	45	1.9063	0.599359	103.132	50	2.69116	0.621795
ILMN_1230440	396.789	60	11.7167	0	400.179	67	11.3785	0	602.908	47	22.4423	0	381.893	52	13.3712	0	440.721	46	11.2855	0	529.83	58	13.1031	0
ILMN_2737831	109.148	45	2.36166	0.212607	113.559	50	2.55091	0.110043	115.932	50	2.99651	0.0683761	109.437	50	2.78105	0.264957	106.795	64	1.87353	0.271367	108.536	46	2.14065	0.226496
ILMN_2598309	93.5261	43	1.57221	0.998932	100.16	57	1.56082	0.862179	97.0615	48	2.29518	0.963675	100.829	32	2.28089	0.880342	98.6211	50	1.94522	0.903846	96.8784	47	1.68587	0.964744
ILMN_2724985	108.779	46	2.12517	0.228632	115.405	30	3.79655	0.0833333	115.307	48	2.75559	0.0790598	109.875	36	2.4787	0.245726	104.191	40	2.5149	0.469017	104.944	41	1.77102	0.470085
ILMN_2612108	105.935	51	2.4116	0.388889	103.069	50	2.12156	0.65812	100.252	51	2.02545	0.837607	104.216	41	2.34386	0.637821	102.074	48	2.16334	0.648504	97.8086	42	2.04283	0.934829
ILMN_1244939	110.534	56	2.57798	0.165598	113.536	58	2.3502	0.111111	111.856	68	2.14823	0.151709	113.488	54	1.86708	0.122863	111.041	46	2.16459	0.127137	113.884	48	2.3427	0.0961538
ILMN_2469459	103.653	54	1.73453	0.559829	101.954	63	1.52749	0.741453	108.964	44	2.88198	0.248932	103.912	37	2.44399	0.661325	107.855	49	1.85789	0.221154	106.45	63	2.28163	0.365385
ILMN_1212664	105.829	47	1.99997	0.396367	110.016	38	2.49654	0.191239	105.789	47	2.19	0.407051	109.947	55	2.42875	0.24359	108.443	43	2.91302	0.192308	109.281	51	2.42255	0.199786
ILMN_2676754	107.718	45	1.76452	0.278846	105.911	62	1.85858	0.430556	106.048	52	1.99409	0.386752	103.145	37	1.92421	0.732906	101.26	59	1.69936	0.707265	105.705	58	2.63471	0.409188
ILMN_2706547	113.737	37	2.92166	0.0844017	126.95	41	3.41293	0.0106838	118.566	59	2.44531	0.0480769	123.734	48	2.99972	0.0245727	111.804	46	2.88864	0.107906	120.18	51	2.63802	0.0363248
ILMN_2509914	112.139	46	2.34678	0.114316	109.289	44	1.87475	0.223291	113.1	60	2.789	0.123932	108.367	50	1.98736	0.321581	110.929	50	2.91815	0.129274	108.617	42	2.15868	0.224359
ILMN_2967255	110.266	43	2.29803	0.173077	110.219	41	2.5679	0.188034	124.7	42	4.0976	0.0160256	118.748	39	2.88844	0.0566239	109.471	39	2.46901	0.160256	111.253	44	2.26307	0.143162
ILMN_2729918	120.913	50	2.97866	0.025641	123.172	42	3.42797	0.0202991	121.851	44	2.8181	0.0245727	126.025	44	3.07676	0.0181624	119.086	55	2.53947	0.0299145	113.888	41	2.81286	0.0961538
ILMN_1239313	111.153	35	2.70949	0.145299	113.91	40	2.99221	0.103633	101.198	38	2.15176	0.776709	110.743	36	3.20657	0.193376	105.186	39	2.40964	0.399573	109.695	35	2.54176	0.186966
ILMN_2547667	110.474	45	1.94029	0.165598	112.65	56	2.31141	0.127137	112.595	55	2.65259	0.13141	111.343	55	2.53586	0.173077	108.561	39	2.05466	0.185897	108.68	36	2.14094	0.223291
ILMN_3034034	209.679	44	7.1027	0	201.157	33	6.22698	0	218.03	49	7.0004	0	200.42	38	6.32468	0	203.214	44	7.06128	0	203.759	28	6.53331	0
ILMN_2730662	102.002	41	2.54854	0.715812	98.5779	46	1.54889	0.945513	98.9638	54	2.0583	0.907051	104.687	57	1.62236	0.588675	103.66	56	2.49761	0.503205	98.6228	47	2.01812	0.909188
ILMN_1229119	101.049	49	2.11671	0.78953	111.178	52	2.81421	0.167735	99.3134	45	2.0756	0.894231	106.503	43	1.88399	0.450855	105.137	47	2.08788	0.400641	105.055	61	1.96018	0.463675
ILMN_3107690	200.434	34	6.061	0	243.245	49	8.51847	0	232.833	43	6.91807	0	236.161	49	8.56709	0	209.703	35	7.77717	0	206.761	38	5.59671	0
ILMN_2596007	308.227	41	9.62236	0	297.945	52	9.57041	0	400.193	53	11.3837	0	323.83	42	8.89531	0	318.728	51	9.31647	0	407.005	37	13.8678	0
ILMN_1214257	108.735	51	2.11943	0.228632	105.099	66	1.90466	0.491453	108.088	50	2.10428	0.278846	107.014	49	1.7582	0.419872	106.402	54	2.17639	0.29594	105.678	64	1.66434	0.410256
ILMN_2479690	206.087	48	5.3447	0	215.644	52	6.52605	0	188.794	40	6.48682	0	197.836	61	5.15709	0	192.177	53	6.61629	0	155.618	48	4.94859	0
ILMN_2655222	106.621	43	2.31668	0.345085	106.473	53	1.93088	0.387821	106.981	43	2.49011	0.333333	105.983	36	2.68664	0.483974	105.279	45	1.88535	0.393162	105.439	42	2.20705	0.430556
ILMN_2451007	102.276	53	2.16478	0.686966	105.392	53	2.18294	0.470085	101.971	38	2.24668	0.724359	103.878	52	1.95203	0.663462	95.3763	51	1.52309	0.989316	98.4443	45	1.98977	0.915598
ILMN_2986059	116.608	40	2.76909	0.0502137	114.016	33	2.61213	0.100427	120.733	38	2.44908	0.0331197	122.702	27	4.97262	0.0288462	112.364	37	2.99445	0.099359	129.426	36	3.61412	0.00854701
ILMN_2416897	112.705	55	2.16648	0.100427	107.758	52	2.55138	0.30235	114.065	60	2.06671	0.105769	112.237	58	2.6265	0.150641	109.568	59	2.2871	0.159188	113.555	62	2.6372	0.0982906
ILMN_2598050	106.627	27	3.51325	0.344017	102.788	41	1.5191	0.674145	97.3242	29	1.91929	0.95406	109.217	39	2.6027	0.271367	106.751	40	2.51424	0.272436	102.965	41	2.32586	0.635684
ILMN_1215184	99.4762	42	1.54178	0.891026	101.516	44	1.45519	0.771367	102.371	39	2.45523	0.699786	104.035	32	2.00095	0.649573	100.121	36	2.65071	0.804487	102.69	37	2.17299	0.661325
ILMN_1246186	114.964	57	2.95745	0.0694445	114.825	57	2.99224	0.0865385	114.508	56	2.15613	0.0972222	113.612	60	2.42504	0.120727	121.853	47	3.64587	0.0192308	112.333	40	2.68196	0.127137
ILMN_1226372	116.2	47	2.70351	0.0523504	113.982	36	2.84219	0.101496	117.884	40	3.88678	0.0534188	122.549	36	3.31351	0.0299145	119.655	45	2.81431	0.025641	120.677	45	2.0181	0.034188
ILMN_2687071	106.617	38	2.25021	0.347222	110.206	33	1.9891	0.188034	111.27	45	2.31763	0.16453	110.992	41	1.92956	0.184829	104.921	38	2.23734	0.412393	108.361	30	3.17174	0.237179
ILMN_1251074	110.621	48	2.73224	0.163462	106.967	45	1.66662	0.347222	112.112	30	2.59884	0.145299	114.12	35	3.82886	0.117521	112.996	48	2.86405	0.0929487	118.309	44	3.12379	0.0448718
ILMN_1259632	395.21	32	20.1952	0	394.898	53	14.2442	0	351.781	44	12.4072	0	391.873	54	14.3723	0	387.781	54	10.3153	0	377.338	41	13.9671	0
ILMN_2614186	102.583	39	2.79121	0.663462	97.2032	33	2.39474	0.977564	98.278	40	2.45187	0.933761	105.445	35	2.42122	0.518162	99.1857	35	1.71585	0.876068	99.11	45	2.0787	0.887821
ILMN_2600199	102.988	51	2.085	0.622863	106.925	39	2.59153	0.349359	105.756	45	2.15349	0.410256	101.652	38	2.76192	0.840812	104.265	43	2.73693	0.465812	103.889	50	2.27784	0.558761
ILMN_1219084	123.858	44	3.424	0.0117521	127.342	51	3.56325	0.0106838	128.387	46	2.59547	0.0117521	127.989	44	3.85957	0.0106838	120.133	44	3.18911	0.0245727	136.69	47	4.11003	0.0042735
ILMN_2590231	106.629	50	2.49542	0.344017	106.201	52	1.81973	0.410256	101.328	73	1.78732	0.766026	107.531	67	2.1695	0.377137	102.396	51	2.03616	0.627137	108.46	65	2.06448	0.231838
ILMN_2985579	227.357	39	10.0694	0	248.243	45	7.4164	0	249.262	37	9.69078	0	229.885	44	8.69602	0	209.274	31	6.88514	0	238.541	36	6.37507	0
ILMN_1260593	228.588	28	6.58567	0	238.992	56	6.19158	0	262.893	36	9.08966	0	222.649	41	5.39289	0	224.459	45	5.98079	0	255.256	41	9.51008	0
ILMN_1253228	106.323	52	2.30409	0.364316	107.727	60	2.18551	0.304487	100.46	41	2.84043	0.824786	98.9149	44	1.77075	0.94765	99.2578	42	1.88557	0.871795	107.908	37	3.0941	0.269231
ILMN_2481117	1520.96	48	65.5115	0	1589.02	42	45.5124	0	1691.47	43	62.3236	0	1459.3	47	65.1487	0	1352.11	58	56.498	0	1501.61	46	54.8094	0
ILMN_2754185	98.9393	53	2.04358	0.912393	104.386	49	1.87666	0.551282	103.994	68	1.81444	0.575855	101.765	54	1.44456	0.830128	102.118	68	1.72494	0.648504	104.932	60	2.1268	0.471154
ILMN_2498539	171.818	49	5.36768	0	164.484	54	4.57099	0	169.698	49	4.82374	0	164.74	52	4.15329	0	166.126	61	3.33662	0	157.292	59	3.65281	0
ILMN_2678932	111.781	43	2.65869	0.128205	108.847	48	2.60637	0.238248	108.856	46	2.62722	0.251068	112.078	41	2.73705	0.154915	111.512	56	2.1546	0.113248	115.641	46	2.8369	0.0694445
ILMN_1219407	209.128	53	6.50727	0	223.844	43	6.2409	0	159.694	51	5.67135	0	234.874	40	7.67359	0	209.31	51	7.64126	0	158.795	30	3.95132	0
ILMN_1240442	100.699	47	2.31279	0.821581	103.466	41	2.36557	0.620726	96.2079	40	2.08169	0.980769	101.938	38	2.47186	0.818376	96.1123	40	2.33833	0.976496	100.215	45	2.05698	0.826923
ILMN_1259618	105.011	41	2.74285	0.45406	108.377	42	3.15673	0.255342	102.955	43	2.14715	0.66453	104.047	42	2.41417	0.647436	101.489	38	2.5685	0.689103	96.5698	28	2.7671	0.974359
ILMN_2495245	105.643	54	2.53127	0.407051	106.513	50	2.12405	0.384615	98.5955	49	1.75066	0.922009	108.294	50	2.53386	0.325855	106.097	48	2.25372	0.320513	108.116	44	2.49634	0.257479
ILMN_2651224	96.4799	50	2.32515	0.979701	100.681	35	2.10186	0.831197	98.1739	54	1.88637	0.935897	101.567	62	1.65019	0.846154	96.2875	53	1.55269	0.972222	101.284	48	2.60088	0.751068
ILMN_1226573	103.235	33	1.97448	0.598291	93.295	29	2.25818	1	96.6209	48	1.55728	0.973291	102.674	34	2.69757	0.768162	97.7109	33	1.87577	0.946581	96.257	48	1.73491	0.980769
ILMN_2606189	103.102	42	1.90693	0.613248	105.252	29	2.3765	0.480769	106.016	38	2.72516	0.388889	106.632	31	1.85525	0.441239	106.174	42	2.56848	0.315171	101.503	35	2.52738	0.737179
ILMN_2608638	101.888	42	2.22836	0.721154	103.464	48	2.30952	0.620726	104.543	38	3.0524	0.529915	102.01	44	1.85957	0.814103	99.5333	44	1.79903	0.854701	101.148	31	1.58197	0.762821
ILMN_1226708	107.07	46	2.926	0.316239	99.4981	41	1.56218	0.896367	102.549	45	1.98294	0.686966	103.243	45	1.86486	0.722222	101.623	43	1.89776	0.683761	100.4	27	2.05148	0.815171
ILMN_2475761	117.613	61	3.23296	0.0438034	111.31	52	2.56854	0.165598	114.089	45	3.05289	0.104701	115.248	50	2.36807	0.0929487	112.925	50	2.45669	0.0929487	112.634	47	2.35806	0.116453
ILMN_2547729	103.455	61	2.24378	0.581197	98.8938	57	2.53261	0.929487	96.9399	47	1.85062	0.964744	98.7095	51	1.67102	0.952991	97.8781	56	1.8147	0.939103	96.3729	55	1.65245	0.978633
ILMN_2903992	114.377	37	2.77251	0.0769231	112.216	51	2.5316	0.135684	115.624	40	3.36956	0.073718	111.83	44	2.29902	0.16453	108.445	48	1.51348	0.192308	113.924	41	2.65276	0.0940171
ILMN_2674684	113.75	41	2.81422	0.0844017	120.097	59	2.28805	0.0373932	119.716	57	2.3111	0.0384615	121.73	58	2.03159	0.0373932	115.23	53	2.291	0.0555556	113.05	57	1.71963	0.104701
ILMN_1247752	107.481	39	2.18633	0.28953	106.953	42	1.995	0.347222	103.722	34	2.45229	0.597222	121.637	45	2.42146	0.0384615	109.833	42	2.37153	0.152778	105.257	41	2.10573	0.446581
ILMN_2518452	102.135	37	2.37234	0.700855	100.428	36	1.94735	0.851496	103.355	43	2.877	0.626068	103.752	42	2.38041	0.67094	100.704	34	2.57626	0.754274	105.719	38	2.62385	0.40812
ILMN_1243320	96.1866	53	1.94674	0.986111	99.0877	43	1.99954	0.92094	97.4235	41	1.71819	0.951923	94.3263	35	2.14852	0.998932	94.2963	37	1.36741	0.995726	97.5938	51	1.95953	0.940171
ILMN_2443944	106.616	49	3.11217	0.347222	96.5278	42	2.08068	0.988248	96.658	51	1.72621	0.971154	99.4591	52	2.14645	0.932692	98.9067	38	2.07252	0.889957	99.3857	57	1.99794	0.880342
ILMN_2673507	120.453	28	2.27342	0.0299145	119.216	50	2.74035	0.0438034	103.98	46	2.33174	0.575855	116.351	40	3.15677	0.0769231	111.041	54	2.10881	0.127137	105.924	53	2.02395	0.392094
ILMN_2452344	109.44	60	2.37322	0.198718	110.95	58	2.23143	0.17094	109.854	53	2.20963	0.21047	110.311	49	3.00147	0.220085	107.956	49	1.69151	0.217949	110.117	70	2.03239	0.175214
ILMN_2597916	102.476	29	2.58965	0.674145	104.183	34	2.01031	0.567308	104.409	45	2.39835	0.542735	107.993	50	1.8979	0.34188	103.17	45	1.99822	0.563034	106.732	42	2.68907	0.34188
ILMN_2625654	121.816	30	4.01901	0.0192308	115.71	30	3.01735	0.0779915	124.974	21	4.50948	0.0160256	123.151	46	2.68772	0.0267094	126.869	40	3.92614	0.00747863	118.826	38	2.18617	0.0405983
ILMN_1240567	101.847	50	1.70593	0.723291	108.809	48	1.80688	0.242521	105.111	45	2.38613	0.469017	104.881	55	2.37567	0.569444	102.739	43	1.90872	0.599359	105.427	56	2.41664	0.431624
ILMN_2936769	97.9671	32	1.93324	0.948718	101.169	26	3.56437	0.794872	100.573	24	2.32857	0.817308	98.4872	32	2.19414	0.96047	104.066	47	2.51713	0.475427	101.109	35	2.31914	0.766026
ILMN_2551891	105.79	34	2.73171	0.397436	109.215	44	2.5853	0.224359	105.685	37	2.21372	0.417735	107.007	62	2.43148	0.42094	102.109	37	1.94169	0.648504	107.34	46	2.54424	0.30235
ILMN_2674544	113.974	51	2.56528	0.0811966	106.797	51	1.70853	0.358974	109.746	66	2.17244	0.211538	105.837	50	1.82055	0.49359	108.276	64	1.82706	0.19765	110.045	63	2.15951	0.176282
ILMN_2431113	107.882	33	2.32562	0.270299	121.641	39	3.32475	0.0288462	111.777	50	2.0947	0.152778	113.957	41	2.46061	0.11859	115.931	40	2.75816	0.0512821	113.102	43	2.81214	0.104701
ILMN_1245666	124.557	55	3.05169	0.0106838	123.852	53	2.92029	0.0192308	127.955	45	3.53346	0.0117521	131.315	45	4.07994	0.0042735	129.123	50	4.29535	0.00534188	130.06	44	3.70997	0.00747863
ILMN_2550623	106.599	56	2.58271	0.348291	107.893	45	2.719	0.290598	109.242	43	3.39901	0.231838	108.675	50	2.98344	0.303419	108.251	43	2.23705	0.19765	109.077	48	2.12735	0.21047
ILMN_1244141	109.534	35	2.38842	0.195513	103.975	35	2.54003	0.576923	115.702	51	3.1727	0.0726496	102.308	35	2.25008	0.793803	108.317	43	2.64784	0.196581	101.118	35	2.4501	0.764957
ILMN_1248923	99.3857	31	2.03416	0.895299	105.101	26	3.7477	0.491453	102.154	40	2.41693	0.712607	104.96	50	2.3579	0.556624	98.9591	31	2.57274	0.887821	96.8051	26	1.96483	0.965812
ILMN_2550130	101.873	54	1.94511	0.722222	99.4193	48	1.96186	0.897436	107.549	51	2.51098	0.299145	103.666	50	1.9572	0.682692	98.0473	42	1.6609	0.932692	100.85	47	2.26362	0.785256
ILMN_1231614	110.435	31	3.53305	0.166667	115.872	53	2.37776	0.0769231	113.266	46	2.70879	0.120727	115.664	60	2.35747	0.0876068	112.821	41	2.51258	0.0929487	113.892	48	2.98389	0.0961538
ILMN_1230507	113.691	45	3.03461	0.0844017	106.995	45	2.55353	0.346154	105.934	54	2.42793	0.393162	105.137	50	2.00569	0.543803	100.475	48	1.6612	0.775641	108.586	69	1.85066	0.224359
ILMN_2687372	235.375	39	7.53473	0	221.991	33	7.09127	0	245.953	41	9.15079	0	230.505	48	8.41389	0	252.377	39	9.89567	0	263.959	39	9.27674	0
ILMN_1231383	143.382	49	3.17884	0	139.228	50	3.04628	0.00213675	142.161	50	4.1325	0.00106838	145.673	45	4.66182	0.00106838	142.173	50	4.13927	0.00106838	138.875	58	3.03729	0.0042735
ILMN_2419228	119.641	33	3.65178	0.0320513	114.656	46	2.96016	0.0876068	120.25	57	2.77997	0.0352564	118.831	45	3.61691	0.0566239	117.599	42	3.38089	0.0373932	119.658	32	3.6944	0.0363248
ILMN_1251139	113.747	43	3.01456	0.0844017	115.068	36	3.14154	0.0833333	113.574	41	2.27896	0.11218	116.15	48	3.15824	0.0801282	113.407	55	2.46805	0.0833333	113.538	52	2.7224	0.0982906
ILMN_2696826	124.136	56	2.49157	0.0117521	132.651	42	4.09994	0.00534188	133.378	57	3.35408	0.00320513	127.648	53	2.86646	0.0117521	131.333	51	3.03548	0.00320513	129.252	66	2.57364	0.00854701
ILMN_2636814	104.291	33	2.52421	0.507479	102.919	32	2.52002	0.666667	106.024	44	2.50667	0.388889	102.125	41	1.69257	0.804487	99.0175	40	1.87495	0.884615	100.954	41	2.68017	0.775641
ILMN_1240536	97.6042	42	1.42284	0.957265	100.675	44	2.18409	0.832265	100.723	31	2.07252	0.807692	99.749	46	1.9635	0.926282	104.068	36	2.28413	0.475427	102.363	41	2.22262	0.685897
ILMN_1221783	95.7135	35	2.04991	0.989316	96.2979	49	1.58162	0.990385	101.475	58	1.9595	0.759615	98.7665	45	1.92075	0.951923	95.3083	54	1.58405	0.989316	99.4287	42	1.87908	0.880342
ILMN_2645368	139.339	34	3.44156	0.00106838	133.362	33	5.27554	0.00534188	151.346	34	4.86053	0	143.66	52	4.01215	0.00106838	126.567	38	2.53748	0.00747863	143.946	32	4.65481	0.00213675
ILMN_2845839	143.762	33	3.79591	0	148.564	45	3.06093	0	189.216	36	5.77867	0	158.798	41	4.39951	0	160.004	40	4.13008	0	174.169	37	4.80046	0
ILMN_2426612	105.517	50	2.29242	0.418803	107.4	35	2.13351	0.324786	104.364	41	2.60403	0.547009	105.754	59	2.23383	0.497863	100.597	38	1.97648	0.764957	106.931	46	2.58717	0.333333
ILMN_2547737	177.014	53	4.46261	0	187.534	54	5.30147	0	206.925	63	5.09941	0	186.315	43	6.04821	0	220.873	49	9.13907	0	217.517	45	5.23598	0
ILMN_1244912	103.817	51	2.21173	0.543803	105.118	50	2.17714	0.491453	102.689	38	2.38996	0.680556	106.469	52	2.38577	0.45406	99.7639	45	2.32667	0.83547	100.382	43	2.09337	0.819444
ILMN_2628149	96.3412	39	1.35812	0.982906	102.839	43	2.64928	0.67094	102.37	44	2.49219	0.699786	101.693	51	1.81071	0.837607	104.479	36	2.75842	0.446581	102.766	51	1.89919	0.653846
ILMN_2729229	101.379	41	2.37644	0.758547	98.881	32	1.67995	0.929487	100.418	47	1.7105	0.825855	103.751	45	2.33129	0.67094	98.8951	37	2.09343	0.891026	100.118	39	2.09764	0.836538
ILMN_1229337	104.338	44	1.93924	0.502137	103.794	43	2.29468	0.59188	102.892	36	2.20483	0.667735	102.841	47	2.04519	0.759615	107.288	40	2.41589	0.241453	112.451	42	3.02276	0.120727
ILMN_2477065	107.149	41	1.62637	0.309829	110.285	44	2.57819	0.186966	104.27	44	2.05462	0.556624	112.145	43	2.44984	0.153846	112.917	57	1.97732	0.0929487	106.25	32	2.08502	0.372863
ILMN_2617758	103.301	42	2.41592	0.597222	100.115	42	2.01877	0.865385	102.193	46	2.2474	0.71047	108.755	53	2.09421	0.300214	101.014	45	1.92011	0.724359	101.335	46	1.88802	0.746795
ILMN_2686537	104.992	35	2.25244	0.456197	105.017	46	1.93046	0.497863	108.325	65	2.00099	0.268162	105.072	43	1.60571	0.549145	110.169	44	2.61514	0.145299	107.714	45	3.04098	0.279915
ILMN_2927643	112.229	40	3.65483	0.113248	106.329	29	2.40785	0.402778	105.091	29	2.88143	0.471154	103.496	31	2.58595	0.700855	102.927	38	1.73304	0.583333	109.482	35	2.50954	0.195513
ILMN_2616500	103.823	35	2.34402	0.543803	109.358	28	3.3818	0.219017	109.423	37	2.6159	0.224359	111.04	28	2.90896	0.182692	110.19	49	2.9556	0.145299	108.225	35	1.71262	0.245726
ILMN_1237380	111.441	35	3.11496	0.138889	113.632	38	2.92205	0.107906	105.623	39	2.10756	0.42094	109.99	52	2.32203	0.239316	108.274	49	2.3963	0.19765	101.209	46	2.38274	0.758547
ILMN_1257910	112.497	35	3.58142	0.106838	118.876	43	3.27178	0.0459402	112.342	50	2.5688	0.138889	112.284	40	2.46143	0.150641	114.1	38	3.32601	0.0758547	109.037	53	2.19448	0.211538
ILMN_2674060	108.61	61	1.86195	0.233974	106.594	40	2.56446	0.378205	113.704	35	3.3729	0.110043	105.93	53	1.75602	0.490385	108.391	44	2.68994	0.195513	112.836	51	2.51924	0.111111
ILMN_1250427	148.852	55	3.44648	0	142.365	50	2.07335	0.00213675	151.916	51	3.60805	0	170.527	48	5.01101	0	169.301	53	4.35242	0	153.229	52	3.63944	0
ILMN_2736714	101.314	40	2.41671	0.761752	108.296	38	2.33874	0.259615	110.233	39	3.2779	0.198718	106.626	49	1.81664	0.441239	111.043	35	3.06538	0.127137	100.068	38	1.73452	0.84188
ILMN_2890399	157.354	40	6.36804	0	161.874	39	3.91789	0	144.171	33	4.59239	0	150.53	51	5.05361	0	149.391	41	4.82023	0	156.213	45	5.04099	0
ILMN_1247028	102.624	58	1.54213	0.655983	101.519	59	1.77693	0.770299	104.537	62	2.14467	0.529915	98.309	56	1.38361	0.962607	102.216	54	2.27448	0.642094	101.643	50	2.19919	0.731838
ILMN_2729078	110.955	50	2.04265	0.150641	108.456	50	2.91541	0.251068	104.456	44	1.93176	0.538462	107.706	47	2.87222	0.367521	101.784	46	1.96658	0.668803	106.186	37	3.18195	0.378205
ILMN_2593058	100.281	36	2.08852	0.848291	102.826	37	2.67588	0.672009	96.3913	33	1.67687	0.976496	99.8695	45	1.75091	0.918803	97.5288	37	2.1121	0.951923	101.867	48	2.15458	0.713675
ILMN_3080550	116.064	32	3.27677	0.0555556	112.414	34	3.09347	0.130342	115.154	42	2.50881	0.0833333	116.071	45	3.31171	0.0811966	109.167	42	2.77428	0.169872	114.098	36	2.2262	0.0940171
ILMN_3160066	105.225	35	2.64937	0.438034	105.33	26	2.57831	0.475427	104.228	32	2.53744	0.559829	106.883	42	2.63368	0.428419	99.3311	34	2.35875	0.869658	100.288	38	2.15568	0.824786
ILMN_2496973	100.574	53	2.3088	0.827991	100.516	43	2.30799	0.846154	97.4612	53	1.40691	0.950855	100.373	41	1.79414	0.896367	96.4382	43	1.61645	0.971154	99.3184	59	1.40216	0.883547
ILMN_1244632	118.398	50	2.61187	0.0373932	113.116	60	1.9316	0.117521	109.904	40	1.93237	0.208333	112.096	55	2.81496	0.154915	109.324	45	2.09311	0.16453	109.439	58	2.23168	0.195513
ILMN_1221428	107.032	51	2.04247	0.318376	110.17	58	2.66794	0.189103	108.752	59	2.2283	0.253205	108.105	49	2.13557	0.33547	102.669	50	2.32763	0.607906	107.078	56	2.28895	0.323718
ILMN_2790902	98.9177	36	3.00323	0.913462	100.5	46	1.9316	0.849359	100.499	48	1.87497	0.820513	101.68	34	2.30662	0.837607	95.6742	40	1.77278	0.981838	96.9348	32	2.7266	0.962607
ILMN_2449074	101.758	39	2.4748	0.731838	107.753	52	2.28347	0.30235	103.281	49	1.76217	0.630342	104.171	48	2.30239	0.641026	100.981	54	1.54848	0.726496	100.043	39	1.93068	0.844017
ILMN_1229981	146.347	43	4.12363	0	137.778	27	4.57671	0.00213675	151.221	34	5.08313	0	140.63	40	4.81441	0.00213675	133.281	41	4.60919	0.00320513	155.704	47	6.1072	0
ILMN_2684084	97.4152	32	2.64783	0.96047	101.679	38	2.53261	0.758547	94.4635	38	2.25493	0.994658	97.8803	28	2.08642	0.972222	98.1503	43	2.26658	0.926282	97.7552	46	2.2945	0.935897
ILMN_1214753	117.572	37	2.62007	0.0438034	124.858	42	2.44739	0.0128205	131.305	33	3.3432	0.00534188	128.093	50	3.7005	0.00961539	122.923	40	2.80619	0.017094	133.16	52	2.72378	0.00641026
ILMN_1245601	101.128	42	2.14395	0.782051	106.674	64	1.82531	0.369658	100.758	44	1.59464	0.807692	108.605	51	1.98669	0.308761	107.001	51	1.77325	0.257479	104.449	48	1.60634	0.513889
ILMN_1226107	107.427	53	2.21978	0.291667	105.724	43	2.69218	0.446581	103.361	47	2.17829	0.623932	109.377	42	2.92734	0.266026	104.171	44	2.38596	0.469017	107.927	45	2.89058	0.268162
ILMN_2695988	103.278	31	2.2795	0.598291	100.889	44	1.9395	0.815171	99.6502	26	2.54044	0.877137	100.139	47	1.77417	0.907051	94.5581	34	1.53362	0.994658	104.492	37	2.96244	0.511752
ILMN_2864695	109.832	43	2.4933	0.184829	112.88	27	3.64306	0.122863	116.212	44	2.48103	0.0630342	113.791	33	3.86244	0.119658	110.56	47	2.45635	0.135684	113.74	44	2.14131	0.0972222
ILMN_2772130	100.991	40	2.5135	0.794872	95.4126	42	1.91367	0.996795	97.0622	50	1.58526	0.963675	99.5571	45	1.69711	0.929487	103.683	54	2.07054	0.502137	99.2892	40	1.52942	0.883547
ILMN_2456536	124.214	54	2.92253	0.0117521	124.038	46	3.1474	0.0181624	126.116	56	2.39491	0.0149573	122.95	51	3.08239	0.0277778	120.149	49	2.29621	0.0245727	107.864	44	1.82097	0.271367
ILMN_1227435	101.775	54	1.92386	0.729701	101.419	58	1.53192	0.777778	100.379	52	2.01006	0.826923	101.437	48	1.99743	0.853633	100.229	56	2.01041	0.80235	100.854	53	1.66193	0.785256
ILMN_1225282	107.275	65	1.60316	0.299145	108.995	54	1.94869	0.232906	117.121	50	2.79132	0.0576923	111.082	50	2.12426	0.182692	106.644	44	1.57492	0.282051	110.44	58	2.2773	0.165598
ILMN_2547762	112.853	43	2.06946	0.0982906	121.869	44	2.87591	0.0288462	116.68	46	2.57195	0.0619658	118.213	54	2.14051	0.0630342	114.554	37	3.36794	0.0683761	118.366	37	3.39307	0.0438034
ILMN_3097791	103.48	34	2.7006	0.57906	109.451	46	2.30552	0.214744	104.92	49	2.07452	0.494658	111.689	38	2.95643	0.167735	105.797	35	2.15152	0.347222	110.172	39	2.59429	0.172009
ILMN_3021142	104.274	42	3.05276	0.507479	103.041	37	2.12501	0.65812	104.808	49	1.57136	0.503205	106.94	34	2.4377	0.426282	103.284	42	2.58486	0.547009	105.451	32	2.70673	0.430556
ILMN_2613101	99.9304	40	2.01632	0.873932	103.534	52	2.15521	0.613248	102.525	43	1.95624	0.691239	101.385	46	1.96711	0.854701	97.0404	44	2.24904	0.96047	104.83	62	2.12489	0.476496
ILMN_1220608	191.706	67	4.68256	0	192.017	60	4.38681	0	172.917	59	3.76959	0	196.744	52	6.21162	0	186.154	55	5.45404	0	170.777	55	4.39849	0
ILMN_1225380	115.392	73	2.13347	0.0619658	122.418	60	2.88071	0.025641	111.726	51	2.25868	0.152778	114.781	65	1.57594	0.100427	112.34	56	2.1656	0.099359	114.404	61	2.17766	0.0844017
ILMN_2758662	118.053	50	2.76401	0.0405983	117.191	37	4.23381	0.0630342	124.199	43	3.33637	0.0160256	125.936	55	2.88146	0.0181624	111.055	40	2.01675	0.127137	117.81	61	3.12858	0.0523504
ILMN_2426180	114.679	53	2.38712	0.073718	124.279	43	3.63442	0.017094	111.523	48	2.63539	0.155983	173.438	47	5.19819	0	161.347	47	5.47815	0	172.344	47	4.88743	0
ILMN_1239174	115.773	51	2.23956	0.0608974	119.27	63	1.96784	0.0438034	124.727	40	2.60667	0.0160256	118.664	56	2.50122	0.0566239	120.337	50	2.53255	0.0245727	122.539	53	2.20715	0.0235043
ILMN_1221221	113.069	46	1.969	0.0950855	118.145	42	2.32857	0.0534188	118.184	62	2.37907	0.0502137	116.674	51	2.35922	0.073718	112.548	41	2.07924	0.0982906	116.471	41	2.71011	0.0587607
ILMN_1246289	107.183	44	2.25689	0.308761	104.658	42	1.94928	0.526709	102.265	41	2.0163	0.706197	102.621	32	1.45036	0.774573	106.413	46	1.9935	0.294872	103.662	43	2.0382	0.570513
ILMN_2469494	105.696	46	2.08491	0.402778	101.932	49	1.69433	0.741453	100.348	50	1.63788	0.82906	100.99	62	1.55494	0.869658	100.752	48	2.52693	0.75	105.869	58	1.95322	0.395299
ILMN_2862026	107.336	45	1.86686	0.29594	111.247	42	2.55569	0.166667	110.221	39	2.3196	0.199786	106.861	34	2.77257	0.429487	112.934	44	2.72325	0.0929487	108.514	38	2.6341	0.226496
ILMN_2482446	100.266	48	1.89976	0.848291	105.371	45	2.73469	0.472222	100.811	56	1.93573	0.804487	102.357	41	2.78031	0.790598	98.9032	47	1.83026	0.889957	96.1764	43	1.3585	0.980769
ILMN_1216439	141.693	45	4.76469	0	137.522	57	2.85471	0.00213675	133.024	46	3.43541	0.0042735	146.024	45	3.81886	0.00106838	133.583	64	2.24953	0.00320513	131.291	71	2.76378	0.00641026
ILMN_2706248	96.2197	43	1.44116	0.985043	101.923	45	1.94959	0.741453	102.262	43	2.02707	0.706197	98.7785	34	1.97683	0.951923	102.412	27	3.08498	0.627137	100.831	37	1.91245	0.785256
ILMN_2594216	108.699	34	2.26535	0.231838	111.971	38	3.05964	0.143162	111.631	33	2.84727	0.152778	114.527	34	4.4831	0.102564	104.416	30	2.9077	0.455128	112.376	41	2.37497	0.125
ILMN_1252155	101.961	37	1.8732	0.717949	104.93	48	2.73767	0.501068	108.267	39	2.7214	0.270299	104.103	38	2.16883	0.643162	104.563	39	2.53489	0.439103	106.607	45	2.58384	0.352564
ILMN_2421705	100.653	34	2.13824	0.823718	105.715	39	2.98643	0.446581	103.775	46	2.17771	0.595085	102.931	33	2.46161	0.752137	98.726	42	2.23435	0.899573	97.3381	41	1.50868	0.951923
ILMN_1236923	115.402	43	3.08854	0.0619658	119.715	39	3.28143	0.0395299	115.433	40	2.63819	0.0769231	117.633	48	2.45412	0.0673077	113.654	52	2.91175	0.0790598	121.57	41	3.23102	0.0299145
ILMN_1215038	101.381	51	1.80466	0.758547	102.643	45	2.308	0.686966	101.994	62	2.09844	0.721154	99.7449	56	2.10177	0.92735	100.397	61	2.19997	0.784188	98.1269	46	1.98793	0.925214
ILMN_2494817	109.483	55	2.18927	0.19765	106.735	61	1.82651	0.365385	111.029	58	2.28392	0.17094	105.418	44	2.13341	0.522436	109.496	59	2.64889	0.160256	110.914	52	2.83609	0.152778
ILMN_2514502	141.392	44	3.54567	0	141.268	48	3.98177	0.00213675	145.004	49	3.83596	0	143.626	51	4.18221	0.00106838	145.88	44	4.62703	0	142.785	54	3.97369	0.00213675
ILMN_2451556	114.48	43	2.7038	0.0747863	118.496	43	3.68648	0.0491453	117.63	37	3.95295	0.0534188	116.947	45	3.14038	0.0694445	111.536	41	2.5448	0.11218	115.478	40	3.25628	0.0726496
ILMN_1215197	100.585	51	1.96068	0.827991	97.5075	44	1.37368	0.973291	99.6894	63	1.60615	0.877137	99.0641	59	1.63568	0.944444	98.4916	55	1.73237	0.90812	104.657	46	2.63463	0.492521
ILMN_1230671	108.199	31	2.6216	0.251068	111.133	45	2.35095	0.167735	103.509	38	2.03134	0.615385	109.268	54	2.59849	0.269231	108.31	49	2.29992	0.196581	105.776	40	2.48711	0.403846
ILMN_1216451	105.907	44	2.47518	0.391026	104.871	43	2.1725	0.509615	107.895	50	2.50357	0.286325	108.14	56	2.26774	0.334402	108.144	57	2.24523	0.207265	105.003	42	2.49041	0.46688
ILMN_1221589	114.227	35	3.79563	0.0779915	116.706	48	2.66535	0.0673077	119.62	33	2.93942	0.0384615	115.811	45	2.21225	0.0844017	125.843	35	3.42904	0.00747863	110.788	46	1.81883	0.154915
ILMN_2761449	117.24	44	3.12508	0.0438034	110.953	40	3.33962	0.17094	104.949	48	2.00258	0.49359	112.137	38	2.96112	0.153846	112.163	49	3.11478	0.102564	111.839	40	2.867	0.135684
ILMN_2473795	128.196	40	2.41588	0.00747863	123.353	49	2.43315	0.0202991	144.228	46	3.6157	0	125.934	58	2.05389	0.0181624	129.039	55	2.05707	0.00534188	134.752	60	3.07175	0.0042735
ILMN_1239196	158.125	53	3.55455	0	165.009	44	4.03621	0	169.037	38	4.96619	0	167.464	51	3.92282	0	164.173	42	4.28627	0	175.84	43	4.58514	0
ILMN_2768593	104.269	43	2.27342	0.507479	98.6973	54	1.78298	0.941239	98.66	39	2.09223	0.917735	100.942	46	1.83872	0.875	101.818	46	1.90447	0.665598	103.898	62	1.89493	0.557692
ILMN_2551824	99.1487	47	1.69721	0.90812	100.963	54	1.55491	0.811966	99.0974	50	2.11479	0.899573	99.2503	48	1.74474	0.940171	100.966	64	1.84565	0.727564	104.483	58	2.0732	0.511752
ILMN_2656489	105.324	37	2.29051	0.432692	105.671	38	2.26215	0.450855	108.277	38	2.3372	0.270299	105.742	39	1.81002	0.497863	109.064	36	2.69061	0.173077	103.839	35	2.46554	0.561966
ILMN_1232804	111.311	43	2.23518	0.142094	102.694	39	2.0213	0.682692	104.067	34	2.2574	0.57265	102.03	40	2.81047	0.811966	110.591	50	2.40013	0.134615	107.759	50	3.03532	0.274573
ILMN_1224032	109.206	35	2.8978	0.21047	117.364	40	3.18774	0.0619658	112.078	48	2.33195	0.145299	110.181	40	2.58899	0.225427	108.636	45	2.24867	0.181624	116.576	45	3.38215	0.0576923
ILMN_2499081	98.5849	39	2.18768	0.926282	101.154	45	2.00282	0.79594	108.576	43	2.61482	0.262821	104.809	66	1.56431	0.57906	100.802	64	1.71022	0.744658	102.39	50	2.31145	0.685897
ILMN_2592338	109.095	54	3.09258	0.213675	105.195	46	2.11141	0.485043	102.962	57	1.7057	0.66453	108.627	61	1.96639	0.307692	101.658	53	1.73219	0.681624	102.876	39	1.81798	0.641026
ILMN_1259830	112.365	46	2.67568	0.11218	111.482	43	2.09381	0.163462	113.628	46	3.14196	0.11218	119.019	41	3.11748	0.0555556	114.498	38	3.52847	0.0694445	116.868	46	3.15956	0.0566239
ILMN_2448322	100.657	56	2.53167	0.823718	104.215	56	1.97775	0.565171	108.668	44	3.14836	0.25641	106.996	53	1.94259	0.422009	100.538	40	1.99975	0.769231	109.46	58	2.20671	0.195513
ILMN_2665008	1175.91	43	36.1751	0	1194.87	40	29.7244	0	1248.58	33	32.7005	0	1179.69	51	31.0566	0	1104.9	52	22.6445	0	1023.7	54	33.2662	0
ILMN_1225987	112.176	50	2.35243	0.113248	117.239	53	3.26983	0.0619658	109.026	37	3.63184	0.24359	109.663	51	2.88821	0.25641	116.77	42	3.32516	0.0405983	111.341	45	3.48559	0.143162
ILMN_2636708	116.499	43	1.95701	0.0502137	120.249	67	2.66776	0.0363248	114.875	51	2.45236	0.0897436	127.668	59	3.39293	0.0117521	121.088	63	2.44391	0.0224359	116.342	56	2.04428	0.0587607
ILMN_2736976	117.063	27	2.22998	0.0448718	114.293	33	2.92369	0.0918803	115.977	37	2.85396	0.0683761	123.6	34	3.02721	0.0245727	111.93	42	2.59873	0.105769	112.778	30	3.95488	0.111111
ILMN_1242313	107.012	40	2.27814	0.318376	112.702	36	2.95279	0.125	106.14	26	2.22671	0.380342	108.794	45	2.46465	0.299145	108.161	47	2.26906	0.206197	111.873	51	2.69573	0.135684
ILMN_1259302	111.85	36	3.41392	0.123932	108.952	72	1.81601	0.232906	114.817	45	3.68552	0.090812	112.341	43	2.69084	0.149573	113.791	54	2.71294	0.0779915	110.675	47	3.16641	0.15812
ILMN_1213939	108.799	31	2.57288	0.228632	102.856	44	2.18721	0.67094	104.864	37	2.2984	0.497863	104.88	42	2.18536	0.569444	107.763	33	2.49168	0.223291	104.962	32	2.94936	0.470085
ILMN_1224328	101.133	38	2.19036	0.779915	102.984	34	3.16569	0.662393	103.025	46	2.79857	0.657051	100.747	43	2.00252	0.883547	106.619	36	3.00102	0.28312	102.745	36	1.86421	0.654915
ILMN_2520992	109.469	42	2.49132	0.198718	109.796	52	2.32703	0.19765	104.942	41	2.38537	0.49359	105.184	27	3.27966	0.53953	104.06	56	1.70122	0.476496	114.723	46	3.20425	0.0801282
ILMN_2441282	105.136	30	2.52004	0.444444	103.008	60	1.87936	0.662393	97.3131	41	1.6988	0.95406	103.917	43	2.97841	0.661325	104.372	37	2.16528	0.457265	102.845	33	2.35588	0.647436
ILMN_2459612	109.58	41	2.33177	0.195513	102.131	31	2.37227	0.722222	103.874	39	2.60538	0.58547	117.541	36	3.57798	0.0683761	107.639	32	2.73662	0.232906	111.214	34	3.1633	0.143162
ILMN_2696841	115.461	53	3.24767	0.0619658	111.493	67	2.27808	0.162393	105.237	56	1.89591	0.452991	105.853	58	2.03588	0.49359	106.114	63	1.89964	0.318376	105.447	50	2.15706	0.430556
ILMN_1239850	122.66	30	4.12253	0.0160256	122.248	38	3.02406	0.025641	117.015	42	3.17052	0.0598291	117.456	28	4.84686	0.0683761	113.779	47	1.95954	0.0779915	118.072	39	3.29316	0.0502137
ILMN_1219297	105.646	48	2.94735	0.407051	104.354	46	2.36797	0.555556	109.746	58	2.82236	0.211538	105.161	60	2.39579	0.541667	109.213	50	2.62408	0.168803	105.221	40	2.23131	0.450855
ILMN_2547803	110.183	46	2.26278	0.17735	109.313	63	2.39648	0.223291	112.172	58	2.21109	0.142094	112.692	49	2.70401	0.139957	116.013	52	2.8751	0.0480769	105.768	52	1.8778	0.403846
ILMN_2704802	107.153	43	2.51116	0.308761	103.833	35	3.17856	0.59188	106.583	28	2.97239	0.360043	107.501	30	1.91067	0.377137	111.367	34	4.30666	0.119658	103.151	29	2.34853	0.621795
ILMN_1252400	131.263	38	2.91956	0.00641026	143.604	46	4.16407	0.00213675	150.565	43	3.61655	0	135.608	33	4.34289	0.00320513	131.412	47	3.29197	0.00320513	137.435	21	5.63244	0.0042735
ILMN_2670906	100.246	61	2.04285	0.851496	101.741	69	1.82408	0.755342	102.885	58	1.80045	0.667735	100.911	63	1.47819	0.875	102.497	61	2.20376	0.621795	98.0391	64	1.52272	0.926282
ILMN_2548352	99.439	46	1.62138	0.892094	101.115	67	1.45916	0.798077	103.216	54	2.44972	0.635684	103.728	53	2.02496	0.675214	98.1514	40	1.60399	0.926282	100.32	53	1.7001	0.823718
ILMN_2452903	101.365	57	1.56052	0.759615	106.303	50	3.06791	0.403846	102.796	26	3.00203	0.673077	103.338	46	2.11958	0.714744	98.6944	46	1.31123	0.900641	104.734	52	2.55456	0.489316
ILMN_2491275	111.069	49	2.44108	0.146368	113.215	45	3.18261	0.116453	107.276	52	2.00386	0.317308	116.658	62	2.53386	0.0747863	112.114	55	2.92775	0.103633	112.617	50	2.37746	0.116453
ILMN_2547808	103.882	41	2.8561	0.53953	99.2775	43	1.95636	0.910256	101.394	55	1.55717	0.763889	103.658	40	2.18701	0.682692	98.2712	45	1.89186	0.92094	106.201	48	2.68035	0.376068
ILMN_2646254	112.604	52	2.28473	0.103633	103.272	38	2.00242	0.638889	109.134	47	2.46126	0.237179	109.263	34	2.27813	0.269231	98.2977	37	2.01224	0.919872	102.496	36	1.99573	0.675214
ILMN_1222438	100.998	45	1.87365	0.793803	99.0696	40	1.94371	0.922009	101.425	45	1.9527	0.760684	103.925	34	1.864	0.660256	99.7365	32	1.48602	0.839744	100.032	46	2.03671	0.845085
ILMN_2471770	94.866	61	0.96176	0.995726	104.553	54	2.0289	0.535256	98.0961	56	1.79888	0.936966	101.122	61	1.77654	0.866453	99.1232	49	1.71844	0.882479	100.006	53	1.84016	0.846154
ILMN_2524503	115.891	60	2.04899	0.0576923	108.513	47	1.52505	0.247863	119.634	42	3.22704	0.0384615	116.576	47	2.82091	0.0758547	113.653	56	2.03181	0.0790598	121.012	45	2.70029	0.0331197
ILMN_1248659	139.155	54	3.63187	0.00106838	144.289	51	3.6534	0.00213675	145.822	42	5.14064	0	133.749	56	2.65424	0.00320513	129.414	57	3.37247	0.00534188	146.239	56	3.15871	0.00106838
ILMN_1213028	101.327	51	1.82033	0.761752	102.488	54	2.18429	0.700855	100.972	47	1.6544	0.793803	101.677	52	1.97161	0.837607	104.771	57	2.06552	0.425214	100.382	48	1.84364	0.817308
ILMN_1242751	110.006	44	1.90027	0.181624	110.862	34	3.13719	0.173077	104.51	39	2.1473	0.532051	107.7	54	2.12739	0.367521	110.13	43	2.81107	0.146368	113.572	42	2.46906	0.0982906
ILMN_1226518	104.765	39	1.83994	0.473291	101.712	47	1.7483	0.757479	103.284	45	1.99135	0.630342	103.274	42	1.85451	0.720085	101.068	49	1.72662	0.721154	101.193	43	1.67031	0.760684
ILMN_2765653	103.604	36	2.03511	0.561966	110.175	31	2.72648	0.189103	102.202	43	1.32415	0.71047	110.167	32	2.78409	0.225427	101.843	37	2.15581	0.663462	102.842	38	1.90926	0.648504
ILMN_2765652	104.962	42	1.90254	0.46047	107.157	42	1.93555	0.339744	105.131	35	2.26385	0.464744	106.653	37	2.65672	0.441239	102.213	31	2.18346	0.642094	103.553	26	2.9061	0.58547
ILMN_2628764	105.683	40	2.21349	0.403846	109.478	59	2.32387	0.213675	109.946	47	2.54545	0.205128	101.189	43	2.13285	0.861111	107.811	35	2.3203	0.221154	104.498	34	2.45739	0.511752
ILMN_1260113	106.17	60	1.76282	0.372863	109.178	49	2.49745	0.226496	107.894	47	2.11898	0.286325	108.055	44	2.47336	0.336539	109.102	60	1.94522	0.172009	103.374	45	2.4857	0.600427
ILMN_1241785	119.125	41	3.18262	0.0320513	126.347	47	3.06066	0.0117521	123.502	48	3.78808	0.0181624	118.506	36	3.64	0.0576923	114.703	45	2.82512	0.0641026	128.131	44	3.94624	0.00854701
ILMN_2701779	284.59	50	10.8457	0	259.244	44	11.6416	0	251.028	59	10.878	0	260.978	44	8.92172	0	250.233	53	10.5366	0	273.347	36	12.1696	0
ILMN_2724220	107.169	36	2.16322	0.308761	104.572	33	2.25236	0.534188	112.735	45	2.61483	0.130342	111.423	54	2.43105	0.17094	106.018	39	2.35462	0.327991	104.543	48	1.89045	0.50641
ILMN_2443237	98.3392	52	1.64804	0.933761	94.6791	58	1.83673	0.996795	101.48	45	2.02993	0.759615	101.328	51	2.03046	0.854701	98.1381	45	2.31303	0.926282	97.5263	45	1.92454	0.943376
ILMN_1243082	147.489	41	3.69022	0	159.072	53	3.62644	0	144.823	61	3.1348	0	152.96	62	3.50576	0	155.899	55	4.39885	0	158.832	48	4.17389	0
ILMN_2446908	110.917	44	3.12533	0.150641	105.242	51	1.9824	0.481838	107.743	42	2.34171	0.290598	108.759	46	2.06453	0.300214	103.627	49	2.39534	0.50641	104.444	59	2.35592	0.513889
ILMN_3005587	128.541	40	4.30498	0.00747863	119.369	39	3.17742	0.042735	116.581	27	3.63037	0.0619658	125.04	42	3.38463	0.0181624	124.106	38	3.53743	0.0138889	109.712	33	2.05942	0.186966
ILMN_1225045	837.576	40	18.0555	0	843.808	53	21.8452	0	603.815	35	13.6134	0	961.945	34	37.9714	0	816.327	34	18.4571	0	548.425	43	18.8505	0
ILMN_2504109	110.77	61	2.01824	0.155983	116.133	51	2.14847	0.0715812	114.719	53	2.31865	0.0929487	113.726	63	2.05698	0.120727	115.256	53	3.02016	0.0555556	113.264	67	1.87387	0.101496
ILMN_1226137	112.588	47	2.52638	0.104701	118.927	43	2.73379	0.0448718	117.698	42	2.50813	0.0534188	117.125	50	2.80277	0.0683761	111.755	40	2.19539	0.108974	111.231	40	3.00805	0.143162
ILMN_2471068	103.487	46	2.70252	0.576923	105.045	43	2.31974	0.494658	102.97	39	2.37305	0.66453	104.141	55	1.85998	0.641026	104.775	65	1.95244	0.424145	102.166	54	2.1654	0.699786
ILMN_2477044	122	45	3.44946	0.0181624	115.611	40	3.74741	0.0811966	117.076	46	3.06539	0.0587607	116.246	64	2.41507	0.0779915	111.913	54	2.60392	0.106838	119.905	50	2.35284	0.0363248
ILMN_1220029	569.797	41	25.0617	0	504.236	26	21.3703	0	447.216	39	16.7414	0	446.7	42	15.7738	0	409.375	44	12.4595	0	420.353	43	17.3165	0
ILMN_2462586	103.263	51	2.00263	0.598291	102.455	50	2.10358	0.700855	97.7447	44	1.35266	0.946581	102.143	62	1.91453	0.803419	102.748	45	2.66856	0.598291	104.455	52	2.5302	0.513889
ILMN_2676285	100.64	42	2.31232	0.824786	93.6234	37	2.31814	1	96.5051	34	1.46849	0.974359	99.8049	43	2.08126	0.923077	98.737	39	2.11597	0.897436	97.9795	44	1.70966	0.928419
ILMN_2547814	101.615	64	1.77759	0.740385	106.192	58	2.04553	0.410256	101.295	44	2.25107	0.769231	97.4246	55	1.75109	0.980769	104.584	58	1.92371	0.436966	104.454	66	1.69222	0.513889
ILMN_2691309	107.07	46	2.80224	0.316239	102.548	38	2.38453	0.695513	105.172	41	2.52097	0.458333	107.14	32	3.02615	0.407051	105.434	36	2.38511	0.383547	108.869	34	3.74383	0.215812
ILMN_1231377	111.08	52	2.74892	0.146368	102.086	56	1.99961	0.725427	106.942	51	2.319	0.33547	100.713	49	1.86352	0.886752	104.047	46	2.42281	0.477564	103.544	51	2.38138	0.586538
ILMN_2420146	99.56	57	2.01124	0.885684	97.2897	54	1.78198	0.976496	98.582	60	1.81459	0.925214	101.917	46	1.90558	0.819444	98.9392	46	1.6988	0.888889	102.656	59	1.84056	0.662393
ILMN_2644651	107.271	45	2.04156	0.300214	114.425	43	2.91941	0.090812	108.507	33	3.20017	0.263889	108.139	40	2.84384	0.334402	107.984	40	2.32538	0.21688	114.324	45	2.73201	0.0886752
ILMN_2744628	108.359	56	2.0402	0.246795	105.193	36	2.04329	0.485043	104.985	36	2.00987	0.487179	103.47	48	1.77073	0.701923	106.94	45	2.05748	0.262821	103.508	51	1.92281	0.590812
ILMN_2625085	102.825	46	2.46004	0.639957	101.139	55	1.43547	0.79594	97.8403	45	1.58042	0.942308	101.381	45	1.38447	0.854701	100.097	38	1.89225	0.807692	103.689	31	3.04041	0.569444
ILMN_2490580	104.998	46	1.87092	0.455128	108.14	49	2.11682	0.275641	102.383	42	2.83833	0.699786	112.573	67	2.48122	0.142094	108.659	44	3.18364	0.181624	106.043	38	2.62475	0.387821
ILMN_2690564	117.172	50	3.15782	0.0448718	116.793	49	3.35566	0.0662393	110.691	58	2.12104	0.181624	115.859	56	3.31674	0.0844017	109.387	39	2.41066	0.161325	110.609	61	2.58159	0.161325
ILMN_2743541	99.0555	34	2.06539	0.90812	102.041	45	1.80123	0.730769	101.483	30	2.47389	0.759615	101.377	44	1.7204	0.854701	99.9012	47	1.55536	0.820513	100.594	42	1.88954	0.800214
ILMN_1234498	102.686	51	2.11618	0.651709	98.29	37	2.4896	0.952991	101.637	53	2.42948	0.75	102.454	37	2.10953	0.784188	101.248	40	1.8037	0.707265	98.948	52	2.0905	0.894231
ILMN_1241578	107.978	66	1.96923	0.266026	108.606	52	2.68519	0.247863	106.574	52	2.10447	0.360043	106.1	62	2.26924	0.477564	103.937	49	2.02151	0.488248	107.882	53	2.24459	0.269231
ILMN_2613264	103.356	31	2.37682	0.59188	103.001	30	2.76802	0.662393	107.314	28	2.6247	0.315171	104.27	36	2.28836	0.633547	110.82	35	3.62888	0.129274	108.476	31	3.39268	0.230769
ILMN_2682739	101.986	59	2.19436	0.717949	103.497	42	2.72917	0.617521	104.061	46	2.21466	0.57265	106.262	49	2.35603	0.465812	98.0192	39	1.69425	0.934829	97.9574	57	2.00874	0.928419
ILMN_2550189	110.88	45	2.18274	0.151709	114.505	34	3.2223	0.090812	116.655	62	2.88172	0.0619658	117.315	54	2.33522	0.0683761	114.178	46	2.13409	0.0715812	117.177	54	2.47632	0.0544872
ILMN_2662036	1149.51	43	41.1228	0	1381.14	44	40.4904	0	913.616	30	38.9038	0	1243.45	37	32.6222	0	1114.33	31	62.9325	0	1074.52	32	47.3781	0
ILMN_2596569	1217	35	36.512	0	1431.48	38	54.5128	0	987.748	45	27.4681	0	1150.51	43	36.0863	0	1041.06	34	36.3219	0	1105.61	43	49.3631	0
ILMN_2689749	126.666	36	3.56293	0.00961539	124.465	38	3.5943	0.0160256	125.99	40	3.18845	0.0149573	121.229	38	2.28961	0.0384615	123.935	22	4.29889	0.0138889	116.515	38	2.50108	0.0587607
ILMN_2745860	109.907	53	2.68122	0.182692	112.21	55	2.20374	0.136752	102.757	41	1.689	0.67735	107.592	46	2.51047	0.375	107.272	42	2.72694	0.242521	104.278	43	1.48069	0.530983
ILMN_3163424	107.127	45	2.42514	0.315171	113.953	47	2.62517	0.101496	111.066	37	1.90338	0.17094	104.522	41	1.76049	0.600427	103.292	55	1.78333	0.547009	106.471	41	2.14034	0.365385
ILMN_1257166	103.489	63	1.79208	0.576923	103.099	44	2.70681	0.652778	104.678	55	2.26997	0.518162	106.344	64	1.9001	0.46047	95.876	59	1.40522	0.981838	101.072	55	2.03753	0.769231
ILMN_1258006	335.056	47	12.5883	0	308.872	52	10.6513	0	292.645	50	9.18929	0	271.041	53	9.67587	0	269.888	41	12.1416	0	308.928	49	10.3205	0
ILMN_1231746	106.727	30	2.97511	0.340812	112.433	35	2.12653	0.128205	113.498	40	2.77797	0.114316	112.442	43	3.09222	0.144231	112.223	42	3.15232	0.102564	109.681	44	2.93179	0.186966
ILMN_2754497	96.504	54	1.75538	0.979701	100.486	40	2.38663	0.849359	102.718	64	1.84257	0.679487	107.062	47	2.09753	0.413461	100.859	56	1.90344	0.737179	97.3626	58	2.04317	0.950855
ILMN_2547818	110.479	60	2.06471	0.165598	108.825	61	1.88086	0.241453	107.823	43	2.13996	0.287393	105.02	44	2.3308	0.555556	108.333	55	2.12911	0.196581	109.873	49	2.02475	0.182692
ILMN_1215484	101.265	53	1.50955	0.766026	102.292	47	1.9491	0.71047	104.462	58	1.58463	0.536325	102.202	59	1.61138	0.803419	104.152	51	2.07648	0.469017	103.047	57	1.89944	0.629274
ILMN_2429477	108.028	67	1.84992	0.263889	101.475	53	1.83312	0.775641	106.05	50	1.96795	0.386752	107.971	63	2.0303	0.344017	103.326	61	1.98283	0.53953	101.966	64	1.37627	0.71047
ILMN_2863712	113.801	37	3.86964	0.0833333	107.609	24	2.25854	0.313034	115.289	32	2.74951	0.0790598	104.781	35	2.07153	0.580128	110.527	33	3.24291	0.135684	114.101	27	3.63757	0.0940171
ILMN_1260105	105.308	50	2.10524	0.433761	104.62	33	2.75462	0.532051	109.571	52	2.24759	0.217949	106.122	44	2.09754	0.475427	104.053	46	1.79812	0.476496	100.366	46	1.87512	0.82265
ILMN_1242603	114.42	38	2.95737	0.0747863	107.12	42	1.9135	0.340812	112.062	47	2.5025	0.146368	115.771	38	3.79794	0.0854701	110.874	49	2.09366	0.129274	113.128	34	2.56869	0.103633
ILMN_1250640	95.217	54	1.61303	0.992521	97.6782	55	1.7747	0.969017	95.9103	59	1.76373	0.981838	101.255	59	1.51593	0.857906	98.9475	50	1.91857	0.887821	99.2159	45	1.82191	0.884615
ILMN_1237160	106.803	47	2.1272	0.337607	99.5348	45	1.98384	0.892094	102.89	62	1.52361	0.667735	102.195	53	1.74487	0.803419	102.228	50	2.06517	0.641026	101.393	65	1.58327	0.744658
ILMN_2760476	96.5852	27	2.00512	0.977564	102.261	38	2.90187	0.713675	108.226	40	2.85365	0.272436	102.635	36	2.50829	0.771367	98.368	26	1.99213	0.913462	96.087	27	2.64211	0.981838
ILMN_2648526	97.1576	40	2.08617	0.96688	103.029	45	1.9556	0.65812	100.668	38	2.9125	0.808761	99.3391	40	2.15769	0.936966	97.7698	28	2.62425	0.944444	100.388	43	2.08059	0.816239
ILMN_2925702	103.6	51	2.31909	0.561966	102.866	39	2.05967	0.669872	100.948	37	1.68253	0.79594	102.896	43	2.62708	0.753205	101.297	45	2.06587	0.702991	105.833	46	2.37981	0.397436
ILMN_1253133	107.2	59	1.78941	0.306624	104.547	58	1.80629	0.535256	113.778	65	2.81477	0.110043	101.372	58	1.75928	0.854701	109.792	55	2.92542	0.153846	106.333	64	2.43585	0.367521
ILMN_1231321	117.672	41	2.83694	0.0438034	118.056	45	2.60012	0.0566239	114.994	50	2.60277	0.0876068	110.388	41	2.18242	0.215812	115.813	52	2.49471	0.0512821	110.573	47	2.65888	0.162393
ILMN_2471507	106.389	47	2.43705	0.363248	99.3319	44	2.42376	0.90812	106.756	37	2.52099	0.352564	100.148	42	1.51859	0.907051	102.163	40	2.2605	0.643162	106.787	41	2.02569	0.340812
ILMN_2597332	256.982	50	7.71054	0	263.392	41	9.61757	0	273.648	36	10.9874	0	239.842	39	12.6342	0	247.24	36	8.97678	0	282.723	32	11.3009	0
ILMN_2999447	758.301	33	37.6749	0	831.468	30	30.0889	0	1031.38	35	32.6014	0	748.559	44	24.3524	0	700.996	26	25.8469	0	869.156	47	18.2232	0
ILMN_1232008	106.591	41	2.44897	0.349359	109.904	67	1.64041	0.193376	106.091	49	1.51962	0.383547	108.056	54	2.21777	0.336539	108.654	54	1.93903	0.181624	108.273	67	2.17936	0.244658
ILMN_2604873	100.666	42	2.12179	0.82265	100.157	48	1.91214	0.862179	98.0974	45	2.18543	0.936966	97.2472	50	1.62153	0.982906	99.9436	58	1.79632	0.819444	93.4979	34	1.94865	0.997863
ILMN_2603608	105.89	44	2.17899	0.393162	106.526	37	2.47621	0.384615	101.873	31	1.93935	0.732906	104.882	40	2.56888	0.569444	101.631	39	2.51175	0.683761	100.996	51	2.16036	0.772436
ILMN_1237057	99.4814	47	1.72126	0.891026	100.814	65	1.69096	0.817308	108.855	48	2.93784	0.251068	100.897	63	1.73345	0.875	103.15	43	2.9897	0.564103	104.451	45	2.23656	0.513889
ILMN_1214957	108.986	47	2.3184	0.220085	113.543	56	3.22493	0.110043	108.897	49	2.01614	0.25	102.703	37	2.2909	0.768162	109.091	45	1.99367	0.172009	110.257	65	1.76609	0.168803
ILMN_2550168	115.487	42	3.1318	0.0619658	111.855	46	2.53915	0.147436	117.313	42	2.11238	0.0566239	109.347	57	2.07179	0.267094	107.879	39	2.41544	0.221154	120.914	38	3.79354	0.034188
ILMN_2607572	100.754	36	2.06332	0.817308	106.766	35	2.59557	0.360043	100.969	35	2.18849	0.793803	105.024	49	2.5972	0.554487	103.2	43	2.4046	0.555556	103.687	39	2.74701	0.569444
ILMN_2855371	102.296	35	2.56025	0.685897	102.481	38	2.03428	0.700855	102.152	40	2.09299	0.712607	104.779	50	1.6518	0.580128	102.198	40	1.65479	0.642094	110.496	41	3.95347	0.165598
ILMN_1229131	108.638	51	1.81398	0.232906	114.042	48	2.6965	0.0982906	107.931	38	2.31953	0.28312	108.838	37	2.26924	0.298077	109.581	46	1.47498	0.159188	106.278	37	1.93509	0.371795
ILMN_2453606	102.777	48	1.56246	0.643162	104.521	53	2.18964	0.537393	104.697	60	1.81151	0.517094	108.234	56	1.9712	0.327991	103.159	64	1.93203	0.564103	100.475	40	1.61874	0.810897
ILMN_2450718	116.502	44	3.18417	0.0502137	113.022	40	2.36024	0.117521	111.523	34	3.08266	0.155983	115.525	46	2.77317	0.0897436	112.082	54	2.71953	0.103633	117.828	57	3.15709	0.0523504
ILMN_2500207	105.362	59	1.93602	0.431624	107.346	43	2.845	0.32906	105.713	38	2.3803	0.415598	105.602	44	1.80763	0.510684	103.316	56	1.82773	0.541667	105.563	57	2.19975	0.423077
ILMN_2709557	107.752	49	2.34765	0.277778	104.301	43	2.0736	0.558761	110.061	41	2.73159	0.202991	110.694	28	3.71605	0.195513	105.097	34	2.03252	0.401709	105.016	49	2.21665	0.46688
ILMN_1219593	104.576	51	1.96958	0.481838	117.136	46	3.56965	0.0641026	104.744	44	1.84143	0.510684	105.856	40	2.35949	0.49359	108.988	42	1.81178	0.173077	104.206	45	1.68198	0.536325
ILMN_1224390	133.782	52	2.85998	0.00320513	129.736	53	3.02429	0.00854701	124.554	57	2.52933	0.0160256	137.083	49	3.38693	0.00213675	125.416	49	2.86242	0.00961539	127.91	60	2.82071	0.00854701
ILMN_2793688	110.392	34	3.18038	0.169872	119.468	40	2.82792	0.0416667	109.746	46	2.02288	0.211538	120.559	40	2.62188	0.0416667	114.517	43	2.02675	0.0683761	114.019	49	2.55032	0.0940171
ILMN_2429783	104.568	41	2.59087	0.481838	106.809	38	2.12704	0.357906	106.473	54	2.27739	0.361111	107.874	53	2.26875	0.347222	105.119	45	2.19605	0.400641	107.236	35	2.36713	0.310897
ILMN_1245773	103.114	35	3.15954	0.613248	103.493	53	2.00152	0.617521	101.218	48	1.65615	0.774573	107.126	44	2.46447	0.407051	106.765	40	2.59457	0.271367	107.659	52	2.6528	0.280983
ILMN_2507044	213.241	49	6.81679	0	210.511	57	6.26574	0	223.275	58	6.19715	0	229.501	55	8.82506	0	197.52	50	6.38458	0	210.831	56	5.64758	0
ILMN_2700765	131.548	27	4.87214	0.0042735	137.587	43	4.37513	0.00213675	142.596	34	4.98894	0.00106838	130.808	31	3.61552	0.00641026	129.158	30	3.89928	0.00534188	129.741	34	4.143	0.00747863
ILMN_2490287	264.183	54	8.95633	0	277.228	50	8.24967	0	326.387	53	11.1277	0	316.919	47	9.67023	0	261.827	39	9.41654	0	298.282	39	8.78408	0
ILMN_1233889	407.9	31	16.6852	0	440.122	35	19.0482	0	404.88	35	20.9715	0	482.485	33	20.6504	0	456.391	32	23.8507	0	502.842	33	23.456	0
ILMN_1246137	108.249	55	1.84711	0.251068	113.077	46	3.32651	0.117521	111.59	54	2.4862	0.152778	112.08	47	2.54893	0.154915	107.516	53	2.26562	0.238248	118.109	45	2.83196	0.0491453
ILMN_2773491	2255.08	48	87.5883	0	2180.12	48	83.8003	0	2343.03	40	73.2374	0	2230.03	58	80.1262	0	2183.04	51	64.309	0	2150.78	45	77.512	0
ILMN_2487046	318.687	40	17.693	0	358.62	38	16.5183	0	351.238	41	16.638	0	341.527	36	14.8866	0	343.335	38	15.5095	0	423.79	48	16.2809	0
ILMN_2543616	138.471	60	3.29361	0.00106838	128.462	56	2.35973	0.00961539	123.402	50	2.40805	0.0213675	119.658	59	2.28057	0.0459402	118.359	45	2.64244	0.0309829	123.145	61	2.48679	0.0235043
ILMN_1231213	101.881	49	2.32163	0.721154	99.8809	44	1.74677	0.875	100.771	52	1.99486	0.805556	99.2353	46	2.0634	0.940171	98.3485	44	2.21957	0.916667	98.089	47	2.25473	0.926282
ILMN_2671528	107.478	42	2.24795	0.290598	104.13	46	2.04108	0.569444	101.948	39	1.47099	0.724359	104.742	51	2.17688	0.583333	101.781	39	2.03274	0.668803	97.5638	35	1.72825	0.941239
ILMN_2426380	237.964	54	7.64449	0	233.738	56	7.06635	0	274.587	59	10.4806	0	256.8	52	9.93759	0	258.95	38	9.51767	0	273.975	48	8.39874	0
ILMN_2681311	153.508	39	4.37575	0	151.296	35	4.77269	0	173.824	44	4.84187	0	165.821	30	7.17063	0	156.934	42	4.35343	0	160.541	36	5.26435	0
ILMN_1228596	106.403	40	2.61236	0.362179	110.233	33	3.28527	0.186966	101.409	30	1.93283	0.761752	100.364	35	2.01547	0.896367	101.911	44	2.22643	0.65812	109.381	29	5.0267	0.198718
ILMN_2719322	151.316	38	4.49677	0	150.17	44	4.02896	0	158.329	47	4.6561	0	166.218	44	3.85523	0	158.349	41	4.22371	0	134.767	32	3.63938	0.0042735
ILMN_2629400	102.821	33	2.20023	0.639957	104.143	49	1.94686	0.567308	112.274	41	2.63732	0.138889	106.154	46	2.22735	0.474359	109.017	39	2.13839	0.173077	105.251	44	2.0491	0.44765
ILMN_1255634	178.843	34	6.70475	0	182.949	36	5.71453	0	178.058	43	5.68446	0	184.591	30	6.28802	0	180.403	30	8.826	0	183.629	40	6.19153	0
ILMN_2839142	177.775	33	6.00014	0	179.228	37	5.82251	0	204.745	37	7.23041	0	212.024	28	9.97565	0	184.145	41	5.79648	0	218.031	25	12.0252	0
ILMN_2839145	302.051	32	8.53869	0	323.533	54	9.85966	0	378.54	58	11.2365	0	335.348	53	10.0628	0	305.462	33	11.1648	0	414.848	33	14.2267	0
ILMN_2617468	110.664	29	2.48869	0.162393	110.429	34	2.4111	0.184829	217.826	22	9.8817	0	107.482	37	2.7423	0.380342	109.006	35	2.82359	0.173077	116.959	38	2.58662	0.0555556
ILMN_2483117	121.982	54	2.68716	0.0181624	127.658	53	2.97788	0.0106838	126.303	62	2.97409	0.0149573	115.848	52	2.57956	0.0844017	118.259	59	2.41378	0.0320513	121.653	56	2.67144	0.0299145
ILMN_2632811	98.0725	33	2.00797	0.943376	103.897	33	3.07811	0.587607	105.175	38	3.03955	0.457265	99.8923	45	1.70591	0.918803	100.57	38	2.38741	0.766026	106.816	35	2.46326	0.338675
ILMN_2463630	103.004	53	1.66655	0.620726	106.469	68	2.20881	0.388889	100.322	41	1.59266	0.832265	107.619	60	2.48806	0.372863	107.245	41	2.45639	0.244658	107.384	66	1.86011	0.297009
ILMN_1245211	101.755	65	1.75182	0.731838	101.324	56	1.92691	0.782051	98.4548	54	1.8473	0.931624	101.218	57	1.86967	0.858974	104.311	64	2.26689	0.463675	102.978	53	1.97987	0.633547
ILMN_1219656	287.288	43	9.40418	0	336.435	41	15.7503	0	308.8	29	14.1623	0	268.956	49	9.71247	0	302.757	40	12.4286	0	312.173	29	13.7289	0
ILMN_1221262	353.04	49	11.3659	0	363.069	25	15.6618	0	399.592	32	15.0354	0	366.886	42	13.8509	0	324.643	33	15.9423	0	405.074	42	14.763	0
ILMN_2872246	173.934	40	5.42187	0	151.383	47	3.42036	0	171.017	45	4.78558	0	155.697	61	3.79288	0	167.135	44	4.46647	0	168.584	41	6.34628	0
ILMN_1222599	230.782	41	8.4214	0	215.674	30	8.82153	0	214.767	58	6.00278	0	192.969	51	5.18705	0	195.074	57	5.16895	0	227.634	56	9.08052	0
ILMN_1226294	112.46	41	3.33276	0.108974	111.902	37	2.0658	0.145299	111.913	45	2.72383	0.151709	106.617	45	2.6769	0.442308	107.066	47	2.1262	0.253205	112.249	46	2.57866	0.128205
ILMN_1223327	104.768	38	2.35162	0.473291	101.195	44	2.08626	0.791667	101.672	31	1.97219	0.748932	110.44	40	2.61237	0.214744	102.191	39	2.29791	0.642094	107.06	41	2.05256	0.324786
ILMN_1241128	190.026	37	4.84175	0	213.845	46	6.41521	0	194.739	27	8.26607	0	202.083	57	6.15887	0	205.211	42	7.88068	0	228.24	53	6.95514	0
ILMN_2543672	104.308	33	2.18909	0.507479	108.794	59	1.9335	0.244658	101.965	35	1.81915	0.724359	105.361	46	1.81807	0.524573	103.812	61	1.95196	0.49359	108.84	47	2.49552	0.217949
ILMN_2635850	322.993	39	12.6382	0	310.007	44	11.9729	0	267.244	31	7.99447	0	292.55	54	11.6446	0	266.958	44	9.40383	0	295.662	31	11.5739	0
ILMN_2631712	108.572	51	2.3077	0.237179	105.349	41	2.60474	0.473291	106.015	31	2.77162	0.388889	110.224	43	2.2262	0.223291	103.209	39	1.69645	0.554487	107.111	31	2.29276	0.321581
ILMN_2944301	164.15	35	5.30507	0	173.21	37	6.64752	0	204.124	50	6.29921	0	174.565	34	6.65141	0	192.589	29	6.35219	0	211.483	28	8.87451	0
ILMN_2641751	171.834	36	5.28717	0	164.952	62	3.08987	0	185.2	56	4.76112	0	170.221	47	6.00803	0	163.392	56	4.38291	0	203.202	44	6.33592	0
ILMN_1259470	768.944	41	20.7105	0	661.635	41	22.856	0	767.379	47	26.4172	0	724.875	45	25.6991	0	685.953	36	20.7656	0	673.651	48	22.2993	0
ILMN_2764607	317.427	36	10.828	0	265.473	50	8.0061	0	291.402	50	8.81989	0	322.093	44	7.52417	0	290.846	44	8.86215	0	275.762	47	7.54702	0
ILMN_2742293	608.367	44	16.139	0	671.342	42	27.4026	0	695.045	40	26.1775	0	657.131	45	22.9382	0	571.332	36	19.607	0	658.371	43	24.1291	0
ILMN_2757087	134.94	23	4.64934	0.00320513	162.494	42	5.24835	0	157.67	30	5.50998	0	156.607	36	4.24902	0	140.427	41	4.43716	0.00106838	157.413	37	5.43011	0
ILMN_2498219	101.114	56	1.66471	0.78312	104.799	53	1.75853	0.513889	102.089	43	1.88904	0.71688	106.281	48	1.84442	0.464744	98.2694	55	1.74948	0.92094	100.285	46	2.08174	0.824786
ILMN_2636041	106.829	43	2.50539	0.333333	109.037	40	3.05509	0.232906	97.4501	32	2.76363	0.950855	105.184	40	2.71138	0.53953	106.227	40	3.48892	0.313034	106.197	37	2.22998	0.377137
ILMN_1257530	104.714	37	3.26213	0.475427	101.766	51	1.69982	0.754274	107.198	37	2.64054	0.321581	103.1	48	1.56313	0.733974	99.7994	48	1.72735	0.831197	100.941	51	2.17948	0.775641
ILMN_2616099	93.7275	44	1.49739	0.996795	98.2191	60	1.80381	0.95406	98.7271	63	1.58712	0.916667	100.085	47	1.82452	0.911325	99.1279	57	1.22468	0.882479	98.2728	54	1.69393	0.922009
ILMN_1259404	110.192	45	2.73042	0.175214	112.129	42	2.19251	0.138889	108.436	36	2.69014	0.264957	103.606	55	1.92101	0.686966	107.855	63	2.34055	0.221154	107.39	33	2.79989	0.297009
ILMN_2728429	107.343	39	2.90379	0.29594	133.086	33	4.4041	0.00534188	108.654	50	2.89169	0.257479	101.083	46	1.71216	0.867521	105.092	54	1.75377	0.401709	104.804	32	2.43646	0.479701
ILMN_1220430	495.216	35	20.8075	0	522.668	63	15.9378	0	519.491	40	20.2025	0	413.1	41	13.7078	0	455.747	43	12.4545	0	508.837	34	17.141	0
ILMN_2694257	361.499	49	10.6624	0	414.825	40	13.2746	0	487.013	44	17.3159	0	386.484	44	15.1625	0	373.4	37	16.3589	0	451.999	42	12.2043	0
ILMN_2676406	98.5919	37	2.27029	0.926282	99.8095	40	1.87014	0.879274	101.01	46	1.93955	0.790598	99.0547	37	1.73917	0.944444	101.98	40	2.16223	0.654915	99.0937	44	1.55714	0.887821
ILMN_1242700	174.45	55	4.46903	0	171.419	63	4.09171	0	188.476	44	5.13079	0	203.034	58	7.48041	0	186.315	56	5.12709	0	199.911	50	6.40133	0
ILMN_1259018	111.931	54	2.25944	0.120727	107.564	55	1.68821	0.315171	107.581	47	2.12739	0.29594	111.898	47	2.37376	0.160256	110.914	47	2.48893	0.129274	114.151	54	2.53161	0.0918803
ILMN_1222269	104.827	36	2.99627	0.467949	102.975	55	1.72145	0.663462	111.598	37	3.11098	0.152778	102.556	35	2.15889	0.778846	105.087	35	2.29938	0.401709	108.48	35	2.43173	0.229701
ILMN_2622066	104.172	32	1.87192	0.511752	107.93	39	2.71948	0.28953	107.578	47	1.87935	0.29594	107.275	45	1.8496	0.393162	105.654	37	2.65385	0.36859	108.455	51	1.90548	0.232906
ILMN_1240968	99.5592	44	1.98174	0.885684	103.645	44	2.107	0.607906	100.2	47	2.11287	0.842949	104.103	68	1.54447	0.643162	100.632	45	2.12679	0.762821	104.481	46	2.60807	0.512821
ILMN_1254307	167.019	39	6.31728	0	159.782	42	5.58074	0	215.196	41	7.34262	0	154.093	31	5.33768	0	183.038	48	6.37325	0	167.777	30	7.88363	0
ILMN_1258998	110.726	40	2.60554	0.159188	107.781	34	2.64197	0.299145	111.758	35	3.08862	0.152778	107.775	31	2.62285	0.361111	111.438	40	3.31694	0.117521	110.42	32	3.29078	0.166667
ILMN_1258728	117.907	29	4.00311	0.042735	114.982	55	2.16529	0.0854701	120.803	44	2.89318	0.0331197	107.209	36	2.57938	0.398504	105.653	42	2.00486	0.36859	109.975	48	2.26701	0.179487
ILMN_2663788	102.192	47	2.04351	0.693376	103.156	52	2.46997	0.648504	102.403	54	1.99206	0.699786	105.96	57	2.17001	0.487179	102.926	59	1.83451	0.583333	109.343	53	2.60274	0.199786
ILMN_2461936	102.87	52	1.89937	0.634615	103.408	53	2.73252	0.629274	103.66	55	2.02512	0.603633	108.679	53	2.70483	0.303419	104.268	50	1.89635	0.465812	100.168	39	2.65252	0.833333
ILMN_1229428	108.59	51	2.02561	0.236111	102.385	46	1.84386	0.702991	105.288	60	2.12737	0.446581	109.579	44	2.82632	0.258547	100.829	59	1.99263	0.74359	110.21	42	3.5784	0.172009
ILMN_2774244	166.257	43	5.31815	0	168.294	46	4.6875	0	205.127	45	6.95131	0	175.161	48	6.81253	0	161.115	47	5.25097	0	178.25	56	4.82757	0
ILMN_1237432	156.283	40	4.5612	0	145.689	26	6.39257	0.00213675	156.918	38	5.46334	0	145.178	41	4.08603	0.00106838	148.159	43	4.80832	0	168.135	37	5.85328	0
ILMN_2963432	194.89	28	9.28574	0	185.165	27	9.15	0	195.535	32	9.26261	0	184.715	34	7.29174	0	185.259	31	10.3502	0	224.988	31	14.3637	0
ILMN_2746704	2037.03	49	64.5256	0	2195.2	67	70.1598	0	1614.04	62	39.2525	0	2154.29	72	54.0571	0	1985.74	61	57.1849	0	1894.01	58	48.1246	0
ILMN_2543624	104.788	47	2.50448	0.472222	121.451	47	3.43411	0.0309829	113.508	41	3.71362	0.114316	117.62	54	2.72016	0.0673077	109.491	51	2.48289	0.160256	116.364	49	2.65787	0.0587607
ILMN_1222813	1370.45	53	26.3106	0	1333.16	58	27.6236	0	975.132	59	26.7105	0	1245.6	72	28.3099	0	1038.11	52	23.8537	0	873.888	55	25.8059	0
ILMN_2587978	105.067	38	2.36685	0.448718	107.242	38	2.83927	0.33547	110.593	38	2.86206	0.183761	105.224	33	2.55879	0.53312	107.404	44	2.18423	0.239316	103.523	33	2.6305	0.589744
ILMN_1260569	233.416	53	8.47494	0	246.845	61	7.04217	0	261.155	61	7.69171	0	240.863	72	7.92655	0	224.684	59	6.75643	0	264.2	57	8.94475	0
ILMN_2616630	339.108	49	8.60371	0	345.457	51	10.1029	0	429.795	50	13.9005	0	325.423	59	9.05356	0	361.884	44	10.1409	0	454.115	39	13.1814	0
ILMN_1251065	230.521	31	9.78052	0	214.662	44	6.75005	0	303.384	36	12.2711	0	235.106	40	8.07002	0	221.057	39	7.16409	0	258.825	36	11.0461	0
ILMN_1251930	289.797	31	10.9782	0	269.716	34	10.9276	0	304.721	34	10.8294	0	271.16	33	11.0852	0	238.473	25	10.0088	0	272.855	47	11.0278	0
ILMN_2656871	272.145	47	8.45784	0	251.481	41	7.78971	0	342.105	47	10.6897	0	251.663	37	9.92911	0	239.111	49	7.56844	0	261.846	53	8.74705	0
ILMN_2883952	114.287	35	2.74537	0.0769231	120.377	38	2.57641	0.0363248	132.638	44	3.75523	0.0042735	119.015	43	2.87471	0.0555556	110.575	28	3.05351	0.134615	123.971	46	2.94962	0.0213675
ILMN_1213274	104.381	43	2.30281	0.5	106.966	49	2.06159	0.347222	101.644	41	1.89077	0.75	104.549	53	2.19391	0.596154	100.948	49	1.67412	0.728633	102.378	41	2.14951	0.685897
ILMN_2621791	105.05	55	2.19699	0.449786	109.422	53	2.55657	0.214744	103.611	56	1.51033	0.605769	107.537	54	1.86005	0.376068	109.495	51	2.87983	0.160256	103.839	47	2.092	0.561966
ILMN_2745614	1872.03	35	92.2679	0	2112.99	32	62.1916	0	1047.68	31	44.4834	0	1673.91	50	64.4042	0	1886.27	40	78.2808	0	1892.18	36	84.2231	0
ILMN_2456401	392.568	61	9.7664	0	349.539	53	9.8492	0	506.329	52	12.6709	0	412.192	61	8.10235	0	359.137	53	7.69996	0	451.223	65	11.2182	0
ILMN_1237614	107.983	56	2.13381	0.266026	100.879	49	1.54503	0.815171	98.2586	60	1.5516	0.935897	100.458	60	2.00975	0.893162	101.444	64	1.79872	0.693376	97.5324	50	1.76294	0.943376
ILMN_1233160	335.16	46	11.4762	0	350.885	42	12.1387	0	380.45	41	12.0514	0	358.156	52	13.5371	0	352.022	40	15.5157	0	357.279	37	15.2225	0
ILMN_1242942	100.553	31	2.53488	0.82906	104.129	28	2.11956	0.569444	109.452	31	2.86512	0.223291	110.12	25	3.36707	0.228632	100.979	17	4.03748	0.726496	108.243	38	3.25943	0.244658
ILMN_2766315	1277.59	46	46.6609	0	1430.5	50	45.4471	0	1386.43	44	32.3826	0	1269.62	51	35.3332	0	1327.89	46	46.5635	0	1437.63	46	42.8343	0
ILMN_2743524	119.946	41	2.17411	0.0309829	126.968	48	3.17809	0.0106838	135.581	55	4.35672	0.00106838	141.132	44	4.75686	0.00213675	128.503	49	3.30837	0.00534188	124.925	58	3.08465	0.0181624
ILMN_2774587	143.129	38	3.72874	0	142.264	35	4.864	0.00213675	142.758	61	3.61871	0.00106838	148.631	47	4.46982	0.00106838	148.102	54	4.13095	0	143.652	46	3.89947	0.00213675
ILMN_2466809	377.616	42	7.87556	0	389.329	56	9.44714	0	553.737	53	18.3915	0	395.664	59	9.91193	0	377.199	59	10.9677	0	441.635	41	16.03	0
ILMN_1227679	111.59	64	2.14986	0.134615	113.364	66	2.1171	0.114316	110.496	61	1.86117	0.191239	112.038	59	2.01528	0.154915	117.136	50	2.73151	0.0384615	110.47	55	2.15674	0.165598
ILMN_2703678	97.1076	32	1.98822	0.96688	100.675	51	2.10812	0.832265	101.013	33	1.8132	0.790598	105.831	46	2.12605	0.49359	101.859	44	2.02744	0.663462	103.845	23	1.89337	0.560897
ILMN_2543655	115.124	52	2.79053	0.0683761	116.243	47	2.34938	0.0705128	121.965	39	2.5965	0.0245727	117.692	56	2.58258	0.0651709	111.334	46	1.83853	0.120727	116.809	63	1.9578	0.0566239
ILMN_2699294	1817.01	46	52.6495	0	1731.83	38	51.3738	0	1658.27	45	59.8146	0	1961.31	38	51.5276	0	1745.55	46	48.3694	0	1781.37	34	52.1096	0
ILMN_2665597	572.542	50	20.3611	0	596.874	59	21.9388	0	481.827	43	21.2598	0	579.851	59	27.3048	0	551.766	54	17.4911	0	600.993	69	22.4492	0
ILMN_2896944	1244.3	38	49.723	0	1386.83	46	46.3017	0	1319.94	36	58.7248	0	1337.99	15	77.9096	0	1384.24	33	54.3774	0	1605.44	38	68.9783	0
ILMN_2970899	105.68	29	2.24123	0.403846	104.037	31	2.56811	0.57265	97.543	33	1.83087	0.94765	103.284	33	2.44517	0.720085	103.74	37	2.60165	0.498932	96.8336	26	2.19295	0.965812
ILMN_2970900	103.433	33	2.76832	0.582265	103.119	28	3.96993	0.650641	101.959	30	2.39307	0.724359	106.242	37	2.28806	0.469017	102.235	37	2.13062	0.641026	108.49	43	2.5831	0.229701
ILMN_2597810	103.669	46	2.60162	0.558761	102.797	57	1.89094	0.673077	109.503	43	2.97657	0.222222	101.709	45	2.30494	0.834402	103.38	51	2.18872	0.532051	104.19	45	3.19155	0.537393
ILMN_2639402	130.285	36	3.49424	0.00641026	132.197	37	5.11937	0.00534188	129.671	32	3.50699	0.00961539	132.949	39	4.09002	0.0042735	124.815	34	3.52504	0.0128205	127.953	37	3.46349	0.00854701
ILMN_2981896	191.358	39	7.6085	0	181.936	26	7.6439	0	196.993	38	10.0812	0	202.917	45	6.99627	0	194.867	32	8.01214	0	186.691	38	7.36148	0
ILMN_2604310	122.566	41	3.03332	0.0160256	117.973	32	2.75164	0.0576923	121.044	38	2.59295	0.0309829	125.091	42	2.83161	0.0181624	121.068	50	1.79694	0.0224359	122	43	2.43013	0.0288462
ILMN_2684402	1299.43	62	29.6499	0	1087.42	39	46.9321	0	1059.74	60	30.9849	0	1270.08	53	45.6977	0	1090.8	48	36.9059	0	1156.38	51	37.6183	0
ILMN_2745462	117.571	34	2.86965	0.0438034	116.924	56	1.73252	0.0651709	111.983	55	2.09015	0.148504	121.638	46	3.56557	0.0384615	113.362	52	2.48681	0.0844017	118.849	50	2.64359	0.0405983
ILMN_2745463	125.691	46	3.20848	0.00961539	124.879	63	2.60819	0.0128205	117.644	60	2.00771	0.0534188	117.424	68	2.42402	0.0683761	111.947	52	2.35977	0.105769	121.059	50	2.54492	0.0331197
ILMN_1232067	572.193	49	24.1214	0	638.57	53	21.5809	0	595.536	44	25.5285	0	661.348	43	30.8408	0	583.684	45	27.8534	0	610.473	39	20.5671	0
ILMN_1232995	97.7862	32	2.38321	0.95406	103.907	41	2.43431	0.587607	102.026	28	2.06691	0.719017	104.496	34	2.02743	0.604701	100.061	37	1.86324	0.811966	97.7518	43	1.87466	0.935897
ILMN_2596821	115.007	55	2.07672	0.0694445	117.293	46	2.45185	0.0619658	113.318	45	2.24335	0.120727	115.381	43	2.71367	0.0918803	114.956	61	2.23915	0.0576923	112.409	48	2.39355	0.121795
ILMN_1253900	841.339	46	29.8036	0	919.491	57	25.8417	0	835.104	50	22.7033	0	929.937	34	23.5075	0	933.395	58	24.7754	0	988.819	56	27.7759	0
ILMN_2645517	100.332	57	1.67376	0.845085	106.518	50	1.74607	0.384615	103.954	57	1.80134	0.580128	101.821	43	2.07234	0.824786	104.963	43	2.27454	0.40812	104.793	35	2.70169	0.480769
ILMN_1239776	588.094	56	13.7796	0	619.964	64	16.6896	0	479.56	70	13.4683	0	655.52	56	20.4725	0	634.007	58	16.8515	0	465.749	49	14.0719	0
ILMN_2912439	726.129	31	27.6705	0	744.026	38	26.3129	0	686.202	28	35.1396	0	806.222	39	30.5882	0	736.378	41	27.4761	0	712.567	33	30.2763	0
ILMN_2766875	259.757	62	6.98986	0	284.298	53	9.08852	0	221.207	51	6.47945	0	199.626	48	4.86451	0	199.713	41	6.87063	0	189.494	38	6.39766	0
ILMN_2482178	178.855	47	5.80658	0	172.097	58	5.1127	0	162.696	46	5.10672	0	150.627	55	3.81143	0	152.367	54	3.74986	0	138.802	45	4.77998	0.0042735
ILMN_2543711	105.432	38	3.11569	0.42735	106.608	35	2.46869	0.377137	101.674	30	1.99738	0.748932	109.268	45	2.15887	0.269231	105.476	39	2.25684	0.382479	106.419	39	2.62088	0.366453
ILMN_1231718	472.556	49	17.4996	0	347.938	38	14.6353	0	413.505	50	15.4305	0	363.496	41	15.8941	0	351.765	43	14.1709	0	435.87	47	17.9494	0
ILMN_2875089	3014.67	30	81.8928	0	3053.15	50	58.6251	0	3301.58	37	108.074	0	2823.4	44	75.704	0	2758.99	28	71.9325	0	2749.98	53	88.6305	0
ILMN_1221829	100.657	48	1.99912	0.823718	104.977	50	2.29545	0.498932	104.896	52	1.99821	0.496795	107.761	52	2.39256	0.363248	103.092	47	2.08197	0.568376	107.043	51	2.40251	0.326923
ILMN_2647318	104.21	27	2.87769	0.509615	107.875	38	2.40119	0.291667	105.69	37	2.95979	0.417735	106.732	38	2.43633	0.436966	103.839	35	3.24281	0.491453	107.237	32	2.42205	0.310897
ILMN_2701207	202.572	33	8.95516	0	203.886	28	11.5189	0	159.873	22	8.12956	0	222.88	31	15.0321	0	212.631	35	12.1946	0	209.672	34	13.2035	0
ILMN_2699665	105.39	58	1.97842	0.430556	108.475	54	1.76229	0.25	127.404	57	2.79245	0.0138889	110.61	53	2.06976	0.200855	110.094	44	2.81206	0.146368	114.945	38	3.05522	0.0769231
ILMN_1221592	159.505	30	4.85628	0	170.289	40	4.85859	0	163.277	30	5.14777	0	166.915	45	5.58841	0	161.525	23	7.13401	0	150.179	33	4.70101	0
ILMN_1228498	117.65	51	2.78339	0.0438034	113.71	40	3.12679	0.106838	116.501	45	2.81846	0.0619658	122.655	39	3.68935	0.0288462	118.424	49	2.96274	0.0309829	121.046	36	3.16781	0.0331197
ILMN_2980898	112.959	34	2.9496	0.0961538	118.981	35	3.58292	0.0448718	111.953	36	2.98748	0.148504	109.331	36	2.95135	0.267094	120.145	39	3.57207	0.0245727	119.214	34	4.15185	0.0373932
ILMN_1225061	103.992	28	2.67181	0.529915	104.796	43	2.04247	0.513889	103.263	35	2.93047	0.633547	106.461	47	2.2399	0.45406	102.147	46	1.64215	0.644231	103.27	41	1.63908	0.610043
ILMN_1246756	273.906	33	12.1203	0	296.532	43	8.32721	0	244.643	34	8.35749	0	336.711	47	12.8824	0	272.512	41	6.85761	0	279.523	39	8.13308	0
ILMN_2873180	1212.55	51	29.7798	0	1394.02	36	53.1438	0	1530.18	38	23.7822	0	1442.25	50	40.1262	0	1324.72	46	35.1665	0	1441.05	43	32.8333	0
ILMN_2447708	104.422	44	1.64686	0.49359	95.2036	44	1.55263	0.996795	103.532	56	1.67545	0.613248	101.055	56	1.59971	0.869658	97.2737	37	2.56818	0.955128	97.1165	45	1.52629	0.958333
ILMN_1221983	517.036	35	19.2473	0	507.535	42	14.2681	0	551.694	38	20.879	0	546.781	40	24.4738	0	538.866	53	18.9284	0	525.082	44	20.7776	0
ILMN_2646649	103.12	42	2.44553	0.613248	105.012	50	2.54474	0.497863	101.629	37	2.46147	0.75	106.412	35	2.86362	0.458333	110.012	38	2.81132	0.146368	104.438	37	2.24852	0.513889
ILMN_3120652	1101.11	53	27.5587	0	1104	36	42.1111	0	1123.1	31	41.1949	0	1056.14	46	32.727	0	968.685	36	22.3874	0	983.258	43	23.1622	0
ILMN_1222682	163.679	30	5.1908	0	170.401	45	4.54419	0	170.404	44	5.18029	0	171.052	39	5.30693	0	174.714	51	5.64967	0	159.124	44	3.57701	0
ILMN_3045152	107.643	23	2.38414	0.28312	110.507	41	2.67046	0.183761	110.413	27	3.42626	0.192308	118.223	21	4.03815	0.0630342	112.088	35	3.0145	0.103633	113.907	35	3.21848	0.0950855
ILMN_2592449	114.636	36	3.18488	0.073718	111.351	31	3.44317	0.165598	119.843	47	3.63386	0.0373932	116.3	29	5.07827	0.0769231	111.85	22	3.2516	0.107906	114.332	55	2.55047	0.0876068
ILMN_1230176	364.805	63	10.2274	0	429.841	51	12.6772	0	377.599	36	16.0809	0	473.491	45	17.0844	0	434.941	63	13.6325	0	390.241	58	16.9164	0
ILMN_1226923	191.881	43	5.62214	0	205.833	50	5.78393	0	201.68	43	7.66507	0	230.618	46	8.09838	0	218.024	40	7.16478	0	200.042	53	6.25268	0
ILMN_2756074	220.129	33	10.584	0	229.134	38	8.43502	0	229.407	29	8.10974	0	225.581	47	7.43008	0	221.673	39	8.32182	0	230.083	38	7.93622	0
ILMN_2712151	123.562	59	3.03964	0.0149573	117.681	39	3.12811	0.0598291	123.549	51	3.78298	0.017094	121.549	42	2.51931	0.0384615	119.54	58	3.06605	0.025641	123.123	41	3.27719	0.0235043
ILMN_2888940	117.746	43	3.5393	0.0438034	110.183	40	2.28692	0.188034	106.182	47	1.83332	0.373932	113.265	42	2.66628	0.126068	109.737	34	2.64653	0.155983	106.232	38	2.78303	0.375
ILMN_1244756	103.865	40	2.31295	0.541667	103.141	31	3.8504	0.649573	106.249	32	2.7481	0.369658	108.685	39	3.12945	0.303419	99.7683	32	2.59297	0.833333	107.046	23	3.52504	0.326923
ILMN_1251962	106.346	49	2.42671	0.364316	108.394	56	2.37339	0.254273	108.734	39	2.12546	0.253205	107.834	43	2.3165	0.350427	104.752	42	2.73164	0.426282	107.164	49	2.13402	0.317308
ILMN_1239860	331.551	37	11.7748	0	305.36	28	13.9137	0	300.813	48	12.5683	0	340.423	31	17.1344	0	310.892	25	18.0695	0	313.023	45	12.8706	0
ILMN_2684667	1229.18	50	36.1301	0	1121.28	27	66.181	0	965.053	56	32.7563	0	1288.52	38	55.1555	0	1186.92	34	46.7837	0	1120.05	43	40.8295	0
ILMN_2593257	100.942	40	2.19219	0.798077	99.8926	36	2.03613	0.875	106.596	36	3.28796	0.360043	107.202	36	2.4608	0.398504	99.5622	37	2.21586	0.851496	103.166	27	2.68396	0.620726
ILMN_2665943	109.45	35	3.62459	0.198718	111.265	40	2.827	0.166667	104.641	37	2.29151	0.520299	111.709	43	2.60119	0.167735	109.248	39	2.7411	0.167735	109.281	45	2.04937	0.199786
ILMN_1221820	103.687	37	2.10991	0.556624	104	29	2.41308	0.574786	103.727	25	2.35762	0.596154	111.441	27	3.27835	0.17094	106.883	31	2.70291	0.266026	105.817	40	1.35973	0.399573
ILMN_2724415	490.253	35	16.6314	0	510.34	41	13.2844	0	567.272	45	13.0711	0	491.276	32	16.9781	0	452.059	27	14.6615	0	528.325	33	14.5065	0
ILMN_2640140	228.318	50	5.59532	0	229.455	41	7.69092	0	226.673	47	5.91114	0	232.969	50	7.53878	0	240.665	36	7.59869	0	240.47	32	6.97156	0
ILMN_2602607	1784.96	46	46.4794	0	1699.95	40	56.1699	0	2039.18	54	42.5526	0	1900.35	57	44.2764	0	1833.87	50	44.3488	0	2018.23	45	49.2596	0
ILMN_2546510	686.053	53	19.0935	0	697.216	59	22.643	0	884.545	44	31.7616	0	721.84	51	21.6058	0	655.988	43	18.3699	0	696.11	65	20.1977	0
ILMN_2446990	105.018	27	3.11568	0.452991	108.202	40	2.11235	0.268162	104.801	41	2.31613	0.503205	101.75	29	1.97053	0.831197	101.828	31	2.642	0.66453	105.736	39	2.4666	0.407051
ILMN_1252623	115.067	46	2.07489	0.0694445	127.058	57	2.49762	0.0106838	126.022	50	2.5556	0.0149573	123.834	45	2.33652	0.0245727	130.319	50	2.79283	0.00320513	131.72	49	3.53233	0.00641026
ILMN_2757861	368.12	38	12.4673	0	380.67	42	10.7027	0	455.084	48	11.4975	0	401.088	37	13.5331	0	394.296	44	9.93524	0	441.115	40	12.3342	0
ILMN_1258587	1371.47	40	57.6968	0	1322.79	52	48.1043	0	1817.66	61	59.8685	0	1406.48	45	45.4064	0	1403.59	50	58.8471	0	1466.17	46	52.337	0
ILMN_1255516	459.563	54	12.6834	0	380.651	51	12.4033	0	336.538	49	11.9767	0	342.748	40	10.4383	0	310.771	56	9.38496	0	271.15	56	7.55673	0
ILMN_2630355	103.867	63	2.29391	0.541667	101.841	42	1.81784	0.75	100.246	40	2.23223	0.837607	106.437	61	1.84618	0.455128	103.323	53	1.61453	0.541667	99.4931	43	1.35114	0.876068
ILMN_1213470	169.263	54	5.182	0	161.127	51	4.2649	0	178.794	53	5.45187	0	152.543	56	4.16716	0	150.792	49	4.77616	0	168.352	54	4.73202	0
ILMN_2695599	282.914	39	11.7353	0	259.784	47	6.35904	0	305.54	33	12.5237	0	295.809	38	11.5025	0	254.327	52	7.01301	0	309.577	60	8.82462	0
ILMN_2449725	134.626	35	3.22483	0.00320513	137.162	37	3.95717	0.00213675	139.13	32	5.25085	0.00106838	148.685	45	3.75946	0.00106838	146.621	42	5.8159	0	141.642	40	4.82543	0.00213675
ILMN_2706652	139.253	25	4.69659	0.00106838	139.328	32	3.76507	0.00213675	142.363	32	5.57452	0.00106838	155.267	36	5.15872	0	136.676	46	2.75949	0.00213675	179.279	37	8.20357	0
ILMN_1245809	425.036	45	13.6909	0	453.361	34	11.9545	0	417.653	50	14.1061	0	404.485	54	11.8503	0	411.129	50	13.427	0	397.951	54	13.7437	0
ILMN_2602204	751.882	36	25.7228	0	803.952	63	16.9323	0	772.215	49	17.3335	0	798.827	43	23.1936	0	722.952	40	24.6338	0	895.161	41	24.109	0
ILMN_2757838	293.003	42	10.204	0	289.323	39	7.20723	0	324.329	33	11.6583	0	287.744	60	6.64568	0	279.1	30	7.69953	0	324.462	35	11.9662	0
ILMN_1253906	164.888	61	3.62097	0	173.735	55	4.11734	0	194.359	47	3.28317	0	168.305	59	3.5758	0	169.886	54	4.21612	0	193.6	50	5.25098	0
ILMN_2697020	101.477	42	1.63133	0.751068	102.969	55	2.18413	0.663462	103.205	62	1.6498	0.636752	106.995	49	2.81287	0.422009	106.792	51	2.62412	0.271367	102.531	54	1.62146	0.673077
ILMN_2544418	130.255	37	5.0622	0.00641026	117.465	36	3.70546	0.0608974	119.509	38	2.77738	0.0384615	123.974	36	3.96767	0.0245727	124.463	34	4.93705	0.0138889	119.505	38	4.1242	0.0373932
ILMN_3163481	183.005	39	6.35602	0	179.382	23	10.3249	0	202.179	35	10.0495	0	167.762	32	5.28931	0	181.056	43	7.03756	0	164.143	31	7.54647	0
ILMN_3011730	109.079	46	2.46966	0.213675	113.874	42	2.57034	0.104701	116.313	43	2.98733	0.0630342	110.926	35	3.18178	0.188034	109.704	36	2.52867	0.155983	117.419	38	3.04386	0.0544872
ILMN_1213868	111.927	52	2.45925	0.120727	109.2	38	3.05685	0.224359	111.857	59	2.56313	0.151709	111.399	39	3.02468	0.17094	107.336	56	2.03233	0.240385	114.075	55	2.53666	0.0940171
ILMN_2417430	200.387	38	7.85667	0	221.834	57	4.91751	0	215.423	55	6.20231	0	225.211	62	6.17277	0	209.314	53	7.4601	0	207.45	42	7.03618	0
ILMN_1257623	142.823	53	3.7247	0	140.099	50	3.41105	0.00213675	204.619	59	5.36116	0	142.79	66	3.53434	0.00213675	141.068	58	3.54383	0.00106838	147.658	62	3.9097	0.00106838
ILMN_2720180	1361.72	55	35.2218	0	1063.82	42	34.4888	0	1855.4	40	48.5197	0	1164.21	32	39.2793	0	1101.82	30	27.6007	0	1139.88	51	24.1414	0
ILMN_1243052	128.121	27	3.61391	0.00747863	133.359	52	2.86214	0.00534188	149.282	32	4.46793	0	135.579	44	3.58517	0.00320513	135.743	43	3.61284	0.00213675	133.359	43	3.02285	0.00641026
ILMN_1229082	1350.2	36	75.8057	0	1543.4	33	77.0766	0	1173.71	33	61.2533	0	1255.42	31	52.5856	0	1028.02	35	78.3958	0	1024.02	37	78.7356	0
ILMN_1229495	107.784	37	2.86939	0.275641	96.2199	33	1.78034	0.991453	104.892	40	2.00611	0.497863	113.889	27	4.41364	0.119658	101.127	26	2.4239	0.719017	98.0489	35	1.58645	0.926282
ILMN_2959372	104.849	46	2.33913	0.46688	109.918	39	2.70113	0.193376	109.204	46	2.26394	0.233974	109.818	48	2.53655	0.246795	108.75	39	2.14225	0.180556	112.174	44	3.04183	0.128205
ILMN_2603898	99.2545	33	3.21067	0.904915	101.312	35	2.05416	0.782051	97.603	36	2.0382	0.94765	103.72	44	1.92144	0.675214	105.075	40	2.6916	0.401709	102.805	39	1.81498	0.650641
ILMN_1213068	100.551	39	1.97118	0.82906	103.162	71	1.90049	0.648504	104.174	48	1.85427	0.563034	102.614	29	3.18294	0.775641	101.533	41	2.3672	0.686966	99.3107	50	1.90323	0.883547
ILMN_1250709	1283.7	36	44.1022	0	1375.49	35	42.291	0	1475.71	37	46.0701	0	1327.47	44	41.3081	0	1183.74	36	38.4417	0	1347.5	27	77.2744	0
ILMN_1245825	108.18	51	2.15482	0.251068	102.41	58	1.82431	0.701923	105.306	55	2.1296	0.444444	103.028	54	1.62412	0.742521	104.289	50	2.07477	0.464744	107.55	60	2.29086	0.28953
ILMN_2546511	102.36	47	1.57484	0.679487	109.284	47	1.89218	0.223291	109.185	46	1.82022	0.235043	108.031	52	1.97459	0.338675	103.486	51	1.64248	0.519231	104.228	57	1.96272	0.53312
ILMN_2717569	532.755	46	21.5708	0	566.267	46	20.2979	0	635.253	40	22.1237	0	572.718	55	19.8053	0	515.925	38	22.9011	0	701.178	42	24.0831	0
ILMN_2957904	267.988	29	10.4475	0	285.952	52	8.15747	0	343.877	38	13.3641	0	317.829	52	11.2263	0	295.944	43	10.7085	0	350.022	43	14.6097	0
ILMN_2957898	161.731	33	5.81528	0	166.987	42	6.43604	0	168.139	34	6.6001	0	160.78	33	5.42601	0	158.654	44	5.72613	0	195.567	32	9.01203	0
ILMN_1226013	102.29	41	1.9233	0.685897	107.929	32	2.77841	0.28953	105.032	28	2.90679	0.476496	106.802	43	2.16645	0.432692	102.282	37	1.86855	0.641026	105.862	35	2.38567	0.396367
ILMN_1232635	121.306	52	2.72611	0.0235043	132.68	31	4.12675	0.00534188	128.992	55	3.0021	0.0106838	121.369	42	2.99445	0.0384615	121.336	35	2.48688	0.0213675	121.543	39	3.19612	0.0299145
ILMN_2555935	124.421	51	3.323	0.0106838	125.334	63	2.66892	0.0117521	129.301	49	3.1734	0.0106838	126.862	55	2.66235	0.0138889	122.08	47	2.97928	0.0192308	137.822	52	4.14876	0.0042735
ILMN_2637272	103.07	40	3.18709	0.617521	105	46	2.73904	0.498932	101.75	43	2.66447	0.744658	104.94	33	2.34856	0.559829	104.955	36	2.65853	0.410256	101.977	43	2.4022	0.709402
ILMN_2419559	101.791	49	1.8617	0.729701	102.515	46	2.1581	0.698718	102.115	40	2.81716	0.715812	105.866	35	3.16319	0.491453	98.7547	44	1.52877	0.897436	100.466	45	1.95436	0.810897
ILMN_2856187	155.835	33	6.63737	0	155.397	41	4.71398	0	160.288	30	6.96016	0	179.313	38	7.97969	0	163.05	39	5.45225	0	185.866	35	6.73409	0
ILMN_2718627	115.884	40	2.52662	0.0576923	110.736	40	1.89812	0.17735	109.012	41	2.07386	0.24359	111.076	45	2.57371	0.182692	106.597	44	1.85643	0.28312	112.163	50	2.06652	0.128205
ILMN_3155342	141.303	34	4.47711	0	142.441	27	5.31728	0.00213675	152.664	41	4.11963	0	152.547	35	5.11546	0	136.119	39	3.81231	0.00213675	148.773	40	5.88781	0
ILMN_3076397	106.982	36	3.07491	0.32265	106.982	46	2.14291	0.346154	108.84	35	3.29639	0.252137	107.207	46	2.59767	0.398504	102.29	42	1.75395	0.639957	100.944	53	1.83045	0.775641
ILMN_1229477	108.738	32	2.97341	0.228632	109.393	45	2.47935	0.21688	103.402	40	2.68008	0.621795	103.886	38	2.41017	0.663462	97.3724	40	1.74537	0.952991	103.413	47	2.0024	0.599359
ILMN_2680665	663.867	25	30.2445	0	747.609	53	25.0876	0	946.241	49	25.1952	0	712.362	46	18.3852	0	712.719	44	23.672	0	857.859	45	25.3421	0
ILMN_3104915	100.033	37	1.73533	0.86859	103.187	38	2.2764	0.647436	96.0703	39	1.74638	0.981838	100.722	33	2.66533	0.886752	104.21	44	2.44186	0.46688	100.703	32	2.06446	0.792735
ILMN_1257551	115.936	39	2.99366	0.0566239	118.614	38	2.70681	0.0480769	123.993	37	3.35912	0.0160256	114.416	46	2.40121	0.108974	112.246	39	2.76034	0.101496	113.239	45	2.792	0.101496
ILMN_2547852	118.566	62	2.81414	0.0373932	119.148	58	2.10759	0.0438034	125.084	55	2.77317	0.0160256	116.824	46	2.25075	0.0715812	116.251	47	2.19841	0.0438034	117.22	53	2.25458	0.0544872
ILMN_2749728	109.097	58	2.44324	0.213675	111.081	55	2.16629	0.167735	108.548	38	1.93779	0.263889	109.593	60	2.06562	0.258547	112.871	51	2.46327	0.0929487	105.738	46	1.99215	0.404915
ILMN_1239032	106.746	50	2.06262	0.339744	113.629	60	2.37709	0.107906	104.906	47	1.92662	0.495727	106.863	41	2.58461	0.429487	108.682	66	2.38437	0.181624	107.228	46	2.33553	0.313034
ILMN_2508057	117.548	50	2.55244	0.0438034	115.435	45	2.60012	0.0833333	118.668	49	3.28568	0.0480769	116.474	48	2.71382	0.0758547	124.286	49	3.42661	0.0138889	113.934	51	1.67166	0.0940171
ILMN_2610609	123.139	43	3.59051	0.0160256	112.908	47	2.33567	0.122863	130.067	43	3.26078	0.00961539	121.715	59	2.69527	0.0373932	119.804	47	2.36982	0.0245727	118.589	43	2.7175	0.0416667
ILMN_1245075	108.784	47	1.65972	0.228632	108.042	55	2.04649	0.284188	117.219	49	2.27213	0.0576923	111.412	50	2.61247	0.17094	107.281	49	2.39871	0.242521	108.073	50	1.50173	0.260684
ILMN_2761445	102.534	29	2.37249	0.67094	109.12	34	2.88165	0.228632	109.217	47	2.32207	0.232906	108.135	41	2.19763	0.334402	108.135	28	2.6059	0.208333	108.131	34	2.32334	0.25641
ILMN_2645662	439.221	43	13.6514	0	470.182	39	12.8313	0	663.886	42	20.008	0	434.091	44	11.1177	0	455.858	27	17.4112	0	435.715	40	12.532	0
ILMN_2616129	104.104	32	2.34014	0.519231	103.567	38	1.95735	0.613248	102.226	46	2.18738	0.709402	103.162	35	1.59247	0.730769	105.613	42	2.33859	0.371795	105.062	42	2.46199	0.463675
ILMN_3068630	108.273	40	2.14189	0.248932	107.212	38	2.4046	0.337607	109.05	42	3.23303	0.241453	106.1	36	1.65786	0.477564	111.048	47	2.46965	0.127137	104.898	35	2.0805	0.472222
ILMN_2669585	105.321	51	1.34857	0.432692	105.164	44	2.0259	0.488248	101.595	50	1.51615	0.75	104.426	56	1.68392	0.613248	107.383	33	2.24429	0.239316	110.079	58	1.95264	0.175214
ILMN_2620131	123.403	38	3.34815	0.0149573	135.634	34	4.21783	0.00320513	126.432	42	3.02803	0.0138889	125.857	41	3.92061	0.0181624	118.138	45	2.55057	0.0320513	126.171	41	3.67409	0.0117521
ILMN_2637624	211.42	35	9.93599	0	191.883	33	6.04083	0	196.142	30	7.50729	0	191.065	38	7.67783	0	185.822	36	7.44287	0	188.367	37	6.46558	0
ILMN_2805697	395.613	43	13.2912	0	359.935	44	12.1197	0	401.151	38	13.0249	0	404.714	25	13.0957	0	365.083	34	8.48867	0	357.165	36	11.0639	0
ILMN_2650275	688.449	42	17.9804	0	607.686	28	13.849	0	811.844	39	20.6962	0	565.407	51	13.2091	0	585.064	41	14.011	0	708.449	48	21.9607	0
ILMN_2703032	103.179	44	1.64943	0.601496	104.85	42	2.06635	0.511752	107.508	55	2.07104	0.300214	105.297	28	1.96989	0.529915	106.017	36	2.31043	0.327991	104.362	37	3.04585	0.522436
ILMN_1224014	398.675	59	12.5701	0	401.119	33	13.5517	0	536.265	56	16.6976	0	356.69	46	9.33866	0	448.443	50	13.266	0	455.524	40	14.0718	0
ILMN_2720930	202.16	47	6.36984	0	212.12	29	9.83255	0	182.913	35	6.337	0	175.476	36	8.12275	0	198.446	37	6.95589	0	176.961	33	5.14096	0
ILMN_2702193	163.106	47	5.35825	0	170.785	36	4.20354	0	200.52	34	7.49174	0	162.523	50	5.02278	0	173.926	40	7.12012	0	200.783	35	6.18714	0
ILMN_1222174	303.849	50	11.713	0	258.036	60	8.64069	0	295.834	52	11.1502	0	263.6	50	11.4137	0	250.599	57	8.68285	0	312.603	39	15.1185	0
ILMN_2474061	218.246	42	8.12958	0	205.614	39	8.68691	0	205.957	43	9.43905	0	219.331	41	9.87565	0	197.384	44	6.27374	0	241.747	53	8.45627	0
ILMN_2508719	133.305	47	3.75228	0.00320513	132.063	45	3.45383	0.00534188	135.27	49	3.55047	0.00106838	133.618	46	3.50072	0.00320513	138.375	60	3.13629	0.00213675	133.202	48	2.46088	0.00641026
ILMN_2523947	123.841	48	2.94365	0.0117521	129.224	48	3.15224	0.00961539	137.461	39	4.38645	0.00106838	125.383	39	3.90139	0.0181624	123.223	55	2.85844	0.0160256	128.187	39	3.34763	0.00854701
ILMN_1219213	280.945	49	6.72503	0	300.933	66	7.48866	0	230.839	55	5.89998	0	336.01	70	8.55608	0	285.247	54	7.6135	0	218.511	46	5.36082	0
ILMN_2447050	99.4851	48	1.83737	0.891026	102.145	35	2.95087	0.721154	98.506	45	1.66819	0.930556	103.036	64	1.94359	0.741453	98.6097	53	1.34251	0.903846	99.3985	53	2.55475	0.880342
ILMN_2679695	241.566	32	11.8258	0	277.393	35	11.868	0	286.478	34	13.1212	0	249.689	32	8.82874	0	247.847	42	8.80307	0	286.485	46	11.8934	0
ILMN_1236049	463.042	35	18.6093	0	597.296	37	24.2722	0	685.226	40	28.268	0	545.907	35	20.7001	0	549.545	39	18.4517	0	627.354	34	20.184	0
ILMN_1218949	184.185	33	6.00594	0	180.329	36	6.02747	0	175.364	43	3.9561	0	179.325	32	4.96122	0	173.289	44	4.48345	0	159.953	31	4.09192	0
ILMN_2656071	279.521	41	10.408	0	285.092	50	10.1008	0	328.587	40	13.2034	0	271.697	46	7.23251	0	278.691	40	9.38086	0	298.735	42	9.67716	0
ILMN_2544124	131.929	35	4.81133	0.0042735	130.451	79	2.43888	0.00747863	121.171	53	2.15172	0.0288462	136.37	62	3.67239	0.00320513	127.877	44	3.48559	0.00641026	130.924	47	3.49041	0.00641026
ILMN_1237750	1455.13	33	46.1358	0	1458.01	43	58.0112	0	1193.36	42	36.1389	0	1393.53	32	52.8511	0	1330.87	35	52.9851	0	1518.1	39	63.0289	0
ILMN_1217225	204.023	34	7.84867	0	217.688	41	8.44146	0	221.576	40	7.19852	0	230.65	50	7.33232	0	210.628	38	9.91149	0	235.269	41	11.1317	0
ILMN_2441909	249.85	58	7.26097	0	244.223	66	6.24688	0	261.874	60	8.0006	0	232.399	70	6.66639	0	234.738	55	7.05355	0	246.306	65	6.71094	0
ILMN_2590627	214.832	45	7.77854	0	226.886	55	7.83829	0	207.834	58	6.29727	0	241.774	56	6.69266	0	216.085	51	4.62836	0	198.326	60	5.64998	0
ILMN_2842338	260.586	39	10.1746	0	273.628	35	6.72203	0	283.536	28	11.6282	0	260.184	36	8.65266	0	233.974	51	7.07507	0	234.28	55	6.38544	0
ILMN_2675733	148.912	34	4.73022	0	143.933	33	4.66999	0.00213675	141.338	40	4.60849	0.00106838	155.574	38	5.4287	0	149.454	45	5.428	0	145.346	39	4.8319	0.00213675
ILMN_2580847	109.864	36	2.582	0.183761	114.359	58	2.50505	0.0918803	107.924	45	2.01322	0.284188	109.797	45	1.99099	0.25	110.203	52	1.68582	0.145299	109.792	44	2.09137	0.184829
ILMN_1237579	296.99	46	9.91299	0	333.861	55	8.23847	0	353.876	62	11.0783	0	329.888	55	7.96891	0	300.663	51	8.258	0	362.377	57	10.7072	0
ILMN_1235281	379.872	29	19.4964	0	341.72	44	12.9778	0	483.698	40	19.4275	0	322.454	27	18.943	0	362.183	37	16.5193	0	478.46	35	19.9511	0
ILMN_2633223	486.139	52	14.305	0	479.846	49	10.7148	0	528.356	50	16.8318	0	467.965	51	14.1544	0	481.453	50	14.8425	0	599.969	47	14.7015	0
ILMN_1234931	101.886	31	2.85618	0.721154	99.6015	45	1.68041	0.889957	104.283	42	1.56578	0.554487	103.034	37	2.35403	0.741453	99.9016	33	2.57712	0.820513	93.4249	36	2.30554	0.998932
ILMN_2858523	8683.06	50	208.252	0	7981.65	48	209.168	0	8023.87	39	203.91	0	7896.82	45	228.308	0	7404.07	48	161.901	0	8445.88	42	267.462	0
ILMN_1257583	104.686	39	2.53865	0.476496	103.76	48	2.13791	0.596154	107.191	42	1.75436	0.321581	104.289	53	1.97876	0.630342	109.442	66	1.67737	0.160256	106.627	40	3.07055	0.351496
ILMN_2450866	99.6428	39	1.75151	0.883547	101.525	42	2.64984	0.770299	106.883	43	2.55365	0.34188	107.748	58	2.11723	0.366453	108.736	41	2.31349	0.180556	105.528	49	2.81142	0.425214
ILMN_1259760	167.162	56	4.93791	0	162.027	37	4.12351	0	176.504	51	4.75744	0	158.376	56	4.33232	0	150.566	62	2.87826	0	184.453	59	4.71831	0
ILMN_1241864	99.1903	50	1.86663	0.907051	103.73	36	1.66155	0.597222	98.51	56	1.90955	0.929487	102.141	47	1.77542	0.803419	101.102	42	2.08795	0.720085	103.618	37	2.30207	0.576923
ILMN_2643057	205.446	37	6.58633	0	218.352	50	5.61842	0	196.909	41	5.4839	0	226.749	32	8.42606	0	196.224	41	5.61861	0	206.08	38	8.81376	0
ILMN_1232976	825.223	56	20.4171	0	700.853	36	19.8822	0	903.667	41	29.7671	0	755.664	39	22.9329	0	767.941	39	20.3854	0	934.06	38	25.4056	0
ILMN_2609121	104.88	52	2.07056	0.464744	104.238	54	1.94773	0.561966	101.855	50	1.33371	0.732906	106.324	55	2.09527	0.46047	104.123	60	2.0716	0.469017	105.113	40	2.16839	0.459402
ILMN_1259340	116.341	46	2.40944	0.0512821	121.477	59	2.49327	0.0309829	123.437	49	2.24959	0.0202991	116.913	58	2.26908	0.0715812	117.773	50	2.08456	0.034188	121.691	51	3.21638	0.0299145
ILMN_2430203	113.405	53	2.20366	0.0897436	105.607	58	1.75522	0.452991	121.615	52	2.79889	0.0267094	110.046	56	2.23355	0.233974	107.818	55	1.78317	0.221154	115.484	57	2.41085	0.0715812
ILMN_2578541	176.681	51	4.63457	0	188.326	47	6.01341	0	169.464	48	4.43585	0	167.632	52	5.17221	0	154.998	49	4.69311	0	156.203	42	3.30914	0
ILMN_2729743	133.299	35	5.17966	0.00320513	134.874	36	4.0284	0.00320513	143.921	23	5.50942	0	128.484	31	3.96334	0.00961539	128.161	37	4.76176	0.00641026	129.367	38	3.80425	0.00854701
ILMN_1214402	265.988	47	12.258	0	224.111	43	7.43978	0	208.863	42	8.92147	0	201.555	48	6.69381	0	194.177	43	6.35305	0	202.531	47	7.26371	0
ILMN_1238246	535.584	33	16.18	0	485.947	30	18.205	0	593.93	38	20.8965	0	588.348	30	19.577	0	523.158	33	22.7642	0	534.667	31	24.2154	0
ILMN_2927924	190.959	32	7.69355	0	193.672	46	7.58936	0	180.884	17	6.674	0	171.019	39	5.80467	0	172.813	46	5.92949	0	200.439	37	8.33544	0
ILMN_1224227	102.759	32	2.47286	0.648504	110.159	40	2.31	0.189103	107.88	40	2.11216	0.286325	103.361	31	2.65409	0.71047	105.735	36	2.8218	0.350427	101.995	28	2.48488	0.708333
ILMN_1230073	16501.8	40	634.923	0	23656.9	50	532.858	0	29296.3	35	1067.4	0	19739.2	44	740.698	0	22093.3	53	583.65	0	24609.8	39	595.246	0
ILMN_2450735	11365.1	60	323.841	0	16884.6	64	458.667	0	18164.2	42	531.536	0	13476.3	53	390.252	0	14178.3	58	384.271	0	17276.5	60	491.23	0
ILMN_1251423	106.95	46	2.02608	0.326923	109.762	46	2.35434	0.198718	111.249	49	2.73268	0.16453	109.956	35	1.86922	0.242521	110.75	50	2.38045	0.13141	107.397	35	2.76434	0.29594
ILMN_1241497	109.189	58	2.6314	0.211538	102.757	51	1.74907	0.67735	107.274	52	2.28126	0.317308	108.775	52	2.55752	0.299145	102.562	48	1.98217	0.613248	103.826	54	2.07015	0.561966
ILMN_1229483	100.908	47	1.61959	0.801282	102.351	46	2.33125	0.707265	104.592	46	2.1336	0.524573	102.699	50	2.17071	0.768162	99.5122	47	1.33754	0.856838	103.153	54	2.15416	0.620726
ILMN_2550089	168.566	56	4.91647	0	155.855	58	3.66332	0	154.24	48	3.92068	0	168.538	52	4.93038	0	159.339	51	4.45029	0	156.499	50	5.32084	0
ILMN_2740873	104.469	38	2.04017	0.486111	104.128	37	1.82364	0.569444	100.817	25	2.2787	0.803419	109.35	29	3.05672	0.267094	102.771	31	1.81181	0.596154	104.873	34	2.3253	0.474359
ILMN_2435302	231.665	41	7.04159	0	268.853	53	7.90978	0	283.846	53	10.5408	0	296.046	61	9.71745	0	251.096	37	7.57127	0	301.435	47	12.3525	0
ILMN_2759088	114.224	23	2.53295	0.0779915	123.974	35	3.52028	0.0181624	124.83	31	2.96483	0.0160256	111.647	28	2.6642	0.168803	109.806	47	2.64029	0.153846	114.686	49	2.47979	0.0801282
ILMN_1251371	109.228	32	2.57418	0.21047	111.043	51	2.52927	0.168803	109.664	32	2.42984	0.213675	110.041	28	2.12062	0.233974	108.063	36	2.12032	0.21047	110.595	37	2.88438	0.161325
ILMN_2735554	109.889	40	2.41424	0.182692	100.442	39	1.5675	0.849359	109.383	41	2.21765	0.226496	106.199	48	2.33359	0.472222	99.3114	39	2.37687	0.869658	106.232	34	3.0908	0.375
ILMN_1223481	103.459	48	2.24933	0.581197	105.769	37	2.64024	0.436966	103.172	44	2.31114	0.636752	105.222	55	1.81228	0.53312	101.97	52	1.85463	0.654915	99.2947	47	1.92668	0.883547
ILMN_2485410	109.498	45	2.646	0.19765	107.733	31	2.13231	0.303419	109.05	39	2.73436	0.241453	112.251	33	3.05976	0.150641	106.21	42	2.57423	0.314103	110.708	26	3.21092	0.15812
ILMN_2613601	131.603	37	3.71063	0.0042735	141.999	36	4.16056	0.00213675	139.364	38	3.72526	0.00106838	136.737	50	3.98948	0.00320513	136.394	45	3.62915	0.00213675	142.763	45	3.08131	0.00213675
ILMN_2764865	507.063	45	20.7033	0	533.284	39	19.1436	0	627.68	35	14.1608	0	521.794	39	21.0098	0	493.059	33	17.9168	0	617.784	35	25.1168	0
ILMN_1244093	101.899	57	1.55296	0.719017	103.936	59	1.95055	0.586538	102.69	54	2.11139	0.680556	100.253	52	1.85292	0.899573	103.368	53	1.88075	0.538462	101.672	55	2.11691	0.729701
ILMN_2509445	98.4209	56	1.81325	0.930556	101.088	47	1.37837	0.800214	103.187	48	1.71595	0.636752	107.93	45	2.90795	0.345085	110.306	49	2.24317	0.142094	105.459	50	2.08122	0.430556
ILMN_2544111	108.414	50	2.27953	0.24359	113.993	46	3.07151	0.101496	109.212	49	2.30656	0.232906	106.912	51	1.65775	0.42735	112.382	49	2.74833	0.099359	112.315	39	3.50696	0.127137
ILMN_1220817	111.269	39	2.87622	0.143162	107.563	41	3.30834	0.315171	109.519	40	2.84853	0.222222	104.238	35	1.97757	0.636752	110.164	31	3.41478	0.145299	106.428	24	3.19087	0.366453
ILMN_3146224	559.02	37	21.7147	0	602.452	44	22.8736	0	633.744	46	23.4342	0	583.294	47	18.2323	0	514.59	46	20.4899	0	544.362	40	21.5625	0
ILMN_2667814	1307.44	51	44.8462	0	1385.76	51	44.9616	0	1525.1	61	45.5171	0	1283.78	55	36.3548	0	1226.4	56	32.5554	0	1243.41	58	42.9426	0
ILMN_2693141	101.069	54	1.88182	0.787393	94.231	44	1.83114	0.997863	97.3108	46	2.50904	0.95406	98.9502	51	2.26479	0.946581	98.9379	56	1.68878	0.888889	100.976	55	2.27056	0.774573
ILMN_2706014	103.742	53	1.83648	0.55235	101.118	50	2.66581	0.797009	100.658	43	2.21836	0.808761	100.331	38	2.39418	0.897436	97.0831	50	1.78525	0.958333	96.9612	37	1.96956	0.962607
ILMN_2749138	182.826	49	5.35799	0	173.942	49	5.91426	0	170.81	54	4.56848	0	158.077	58	3.70423	0	168.663	51	4.75222	0	172.64	51	4.53655	0
ILMN_1237895	203.536	52	6.91405	0	224.784	50	6.07445	0	197.07	53	7.71693	0	220.198	61	8.40251	0	208.887	40	8.23982	0	204.817	40	6.69616	0
ILMN_2968032	235.986	36	10.0634	0	252.807	43	7.2759	0	278.23	44	9.85857	0	239.477	25	9.14805	0	213.791	24	7.08679	0	261.755	39	8.4396	0
ILMN_2683916	497.187	52	14.819	0	529.863	61	13.3936	0	450.49	66	13.0147	0	509.085	68	12.0742	0	554.389	56	14.993	0	417.86	49	16.3409	0
ILMN_1220873	102.176	56	1.47999	0.694444	102.309	50	1.9116	0.709402	112.353	54	2.93307	0.138889	101.943	57	1.13606	0.818376	99.9174	50	1.96375	0.820513	102.571	51	1.84874	0.667735
ILMN_2477136	108.283	43	2.04496	0.247863	117.452	46	2.5175	0.0608974	104.985	55	1.88039	0.487179	112.034	44	2.30292	0.154915	108.743	59	1.83505	0.180556	115.802	50	3.67692	0.0651709
ILMN_2523427	139.079	46	4.18363	0.00106838	128.315	46	3.18896	0.0106838	157.062	44	5.96545	0	150.404	59	3.84118	0.00106838	138.798	37	3.92882	0.00106838	160.323	40	5.75029	0
ILMN_2807665	995.837	40	46.1379	0	905.122	36	38.0965	0	923.953	40	33.5532	0	881.009	34	40.4168	0	865.259	41	28.5627	0	877.736	35	36.8623	0
ILMN_2734941	108.084	46	2.25195	0.257479	103.911	54	2.23905	0.587607	105.159	42	2.40232	0.461539	111.761	55	2.05672	0.166667	99.9639	67	1.49474	0.819444	104.516	47	2.15764	0.509615
ILMN_2753761	119.118	34	3.46071	0.0320513	124.947	46	2.41439	0.0128205	125.638	29	4.2368	0.0149573	116.066	42	2.36545	0.082265	114.739	37	2.65469	0.0630342	112.786	32	2.26618	0.111111
ILMN_1226152	171.281	43	5.61303	0	179.732	40	5.84139	0	174.293	32	7.20994	0	174.648	38	5.82125	0	167.751	41	5.81642	0	175.646	35	5.44489	0
ILMN_2744074	103.63	44	1.75548	0.560897	103.46	27	2.02294	0.622863	100.521	38	2.22111	0.820513	98.5043	31	2.14181	0.959402	103.327	37	2.45968	0.53953	107.893	36	2.51479	0.269231
ILMN_2436369	321.666	43	10.8176	0	311.424	46	8.48339	0	455.219	40	11.9359	0	272.633	35	10.0054	0	306.907	56	8.94003	0	370.913	51	8.96567	0
ILMN_1237109	151.33	62	3.82218	0	164.207	53	5.43728	0	153.775	56	4.75176	0	147.941	58	3.8118	0.00106838	150.559	63	4.00345	0	149.341	54	3.70961	0
ILMN_1260020	189.489	43	6.25188	0	181.33	36	6.07348	0	201.558	38	8.97474	0	187.573	34	6.96545	0	174.582	34	6.22048	0	203.653	38	8.77343	0
ILMN_2597660	149.975	41	5.88175	0	138.455	33	4.42171	0.00213675	149.87	40	5.18792	0	144	36	5.01297	0.00106838	130.203	36	3.84145	0.00320513	131.686	33	3.72302	0.00641026
ILMN_2544126	114.301	47	2.36759	0.0769231	117.276	49	2.53271	0.0619658	114.559	46	2.35022	0.0961538	114.278	48	2.23059	0.110043	116.471	47	1.84031	0.042735	110.598	45	1.8493	0.161325
ILMN_1234774	115.353	31	3.48893	0.0630342	108.327	46	2.30453	0.257479	109.34	36	2.84384	0.227564	110.689	44	3.18345	0.196581	112.143	52	2.87629	0.103633	113.039	35	3.72198	0.104701
ILMN_3128270	116.38	30	3.65229	0.0512821	111.826	44	2.73262	0.149573	111.161	40	2.52564	0.166667	108.899	47	1.75599	0.293803	107.295	35	2.31749	0.241453	115.501	34	3.57018	0.0715812
ILMN_1226228	321.882	30	13.8776	0	323.762	48	10.9724	0	314.897	42	9.84688	0	347.521	44	14.9178	0	325.961	44	10.7449	0	376.127	52	14.3055	0
ILMN_1219459	135.627	26	3.24328	0.00320513	140.08	33	4.6305	0.00213675	154.157	28	6.79795	0	123.328	35	2.97649	0.025641	122.641	35	2.93816	0.017094	153.672	30	5.14776	0
ILMN_2625035	134.998	38	4.89608	0.00320513	136.961	43	3.04071	0.00213675	137.887	29	5.62592	0.00106838	131.867	33	3.57012	0.0042735	127.658	32	3.44805	0.00641026	134.516	26	4.27911	0.0042735
ILMN_2488997	411.362	49	14.5441	0	375.356	48	13.5222	0	389.522	47	12.6369	0	398.897	76	11.5886	0	377.921	63	13.6868	0	363.247	46	11.2184	0
ILMN_1247581	103.759	66	1.90019	0.549145	102.266	66	1.47887	0.713675	103.098	63	1.68681	0.646367	109.187	54	2.14821	0.272436	108.747	58	2.21949	0.180556	109.465	54	2.09553	0.195513
ILMN_1260046	541.796	45	16.1353	0	589.86	50	20.2231	0	678.48	35	21.6104	0	537.856	48	18.8782	0	535.676	55	13.5959	0	533.035	39	21.8968	0
ILMN_1228654	213.476	46	5.94001	0	223.656	64	6.47445	0	254.574	37	12.5422	0	252.459	70	7.54994	0	221.533	54	6.61475	0	275.403	47	9.53637	0
ILMN_1252288	114.867	55	2.39785	0.0715812	113.684	58	2.39882	0.107906	117.947	58	2.68589	0.0534188	122.304	65	2.79814	0.0331197	111.474	35	2.91371	0.115385	114.706	43	2.2525	0.0801282
ILMN_2662283	351.235	37	11.1334	0	385.235	28	10.8765	0	472.963	39	15.8847	0	367.856	49	10.0403	0	386.844	33	8.43306	0	437.501	29	16.3875	0
ILMN_1227103	181.578	27	5.90459	0	199.694	25	10.7317	0	239.838	35	9.15088	0	208.012	43	6.97162	0	223.308	27	12.2175	0	241.073	27	5.92482	0
ILMN_1220626	374.205	56	9.27036	0	370.829	42	9.83334	0	382.05	58	9.64478	0	384.31	62	11.3519	0	349.45	54	11.2588	0	393.436	47	11.1699	0
ILMN_2629923	125.611	44	3.78965	0.00961539	128.64	40	3.09384	0.00961539	133.406	48	4.25044	0.00320513	130.405	40	3.47455	0.00641026	121.248	44	3.64343	0.0213675	123.936	43	4.00964	0.0213675
ILMN_2738548	123.931	59	2.66999	0.0117521	129.845	53	3.80279	0.00854701	125.528	46	3.56583	0.0149573	124.731	51	2.86452	0.0224359	126.797	52	2.89006	0.00747863	118.326	42	3.26083	0.0448718
ILMN_2685150	125.045	48	3.40015	0.00961539	126.048	56	2.86461	0.0117521	124.714	39	3.7282	0.0160256	126.754	46	3.62201	0.0149573	124.344	48	3.70098	0.0138889	123.936	46	3.56191	0.0213675
ILMN_2616612	122.221	43	2.88125	0.0160256	118.43	37	3.65158	0.0502137	123.399	41	2.47015	0.0213675	127.488	34	3.68896	0.0128205	123.469	38	2.95798	0.0160256	125.978	47	3.55227	0.0138889
ILMN_1251270	219.644	37	11.9144	0	250.577	52	8.78259	0	222.037	52	6.6243	0	203.334	39	7.99888	0	199.552	43	7.28541	0	254.006	57	8.59091	0
ILMN_2702016	146.863	42	5.01001	0	142.216	41	4.03189	0.00213675	163.741	48	5.16797	0	134.989	42	3.33277	0.00320513	137.038	42	3.06034	0.00213675	142.548	40	4.57567	0.00213675
ILMN_1223176	123.153	37	3.8549	0.0160256	124.047	31	4.57354	0.0181624	124.892	39	3.79618	0.0160256	120.082	30	2.53722	0.0438034	122.954	32	3.22068	0.017094	126.865	29	4.8729	0.0106838
ILMN_2610798	355.663	28	22.4372	0	409.954	43	19.6109	0	388.689	46	18.0709	0	367.844	43	15.9678	0	307.058	28	12.3979	0	383.838	45	14.8324	0
ILMN_2776764	769.19	43	25.7263	0	927.027	41	26.6682	0	973.777	44	39.5834	0	817.455	38	30.8567	0	870.611	33	37.7849	0	895.139	60	25.2701	0
ILMN_2499579	103.239	51	1.73744	0.598291	99.5364	56	1.72062	0.892094	104.683	65	2.01369	0.518162	101.202	48	1.3623	0.860043	100.395	60	1.63688	0.784188	109.804	47	2.4287	0.184829
ILMN_2748300	108.848	27	4.77962	0.224359	110.431	32	2.70252	0.184829	118.229	28	5.18069	0.0502137	115.338	22	5.40838	0.0918803	112.698	27	3.2361	0.0961538	114.155	28	4.76912	0.0918803
ILMN_2652425	144.21	22	5.86376	0	163.833	25	7.62135	0	124.785	30	4.42915	0.0160256	148.347	29	5.75336	0.00106838	135.301	32	5.75759	0.00213675	150.827	30	7.92383	0
ILMN_1256124	103.017	67	2.00516	0.620726	105.058	51	1.78773	0.494658	100.29	50	1.67157	0.83547	101.26	63	1.56991	0.857906	103.998	53	2.00655	0.481838	102.719	56	1.69153	0.659188
ILMN_1218764	132.594	38	3.67296	0.00320513	144.733	55	3.17723	0.00213675	130.369	49	2.9117	0.00854701	151.882	69	3.3301	0	146.071	40	3.26722	0	144.231	39	5.06339	0.00213675
ILMN_1242682	105.794	62	1.96223	0.397436	113.107	34	2.33903	0.117521	107.748	40	2.71387	0.28953	109.145	49	2.45502	0.275641	108.041	44	2.37323	0.213675	105.327	48	2.05757	0.438034
ILMN_1249677	115.192	54	2.46621	0.0673077	118.796	52	3.15497	0.0459402	118.919	54	2.84201	0.0448718	121.624	49	2.50902	0.0384615	111.924	52	2.42023	0.106838	116.825	47	2.09618	0.0566239
ILMN_2695926	101.059	48	1.9635	0.788462	107.646	44	2.69955	0.309829	103.544	37	1.60992	0.612179	106.017	58	1.98644	0.480769	101.915	54	1.80345	0.65812	99.7962	55	1.99755	0.857906
ILMN_3162434	110.671	23	4.22114	0.162393	102.719	44	1.58688	0.679487	105.601	38	2.55004	0.422009	108.511	30	2.6173	0.310897	104.055	40	2.23714	0.476496	101.072	38	2.70538	0.769231
ILMN_1239523	166.965	43	4.64182	0	176.332	45	5.27312	0	154.419	42	3.74026	0	176.798	57	4.49775	0	176.027	48	5.08222	0	168.064	41	6.33517	0
ILMN_2732519	107.21	43	1.94683	0.304487	105.186	37	2.65243	0.486111	105.557	39	2.29092	0.425214	106.933	44	1.941	0.426282	105.424	40	2.11332	0.383547	111.543	37	2.17438	0.135684
ILMN_1215602	116.252	57	2.85242	0.0523504	109.133	49	2.32313	0.228632	116.497	58	2.1784	0.0619658	116.47	57	2.83358	0.0758547	113.243	65	2.24157	0.0865385	123.129	62	2.92258	0.0235043
ILMN_2675560	105.519	43	2.17475	0.418803	107.652	48	1.9197	0.308761	107.516	59	2.12593	0.299145	110.358	38	2.6331	0.215812	107.342	47	2.16633	0.240385	106.93	64	1.57065	0.333333
ILMN_1230099	99.5557	43	1.92217	0.885684	107.547	27	4.2809	0.316239	99.3548	41	1.83743	0.891026	102.31	44	1.91764	0.793803	103.953	42	2.22327	0.486111	104.428	58	1.73786	0.514957
ILMN_2739019	104.774	32	2.89886	0.473291	100.136	38	2.95752	0.863248	98.0186	39	2.10207	0.939103	103.963	44	2.22682	0.657051	99.2666	46	1.93824	0.871795	103.127	38	2.50255	0.621795
ILMN_2520264	106.61	51	2.58618	0.347222	105.342	49	1.86347	0.475427	105.992	61	1.826	0.388889	100.735	40	2.16226	0.884615	98.3288	48	2.03348	0.917735	101.974	42	2.00924	0.71047
ILMN_2670427	563.245	35	56.3101	0	595.942	27	72.6002	0	679.545	37	62.2357	0	650.922	34	55.6678	0	539.019	35	43.1437	0	528.139	41	46.7846	0
ILMN_1228094	141.426	42	3.91602	0	136.331	47	3.58201	0.00213675	154.795	48	4.91266	0	129.933	36	3.5806	0.00747863	134.543	36	4.67796	0.00213675	139.493	33	4.9949	0.00320513
ILMN_2612627	106.368	38	2.02689	0.363248	104.415	25	2.87351	0.54594	103.362	30	2.43384	0.623932	108.981	26	2.91021	0.291667	102.023	33	2.34827	0.651709	108.874	32	2.87214	0.215812
ILMN_1258638	113.144	40	2.62325	0.0929487	107.705	42	2.48888	0.304487	107.774	38	2.83611	0.28953	113.355	47	2.32406	0.125	111.064	41	2.29998	0.127137	110.349	36	3.10875	0.167735
ILMN_1252689	196.327	45	8.53915	0	197.033	43	6.03324	0	219.077	40	9.20029	0	203.268	45	7.79106	0	199.585	39	7.42401	0	211.505	34	7.21448	0
ILMN_2914347	106.148	24	4.14443	0.373932	109.682	29	2.70487	0.201923	103.076	23	3.1911	0.649573	95.7949	22	2.01063	0.991453	96.3	26	1.91753	0.972222	105.438	40	2.61	0.430556
ILMN_1239677	12040.5	47	338.777	0	12207.2	32	503.191	0	10730.1	49	326.279	0	11640.4	44	259.64	0	11566.1	40	429.208	0	11993.4	39	375.638	0
ILMN_2520710	104.274	42	2.39758	0.507479	107.531	44	2.39836	0.317308	105.427	50	1.98465	0.438034	110.977	48	2.46204	0.184829	102.328	42	2.23695	0.63141	106.095	47	2.83316	0.38141
ILMN_2975295	118.163	39	3.12142	0.0395299	119.923	35	2.57048	0.0373932	127.675	47	3.7338	0.0117521	117.463	33	3.21402	0.0683761	115.59	34	2.75143	0.0523504	124.09	35	3.74147	0.0213675
ILMN_2803564	107.774	41	2.81593	0.277778	104.228	25	2.72871	0.564103	104.845	22	3.42201	0.5	108.379	38	2.43973	0.320513	113.051	26	3.94923	0.0897436	101.269	29	2.61451	0.752137
ILMN_2669608	1302.94	51	41.6398	0	1331.43	55	34.7152	0	1254.17	35	45.8033	0	1231.88	50	42.8696	0	1172.97	54	28.0257	0	1105.43	53	27.2853	0
ILMN_2598981	106.12	37	1.91495	0.375	109.736	46	2.50042	0.199786	109.749	56	2.28391	0.211538	105.818	46	1.8452	0.49359	111.008	35	3.39712	0.127137	109.227	52	2.53494	0.201923
ILMN_2436984	100.012	67	1.86435	0.869658	104.228	47	2.18566	0.564103	100.472	59	2.03607	0.823718	103.335	59	2.03736	0.714744	97.0392	51	1.79353	0.96047	102.267	54	2.06292	0.693376
ILMN_2617977	93.6507	33	2.5645	0.998932	99.5063	27	2.74105	0.894231	98.1585	42	1.95932	0.935897	102.881	35	3.11336	0.755342	105.365	38	3.27324	0.386752	101.48	32	2.91081	0.738248
ILMN_2595921	102.423	59	1.8355	0.676282	102.964	46	2.22598	0.66453	100.397	57	1.76336	0.825855	103.66	45	2.07294	0.682692	101.833	53	1.80349	0.66453	98.6351	51	1.88459	0.90812
ILMN_2443980	101.589	47	2.37184	0.742521	99.5718	49	1.99018	0.891026	96.6669	44	1.56879	0.971154	97.8032	61	1.36458	0.974359	95.4605	39	1.6464	0.987179	98.8059	55	1.54198	0.899573
ILMN_2756628	1378.6	42	39.684	0	1400.16	52	34.1996	0	1679.28	45	40.1126	0	1373.31	51	40.4605	0	1386.85	54	40.8726	0	1349.79	51	32.8806	0
ILMN_2492936	228.068	50	7.10559	0	224.394	40	7.12963	0	266.682	48	9.21439	0	249.571	43	9.69999	0	210.795	46	7.19676	0	237.384	46	5.83381	0
ILMN_1255823	5161.53	35	134.265	0	5633.41	30	145.071	0	6085.82	43	199.708	0	6223.8	46	159.9	0	5542.74	55	142.769	0	5915.64	38	196.452	0
ILMN_1217029	103.09	50	1.4808	0.613248	101.178	38	1.58117	0.793803	109.052	47	2.71531	0.241453	102.494	39	2.47275	0.779915	107.71	36	2.45393	0.227564	100.171	35	1.97486	0.833333
ILMN_2696163	103.724	21	1.53945	0.553419	107.074	36	2.49263	0.34188	104.062	31	2.0477	0.57265	103.068	41	2.06367	0.736111	101.118	42	1.96267	0.719017	99.4417	37	1.79804	0.878205
ILMN_2623255	107.12	59	1.48995	0.315171	112.347	47	2.5547	0.134615	106.445	55	1.81805	0.362179	113.715	50	2.27201	0.120727	103.915	41	2.25036	0.489316	106.711	70	1.76145	0.342949
ILMN_2838372	262.287	30	11.4513	0	316.466	33	17.3184	0	288.968	35	11.1885	0	415.244	39	13.7241	0	357.397	34	13.9879	0	425.307	42	17.3551	0
ILMN_1215233	225.565	26	12.0874	0	229.861	35	12.6657	0	234.59	25	8.82011	0	225.593	29	9.83135	0	245.23	38	11.1714	0	232.26	30	9.59857	0
ILMN_1233026	138.504	64	3.17747	0.00106838	136.512	53	3.94062	0.00213675	144.223	46	4.61081	0	124.439	47	2.73342	0.0235043	119.14	50	2.72901	0.0288462	130.749	45	3.5926	0.00641026
ILMN_1235179	163.584	37	6.939	0	161.758	28	6.9586	0	161.558	29	6.36526	0	159.529	32	6.64411	0	151.601	39	6.12468	0	162.984	25	6.9012	0
ILMN_2522062	110.713	62	2.35505	0.159188	110.773	39	3.0353	0.176282	110.54	46	2.68831	0.186966	107.387	44	2.03748	0.384615	106.897	55	2.06357	0.266026	108.422	43	2.39576	0.237179
ILMN_1246382	136.56	44	4.93246	0.00213675	129.826	45	3.42362	0.00854701	139.518	44	3.62843	0.00106838	136.812	38	3.99636	0.00320513	129.467	33	4.12438	0.00534188	146.654	46	5.45485	0.00106838
ILMN_1224576	102.992	37	2.2539	0.622863	103.93	61	1.87772	0.587607	104.84	43	2.57192	0.5	105.94	44	2.59384	0.490385	104.102	46	2.35364	0.471154	99.8849	45	1.97238	0.850427
ILMN_2746320	106.22	42	2.80088	0.36859	103.769	46	2.43543	0.595085	101.256	44	2.09764	0.772436	100.823	51	1.60298	0.880342	102.778	36	3.40974	0.595085	105.866	29	3.00435	0.395299
ILMN_3139952	102.139	35	2.12997	0.700855	104.987	50	2.29826	0.498932	105.098	35	1.86107	0.470085	99.0246	41	2.43275	0.945513	102.163	35	2.35758	0.643162	101.84	43	1.74626	0.715812
ILMN_2514939	235.095	41	8.90535	0	222.276	58	6.55533	0	189.582	54	4.92405	0	216.626	54	6.6303	0	197.377	60	4.52172	0	197	54	6.31316	0
ILMN_1242356	141.425	46	3.79	0	138.828	53	3.51467	0.00213675	156.708	42	3.88931	0	143.382	53	4.53015	0.00106838	128.848	58	1.9318	0.00534188	148.561	54	4.00837	0
ILMN_2692889	110.964	37	3.02796	0.150641	104.313	39	2.19486	0.558761	105.053	40	1.94184	0.476496	104.989	31	1.68962	0.555556	105.507	36	2.8436	0.38141	103.203	37	2.07152	0.616453
ILMN_2702868	109.922	43	2.34664	0.182692	113.178	53	2.76642	0.116453	109.433	55	1.63139	0.224359	110.188	55	2.32266	0.225427	108.136	56	2.62944	0.208333	109.764	59	2.16867	0.185897
ILMN_1245276	114.815	52	2.14324	0.0715812	117.344	53	2.5411	0.0619658	110.314	49	1.97297	0.196581	115.836	41	3.06133	0.0844017	113.499	44	2.36619	0.0811966	116.38	50	2.43355	0.0587607
ILMN_2602257	412.614	32	14.2251	0	391.493	32	8.2438	0	433.078	39	14.1985	0	430.042	40	15.0589	0	382.888	29	15.5018	0	451.327	39	19.0459	0
ILMN_2630884	161.16	37	4.40445	0	159.061	45	3.43219	0	177.081	37	4.63894	0	158.297	41	3.6287	0	161.801	37	4.65986	0	161.635	45	3.46353	0
ILMN_2546307	117.382	47	2.83809	0.0438034	118.888	46	2.10327	0.0459402	112.908	49	2.07962	0.126068	132.581	47	4.80362	0.0042735	112.173	40	2.47401	0.102564	120.074	33	3.03415	0.0363248
ILMN_2869524	167.758	32	4.31102	0	155.764	46	3.81103	0	185.917	34	7.36705	0	154.791	33	5.0591	0	151.718	35	5.09651	0	190.486	40	6.03006	0
ILMN_2770438	113.642	44	2.72662	0.0854701	106.896	32	2.07646	0.351496	112.791	50	2.28112	0.129274	123.095	42	4.18431	0.0267094	109.996	49	2.18328	0.147436	119.57	60	2.62382	0.0373932
ILMN_1234624	109.016	48	2.61962	0.217949	109.807	71	2.22753	0.196581	107.061	58	2.41087	0.32906	108.454	41	3.12527	0.314103	106.057	49	1.9544	0.327991	111.438	58	2.37028	0.138889
ILMN_1213090	167.619	56	4.37929	0	160.108	50	3.8086	0	164.069	40	4.13514	0	153.326	52	4.17223	0	158.887	51	5.21825	0	154.879	40	4.90239	0
ILMN_2814385	124.383	38	4.19046	0.0106838	131.316	42	3.20691	0.00641026	126.438	45	3.545	0.0138889	118.757	55	2.67657	0.0566239	116.906	46	2.60604	0.0405983	114.3	34	2.96401	0.0886752
ILMN_2657682	108.567	46	2.77159	0.239316	106.634	29	2.73833	0.373932	108.685	32	2.90646	0.25641	105.296	37	1.69348	0.529915	111.537	40	2.98818	0.11218	102.879	43	1.70748	0.641026
ILMN_2642188	96.8501	37	2.29894	0.971154	96.7389	46	2.13403	0.988248	106.439	39	2.54434	0.362179	100.852	40	1.74397	0.879274	99.3855	49	1.89285	0.866453	100.352	42	2.03645	0.823718
ILMN_2648047	195.876	51	9.22657	0	184.304	59	6.763	0	206.255	55	6.95605	0	188.42	57	6.37592	0	179.121	57	6.24616	0	209.63	50	8.41242	0
ILMN_1236481	108.697	44	3.31617	0.231838	110.376	44	2.74026	0.184829	119.911	60	2.89695	0.0363248	117.112	45	3.0068	0.0683761	102.357	47	1.95775	0.629274	117.063	43	2.97911	0.0555556
ILMN_1239234	1964.04	65	58.873	0	2188.13	56	84.9081	0	2067.58	61	64.3742	0	2194.71	49	82.6005	0	1976.68	32	58.808	0	2233.6	48	79.5635	0
ILMN_1241035	1279.19	41	45.6488	0	1593.34	42	54.3588	0	1317.34	33	57.1725	0	1457.57	42	52.991	0	1297.59	39	44.1091	0	1466.2	47	39.3436	0
ILMN_1213034	122.348	61	3.07778	0.0160256	120.436	54	2.22891	0.0363248	122.526	70	2.38103	0.0245727	116.415	61	2.26377	0.0769231	123.412	56	3.01888	0.0160256	126.089	46	3.39722	0.0117521
ILMN_1237803	260.253	47	6.21875	0	220.82	46	6.47471	0	275.721	43	10.3287	0	250.841	62	5.71085	0	244.46	63	5.44757	0	253.707	48	6.28005	0
ILMN_2667101	3352.33	20	101.405	0	3770.28	32	165.707	0	4185.97	34	120.594	0	3977.75	44	123.536	0	3860.24	30	129.848	0	4109.88	37	82.5829	0
ILMN_2668778	105.367	29	2.19935	0.431624	108.943	36	2.64077	0.232906	120.512	29	3.91395	0.0352564	119.038	32	3.96937	0.0555556	107.799	33	2.94924	0.222222	119.425	33	5.05614	0.0373932
ILMN_2624385	595.425	42	23.2064	0	624.811	48	16.1109	0	638.68	39	21.3498	0	638.98	39	23.3642	0	634.458	40	23.5	0	722.862	45	27.7728	0
ILMN_1250771	476.898	42	20.4565	0	476.338	35	20.6049	0	492.047	28	15.8782	0	497.493	48	13.9034	0	447.18	32	18.9511	0	507.641	36	18.0009	0
ILMN_1218312	189.861	59	4.62885	0	188.543	54	4.49343	0	190.109	56	4.68217	0	190.556	54	5.86247	0	180.424	59	4.29655	0	190.811	59	5.64931	0
ILMN_2548251	242.29	60	8.78863	0	266.471	56	8.46439	0	278.668	42	11.6463	0	241.948	55	9.52135	0	245.862	60	8.12979	0	259.972	56	9.15366	0
ILMN_2592656	989.023	38	43.7077	0	1043.49	42	30.6721	0	1118.62	36	34.0401	0	951.28	30	33.9699	0	1016.73	39	35.3061	0	1079.36	50	29.142	0
ILMN_2475211	365.08	58	11.6009	0	390.091	46	15.639	0	337.64	38	11.1671	0	342.804	41	14.8327	0	335.892	46	13.4838	0	353.779	45	15.0666	0
ILMN_2423249	612.961	42	21.1181	0	549.885	39	19.0712	0	589.276	42	15.458	0	557.035	44	15.5647	0	547.541	46	13.7454	0	640.924	51	24.7627	0
ILMN_3124226	561.81	51	18.4713	0	508.006	30	17.6953	0	545.505	40	16.662	0	519.002	33	22.6597	0	470.552	40	18.5192	0	514.083	49	15.746	0
ILMN_1217039	604.989	51	17.7798	0	524.016	47	15.8113	0	564.993	53	13.7052	0	529.71	43	17.856	0	482.544	37	12.9462	0	530.094	47	16.0447	0
ILMN_2744603	102.484	37	2.2576	0.674145	104.058	26	3.27145	0.57265	111.017	51	2.45168	0.172009	107.155	29	2.15114	0.405983	105.436	42	2.57125	0.383547	105.374	27	3.10807	0.438034
ILMN_2655126	109.593	33	2.9534	0.195513	103.805	31	2.22319	0.59188	116.708	28	3.83354	0.0608974	106.715	42	2.52382	0.439103	108.53	31	2.43509	0.188034	108.433	37	2.99308	0.236111
ILMN_2488532	105.17	46	2.02919	0.442308	107.782	37	2.91515	0.299145	108.635	50	2.29442	0.257479	107.18	48	2.46228	0.404915	112.258	49	3.20316	0.101496	105.056	48	2.02696	0.463675
[truncated: 43,282 more rows]
