# Supplementary material for: Post-infarction KLHL40-mediated regulation of cardiac sarcomeric integrity and function
Source: PeerJ. 2026 Jun 5;14:e21375. doi: 10.7717/peerj.21375 (PMC13245431; doi:10.7717/peerj.21375)
Supplement: Supplemental Information 15 [file peerj-14-21375-s015.zip]

Archive with 6 entries (5 files):
- GEO+PXD/GSE 158415.xlsx
- GEO+PXD/PXD 020193.xlsx
- GEO+PXD/
- GEO+PXD/GSE 153494.xlsx
- GEO+PXD/GSE 236374.xlsx
- GEO+PXD/GSE114695.xlsx
