# Supplementary material for: Post-infarction KLHL40-mediated regulation of cardiac sarcomeric integrity and function
Source: PeerJ. 2026 Jun 5;14:e21375. doi: 10.7717/peerj.21375 (PMC13245431; doi:10.7717/peerj.21375)
Supplement: Supplemental Information 15 [file peerj-14-21375-s015.zip › GEO+PXD/GSE 158415.xlsx]

## Sheet: GSE158415
st_gene_id	gene_id	gene_symbol	exp_W1C1A			st_gene_id	gene_id	gene_symbol	exp_W1C2A			st_gene_id	gene_id	gene_symbol	exp_W1C3A			st_gene_id	gene_id	gene_symbol	exp_W1C4A			st_gene_id	gene_id	gene_symbol	exp_W1C5A			st_gene_id	gene_id	gene_symbol	exp_W1C6A			st_gene_id	gene_id	gene_symbol	exp_W1C1I			st_gene_id	gene_id	gene_symbol	exp_W1C2I			st_gene_id	gene_id
G10090_32561	20115	Rps7	437.52			G10090_32561	20115	Rps7	359.98			G10090_32561	20115	Rps7	366.11			G10090_32561	20115	Rps7	370.66			G10090_32561	20115	Rps7	352.3			G10090_32561	20115	Rps7	401.77			G10090_32561	20115	Rps7	610.33			G10090_32561	20115	Rps7	607.01			G10090_32561	20115
G10090_22848	74484	Rbm31y	0			G10090_22848	74484	Rbm31y	0			G10090_22848	74484	Rbm31y	0			G10090_22848	74484	Rbm31y	0			G10090_22848	74484	Rbm31y	0			G10090_22848	74484	Rbm31y	0			G10090_22848	74484	Rbm31y	0			G10090_22848	74484	Rbm31y	0			G10090_22848	74484
G10090_9956	626995	Gm13128	0			G10090_9956	626995	Gm13128	0			G10090_9956	626995	Gm13128	0			G10090_9956	626995	Gm13128	0			G10090_9956	626995	Gm13128	0			G10090_9956	626995	Gm13128	0			G10090_9956	626995	Gm13128	0			G10090_9956	626995	Gm13128	0			G10090_9956	626995
G10090_15366	20501	Slc16a1	56.42			G10090_15366	20501	Slc16a1	59.95			G10090_15366	20501	Slc16a1	64.82			G10090_15366	20501	Slc16a1	65.31			G10090_15366	20501	Slc16a1	84.73			G10090_15366	20501	Slc16a1	75.6			G10090_15366	20501	Slc16a1	61.62			G10090_15366	20501	Slc16a1	51.59			G10090_15366	20501
G10090_10267	67084	Ceacam14	0			G10090_10267	67084	Ceacam14	0			G10090_10267	67084	Ceacam14	0			G10090_10267	67084	Ceacam14	0			G10090_10267	67084	Ceacam14	0			G10090_10267	67084	Ceacam14	0			G10090_10267	67084	Ceacam14	0			G10090_10267	67084	Ceacam14	0			G10090_10267	67084
G10090_11692	12428	Ccna2	1.82			G10090_11692	12428	Ccna2	2.47			G10090_11692	12428	Ccna2	1.88			G10090_11692	12428	Ccna2	2.55			G10090_11692	12428	Ccna2	2.06			G10090_11692	12428	Ccna2	2.25			G10090_11692	12428	Ccna2	10.97			G10090_11692	12428	Ccna2	6.19			G10090_11692	12428
G10090_17909	57249	Gabrq	0.06			G10090_17909	57249	Gabrq	0.02			G10090_17909	57249	Gabrq	0.02			G10090_17909	57249	Gabrq	0.04			G10090_17909	57249	Gabrq	0			G10090_17909	57249	Gabrq	0.02			G10090_17909	57249	Gabrq	0.02			G10090_17909	57249	Gabrq	0			G10090_17909	57249
G10090_20425	406220	Krt77	0			G10090_20425	406220	Krt77	0			G10090_20425	406220	Krt77	0			G10090_20425	406220	Krt77	0			G10090_20425	406220	Krt77	0			G10090_20425	406220	Krt77	0			G10090_20425	406220	Krt77	0			G10090_20425	406220	Krt77	0			G10090_20425	406220
G10090_14637	171285	Havcr2	0.42			G10090_14637	171285	Havcr2	0.26			G10090_14637	171285	Havcr2	0.59			G10090_14637	171285	Havcr2	0.36			G10090_14637	171285	Havcr2	0.39			G10090_14637	171285	Havcr2	0.68			G10090_14637	171285	Havcr2	2.09			G10090_14637	171285	Havcr2	3.78			G10090_14637	171285
G10090_8365	225058	Gm4832	0			G10090_8365	225058	Gm4832	0			G10090_8365	225058	Gm4832	0			G10090_8365	225058	Gm4832	0			G10090_8365	225058	Gm4832	0			G10090_8365	225058	Gm4832	0.23			G10090_8365	225058	Gm4832	0.17			G10090_8365	225058	Gm4832	0.18			G10090_8365	225058
G10090_15380	52430	Echdc2	48.49			G10090_15380	52430	Echdc2	32.81			G10090_15380	52430	Echdc2	40.7			G10090_15380	52430	Echdc2	41.16			G10090_15380	52430	Echdc2	39.69			G10090_15380	52430	Echdc2	24.01			G10090_15380	52430	Echdc2	17.72			G10090_15380	52430	Echdc2	10.49			G10090_15380	52430
G10090_30608	332397	Nanos1	0.18			G10090_30608	332397	Nanos1	0.08			G10090_30608	332397	Nanos1	0.07			G10090_30608	332397	Nanos1	0.18			G10090_30608	332397	Nanos1	0.1			G10090_30608	332397	Nanos1	0.11			G10090_30608	332397	Nanos1	0.45			G10090_30608	332397	Nanos1	0.46			G10090_30608	332397
G10090_11099	15465	Hrh1	0.17			G10090_11099	15465	Hrh1	0.09			G10090_11099	15465	Hrh1	0.16			G10090_11099	15465	Hrh1	0.14			G10090_11099	15465	Hrh1	0.08			G10090_11099	15465	Hrh1	0.09			G10090_11099	15465	Hrh1	0.19			G10090_11099	15465	Hrh1	0.09			G10090_11099	15465
G10090_10411	14633	Gli2	0.35			G10090_10411	14633	Gli2	0.38			G10090_10411	14633	Gli2	0.38			G10090_10411	14633	Gli2	0.27			G10090_10411	14633	Gli2	0.39			G10090_10411	14633	Gli2	0.34			G10090_10411	14633	Gli2	0.32			G10090_10411	14633	Gli2	0.26			G10090_10411	14633
G10090_2123	74486	Osbpl10	1.81			G10090_2123	74486	Osbpl10	1.18			G10090_2123	74486	Osbpl10	1.34			G10090_2123	74486	Osbpl10	1.51			G10090_2123	74486	Osbpl10	0.92			G10090_2123	74486	Osbpl10	1.43			G10090_2123	74486	Osbpl10	2.45			G10090_2123	74486	Osbpl10	1.53			G10090_2123	74486
G10090_8180	22329	Vcam1	8.83			G10090_8180	22329	Vcam1	7.73			G10090_8180	22329	Vcam1	11.76			G10090_8180	22329	Vcam1	8.8			G10090_8180	22329	Vcam1	7.43			G10090_8180	22329	Vcam1	6.89			G10090_8180	22329	Vcam1	13.56			G10090_8180	22329	Vcam1	14.9			G10090_8180	22329
G10090_1701	19893	Rpgr	1.81			G10090_1701	19893	Rpgr	2.13			G10090_1701	19893	Rpgr	2.02			G10090_1701	19893	Rpgr	2.08			G10090_1701	19893	Rpgr	1.92			G10090_1701	19893	Rpgr	1.79			G10090_1701	19893	Rpgr	1.27			G10090_1701	19893	Rpgr	1.15			G10090_1701	19893
G10090_33747	108168524	LOC108168524	0			G10090_33747	108168524	LOC108168524	0			G10090_33747	108168524	LOC108168524	0			G10090_33747	108168524	LOC108168524	0			G10090_33747	108168524	LOC108168524	0			G10090_33747	108168524	LOC108168524	0			G10090_33747	108168524	LOC108168524	0			G10090_33747	108168524	LOC108168524	0			G10090_33747	108168524
G10090_30770	56389	Stx5a	24.9			G10090_30770	56389	Stx5a	21.79			G10090_30770	56389	Stx5a	25.37			G10090_30770	56389	Stx5a	25.3			G10090_30770	56389	Stx5a	21.88			G10090_30770	56389	Stx5a	20.62			G10090_30770	56389	Stx5a	29.14			G10090_30770	56389	Stx5a	26.31			G10090_30770	56389
G10090_9804	19265	Ptprcap	0.63			G10090_9804	19265	Ptprcap	0.5			G10090_9804	19265	Ptprcap	0.72			G10090_9804	19265	Ptprcap	0.87			G10090_9804	19265	Ptprcap	0.12			G10090_9804	19265	Ptprcap	0.91			G10090_9804	19265	Ptprcap	1.32			G10090_9804	19265	Ptprcap	0.68			G10090_9804	19265
G10090_14640	12143	Blk	0.5			G10090_14640	12143	Blk	0.17			G10090_14640	12143	Blk	0.6			G10090_14640	12143	Blk	0.37			G10090_14640	12143	Blk	0.23			G10090_14640	12143	Blk	0.26			G10090_14640	12143	Blk	1.63			G10090_14640	12143	Blk	2.32			G10090_14640	12143
G10090_8650	64435	Fcamr	0.05			G10090_8650	64435	Fcamr	0.08			G10090_8650	64435	Fcamr	0.05			G10090_8650	64435	Fcamr	0.08			G10090_8650	64435	Fcamr	0.04			G10090_8650	64435	Fcamr	0.07			G10090_8650	64435	Fcamr	0.08			G10090_8650	64435	Fcamr	0.06			G10090_8650	64435
G10090_10908	241158	Ankmy1	0.03			G10090_10908	241158	Ankmy1	0.08			G10090_10908	241158	Ankmy1	0			G10090_10908	241158	Ankmy1	0.14			G10090_10908	241158	Ankmy1	0.05			G10090_10908	241158	Ankmy1	0.1			G10090_10908	241158	Ankmy1	0.08			G10090_10908	241158	Ankmy1	0.11			G10090_10908	241158
G10090_4131	246694	Hps5	4.28			G10090_4131	246694	Hps5	4.64			G10090_4131	246694	Hps5	4.4			G10090_4131	246694	Hps5	4.77			G10090_4131	246694	Hps5	4.18			G10090_4131	246694	Hps5	3.91			G10090_4131	246694	Hps5	5.06			G10090_4131	246694	Hps5	5			G10090_4131	246694
G10090_20925	246256	Fcgr4	2.01			G10090_20925	246256	Fcgr4	2.09			G10090_20925	246256	Fcgr4	1.28			G10090_20925	246256	Fcgr4	2.41			G10090_20925	246256	Fcgr4	1.01			G10090_20925	246256	Fcgr4	2.94			G10090_20925	246256	Fcgr4	7.63			G10090_20925	246256	Fcgr4	21.1			G10090_20925	246256
G10090_10288	18569	Pdcd4	10.02			G10090_10288	18569	Pdcd4	12.25			G10090_10288	18569	Pdcd4	11.58			G10090_10288	18569	Pdcd4	11.51			G10090_10288	18569	Pdcd4	10.12			G10090_10288	18569	Pdcd4	10.82			G10090_10288	18569	Pdcd4	6			G10090_10288	18569	Pdcd4	5.49			G10090_10288	18569
G10090_5371	64424	Polr1e	8.12			G10090_5371	64424	Polr1e	6.33			G10090_5371	64424	Polr1e	7.12			G10090_5371	64424	Polr1e	6.24			G10090_5371	64424	Polr1e	6.13			G10090_5371	64424	Polr1e	7.46			G10090_5371	64424	Polr1e	17.39			G10090_5371	64424	Polr1e	13.34			G10090_5371	64424
G10090_301	77128	Crebrf	7.01			G10090_301	77128	Crebrf	6.46			G10090_301	77128	Crebrf	8.25			G10090_301	77128	Crebrf	8.67			G10090_301	77128	Crebrf	5.66			G10090_301	77128	Crebrf	5.76			G10090_301	77128	Crebrf	2.72			G10090_301	77128	Crebrf	2.61			G10090_301	77128
G10090_4235	70584	Pak4	2.63			G10090_4235	70584	Pak4	3.52			G10090_4235	70584	Pak4	3.14			G10090_4235	70584	Pak4	2.82			G10090_4235	70584	Pak4	3.02			G10090_4235	70584	Pak4	2.84			G10090_4235	70584	Pak4	7.38			G10090_4235	70584	Pak4	6.97			G10090_4235	70584
G10090_16837	22375	Wars	25			G10090_16837	22375	Wars	22.54			G10090_16837	22375	Wars	23.62			G10090_16837	22375	Wars	27.17			G10090_16837	22375	Wars	22.57			G10090_16837	22375	Wars	21.39			G10090_16837	22375	Wars	39.77			G10090_16837	22375	Wars	54.73			G10090_16837	22375
G10090_18285	317750	Slc24a5	1.07			G10090_18285	317750	Slc24a5	0.8			G10090_18285	317750	Slc24a5	0.3			G10090_18285	317750	Slc24a5	0.29			G10090_18285	317750	Slc24a5	0.73			G10090_18285	317750	Slc24a5	0.45			G10090_18285	317750	Slc24a5	0.39			G10090_18285	317750	Slc24a5	0.45			G10090_18285	317750
G10090_9713	63993	Slc5a7	0			G10090_9713	63993	Slc5a7	0			G10090_9713	63993	Slc5a7	0.02			G10090_9713	63993	Slc5a7	0			G10090_9713	63993	Slc5a7	0.02			G10090_9713	63993	Slc5a7	0			G10090_9713	63993	Slc5a7	0			G10090_9713	63993	Slc5a7	0.03			G10090_9713	63993
G10090_14887	18605	Enpp1	1.42			G10090_14887	18605	Enpp1	1.32			G10090_14887	18605	Enpp1	1.46			G10090_14887	18605	Enpp1	1.65			G10090_14887	18605	Enpp1	1.37			G10090_14887	18605	Enpp1	1.73			G10090_14887	18605	Enpp1	4.15			G10090_14887	18605	Enpp1	3.88			G10090_14887	18605
G10090_668	77422	C330018D20Rik	8.88			G10090_668	77422	C330018D20Rik	7.81			G10090_668	77422	C330018D20Rik	8.59			G10090_668	77422	C330018D20Rik	8.53			G10090_668	77422	C330018D20Rik	8.48			G10090_668	77422	C330018D20Rik	8.81			G10090_668	77422	C330018D20Rik	7.16			G10090_668	77422	C330018D20Rik	6.26			G10090_668	77422
G10090_24476	18655	Pgk1	237.47			G10090_24476	18655	Pgk1	239.37			G10090_24476	18655	Pgk1	260.91			G10090_24476	18655	Pgk1	252.55			G10090_24476	18655	Pgk1	233.24			G10090_24476	18655	Pgk1	279.94			G10090_24476	18655	Pgk1	380.7			G10090_24476	18655	Pgk1	340.43			G10090_24476	18655
G10090_687	23947	Mid2	5.53			G10090_687	23947	Mid2	5.85			G10090_687	23947	Mid2	4.5			G10090_687	23947	Mid2	5			G10090_687	23947	Mid2	4.04			G10090_687	23947	Mid2	4.62			G10090_687	23947	Mid2	4.99			G10090_687	23947	Mid2	4.1			G10090_687	23947
G10090_4465	320438	Alg6	2.51			G10090_4465	320438	Alg6	3.5			G10090_4465	320438	Alg6	2.91			G10090_4465	320438	Alg6	4.02			G10090_4465	320438	Alg6	2.51			G10090_4465	320438	Alg6	2.17			G10090_4465	320438	Alg6	3.73			G10090_4465	320438	Alg6	2.91			G10090_4465	320438
G10090_4126	72500	Ier5l	7.36			G10090_4126	72500	Ier5l	3.91			G10090_4126	72500	Ier5l	4.74			G10090_4126	72500	Ier5l	3.82			G10090_4126	72500	Ier5l	3.8			G10090_4126	72500	Ier5l	2.33			G10090_4126	72500	Ier5l	12.68			G10090_4126	72500	Ier5l	10.35			G10090_4126	72500
G10090_29534	71764	C2cd2l	8.15			G10090_29534	71764	C2cd2l	7.88			G10090_29534	71764	C2cd2l	7.49			G10090_29534	71764	C2cd2l	8.36			G10090_29534	71764	C2cd2l	9.04			G10090_29534	71764	C2cd2l	6.89			G10090_29534	71764	C2cd2l	10.42			G10090_29534	71764	C2cd2l	9.57			G10090_29534	71764
G10090_4564	56874	Rnf32	0.13			G10090_4564	56874	Rnf32	0.33			G10090_4564	56874	Rnf32	0.06			G10090_4564	56874	Rnf32	0.26			G10090_4564	56874	Rnf32	0.19			G10090_4564	56874	Rnf32	0.27			G10090_4564	56874	Rnf32	0.09			G10090_4564	56874	Rnf32	0.16			G10090_4564	56874
G10090_16218	232798	Leng8	60.63			G10090_16218	232798	Leng8	66.18			G10090_16218	232798	Leng8	69.74			G10090_16218	232798	Leng8	72.16			G10090_16218	232798	Leng8	54.83			G10090_16218	232798	Leng8	46.63			G10090_16218	232798	Leng8	57.73			G10090_16218	232798	Leng8	60.99			G10090_16218	232798
G10090_28327	107271	Yars	13.36			G10090_28327	107271	Yars	11.23			G10090_28327	107271	Yars	11.48			G10090_28327	107271	Yars	11.68			G10090_28327	107271	Yars	11.68			G10090_28327	107271	Yars	12.58			G10090_28327	107271	Yars	22.76			G10090_28327	107271	Yars	25.44			G10090_28327	107271
G10090_10057	56198	Heyl	10.67			G10090_10057	56198	Heyl	10.88			G10090_10057	56198	Heyl	11.4			G10090_10057	56198	Heyl	11.54			G10090_10057	56198	Heyl	9.02			G10090_10057	56198	Heyl	11.56			G10090_10057	56198	Heyl	9.53			G10090_10057	56198	Heyl	11.69			G10090_10057	56198
G10090_26079	100040429	Gm20842	0			G10090_26079	100040429	Gm20842	0			G10090_26079	100040429	Gm20842	0			G10090_26079	100040429	Gm20842	0			G10090_26079	100040429	Gm20842	0			G10090_26079	100040429	Gm20842	0			G10090_26079	100040429	Gm20842	0			G10090_26079	100040429	Gm20842	0			G10090_26079	100040429
G10090_15361	239554	Foxred2	1.02			G10090_15361	239554	Foxred2	0.43			G10090_15361	239554	Foxred2	0.15			G10090_15361	239554	Foxred2	0.45			G10090_15361	239554	Foxred2	0.87			G10090_15361	239554	Foxred2	0.57			G10090_15361	239554	Foxred2	0.44			G10090_15361	239554	Foxred2	0.33			G10090_15361	239554
G10090_20841	102641028	LOC102641028	0.58			G10090_20841	102641028	LOC102641028	0.7			G10090_20841	102641028	LOC102641028	0.37			G10090_20841	102641028	LOC102641028	0.45			G10090_20841	102641028	LOC102641028	0.24			G10090_20841	102641028	LOC102641028	0.53			G10090_20841	102641028	LOC102641028	0.68			G10090_20841	102641028	LOC102641028	0.1			G10090_20841	102641028
G10090_31012	66074	Tmem167	1.75			G10090_31012	66074	Tmem167	1.77			G10090_31012	66074	Tmem167	1.85			G10090_31012	66074	Tmem167	1.55			G10090_31012	66074	Tmem167	1.42			G10090_31012	66074	Tmem167	2.06			G10090_31012	66074	Tmem167	3.94			G10090_31012	66074	Tmem167	4.08			G10090_31012	66074
G10090_23832	13850	Ephx2	173.52			G10090_23832	13850	Ephx2	185.13			G10090_23832	13850	Ephx2	195.32			G10090_23832	13850	Ephx2	193.2			G10090_23832	13850	Ephx2	204.9			G10090_23832	13850	Ephx2	182.21			G10090_23832	13850	Ephx2	56.87			G10090_23832	13850	Ephx2	49.83			G10090_23832	13850
G10090_33740	108755	Lyrm2	20.36			G10090_33740	108755	Lyrm2	16.22			G10090_33740	108755	Lyrm2	19.96			G10090_33740	108755	Lyrm2	16.23			G10090_33740	108755	Lyrm2	17.24			G10090_33740	108755	Lyrm2	23.97			G10090_33740	108755	Lyrm2	16.71			G10090_33740	108755	Lyrm2	12.92			G10090_33740	108755
G10090_9323	78390	Pla2g4d	0.04			G10090_9323	78390	Pla2g4d	0.04			G10090_9323	78390	Pla2g4d	0			G10090_9323	78390	Pla2g4d	0			G10090_9323	78390	Pla2g4d	0			G10090_9323	78390	Pla2g4d	0			G10090_9323	78390	Pla2g4d	0			G10090_9323	78390	Pla2g4d	0			G10090_9323	78390
G10090_4969	105014	Rdh14	31.03			G10090_4969	105014	Rdh14	28.42			G10090_4969	105014	Rdh14	25.64			G10090_4969	105014	Rdh14	26.37			G10090_4969	105014	Rdh14	32.24			G10090_4969	105014	Rdh14	30.59			G10090_4969	105014	Rdh14	18.11			G10090_4969	105014	Rdh14	13.02			G10090_4969	105014
G10090_15347	368202	Prss48	0.05			G10090_15347	368202	Prss48	0.07			G10090_15347	368202	Prss48	0.09			G10090_15347	368202	Prss48	0.05			G10090_15347	368202	Prss48	0.03			G10090_15347	368202	Prss48	0.04			G10090_15347	368202	Prss48	0.02			G10090_15347	368202	Prss48	0.14			G10090_15347	368202
G10090_8049	223922	Atf7	6.36			G10090_8049	223922	Atf7	8.4			G10090_8049	223922	Atf7	8.52			G10090_8049	223922	Atf7	8.9			G10090_8049	223922	Atf7	7.62			G10090_8049	223922	Atf7	8.95			G10090_8049	223922	Atf7	7.53			G10090_8049	223922	Atf7	8.38			G10090_8049	223922
G10090_5532	28006	Washc2	7.9			G10090_5532	28006	Washc2	8.19			G10090_5532	28006	Washc2	8.75			G10090_5532	28006	Washc2	9			G10090_5532	28006	Washc2	7.38			G10090_5532	28006	Washc2	7.97			G10090_5532	28006	Washc2	9.7			G10090_5532	28006	Washc2	11.24			G10090_5532	28006
G10090_9735	20390	Sftpd	0			G10090_9735	20390	Sftpd	0			G10090_9735	20390	Sftpd	0			G10090_9735	20390	Sftpd	0			G10090_9735	20390	Sftpd	0			G10090_9735	20390	Sftpd	0			G10090_9735	20390	Sftpd	0			G10090_9735	20390	Sftpd	0			G10090_9735	20390
G10090_6786	21408	Zfp354a	0.81			G10090_6786	21408	Zfp354a	0.66			G10090_6786	21408	Zfp354a	0.75			G10090_6786	21408	Zfp354a	0.88			G10090_6786	21408	Zfp354a	0.56			G10090_6786	21408	Zfp354a	0.87			G10090_6786	21408	Zfp354a	0.74			G10090_6786	21408	Zfp354a	0.77			G10090_6786	21408
G10090_7258	231807	BC037034	5.84			G10090_7258	231807	BC037034	5.62			G10090_7258	231807	BC037034	5.7			G10090_7258	231807	BC037034	5.74			G10090_7258	231807	BC037034	4.61			G10090_7258	231807	BC037034	3.84			G10090_7258	231807	BC037034	11.59			G10090_7258	231807	BC037034	13.52			G10090_7258	231807
G10090_3477	11717	Ampd3	21.1			G10090_3477	11717	Ampd3	21.28			G10090_3477	11717	Ampd3	18.84			G10090_3477	11717	Ampd3	20.21			G10090_3477	11717	Ampd3	25			G10090_3477	11717	Ampd3	24.55			G10090_3477	11717	Ampd3	36.07			G10090_3477	11717	Ampd3	41.21			G10090_3477	11717
G10090_8210	76974	Urah	1.3			G10090_8210	76974	Urah	2.38			G10090_8210	76974	Urah	1.08			G10090_8210	76974	Urah	1.93			G10090_8210	76974	Urah	1.39			G10090_8210	76974	Urah	0.84			G10090_8210	76974	Urah	0.37			G10090_8210	76974	Urah	0.25			G10090_8210	76974
G10090_19182	72040	Cdhr5	0			G10090_19182	72040	Cdhr5	0			G10090_19182	72040	Cdhr5	0			G10090_19182	72040	Cdhr5	0			G10090_19182	72040	Cdhr5	0			G10090_19182	72040	Cdhr5	0			G10090_19182	72040	Cdhr5	0.03			G10090_19182	72040	Cdhr5	0			G10090_19182	72040
G10090_3205	116848	Baz2a	8.56			G10090_3205	116848	Baz2a	9.09			G10090_3205	116848	Baz2a	11.1			G10090_3205	116848	Baz2a	10.47			G10090_3205	116848	Baz2a	8.11			G10090_3205	116848	Baz2a	9.19			G10090_3205	116848	Baz2a	9.81			G10090_3205	116848	Baz2a	11.77			G10090_3205	116848
G10090_11699	218543	Srek1	9.16			G10090_11699	218543	Srek1	10.94			G10090_11699	218543	Srek1	12.11			G10090_11699	218543	Srek1	11.42			G10090_11699	218543	Srek1	9.75			G10090_11699	218543	Srek1	10.07			G10090_11699	218543	Srek1	12.1			G10090_11699	218543	Srek1	11.47			G10090_11699	218543
G10090_32907	72632	Smim18	0			G10090_32907	72632	Smim18	0			G10090_32907	72632	Smim18	0			G10090_32907	72632	Smim18	0.25			G10090_32907	72632	Smim18	0			G10090_32907	72632	Smim18	0			G10090_32907	72632	Smim18	0			G10090_32907	72632	Smim18	0.1			G10090_32907	72632
G10090_14112	217707	Coq6	42.03			G10090_14112	217707	Coq6	36.37			G10090_14112	217707	Coq6	37.13			G10090_14112	217707	Coq6	36.43			G10090_14112	217707	Coq6	37.56			G10090_14112	217707	Coq6	42.33			G10090_14112	217707	Coq6	29.36			G10090_14112	217707	Coq6	24.73			G10090_14112	217707
G10090_31334	240411	Loxhd1	0			G10090_31334	240411	Loxhd1	0.01			G10090_31334	240411	Loxhd1	0.03			G10090_31334	240411	Loxhd1	0.03			G10090_31334	240411	Loxhd1	0.01			G10090_31334	240411	Loxhd1	0.04			G10090_31334	240411	Loxhd1	0.01			G10090_31334	240411	Loxhd1	0.02			G10090_31334	240411
G10090_3053	380928	Lmo7	76.19			G10090_3053	380928	Lmo7	98.47			G10090_3053	380928	Lmo7	92.17			G10090_3053	380928	Lmo7	86.67			G10090_3053	380928	Lmo7	104.41			G10090_3053	380928	Lmo7	95.44			G10090_3053	380928	Lmo7	67.39			G10090_3053	380928	Lmo7	61.85			G10090_3053	380928
G10090_12435	320145	Sp8	0			G10090_12435	320145	Sp8	0			G10090_12435	320145	Sp8	0.02			G10090_12435	320145	Sp8	0.05			G10090_12435	320145	Sp8	0.02			G10090_12435	320145	Sp8	0.03			G10090_12435	320145	Sp8	0.03			G10090_12435	320145	Sp8	0			G10090_12435	320145
G10090_7402	102639054	102639054	0.2			G10090_7402	102639054	102639054	0.05			G10090_7402	102639054	102639054	0.06			G10090_7402	102639054	102639054	0			G10090_7402	102639054	102639054	0.06			G10090_7402	102639054	102639054	0.14			G10090_7402	102639054	102639054	0			G10090_7402	102639054	102639054	0			G10090_7402	102639054
G10090_3159	19188	Psme2	64.36			G10090_3159	19188	Psme2	48.11			G10090_3159	19188	Psme2	58.38			G10090_3159	19188	Psme2	54.02			G10090_3159	19188	Psme2	53.84			G10090_3159	19188	Psme2	51.87			G10090_3159	19188	Psme2	82.2			G10090_3159	19188	Psme2	85.86			G10090_3159	19188
G10090_20045	67510	Tvp23b	9.47			G10090_20045	67510	Tvp23b	9.98			G10090_20045	67510	Tvp23b	12.17			G10090_20045	67510	Tvp23b	11.32			G10090_20045	67510	Tvp23b	8.39			G10090_20045	67510	Tvp23b	7.82			G10090_20045	67510	Tvp23b	10.46			G10090_20045	67510	Tvp23b	10.94			G10090_20045	67510
G10090_6766	107686	Snrpd2	113.9			G10090_6766	107686	Snrpd2	95.54			G10090_6766	107686	Snrpd2	82.39			G10090_6766	107686	Snrpd2	78.91			G10090_6766	107686	Snrpd2	65.92			G10090_6766	107686	Snrpd2	85.66			G10090_6766	107686	Snrpd2	96.72			G10090_6766	107686	Snrpd2	115.14			G10090_6766	107686
G10090_6896	74442	Sgms2	0.61			G10090_6896	74442	Sgms2	0.26			G10090_6896	74442	Sgms2	0.32			G10090_6896	74442	Sgms2	0.61			G10090_6896	74442	Sgms2	0.45			G10090_6896	74442	Sgms2	0.66			G10090_6896	74442	Sgms2	1.21			G10090_6896	74442	Sgms2	1.3			G10090_6896	74442
G10090_16704	110902	Chrna2	1.14			G10090_16704	110902	Chrna2	1.63			G10090_16704	110902	Chrna2	2.66			G10090_16704	110902	Chrna2	2.2			G10090_16704	110902	Chrna2	1.53			G10090_16704	110902	Chrna2	1.5			G10090_16704	110902	Chrna2	0.13			G10090_16704	110902	Chrna2	0.09			G10090_16704	110902
G10090_14213	14852	Gspt1	16.09			G10090_14213	14852	Gspt1	17.81			G10090_14213	14852	Gspt1	17.44			G10090_14213	14852	Gspt1	17.86			G10090_14213	14852	Gspt1	17.73			G10090_14213	14852	Gspt1	17.86			G10090_14213	14852	Gspt1	28.56			G10090_14213	14852	Gspt1	30.92			G10090_14213	14852
G10090_32454	626315	Gm6664	0			G10090_32454	626315	Gm6664	0			G10090_32454	626315	Gm6664	0			G10090_32454	626315	Gm6664	0			G10090_32454	626315	Gm6664	0			G10090_32454	626315	Gm6664	0			G10090_32454	626315	Gm6664	0			G10090_32454	626315	Gm6664	0			G10090_32454	626315
G10090_4953	19280	Ptprs	9.68			G10090_4953	19280	Ptprs	9.48			G10090_4953	19280	Ptprs	12.17			G10090_4953	19280	Ptprs	11.69			G10090_4953	19280	Ptprs	10.07			G10090_4953	19280	Ptprs	11.82			G10090_4953	19280	Ptprs	9.85			G10090_4953	19280	Ptprs	7.41			G10090_4953	19280
G10090_22330	237560	Lrrc10	171.2			G10090_22330	237560	Lrrc10	138.07			G10090_22330	237560	Lrrc10	170.35			G10090_22330	237560	Lrrc10	146.09			G10090_22330	237560	Lrrc10	157.82			G10090_22330	237560	Lrrc10	136.78			G10090_22330	237560	Lrrc10	88.76			G10090_22330	237560	Lrrc10	105.82			G10090_22330	237560
G10090_13532	234839	Piezo1	8.43			G10090_13532	234839	Piezo1	6.89			G10090_13532	234839	Piezo1	8.97			G10090_13532	234839	Piezo1	10.17			G10090_13532	234839	Piezo1	7.98			G10090_13532	234839	Piezo1	7.43			G10090_13532	234839	Piezo1	15.08			G10090_13532	234839	Piezo1	19.69			G10090_13532	234839
G10090_671	74450	Pank2	8.15			G10090_671	74450	Pank2	8.54			G10090_671	74450	Pank2	8.62			G10090_671	74450	Pank2	9.54			G10090_671	74450	Pank2	8.2			G10090_671	74450	Pank2	9.34			G10090_671	74450	Pank2	10.13			G10090_671	74450	Pank2	9.54			G10090_671	74450
G10090_33330	667277	C1rb	0			G10090_33330	667277	C1rb	0			G10090_33330	667277	C1rb	0			G10090_33330	667277	C1rb	0.1			G10090_33330	667277	C1rb	0			G10090_33330	667277	C1rb	0			G10090_33330	667277	C1rb	0			G10090_33330	667277	C1rb	0			G10090_33330	667277
G10090_8658	433766	Trim63	85.61			G10090_8658	433766	Trim63	91.59			G10090_8658	433766	Trim63	78.2			G10090_8658	433766	Trim63	76.84			G10090_8658	433766	Trim63	90.76			G10090_8658	433766	Trim63	113.73			G10090_8658	433766	Trim63	74.43			G10090_8658	433766	Trim63	52.01			G10090_8658	433766
G10090_19262	319178	Hist1h2bb	0			G10090_19262	319178	Hist1h2bb	0.62			G10090_19262	319178	Hist1h2bb	0.41			G10090_19262	319178	Hist1h2bb	0			G10090_19262	319178	Hist1h2bb	0			G10090_19262	319178	Hist1h2bb	0			G10090_19262	319178	Hist1h2bb	0			G10090_19262	319178	Hist1h2bb	0			G10090_19262	319178
G10090_21475	100125586	Vmn2r2	0			G10090_21475	100125586	Vmn2r2	0			G10090_21475	100125586	Vmn2r2	0			G10090_21475	100125586	Vmn2r2	0			G10090_21475	100125586	Vmn2r2	0			G10090_21475	100125586	Vmn2r2	0			G10090_21475	100125586	Vmn2r2	0.03			G10090_21475	100125586	Vmn2r2	0			G10090_21475	100125586
G10090_30019	110308	Krt5	0			G10090_30019	110308	Krt5	0			G10090_30019	110308	Krt5	0			G10090_30019	110308	Krt5	0			G10090_30019	110308	Krt5	0.04			G10090_30019	110308	Krt5	0			G10090_30019	110308	Krt5	0			G10090_30019	110308	Krt5	0			G10090_30019	110308
G10090_2799	58187	Cldn10	0			G10090_2799	58187	Cldn10	0			G10090_2799	58187	Cldn10	0.12			G10090_2799	58187	Cldn10	0			G10090_2799	58187	Cldn10	0.12			G10090_2799	58187	Cldn10	0			G10090_2799	58187	Cldn10	0.1			G10090_2799	58187	Cldn10	0			G10090_2799	58187
G10090_28917	66607	Ms4a4d	15.88			G10090_28917	66607	Ms4a4d	15.14			G10090_28917	66607	Ms4a4d	18.53			G10090_28917	66607	Ms4a4d	15.97			G10090_28917	66607	Ms4a4d	11.97			G10090_28917	66607	Ms4a4d	13.58			G10090_28917	66607	Ms4a4d	10.93			G10090_28917	66607	Ms4a4d	10.05			G10090_28917	66607
G10090_20314	331532	Tceal5	0			G10090_20314	331532	Tceal5	0.1			G10090_20314	331532	Tceal5	0.15			G10090_20314	331532	Tceal5	0.14			G10090_20314	331532	Tceal5	0			G10090_20314	331532	Tceal5	0			G10090_20314	331532	Tceal5	0.43			G10090_20314	331532	Tceal5	0			G10090_20314	331532
G10090_26325	232146	Eva1a	2.05			G10090_26325	232146	Eva1a	1.58			G10090_26325	232146	Eva1a	1.68			G10090_26325	232146	Eva1a	2.45			G10090_26325	232146	Eva1a	1.52			G10090_26325	232146	Eva1a	1.33			G10090_26325	232146	Eva1a	3.53			G10090_26325	232146	Eva1a	1.68			G10090_26325	232146
G10090_32059	21941	Tnfrsf8	0.13			G10090_32059	21941	Tnfrsf8	0.07			G10090_32059	21941	Tnfrsf8	0			G10090_32059	21941	Tnfrsf8	0			G10090_32059	21941	Tnfrsf8	0			G10090_32059	21941	Tnfrsf8	0.07			G10090_32059	21941	Tnfrsf8	0.1			G10090_32059	21941	Tnfrsf8	0.1			G10090_32059	21941
G10090_6462	72502	Cwf19l1	3.02			G10090_6462	72502	Cwf19l1	3.29			G10090_6462	72502	Cwf19l1	3.01			G10090_6462	72502	Cwf19l1	4.48			G10090_6462	72502	Cwf19l1	2.87			G10090_6462	72502	Cwf19l1	3.48			G10090_6462	72502	Cwf19l1	4.04			G10090_6462	72502	Cwf19l1	5.42			G10090_6462	72502
G10090_21750	622404	Ccdc107	28.02			G10090_21750	622404	Ccdc107	25.51			G10090_21750	622404	Ccdc107	24.52			G10090_21750	622404	Ccdc107	22.91			G10090_21750	622404	Ccdc107	25.41			G10090_21750	622404	Ccdc107	21.21			G10090_21750	622404	Ccdc107	24.61			G10090_21750	622404	Ccdc107	16.96			G10090_21750	622404
G10090_19839	69256	Zfp397	4.11			G10090_19839	69256	Zfp397	4.23			G10090_19839	69256	Zfp397	3.88			G10090_19839	69256	Zfp397	4.17			G10090_19839	69256	Zfp397	3.82			G10090_19839	69256	Zfp397	5.5			G10090_19839	69256	Zfp397	3.71			G10090_19839	69256	Zfp397	5.21			G10090_19839	69256
G10090_15929	74522	Morc2a	7.01			G10090_15929	74522	Morc2a	7.06			G10090_15929	74522	Morc2a	7.43			G10090_15929	74522	Morc2a	7.77			G10090_15929	74522	Morc2a	7.22			G10090_15929	74522	Morc2a	9.22			G10090_15929	74522	Morc2a	9.46			G10090_15929	74522	Morc2a	9.99			G10090_15929	74522
G10090_18538	328833	Treml2	0.16			G10090_18538	328833	Treml2	0.32			G10090_18538	328833	Treml2	0.11			G10090_18538	328833	Treml2	0.24			G10090_18538	328833	Treml2	0.1			G10090_18538	328833	Treml2	0.08			G10090_18538	328833	Treml2	1.24			G10090_18538	328833	Treml2	2.14			G10090_18538	328833
G10090_11883	16526	Kcnk2	0.8			G10090_11883	16526	Kcnk2	0.98			G10090_11883	16526	Kcnk2	1.21			G10090_11883	16526	Kcnk2	1.08			G10090_11883	16526	Kcnk2	0.99			G10090_11883	16526	Kcnk2	0.73			G10090_11883	16526	Kcnk2	1.58			G10090_11883	16526	Kcnk2	1.26			G10090_11883	16526
G10090_7102	69806	Slc39a11	2.2			G10090_7102	69806	Slc39a11	1.73			G10090_7102	69806	Slc39a11	2.19			G10090_7102	69806	Slc39a11	1.59			G10090_7102	69806	Slc39a11	1.5			G10090_7102	69806	Slc39a11	1.57			G10090_7102	69806	Slc39a11	5.49			G10090_7102	69806	Slc39a11	6.22			G10090_7102	69806
G10090_6142	52440	Tax1bp1	38.65			G10090_6142	52440	Tax1bp1	44.5			G10090_6142	52440	Tax1bp1	44.47			G10090_6142	52440	Tax1bp1	41.63			G10090_6142	52440	Tax1bp1	46.61			G10090_6142	52440	Tax1bp1	50.03			G10090_6142	52440	Tax1bp1	41.98			G10090_6142	52440	Tax1bp1	44.5			G10090_6142	52440
G10090_26139	107513	Ssr1	13.14			G10090_26139	107513	Ssr1	14.25			G10090_26139	107513	Ssr1	14.23			G10090_26139	107513	Ssr1	13.94			G10090_26139	107513	Ssr1	12.94			G10090_26139	107513	Ssr1	15.44			G10090_26139	107513	Ssr1	34.86			G10090_26139	107513	Ssr1	35.04			G10090_26139	107513
G10090_24064	54218	B3galt4	3.1			G10090_24064	54218	B3galt4	1.38			G10090_24064	54218	B3galt4	2.39			G10090_24064	54218	B3galt4	1.83			G10090_24064	54218	B3galt4	1.46			G10090_24064	54218	B3galt4	1.56			G10090_24064	54218	B3galt4	2.58			G10090_24064	54218	B3galt4	2.65			G10090_24064	54218
G10090_16443	99334	Zscan29	2.83			G10090_16443	99334	Zscan29	3.01			G10090_16443	99334	Zscan29	3.4			G10090_16443	99334	Zscan29	3.23			G10090_16443	99334	Zscan29	2.21			G10090_16443	99334	Zscan29	3.19			G10090_16443	99334	Zscan29	2.97			G10090_16443	99334	Zscan29	4.12			G10090_16443	99334
G10090_20873	66464	Taf12	20.45			G10090_20873	66464	Taf12	20.03			G10090_20873	66464	Taf12	20.91			G10090_20873	66464	Taf12	20.01			G10090_20873	66464	Taf12	17.52			G10090_20873	66464	Taf12	23.77			G10090_20873	66464	Taf12	21.34			G10090_20873	66464	Taf12	24.59			G10090_20873	66464
G10090_8490	79565	Mettl27	1.15			G10090_8490	79565	Mettl27	0.96			G10090_8490	79565	Mettl27	0.79			G10090_8490	79565	Mettl27	0.54			G10090_8490	79565	Mettl27	0.77			G10090_8490	79565	Mettl27	0.81			G10090_8490	79565	Mettl27	0.93			G10090_8490	79565	Mettl27	0.93			G10090_8490	79565
G10090_12842	18113	Nnmt	3.62			G10090_12842	18113	Nnmt	2.93			G10090_12842	18113	Nnmt	3.76			G10090_12842	18113	Nnmt	3.76			G10090_12842	18113	Nnmt	2.4			G10090_12842	18113	Nnmt	5.04			G10090_12842	18113	Nnmt	6.11			G10090_12842	18113	Nnmt	4.92			G10090_12842	18113
G10090_8850	56380	Arid3b	1.4			G10090_8850	56380	Arid3b	1.49			G10090_8850	56380	Arid3b	1.43			G10090_8850	56380	Arid3b	1.62			G10090_8850	56380	Arid3b	1.62			G10090_8850	56380	Arid3b	1.65			G10090_8850	56380	Arid3b	2.23			G10090_8850	56380	Arid3b	2.12			G10090_8850	56380
G10090_6125	20439	Siah2	3.52			G10090_6125	20439	Siah2	4.1			G10090_6125	20439	Siah2	2.96			G10090_6125	20439	Siah2	3.87			G10090_6125	20439	Siah2	5.59			G10090_6125	20439	Siah2	4.36			G10090_6125	20439	Siah2	7.3			G10090_6125	20439	Siah2	6.81			G10090_6125	20439
G10090_18407	72324	Plxdc1	3.21			G10090_18407	72324	Plxdc1	2.78			G10090_18407	72324	Plxdc1	3.16			G10090_18407	72324	Plxdc1	3.47			G10090_18407	72324	Plxdc1	3.03			G10090_18407	72324	Plxdc1	3.05			G10090_18407	72324	Plxdc1	1.72			G10090_18407	72324	Plxdc1	1.6			G10090_18407	72324
G10090_10397	72077	Gcnt3	0			G10090_10397	72077	Gcnt3	0			G10090_10397	72077	Gcnt3	0.02			G10090_10397	72077	Gcnt3	0			G10090_10397	72077	Gcnt3	0			G10090_10397	72077	Gcnt3	0.05			G10090_10397	72077	Gcnt3	0.04			G10090_10397	72077	Gcnt3	0			G10090_10397	72077
G10090_7131	381760	Ssbp1	27.4			G10090_7131	381760	Ssbp1	24.76			G10090_7131	381760	Ssbp1	26.1			G10090_7131	381760	Ssbp1	28.96			G10090_7131	381760	Ssbp1	26.35			G10090_7131	381760	Ssbp1	35.33			G10090_7131	381760	Ssbp1	27.83			G10090_7131	381760	Ssbp1	30.47			G10090_7131	381760
G10090_15690	74316	Isca2	70.48			G10090_15690	74316	Isca2	64.8			G10090_15690	74316	Isca2	62.5			G10090_15690	74316	Isca2	65.8			G10090_15690	74316	Isca2	60.93			G10090_15690	74316	Isca2	58.14			G10090_15690	74316	Isca2	58.78			G10090_15690	74316	Isca2	46.61			G10090_15690	74316
G10090_14832	12212	Chic1	0.37			G10090_14832	12212	Chic1	0.38			G10090_14832	12212	Chic1	0.56			G10090_14832	12212	Chic1	0.53			G10090_14832	12212	Chic1	0.36			G10090_14832	12212	Chic1	0.53			G10090_14832	12212	Chic1	0.46			G10090_14832	12212	Chic1	0.51			G10090_14832	12212
G10090_2473	433375	Creg1	82.87			G10090_2473	433375	Creg1	94.96			G10090_2473	433375	Creg1	94.11			G10090_2473	433375	Creg1	81.72			G10090_2473	433375	Creg1	92.2			G10090_2473	433375	Creg1	74.12			G10090_2473	433375	Creg1	34.75			G10090_2473	433375	Creg1	30.95			G10090_2473	433375
G10090_4185	194952	Jmjd4	2.13			G10090_4185	194952	Jmjd4	2.97			G10090_4185	194952	Jmjd4	2.75			G10090_4185	194952	Jmjd4	2.82			G10090_4185	194952	Jmjd4	3.08			G10090_4185	194952	Jmjd4	2.57			G10090_4185	194952	Jmjd4	3.94			G10090_4185	194952	Jmjd4	4.03			G10090_4185	194952
G10090_24943	71742	Ulk3	7.43			G10090_24943	71742	Ulk3	5.26			G10090_24943	71742	Ulk3	6.25			G10090_24943	71742	Ulk3	5.91			G10090_24943	71742	Ulk3	6.08			G10090_24943	71742	Ulk3	7.43			G10090_24943	71742	Ulk3	11.13			G10090_24943	71742	Ulk3	8.4			G10090_24943	71742
G10090_16635	22247	Umps	2.3			G10090_16635	22247	Umps	3.52			G10090_16635	22247	Umps	3.38			G10090_16635	22247	Umps	3.42			G10090_16635	22247	Umps	3.98			G10090_16635	22247	Umps	3.7			G10090_16635	22247	Umps	6.79			G10090_16635	22247	Umps	8.22			G10090_16635	22247
G10090_33155	17898	Myl7	0			G10090_33155	17898	Myl7	1.1			G10090_33155	17898	Myl7	0.18			G10090_33155	17898	Myl7	0			G10090_33155	17898	Myl7	2.21			G10090_33155	17898	Myl7	0.57			G10090_33155	17898	Myl7	0			G10090_33155	17898	Myl7	0.14			G10090_33155	17898
G10090_17095	19712	Rest	0.9			G10090_17095	19712	Rest	0.48			G10090_17095	19712	Rest	0.59			G10090_17095	19712	Rest	0.72			G10090_17095	19712	Rest	0.41			G10090_17095	19712	Rest	0.89			G10090_17095	19712	Rest	1.21			G10090_17095	19712	Rest	0.89			G10090_17095	19712
G10090_7706	17281	Fyco1	46.58			G10090_7706	17281	Fyco1	56.78			G10090_7706	17281	Fyco1	50.83			G10090_7706	17281	Fyco1	53.84			G10090_7706	17281	Fyco1	59.73			G10090_7706	17281	Fyco1	58.32			G10090_7706	17281	Fyco1	22.95			G10090_7706	17281	Fyco1	21.61			G10090_7706	17281
G10090_24375	67657	Rabl3	4.25			G10090_24375	67657	Rabl3	3.78			G10090_24375	67657	Rabl3	4.24			G10090_24375	67657	Rabl3	4.22			G10090_24375	67657	Rabl3	4.78			G10090_24375	67657	Rabl3	4.38			G10090_24375	67657	Rabl3	5.55			G10090_24375	67657	Rabl3	4.83			G10090_24375	67657
G10090_9889	18028	Nfib	31.3			G10090_9889	18028	Nfib	32.85			G10090_9889	18028	Nfib	33.37			G10090_9889	18028	Nfib	33.81			G10090_9889	18028	Nfib	30.51			G10090_9889	18028	Nfib	29.6			G10090_9889	18028	Nfib	26.41			G10090_9889	18028	Nfib	20.92			G10090_9889	18028
G10090_18243	12504	Cd4	0.66			G10090_18243	12504	Cd4	0.93			G10090_18243	12504	Cd4	0.51			G10090_18243	12504	Cd4	0.79			G10090_18243	12504	Cd4	0.43			G10090_18243	12504	Cd4	0.62			G10090_18243	12504	Cd4	0.68			G10090_18243	12504	Cd4	0.85			G10090_18243	12504
G10090_9498	67230	Zfp329	1.27			G10090_9498	67230	Zfp329	1.26			G10090_9498	67230	Zfp329	1.61			G10090_9498	67230	Zfp329	1.39			G10090_9498	67230	Zfp329	1.29			G10090_9498	67230	Zfp329	1.49			G10090_9498	67230	Zfp329	1.44			G10090_9498	67230	Zfp329	1.69			G10090_9498	67230
G10090_5503	269389	Tox2	1.72			G10090_5503	269389	Tox2	1.84			G10090_5503	269389	Tox2	1.63			G10090_5503	269389	Tox2	1.22			G10090_5503	269389	Tox2	1.46			G10090_5503	269389	Tox2	1.26			G10090_5503	269389	Tox2	1.35			G10090_5503	269389	Tox2	1.62			G10090_5503	269389
G10090_20130	319480	Itga11	0.79			G10090_20130	319480	Itga11	1.18			G10090_20130	319480	Itga11	0.8			G10090_20130	319480	Itga11	0.5			G10090_20130	319480	Itga11	1.46			G10090_20130	319480	Itga11	0.9			G10090_20130	319480	Itga11	1.89			G10090_20130	319480	Itga11	2.18			G10090_20130	319480
G10090_26541	59288	Dctn5	26.03			G10090_26541	59288	Dctn5	27.96			G10090_26541	59288	Dctn5	26.56			G10090_26541	59288	Dctn5	27.54			G10090_26541	59288	Dctn5	25.24			G10090_26541	59288	Dctn5	27.61			G10090_26541	59288	Dctn5	36.67			G10090_26541	59288	Dctn5	38.86			G10090_26541	59288
G10090_8967	67210	Gatad1	40.36			G10090_8967	67210	Gatad1	44.92			G10090_8967	67210	Gatad1	41.98			G10090_8967	67210	Gatad1	38.45			G10090_8967	67210	Gatad1	44.05			G10090_8967	67210	Gatad1	45.63			G10090_8967	67210	Gatad1	41.09			G10090_8967	67210	Gatad1	36.04			G10090_8967	67210
G10090_20912	66882	Bzw1	30.48			G10090_20912	66882	Bzw1	33.76			G10090_20912	66882	Bzw1	36.42			G10090_20912	66882	Bzw1	33.31			G10090_20912	66882	Bzw1	29.31			G10090_20912	66882	Bzw1	37.73			G10090_20912	66882	Bzw1	58.44			G10090_20912	66882	Bzw1	61.25			G10090_20912	66882
G10090_11245	101055939	Gm4869	0.03			G10090_11245	101055939	Gm4869	0.03			G10090_11245	101055939	Gm4869	0.03			G10090_11245	101055939	Gm4869	0.03			G10090_11245	101055939	Gm4869	0.06			G10090_11245	101055939	Gm4869	0			G10090_11245	101055939	Gm4869	0.02			G10090_11245	101055939	Gm4869	0.02			G10090_11245	101055939
G10090_21703	109663	Hoxc11	0			G10090_21703	109663	Hoxc11	0			G10090_21703	109663	Hoxc11	0			G10090_21703	109663	Hoxc11	0			G10090_21703	109663	Hoxc11	0			G10090_21703	109663	Hoxc11	0			G10090_21703	109663	Hoxc11	0			G10090_21703	109663	Hoxc11	0			G10090_21703	109663
G10090_12134	75106	4930519F16Rik	0			G10090_12134	75106	4930519F16Rik	0			G10090_12134	75106	4930519F16Rik	0			G10090_12134	75106	4930519F16Rik	0			G10090_12134	75106	4930519F16Rik	0			G10090_12134	75106	4930519F16Rik	0			G10090_12134	75106	4930519F16Rik	0			G10090_12134	75106	4930519F16Rik	0			G10090_12134	75106
G10090_12868	18479	Pak1	1.09			G10090_12868	18479	Pak1	1.31			G10090_12868	18479	Pak1	1.22			G10090_12868	18479	Pak1	1.84			G10090_12868	18479	Pak1	1.24			G10090_12868	18479	Pak1	1.49			G10090_12868	18479	Pak1	6.14			G10090_12868	18479	Pak1	8.36			G10090_12868	18479
G10090_4542	70190	2610036A22Rik	1.07			G10090_4542	70190	2610036A22Rik	0.83			G10090_4542	70190	2610036A22Rik	0.99			G10090_4542	70190	2610036A22Rik	2.24			G10090_4542	70190	2610036A22Rik	1.13			G10090_4542	70190	2610036A22Rik	1.43			G10090_4542	70190	2610036A22Rik	1.53			G10090_4542	70190	2610036A22Rik	0.64			G10090_4542	70190
G10090_11816	14534	Kat2a	15.02			G10090_11816	14534	Kat2a	14.53			G10090_11816	14534	Kat2a	13.23			G10090_11816	14534	Kat2a	15.4			G10090_11816	14534	Kat2a	14.69			G10090_11816	14534	Kat2a	15.59			G10090_11816	14534	Kat2a	22.25			G10090_11816	14534	Kat2a	22.73			G10090_11816	14534
G10090_2070	66126	Elof1	27.58			G10090_2070	66126	Elof1	20.71			G10090_2070	66126	Elof1	21.69			G10090_2070	66126	Elof1	22.63			G10090_2070	66126	Elof1	20.94			G10090_2070	66126	Elof1	18.06			G10090_2070	66126	Elof1	43.65			G10090_2070	66126	Elof1	39.01			G10090_2070	66126
G10090_22265	13803	Enc1	3.11			G10090_22265	13803	Enc1	2.63			G10090_22265	13803	Enc1	2.31			G10090_22265	13803	Enc1	2.96			G10090_22265	13803	Enc1	3.75			G10090_22265	13803	Enc1	3.5			G10090_22265	13803	Enc1	3.53			G10090_22265	13803	Enc1	3.92			G10090_22265	13803
G10090_17696	628416	Gm6878	0			G10090_17696	628416	Gm6878	0.05			G10090_17696	628416	Gm6878	0			G10090_17696	628416	Gm6878	0.02			G10090_17696	628416	Gm6878	0			G10090_17696	628416	Gm6878	0.04			G10090_17696	628416	Gm6878	0			G10090_17696	628416	Gm6878	0.03			G10090_17696	628416
G10090_23857	74365	Lonrf3	0.46			G10090_23857	74365	Lonrf3	0.18			G10090_23857	74365	Lonrf3	0.71			G10090_23857	74365	Lonrf3	0.55			G10090_23857	74365	Lonrf3	0.23			G10090_23857	74365	Lonrf3	0.23			G10090_23857	74365	Lonrf3	0.71			G10090_23857	74365	Lonrf3	0.33			G10090_23857	74365
G10090_13034	52592	Brms1l	7.83			G10090_13034	52592	Brms1l	10.35			G10090_13034	52592	Brms1l	9.15			G10090_13034	52592	Brms1l	9.94			G10090_13034	52592	Brms1l	8.39			G10090_13034	52592	Brms1l	10.22			G10090_13034	52592	Brms1l	7.83			G10090_13034	52592	Brms1l	8.27			G10090_13034	52592
G10090_6303	22040	Trex1	22.37			G10090_6303	22040	Trex1	14.33			G10090_6303	22040	Trex1	17.15			G10090_6303	22040	Trex1	18.05			G10090_6303	22040	Trex1	14.08			G10090_6303	22040	Trex1	17.1			G10090_6303	22040	Trex1	24.83			G10090_6303	22040	Trex1	29.71			G10090_6303	22040
G10090_18465	22385	Baz1b	13.08			G10090_18465	22385	Baz1b	13.95			G10090_18465	22385	Baz1b	15.95			G10090_18465	22385	Baz1b	17.49			G10090_18465	22385	Baz1b	12.05			G10090_18465	22385	Baz1b	14.1			G10090_18465	22385	Baz1b	14.78			G10090_18465	22385	Baz1b	14.76			G10090_18465	22385
G10090_8086	239827	Pigz	0.8			G10090_8086	239827	Pigz	1.04			G10090_8086	239827	Pigz	0.45			G10090_8086	239827	Pigz	0.95			G10090_8086	239827	Pigz	0.94			G10090_8086	239827	Pigz	1.32			G10090_8086	239827	Pigz	0.29			G10090_8086	239827	Pigz	0.48			G10090_8086	239827
G10090_8534	20583	Snai2	4.11			G10090_8534	20583	Snai2	3.85			G10090_8534	20583	Snai2	4.38			G10090_8534	20583	Snai2	5.02			G10090_8534	20583	Snai2	3.32			G10090_8534	20583	Snai2	3.53			G10090_8534	20583	Snai2	2.46			G10090_8534	20583	Snai2	2.83			G10090_8534	20583
G10090_2197	19261	Sirpa	21.01			G10090_2197	19261	Sirpa	18.11			G10090_2197	19261	Sirpa	17.95			G10090_2197	19261	Sirpa	23.85			G10090_2197	19261	Sirpa	14.63			G10090_2197	19261	Sirpa	21.72			G10090_2197	19261	Sirpa	36.18			G10090_2197	19261	Sirpa	50.4			G10090_2197	19261
G10090_9585	11775	Ap3b2	0			G10090_9585	11775	Ap3b2	0			G10090_9585	11775	Ap3b2	0.05			G10090_9585	11775	Ap3b2	0.03			G10090_9585	11775	Ap3b2	0			G10090_9585	11775	Ap3b2	0			G10090_9585	11775	Ap3b2	0			G10090_9585	11775	Ap3b2	0			G10090_9585	11775
G10090_12027	78245	Acbd7	0.61			G10090_12027	78245	Acbd7	0.2			G10090_12027	78245	Acbd7	0.78			G10090_12027	78245	Acbd7	0.61			G10090_12027	78245	Acbd7	0.75			G10090_12027	78245	Acbd7	0.21			G10090_12027	78245	Acbd7	0.15			G10090_12027	78245	Acbd7	0.16			G10090_12027	78245
G10090_8988	140477	Dmbx1	0			G10090_8988	140477	Dmbx1	0			G10090_8988	140477	Dmbx1	0			G10090_8988	140477	Dmbx1	0			G10090_8988	140477	Dmbx1	0			G10090_8988	140477	Dmbx1	0			G10090_8988	140477	Dmbx1	0			G10090_8988	140477	Dmbx1	0			G10090_8988	140477
G10090_16211	22371	Vwf	6.07			G10090_16211	22371	Vwf	8.63			G10090_16211	22371	Vwf	7.56			G10090_16211	22371	Vwf	6.87			G10090_16211	22371	Vwf	9.04			G10090_16211	22371	Vwf	8.96			G10090_16211	22371	Vwf	4.8			G10090_16211	22371	Vwf	7.13			G10090_16211	22371
G10090_17626	229697	Cym	0			G10090_17626	229697	Cym	0			G10090_17626	229697	Cym	0			G10090_17626	229697	Cym	0.34			G10090_17626	229697	Cym	0			G10090_17626	229697	Cym	0.09			G10090_17626	229697	Cym	0			G10090_17626	229697	Cym	0.13			G10090_17626	229697
G10090_5263	243547	Grip2	7.28			G10090_5263	243547	Grip2	8.84			G10090_5263	243547	Grip2	9.06			G10090_5263	243547	Grip2	8.7			G10090_5263	243547	Grip2	8.69			G10090_5263	243547	Grip2	7.58			G10090_5263	243547	Grip2	7.35			G10090_5263	243547	Grip2	4.94			G10090_5263	243547
G10090_12919	330812	Rnf150	2.59			G10090_12919	330812	Rnf150	4.57			G10090_12919	330812	Rnf150	4.36			G10090_12919	330812	Rnf150	4.63			G10090_12919	330812	Rnf150	3.28			G10090_12919	330812	Rnf150	4.01			G10090_12919	330812	Rnf150	2.66			G10090_12919	330812	Rnf150	2.23			G10090_12919	330812
G10090_13216	268417	Zkscan17	10.11			G10090_13216	268417	Zkscan17	8.2			G10090_13216	268417	Zkscan17	10.14			G10090_13216	268417	Zkscan17	10.99			G10090_13216	268417	Zkscan17	9.28			G10090_13216	268417	Zkscan17	7.61			G10090_13216	268417	Zkscan17	9.97			G10090_13216	268417	Zkscan17	9.68			G10090_13216	268417
G10090_29099	94175	Hrg	0			G10090_29099	94175	Hrg	0			G10090_29099	94175	Hrg	0			G10090_29099	94175	Hrg	0			G10090_29099	94175	Hrg	0.28			G10090_29099	94175	Hrg	0			G10090_29099	94175	Hrg	0			G10090_29099	94175	Hrg	0			G10090_29099	94175
G10090_6541	15354	Hmgb3	42.36			G10090_6541	15354	Hmgb3	52.87			G10090_6541	15354	Hmgb3	53.18			G10090_6541	15354	Hmgb3	53.59			G10090_6541	15354	Hmgb3	54.42			G10090_6541	15354	Hmgb3	56.79			G10090_6541	15354	Hmgb3	33.74			G10090_6541	15354	Hmgb3	23.47			G10090_6541	15354
G10090_3866	215193	Diexf	2.59			G10090_3866	215193	Diexf	2.92			G10090_3866	215193	Diexf	3.86			G10090_3866	215193	Diexf	2.57			G10090_3866	215193	Diexf	3.29			G10090_3866	215193	Diexf	4.06			G10090_3866	215193	Diexf	4.15			G10090_3866	215193	Diexf	4.97			G10090_3866	215193
G10090_11517	19214	Ptgdr	0			G10090_11517	19214	Ptgdr	0			G10090_11517	19214	Ptgdr	0			G10090_11517	19214	Ptgdr	0.03			G10090_11517	19214	Ptgdr	0			G10090_11517	19214	Ptgdr	0			G10090_11517	19214	Ptgdr	0.01			G10090_11517	19214	Ptgdr	0.02			G10090_11517	19214
G10090_25595	14784	Grb2	44.23			G10090_25595	14784	Grb2	46.78			G10090_25595	14784	Grb2	46.12			G10090_25595	14784	Grb2	42.66			G10090_25595	14784	Grb2	46.46			G10090_25595	14784	Grb2	48.3			G10090_25595	14784	Grb2	54.38			G10090_25595	14784	Grb2	52.17			G10090_25595	14784
G10090_9879	19207	Ptch2	0.7			G10090_9879	19207	Ptch2	0.55			G10090_9879	19207	Ptch2	0.61			G10090_9879	19207	Ptch2	0.61			G10090_9879	19207	Ptch2	0.48			G10090_9879	19207	Ptch2	0.54			G10090_9879	19207	Ptch2	0.53			G10090_9879	19207	Ptch2	0.49			G10090_9879	19207
G10090_20737	70611	Fbxo33	3.04			G10090_20737	70611	Fbxo33	2.59			G10090_20737	70611	Fbxo33	2.76			G10090_20737	70611	Fbxo33	2.75			G10090_20737	70611	Fbxo33	2.75			G10090_20737	70611	Fbxo33	2.74			G10090_20737	70611	Fbxo33	3.1			G10090_20737	70611	Fbxo33	3.85			G10090_20737	70611
G10090_19541	101055745	Gm29721	0			G10090_19541	101055745	Gm29721	0			G10090_19541	101055745	Gm29721	0			G10090_19541	101055745	Gm29721	0			G10090_19541	101055745	Gm29721	0			G10090_19541	101055745	Gm29721	0			G10090_19541	101055745	Gm29721	0.01			G10090_19541	101055745	Gm29721	0.07			G10090_19541	101055745
G10090_29658	22431	Wt1	2.43			G10090_29658	22431	Wt1	3.49			G10090_29658	22431	Wt1	2.73			G10090_29658	22431	Wt1	2.28			G10090_29658	22431	Wt1	3.84			G10090_29658	22431	Wt1	2.37			G10090_29658	22431	Wt1	2.03			G10090_29658	22431	Wt1	2.39			G10090_29658	22431
G10090_6628	73469	Rnf38	6.99			G10090_6628	73469	Rnf38	8.19			G10090_6628	73469	Rnf38	8.12			G10090_6628	73469	Rnf38	9.11			G10090_6628	73469	Rnf38	6.97			G10090_6628	73469	Rnf38	7.23			G10090_6628	73469	Rnf38	6.94			G10090_6628	73469	Rnf38	7.68			G10090_6628	73469
G10090_7672	100503915	Smpd5	0.84			G10090_7672	100503915	Smpd5	0.29			G10090_7672	100503915	Smpd5	0.5			G10090_7672	100503915	Smpd5	0.55			G10090_7672	100503915	Smpd5	0.34			G10090_7672	100503915	Smpd5	0.62			G10090_7672	100503915	Smpd5	0.53			G10090_7672	100503915	Smpd5	0.96			G10090_7672	100503915
G10090_15838	270599	Gm648	0.12			G10090_15838	270599	Gm648	0			G10090_15838	270599	Gm648	0.11			G10090_15838	270599	Gm648	0			G10090_15838	270599	Gm648	0			G10090_15838	270599	Gm648	0			G10090_15838	270599	Gm648	0			G10090_15838	270599	Gm648	0			G10090_15838	270599
G10090_22039	106766	Stap2	22.97			G10090_22039	106766	Stap2	14.88			G10090_22039	106766	Stap2	15.87			G10090_22039	106766	Stap2	18.31			G10090_22039	106766	Stap2	18.85			G10090_22039	106766	Stap2	16.41			G10090_22039	106766	Stap2	18.87			G10090_22039	106766	Stap2	13.3			G10090_22039	106766
G10090_30249	667262	Vmn1r117	0			G10090_30249	667262	Vmn1r117	0			G10090_30249	667262	Vmn1r117	0			G10090_30249	667262	Vmn1r117	0			G10090_30249	667262	Vmn1r117	0			G10090_30249	667262	Vmn1r117	0			G10090_30249	667262	Vmn1r117	0			G10090_30249	667262	Vmn1r117	0			G10090_30249	667262
G10090_33048	243510	Ccdc142	1.15			G10090_33048	243510	Ccdc142	1.51			G10090_33048	243510	Ccdc142	1.57			G10090_33048	243510	Ccdc142	1.7			G10090_33048	243510	Ccdc142	1.73			G10090_33048	243510	Ccdc142	1.29			G10090_33048	243510	Ccdc142	1.34			G10090_33048	243510	Ccdc142	1.52			G10090_33048	243510
G10090_16182	72085	Osgepl1	74.73			G10090_16182	72085	Osgepl1	51.53			G10090_16182	72085	Osgepl1	63.05			G10090_16182	72085	Osgepl1	62.34			G10090_16182	72085	Osgepl1	50.23			G10090_16182	72085	Osgepl1	45.61			G10090_16182	72085	Osgepl1	29.27			G10090_16182	72085	Osgepl1	21.51			G10090_16182	72085
G10090_21932	60367	Il1rapl2	0			G10090_21932	60367	Il1rapl2	0.04			G10090_21932	60367	Il1rapl2	0			G10090_21932	60367	Il1rapl2	0.04			G10090_21932	60367	Il1rapl2	0			G10090_21932	60367	Il1rapl2	0.02			G10090_21932	60367	Il1rapl2	0.02			G10090_21932	60367	Il1rapl2	0			G10090_21932	60367
G10090_4594	74117	Actr3	53.07			G10090_4594	74117	Actr3	56.59			G10090_4594	74117	Actr3	57.56			G10090_4594	74117	Actr3	57.04			G10090_4594	74117	Actr3	52.2			G10090_4594	74117	Actr3	56.31			G10090_4594	74117	Actr3	127.92			G10090_4594	74117	Actr3	148.13			G10090_4594	74117
G10090_10741	11459	Acta1	385.65			G10090_10741	11459	Acta1	98.12			G10090_10741	11459	Acta1	277.29			G10090_10741	11459	Acta1	179.57			G10090_10741	11459	Acta1	210.19			G10090_10741	11459	Acta1	377.12			G10090_10741	11459	Acta1	1800.08			G10090_10741	11459	Acta1	722.98			G10090_10741	11459
G10090_17470	30927	Snai3	4.78			G10090_17470	30927	Snai3	4.45			G10090_17470	30927	Snai3	4.87			G10090_17470	30927	Snai3	5.2			G10090_17470	30927	Snai3	3.21			G10090_17470	30927	Snai3	1.82			G10090_17470	30927	Snai3	0.44			G10090_17470	30927	Snai3	0.15			G10090_17470	30927
G10090_9325	68877	Maf1	65.3			G10090_9325	68877	Maf1	52.54			G10090_9325	68877	Maf1	58.14			G10090_9325	68877	Maf1	56.46			G10090_9325	68877	Maf1	58.24			G10090_9325	68877	Maf1	44.05			G10090_9325	68877	Maf1	41.97			G10090_9325	68877	Maf1	35.17			G10090_9325	68877
G10090_1667	228355	Madd	2.24			G10090_1667	228355	Madd	1.48			G10090_1667	228355	Madd	2.19			G10090_1667	228355	Madd	1.92			G10090_1667	228355	Madd	1.8			G10090_1667	228355	Madd	2.45			G10090_1667	228355	Madd	1.85			G10090_1667	228355	Madd	2.87			G10090_1667	228355
G10090_7762	19697	Rela	28.05			G10090_7762	19697	Rela	26.69			G10090_7762	19697	Rela	27.97			G10090_7762	19697	Rela	28.5			G10090_7762	19697	Rela	24.59			G10090_7762	19697	Rela	25.57			G10090_7762	19697	Rela	38.26			G10090_7762	19697	Rela	40.46			G10090_7762	19697
G10090_17737	17922	Myo7b	0.05			G10090_17737	17922	Myo7b	0.02			G10090_17737	17922	Myo7b	0.07			G10090_17737	17922	Myo7b	0.02			G10090_17737	17922	Myo7b	0.04			G10090_17737	17922	Myo7b	0.03			G10090_17737	17922	Myo7b	0.01			G10090_17737	17922	Myo7b	0.02			G10090_17737	17922
G10090_1886	19035	Ppib	83.08			G10090_1886	19035	Ppib	62.84			G10090_1886	19035	Ppib	66			G10090_1886	19035	Ppib	72.72			G10090_1886	19035	Ppib	68.94			G10090_1886	19035	Ppib	81.71			G10090_1886	19035	Ppib	130.95			G10090_1886	19035	Ppib	124.23			G10090_1886	19035
G10090_8284	225908	Myrf	0.77			G10090_8284	225908	Myrf	1.42			G10090_8284	225908	Myrf	0.88			G10090_8284	225908	Myrf	0.86			G10090_8284	225908	Myrf	2.62			G10090_8284	225908	Myrf	1.02			G10090_8284	225908	Myrf	0.99			G10090_8284	225908	Myrf	0.79			G10090_8284	225908
G10090_14230	231932	Gimap7	0.25			G10090_14230	231932	Gimap7	0.08			G10090_14230	231932	Gimap7	0.08			G10090_14230	231932	Gimap7	0.16			G10090_14230	231932	Gimap7	0			G10090_14230	231932	Gimap7	0.09			G10090_14230	231932	Gimap7	0.31			G10090_14230	231932	Gimap7	0.19			G10090_14230	231932
G10090_20219	319322	Sf3b2	51.43			G10090_20219	319322	Sf3b2	65.44			G10090_20219	319322	Sf3b2	63.1			G10090_20219	319322	Sf3b2	59.32			G10090_20219	319322	Sf3b2	67.6			G10090_20219	319322	Sf3b2	69.88			G10090_20219	319322	Sf3b2	59.24			G10090_20219	319322	Sf3b2	59.63			G10090_20219	319322
G10090_30083	68632	Myct1	16.32			G10090_30083	68632	Myct1	11.85			G10090_30083	68632	Myct1	18.49			G10090_30083	68632	Myct1	17.02			G10090_30083	68632	Myct1	10.96			G10090_30083	68632	Myct1	16.14			G10090_30083	68632	Myct1	14.04			G10090_30083	68632	Myct1	13.81			G10090_30083	68632
G10090_13154	68348	Serpina1f	0			G10090_13154	68348	Serpina1f	0			G10090_13154	68348	Serpina1f	0			G10090_13154	68348	Serpina1f	0			G10090_13154	68348	Serpina1f	0			G10090_13154	68348	Serpina1f	0			G10090_13154	68348	Serpina1f	0			G10090_13154	68348	Serpina1f	0			G10090_13154	68348
G10090_1933	17913	Myo1c	39.14			G10090_1933	17913	Myo1c	39.48			G10090_1933	17913	Myo1c	39.23			G10090_1933	17913	Myo1c	41.9			G10090_1933	17913	Myo1c	43.23			G10090_1933	17913	Myo1c	39.86			G10090_1933	17913	Myo1c	104.59			G10090_1933	17913	Myo1c	126.04			G10090_1933	17913
G10090_6501	17191	Mbd2	71.47			G10090_6501	17191	Mbd2	70.07			G10090_6501	17191	Mbd2	64.93			G10090_6501	17191	Mbd2	64.26			G10090_6501	17191	Mbd2	64.56			G10090_6501	17191	Mbd2	64.99			G10090_6501	17191	Mbd2	84.59			G10090_6501	17191	Mbd2	81.7			G10090_6501	17191
G10090_20238	433804	Zfp985	1.97			G10090_20238	433804	Zfp985	0.91			G10090_20238	433804	Zfp985	1.06			G10090_20238	433804	Zfp985	0.85			G10090_20238	433804	Zfp985	1.97			G10090_20238	433804	Zfp985	0.22			G10090_20238	433804	Zfp985	0.6			G10090_20238	433804	Zfp985	0.75			G10090_20238	433804
G10090_14606	11936	Fxyd2	3.31			G10090_14606	11936	Fxyd2	2.14			G10090_14606	11936	Fxyd2	2.22			G10090_14606	11936	Fxyd2	3.67			G10090_14606	11936	Fxyd2	2.88			G10090_14606	11936	Fxyd2	3.21			G10090_14606	11936	Fxyd2	1.76			G10090_14606	11936	Fxyd2	1.05			G10090_14606	11936
G10090_14861	60425	Doc2g	172.03			G10090_14861	60425	Doc2g	162.25			G10090_14861	60425	Doc2g	154.45			G10090_14861	60425	Doc2g	163.42			G10090_14861	60425	Doc2g	179.57			G10090_14861	60425	Doc2g	144.19			G10090_14861	60425	Doc2g	45.44			G10090_14861	60425	Doc2g	35.25			G10090_14861	60425
G10090_1283	381582	Tmem240	0.04			G10090_1283	381582	Tmem240	0.57			G10090_1283	381582	Tmem240	0.14			G10090_1283	381582	Tmem240	0.28			G10090_1283	381582	Tmem240	0.53			G10090_1283	381582	Tmem240	0.14			G10090_1283	381582	Tmem240	0.75			G10090_1283	381582	Tmem240	0.33			G10090_1283	381582
G10090_20500	68920	1110065P20Rik	14.87			G10090_20500	68920	1110065P20Rik	7.66			G10090_20500	68920	1110065P20Rik	7.02			G10090_20500	68920	1110065P20Rik	8.67			G10090_20500	68920	1110065P20Rik	8.69			G10090_20500	68920	1110065P20Rik	8.24			G10090_20500	68920	1110065P20Rik	12.3			G10090_20500	68920	1110065P20Rik	8.33			G10090_20500	68920
G10090_1345	14991	H2-M3	4.1			G10090_1345	14991	H2-M3	3			G10090_1345	14991	H2-M3	3.59			G10090_1345	14991	H2-M3	4.65			G10090_1345	14991	H2-M3	3.41			G10090_1345	14991	H2-M3	2.83			G10090_1345	14991	H2-M3	4.52			G10090_1345	14991	H2-M3	7.64			G10090_1345	14991
G10090_7991	404194	Gfral	0			G10090_7991	404194	Gfral	0			G10090_7991	404194	Gfral	0			G10090_7991	404194	Gfral	0			G10090_7991	404194	Gfral	0			G10090_7991	404194	Gfral	0			G10090_7991	404194	Gfral	0			G10090_7991	404194	Gfral	0			G10090_7991	404194
G10090_32339	14284	Fosl2	4.41			G10090_32339	14284	Fosl2	4.77			G10090_32339	14284	Fosl2	5.17			G10090_32339	14284	Fosl2	4.76			G10090_32339	14284	Fosl2	4.72			G10090_32339	14284	Fosl2	6.03			G10090_32339	14284	Fosl2	14.72			G10090_32339	14284	Fosl2	18.33			G10090_32339	14284
G10090_21184	545762	Gm16367	0			G10090_21184	545762	Gm16367	0.1			G10090_21184	545762	Gm16367	0.05			G10090_21184	545762	Gm16367	0			G10090_21184	545762	Gm16367	0.09			G10090_21184	545762	Gm16367	0			G10090_21184	545762	Gm16367	0			G10090_21184	545762	Gm16367	0			G10090_21184	545762
G10090_1685	18795	Plcb1	1.67			G10090_1685	18795	Plcb1	1.23			G10090_1685	18795	Plcb1	1.41			G10090_1685	18795	Plcb1	1.66			G10090_1685	18795	Plcb1	1.54			G10090_1685	18795	Plcb1	1.47			G10090_1685	18795	Plcb1	2.06			G10090_1685	18795	Plcb1	0.84			G10090_1685	18795
G10090_21498	67439	Xab2	12.77			G10090_21498	67439	Xab2	13.32			G10090_21498	67439	Xab2	10.66			G10090_21498	67439	Xab2	11.11			G10090_21498	67439	Xab2	11.17			G10090_21498	67439	Xab2	12.7			G10090_21498	67439	Xab2	12.24			G10090_21498	67439	Xab2	12.89			G10090_21498	67439
G10090_13197	14272	Fnta	37.3			G10090_13197	14272	Fnta	40.83			G10090_13197	14272	Fnta	40.91			G10090_13197	14272	Fnta	38.58			G10090_13197	14272	Fnta	44.59			G10090_13197	14272	Fnta	42.84			G10090_13197	14272	Fnta	37.81			G10090_13197	14272	Fnta	34.23			G10090_13197	14272
G10090_16995	19674	Rcvrn	0			G10090_16995	19674	Rcvrn	0			G10090_16995	19674	Rcvrn	0			G10090_16995	19674	Rcvrn	0			G10090_16995	19674	Rcvrn	0			G10090_16995	19674	Rcvrn	0			G10090_16995	19674	Rcvrn	0			G10090_16995	19674	Rcvrn	0			G10090_16995	19674
G10090_20420	20302	Ccl3	0.13			G10090_20420	20302	Ccl3	1.35			G10090_20420	20302	Ccl3	0.64			G10090_20420	20302	Ccl3	1.74			G10090_20420	20302	Ccl3	0			G10090_20420	20302	Ccl3	0.83			G10090_20420	20302	Ccl3	2.84			G10090_20420	20302	Ccl3	2.19			G10090_20420	20302
G10090_26199	620736	Gm6176	0			G10090_26199	620736	Gm6176	0			G10090_26199	620736	Gm6176	0			G10090_26199	620736	Gm6176	0			G10090_26199	620736	Gm6176	0			G10090_26199	620736	Gm6176	0			G10090_26199	620736	Gm6176	0			G10090_26199	620736	Gm6176	0			G10090_26199	620736
G10090_31155	67876	Coq10b	29.97			G10090_31155	67876	Coq10b	26.12			G10090_31155	67876	Coq10b	32.7			G10090_31155	67876	Coq10b	27.87			G10090_31155	67876	Coq10b	29.2			G10090_31155	67876	Coq10b	23.25			G10090_31155	67876	Coq10b	36.3			G10090_31155	67876	Coq10b	35.95			G10090_31155	67876
G10090_7714	93703	Pcdhgb6	1.55			G10090_7714	93703	Pcdhgb6	1.19			G10090_7714	93703	Pcdhgb6	1.36			G10090_7714	93703	Pcdhgb6	0.99			G10090_7714	93703	Pcdhgb6	1.75			G10090_7714	93703	Pcdhgb6	1.01			G10090_7714	93703	Pcdhgb6	1.69			G10090_7714	93703	Pcdhgb6	1.45			G10090_7714	93703
G10090_2997	229363	Gmps	8.83			G10090_2997	229363	Gmps	11.71			G10090_2997	229363	Gmps	10.92			G10090_2997	229363	Gmps	10.33			G10090_2997	229363	Gmps	11.8			G10090_2997	229363	Gmps	11.23			G10090_2997	229363	Gmps	12.07			G10090_2997	229363	Gmps	12.26			G10090_2997	229363
G10090_10696	17992	Ndufa4	3079.44			G10090_10696	17992	Ndufa4	1792.82			G10090_10696	17992	Ndufa4	2034.41			G10090_10696	17992	Ndufa4	1994.53			G10090_10696	17992	Ndufa4	1594.55			G10090_10696	17992	Ndufa4	1745.96			G10090_10696	17992	Ndufa4	1184.85			G10090_10696	17992	Ndufa4	1091.33			G10090_10696	17992
G10090_15697	51813	Ccnc	5.5			G10090_15697	51813	Ccnc	5.73			G10090_15697	51813	Ccnc	5.49			G10090_15697	51813	Ccnc	5.62			G10090_15697	51813	Ccnc	3.71			G10090_15697	51813	Ccnc	5.26			G10090_15697	51813	Ccnc	7.34			G10090_15697	51813	Ccnc	6.14			G10090_15697	51813
G10090_8320	71091	Cdkl1	4.08			G10090_8320	71091	Cdkl1	4.74			G10090_8320	71091	Cdkl1	4.03			G10090_8320	71091	Cdkl1	5.01			G10090_8320	71091	Cdkl1	7.06			G10090_8320	71091	Cdkl1	4.36			G10090_8320	71091	Cdkl1	3.24			G10090_8320	71091	Cdkl1	2.69			G10090_8320	71091
G10090_31059	15944	Irgm1	16.75			G10090_31059	15944	Irgm1	15.48			G10090_31059	15944	Irgm1	13.29			G10090_31059	15944	Irgm1	15.32			G10090_31059	15944	Irgm1	14.46			G10090_31059	15944	Irgm1	12.65			G10090_31059	15944	Irgm1	31.05			G10090_31059	15944	Irgm1	39.51			G10090_31059	15944
G10090_15271	12315	Calm3	89.06			G10090_15271	12315	Calm3	91.66			G10090_15271	12315	Calm3	91.5			G10090_15271	12315	Calm3	95.29			G10090_15271	12315	Calm3	88.85			G10090_15271	12315	Calm3	82.92			G10090_15271	12315	Calm3	133.3			G10090_15271	12315	Calm3	145.85			G10090_15271	12315
G10090_16988	100041306	Gm3264	1.84			G10090_16988	100041306	Gm3264	1.24			G10090_16988	100041306	Gm3264	1.94			G10090_16988	100041306	Gm3264	1.66			G10090_16988	100041306	Gm3264	0.88			G10090_16988	100041306	Gm3264	0.96			G10090_16988	100041306	Gm3264	0			G10090_16988	100041306	Gm3264	0.46			G10090_16988	100041306
G10090_23361	101056408	Gm15816	0.69			G10090_23361	101056408	Gm15816	1.8			G10090_23361	101056408	Gm15816	1.58			G10090_23361	101056408	Gm15816	1.17			G10090_23361	101056408	Gm15816	1.86			G10090_23361	101056408	Gm15816	0.73			G10090_23361	101056408	Gm15816	2.1			G10090_23361	101056408	Gm15816	0.75			G10090_23361	101056408
G10090_10304	100502777	Gm38422	0.28			G10090_10304	100502777	Gm38422	0.24			G10090_10304	100502777	Gm38422	0.32			G10090_10304	100502777	Gm38422	0.24			G10090_10304	100502777	Gm38422	0.22			G10090_10304	100502777	Gm38422	0.15			G10090_10304	100502777	Gm38422	0.46			G10090_10304	100502777	Gm38422	0.26			G10090_10304	100502777
G10090_17192	67422	Dhdds	12.73			G10090_17192	67422	Dhdds	14.2			G10090_17192	67422	Dhdds	14.66			G10090_17192	67422	Dhdds	14.48			G10090_17192	67422	Dhdds	14.3			G10090_17192	67422	Dhdds	15.17			G10090_17192	67422	Dhdds	19.23			G10090_17192	67422	Dhdds	21.28			G10090_17192	67422
G10090_5835	246317	Neto1	0.05			G10090_5835	246317	Neto1	0.06			G10090_5835	246317	Neto1	0.07			G10090_5835	246317	Neto1	0.04			G10090_5835	246317	Neto1	0.1			G10090_5835	246317	Neto1	0.17			G10090_5835	246317	Neto1	0.09			G10090_5835	246317	Neto1	0.02			G10090_5835	246317
G10090_1847	208117	Aph1b	2.11			G10090_1847	208117	Aph1b	2.33			G10090_1847	208117	Aph1b	2.66			G10090_1847	208117	Aph1b	2.4			G10090_1847	208117	Aph1b	1.88			G10090_1847	208117	Aph1b	2.21			G10090_1847	208117	Aph1b	2.24			G10090_1847	208117	Aph1b	2.23			G10090_1847	208117
G10090_25155	232187	Smyd5	5.13			G10090_25155	232187	Smyd5	4.67			G10090_25155	232187	Smyd5	5.36			G10090_25155	232187	Smyd5	6.37			G10090_25155	232187	Smyd5	6.15			G10090_25155	232187	Smyd5	5.67			G10090_25155	232187	Smyd5	18.59			G10090_25155	232187	Smyd5	16.18			G10090_25155	232187
G10090_18075	19744	Rheb	71.62			G10090_18075	19744	Rheb	74.03			G10090_18075	19744	Rheb	79.83			G10090_18075	19744	Rheb	76.72			G10090_18075	19744	Rheb	69.69			G10090_18075	19744	Rheb	68.19			G10090_18075	19744	Rheb	76.53			G10090_18075	19744	Rheb	77.89			G10090_18075	19744
G10090_20061	11568	Aebp1	9.59			G10090_20061	11568	Aebp1	9.31			G10090_20061	11568	Aebp1	10.7			G10090_20061	11568	Aebp1	8.91			G10090_20061	11568	Aebp1	8.77			G10090_20061	11568	Aebp1	9.38			G10090_20061	11568	Aebp1	22.68			G10090_20061	11568	Aebp1	27.2			G10090_20061	11568
G10090_27837	14473	Gc	0			G10090_27837	14473	Gc	0			G10090_27837	14473	Gc	0			G10090_27837	14473	Gc	0			G10090_27837	14473	Gc	2.06			G10090_27837	14473	Gc	0			G10090_27837	14473	Gc	0			G10090_27837	14473	Gc	0			G10090_27837	14473
G10090_15558	75555	1700020D05Rik	0.21			G10090_15558	75555	1700020D05Rik	0.21			G10090_15558	75555	1700020D05Rik	0.1			G10090_15558	75555	1700020D05Rik	0.1			G10090_15558	75555	1700020D05Rik	0.1			G10090_15558	75555	1700020D05Rik	0			G10090_15558	75555	1700020D05Rik	0.16			G10090_15558	75555	1700020D05Rik	0.16			G10090_15558	75555
G10090_511	57811	Rgr	0.02			G10090_511	57811	Rgr	0.02			G10090_511	57811	Rgr	0.02			G10090_511	57811	Rgr	0			G10090_511	57811	Rgr	0			G10090_511	57811	Rgr	0			G10090_511	57811	Rgr	0			G10090_511	57811	Rgr	0			G10090_511	57811
G10090_11786	19217	Ptger2	0.23			G10090_11786	19217	Ptger2	0.19			G10090_11786	19217	Ptger2	0.29			G10090_11786	19217	Ptger2	0.18			G10090_11786	19217	Ptger2	0.09			G10090_11786	19217	Ptger2	0.13			G10090_11786	19217	Ptger2	0.31			G10090_11786	19217	Ptger2	0.34			G10090_11786	19217
G10090_20375	105245868	Gm48909	1.84			G10090_20375	105245868	Gm48909	1.25			G10090_20375	105245868	Gm48909	4.21			G10090_20375	105245868	Gm48909	1.06			G10090_20375	105245868	Gm48909	2.73			G10090_20375	105245868	Gm48909	2.26			G10090_20375	105245868	Gm48909	1.6			G10090_20375	105245868	Gm48909	1.92			G10090_20375	105245868
G10090_25486	13874	Ereg	0.07			G10090_25486	13874	Ereg	0.07			G10090_25486	13874	Ereg	0.09			G10090_25486	13874	Ereg	0.05			G10090_25486	13874	Ereg	0.14			G10090_25486	13874	Ereg	0.03			G10090_25486	13874	Ereg	1.29			G10090_25486	13874	Ereg	1.86			G10090_25486	13874
G10090_19890	15002	H2-Ob	0.39			G10090_19890	15002	H2-Ob	0.38			G10090_19890	15002	H2-Ob	0.59			G10090_19890	15002	H2-Ob	0.27			G10090_19890	15002	H2-Ob	0.44			G10090_19890	15002	H2-Ob	0.44			G10090_19890	15002	H2-Ob	0.75			G10090_19890	15002	H2-Ob	0.84			G10090_19890	15002
G10090_5540	381836	Sbk2	2.58			G10090_5540	381836	Sbk2	5.64			G10090_5540	381836	Sbk2	3.36			G10090_5540	381836	Sbk2	5.21			G10090_5540	381836	Sbk2	3.29			G10090_5540	381836	Sbk2	2.95			G10090_5540	381836	Sbk2	0.87			G10090_5540	381836	Sbk2	0.28			G10090_5540	381836
G10090_1986	232491	Pyroxd1	10.34			G10090_1986	232491	Pyroxd1	11.69			G10090_1986	232491	Pyroxd1	11.21			G10090_1986	232491	Pyroxd1	10.54			G10090_1986	232491	Pyroxd1	11.03			G10090_1986	232491	Pyroxd1	11.56			G10090_1986	232491	Pyroxd1	9.78			G10090_1986	232491	Pyroxd1	9.75			G10090_1986	232491
G10090_21720	110648	Lmx1a	0			G10090_21720	110648	Lmx1a	0			G10090_21720	110648	Lmx1a	0.03			G10090_21720	110648	Lmx1a	0.02			G10090_21720	110648	Lmx1a	0.03			G10090_21720	110648	Lmx1a	0.06			G10090_21720	110648	Lmx1a	0.09			G10090_21720	110648	Lmx1a	0			G10090_21720	110648
G10090_18878	59053	Hgh1	2.39			G10090_18878	59053	Hgh1	2.65			G10090_18878	59053	Hgh1	3.14			G10090_18878	59053	Hgh1	3.21			G10090_18878	59053	Hgh1	3.32			G10090_18878	59053	Hgh1	3.21			G10090_18878	59053	Hgh1	4.83			G10090_18878	59053	Hgh1	5.21			G10090_18878	59053
G10090_5400	20536	Slc4a3	85.3			G10090_5400	20536	Slc4a3	94.63			G10090_5400	20536	Slc4a3	76.88			G10090_5400	20536	Slc4a3	82.52			G10090_5400	20536	Slc4a3	94.42			G10090_5400	20536	Slc4a3	72.63			G10090_5400	20536	Slc4a3	52.09			G10090_5400	20536	Slc4a3	36.38			G10090_5400	20536
G10090_19373	78908	Igsf3	1.66			G10090_19373	78908	Igsf3	2.42			G10090_19373	78908	Igsf3	1.94			G10090_19373	78908	Igsf3	1.84			G10090_19373	78908	Igsf3	1.94			G10090_19373	78908	Igsf3	2.6			G10090_19373	78908	Igsf3	2.79			G10090_19373	78908	Igsf3	1.85			G10090_19373	78908
G10090_18990	67272	Cmtm5	20.17			G10090_18990	67272	Cmtm5	20.19			G10090_18990	67272	Cmtm5	17			G10090_18990	67272	Cmtm5	18.22			G10090_18990	67272	Cmtm5	16.28			G10090_18990	67272	Cmtm5	15.71			G10090_18990	67272	Cmtm5	8.93			G10090_18990	67272	Cmtm5	5.07			G10090_18990	67272
G10090_14904	228361	Ambra1	6.61			G10090_14904	228361	Ambra1	7.54			G10090_14904	228361	Ambra1	7.94			G10090_14904	228361	Ambra1	8.12			G10090_14904	228361	Ambra1	7.41			G10090_14904	228361	Ambra1	7.11			G10090_14904	228361	Ambra1	8.25			G10090_14904	228361	Ambra1	9.57			G10090_14904	228361
G10090_14621	195727	Nhs	0.2			G10090_14621	195727	Nhs	0.23			G10090_14621	195727	Nhs	0.22			G10090_14621	195727	Nhs	0.2			G10090_14621	195727	Nhs	0.11			G10090_14621	195727	Nhs	0.23			G10090_14621	195727	Nhs	0.21			G10090_14621	195727	Nhs	0.13			G10090_14621	195727
G10090_20269	328829	9830107B12Rik	0.08			G10090_20269	328829	9830107B12Rik	0			G10090_20269	328829	9830107B12Rik	0.07			G10090_20269	328829	9830107B12Rik	0			G10090_20269	328829	9830107B12Rik	0.07			G10090_20269	328829	9830107B12Rik	0			G10090_20269	328829	9830107B12Rik	0.03			G10090_20269	328829	9830107B12Rik	0.06			G10090_20269	328829
G10090_25083	16952	Anxa1	26.86			G10090_25083	16952	Anxa1	19.65			G10090_25083	16952	Anxa1	25.6			G10090_25083	16952	Anxa1	22.14			G10090_25083	16952	Anxa1	24.67			G10090_25083	16952	Anxa1	23.76			G10090_25083	16952	Anxa1	48.98			G10090_25083	16952	Anxa1	48.38			G10090_25083	16952
G10090_11820	101867	Rrp8	5.07			G10090_11820	101867	Rrp8	5.97			G10090_11820	101867	Rrp8	4.82			G10090_11820	101867	Rrp8	5.56			G10090_11820	101867	Rrp8	6.73			G10090_11820	101867	Rrp8	6.34			G10090_11820	101867	Rrp8	11.35			G10090_11820	101867	Rrp8	15.29			G10090_11820	101867
G10090_6889	230809	Pdik1l	1.36			G10090_6889	230809	Pdik1l	1.61			G10090_6889	230809	Pdik1l	1.75			G10090_6889	230809	Pdik1l	2.17			G10090_6889	230809	Pdik1l	1.72			G10090_6889	230809	Pdik1l	1.99			G10090_6889	230809	Pdik1l	2.17			G10090_6889	230809	Pdik1l	2.37			G10090_6889	230809
G10090_32093	320184	Lrrc58	9.79			G10090_32093	320184	Lrrc58	9.55			G10090_32093	320184	Lrrc58	9.91			G10090_32093	320184	Lrrc58	8.73			G10090_32093	320184	Lrrc58	9.71			G10090_32093	320184	Lrrc58	9.22			G10090_32093	320184	Lrrc58	8.97			G10090_32093	320184	Lrrc58	10.54			G10090_32093	320184
G10090_4556	76002	Ms4a18	0			G10090_4556	76002	Ms4a18	0			G10090_4556	76002	Ms4a18	0			G10090_4556	76002	Ms4a18	0			G10090_4556	76002	Ms4a18	0			G10090_4556	76002	Ms4a18	0			G10090_4556	76002	Ms4a18	0			G10090_4556	76002	Ms4a18	0			G10090_4556	76002
G10090_28271	17906	Myl2	14175.3			G10090_28271	17906	Myl2	12363.9			G10090_28271	17906	Myl2	11596			G10090_28271	17906	Myl2	12438.1			G10090_28271	17906	Myl2	12293.6			G10090_28271	17906	Myl2	11009.8			G10090_28271	17906	Myl2	6354.66			G10090_28271	17906	Myl2	4948.18			G10090_28271	17906
G10090_3106	20970	Sdc3	30.09			G10090_3106	20970	Sdc3	22.93			G10090_3106	20970	Sdc3	25.71			G10090_3106	20970	Sdc3	28.69			G10090_3106	20970	Sdc3	22.36			G10090_3106	20970	Sdc3	25.05			G10090_3106	20970	Sdc3	56.39			G10090_3106	20970	Sdc3	59.48			G10090_3106	20970
G10090_20409	667472	Gm8653	0			G10090_20409	667472	Gm8653	0			G10090_20409	667472	Gm8653	0			G10090_20409	667472	Gm8653	0			G10090_20409	667472	Gm8653	0			G10090_20409	667472	Gm8653	0			G10090_20409	667472	Gm8653	0			G10090_20409	667472	Gm8653	0			G10090_20409	667472
G10090_17389	67139	Mis12	3.38			G10090_17389	67139	Mis12	4.19			G10090_17389	67139	Mis12	4.09			G10090_17389	67139	Mis12	4.71			G10090_17389	67139	Mis12	4.07			G10090_17389	67139	Mis12	4.68			G10090_17389	67139	Mis12	6.87			G10090_17389	67139	Mis12	8.6			G10090_17389	67139
G10090_28041	66220	Zdhhc12	7.97			G10090_28041	66220	Zdhhc12	4.36			G10090_28041	66220	Zdhhc12	4.94			G10090_28041	66220	Zdhhc12	5.65			G10090_28041	66220	Zdhhc12	2.49			G10090_28041	66220	Zdhhc12	2.8			G10090_28041	66220	Zdhhc12	12.39			G10090_28041	66220	Zdhhc12	10.73			G10090_28041	66220
G10090_22923	74711	Ttll9	0			G10090_22923	74711	Ttll9	0			G10090_22923	74711	Ttll9	0			G10090_22923	74711	Ttll9	0			G10090_22923	74711	Ttll9	0			G10090_22923	74711	Ttll9	0			G10090_22923	74711	Ttll9	0			G10090_22923	74711	Ttll9	0			G10090_22923	74711
G10090_3045	66599	Rdm1	24.6			G10090_3045	66599	Rdm1	24.35			G10090_3045	66599	Rdm1	22.57			G10090_3045	66599	Rdm1	26.11			G10090_3045	66599	Rdm1	26.52			G10090_3045	66599	Rdm1	21.66			G10090_3045	66599	Rdm1	9.74			G10090_3045	66599	Rdm1	10.97			G10090_3045	66599
G10090_11610	70894	Efcab3	0.06			G10090_11610	70894	Efcab3	0.06			G10090_11610	70894	Efcab3	0.06			G10090_11610	70894	Efcab3	0			G10090_11610	70894	Efcab3	0			G10090_11610	70894	Efcab3	0.03			G10090_11610	70894	Efcab3	0.14			G10090_11610	70894	Efcab3	0.05			G10090_11610	70894
G10090_8165	69553	Ripor3	0.1			G10090_8165	69553	Ripor3	0.41			G10090_8165	69553	Ripor3	0.22			G10090_8165	69553	Ripor3	0.14			G10090_8165	69553	Ripor3	0.35			G10090_8165	69553	Ripor3	0.29			G10090_8165	69553	Ripor3	0.35			G10090_8165	69553	Ripor3	0.38			G10090_8165	69553
G10090_27826	24015	Abce1	20.72			G10090_27826	24015	Abce1	24.3			G10090_27826	24015	Abce1	23.29			G10090_27826	24015	Abce1	22.16			G10090_27826	24015	Abce1	24.08			G10090_27826	24015	Abce1	26.81			G10090_27826	24015	Abce1	43.34			G10090_27826	24015	Abce1	52.34			G10090_27826	24015
G10090_20402	244962	Snx14	7.68			G10090_20402	244962	Snx14	10.21			G10090_20402	244962	Snx14	9.78			G10090_20402	244962	Snx14	8.92			G10090_20402	244962	Snx14	11.03			G10090_20402	244962	Snx14	10.51			G10090_20402	244962	Snx14	7.8			G10090_20402	244962	Snx14	9.93			G10090_20402	244962
G10090_18180	83557	Lin28a	0			G10090_18180	83557	Lin28a	0.09			G10090_18180	83557	Lin28a	0			G10090_18180	83557	Lin28a	0.03			G10090_18180	83557	Lin28a	0.03			G10090_18180	83557	Lin28a	0			G10090_18180	83557	Lin28a	0			G10090_18180	83557	Lin28a	0.07			G10090_18180	83557
G10090_18871	243914	Lgi4	2.73			G10090_18871	243914	Lgi4	2.94			G10090_18871	243914	Lgi4	2.69			G10090_18871	243914	Lgi4	3.23			G10090_18871	243914	Lgi4	1.51			G10090_18871	243914	Lgi4	2.25			G10090_18871	243914	Lgi4	1.12			G10090_18871	243914	Lgi4	0.77			G10090_18871	243914
G10090_9509	12946	Cr1l	41.08			G10090_9509	12946	Cr1l	42.12			G10090_9509	12946	Cr1l	47			G10090_9509	12946	Cr1l	42.34			G10090_9509	12946	Cr1l	38.38			G10090_9509	12946	Cr1l	35.44			G10090_9509	12946	Cr1l	42.04			G10090_9509	12946	Cr1l	39.13			G10090_9509	12946
G10090_103	67726	Fam114a2	20.84			G10090_103	67726	Fam114a2	19.15			G10090_103	67726	Fam114a2	20.2			G10090_103	67726	Fam114a2	20.15			G10090_103	67726	Fam114a2	19.35			G10090_103	67726	Fam114a2	22.89			G10090_103	67726	Fam114a2	19.64			G10090_103	67726	Fam114a2	15.79			G10090_103	67726
G10090_19525	18420	Otp	0			G10090_19525	18420	Otp	0.03			G10090_19525	18420	Otp	0.04			G10090_19525	18420	Otp	0			G10090_19525	18420	Otp	0.03			G10090_19525	18420	Otp	0			G10090_19525	18420	Otp	0			G10090_19525	18420	Otp	0.02			G10090_19525	18420
G10090_943	108899	2700081O15Rik	10.61			G10090_943	108899	2700081O15Rik	12.61			G10090_943	108899	2700081O15Rik	12.78			G10090_943	108899	2700081O15Rik	12.51			G10090_943	108899	2700081O15Rik	10.31			G10090_943	108899	2700081O15Rik	10.1			G10090_943	108899	2700081O15Rik	8.79			G10090_943	108899	2700081O15Rik	7.43			G10090_943	108899
G10090_18840	11774	Ap3b1	12.06			G10090_18840	11774	Ap3b1	13.32			G10090_18840	11774	Ap3b1	13.81			G10090_18840	11774	Ap3b1	12.22			G10090_18840	11774	Ap3b1	13.6			G10090_18840	11774	Ap3b1	14.95			G10090_18840	11774	Ap3b1	10.66			G10090_18840	11774	Ap3b1	13.02			G10090_18840	11774
G10090_4496	333088	Kcp	1.17			G10090_4496	333088	Kcp	0.76			G10090_4496	333088	Kcp	1.01			G10090_4496	333088	Kcp	1.12			G10090_4496	333088	Kcp	1.6			G10090_4496	333088	Kcp	0.9			G10090_4496	333088	Kcp	0.62			G10090_4496	333088	Kcp	0.56			G10090_4496	333088
G10090_10772	70247	Psmd1	52.65			G10090_10772	70247	Psmd1	61.22			G10090_10772	70247	Psmd1	62.01			G10090_10772	70247	Psmd1	58.25			G10090_10772	70247	Psmd1	55.99			G10090_10772	70247	Psmd1	63.94			G10090_10772	70247	Psmd1	72.97			G10090_10772	70247	Psmd1	74.18			G10090_10772	70247
G10090_13671	117148	Necab2	0			G10090_13671	117148	Necab2	0.08			G10090_13671	117148	Necab2	0			G10090_13671	117148	Necab2	0			G10090_13671	117148	Necab2	0.07			G10090_13671	117148	Necab2	0			G10090_13671	117148	Necab2	0			G10090_13671	117148	Necab2	0			G10090_13671	117148
G10090_447	74440	Cmip	14.97			G10090_447	74440	Cmip	15.64			G10090_447	74440	Cmip	16.27			G10090_447	74440	Cmip	16.8			G10090_447	74440	Cmip	11.98			G10090_447	74440	Cmip	14.46			G10090_447	74440	Cmip	22.43			G10090_447	74440	Cmip	28.48			G10090_447	74440
G10090_10564	229725	Clcc1	19.99			G10090_10564	229725	Clcc1	19.58			G10090_10564	229725	Clcc1	18.79			G10090_10564	229725	Clcc1	17.26			G10090_10564	229725	Clcc1	20.31			G10090_10564	229725	Clcc1	21.35			G10090_10564	229725	Clcc1	17.56			G10090_10564	229725	Clcc1	16.21			G10090_10564	229725
G10090_15941	12316	Aspm	0.17			G10090_15941	12316	Aspm	0.2			G10090_15941	12316	Aspm	0.23			G10090_15941	12316	Aspm	0.23			G10090_15941	12316	Aspm	0.31			G10090_15941	12316	Aspm	0.33			G10090_15941	12316	Aspm	0.91			G10090_15941	12316	Aspm	0.26			G10090_15941	12316
G10090_21072	50766	Crim1	13.87			G10090_21072	50766	Crim1	11.64			G10090_21072	50766	Crim1	13.94			G10090_21072	50766	Crim1	12.26			G10090_21072	50766	Crim1	11.27			G10090_21072	50766	Crim1	11.41			G10090_21072	50766	Crim1	11.52			G10090_21072	50766	Crim1	11.53			G10090_21072	50766
G10090_1950	83436	Plekha2	11.61			G10090_1950	83436	Plekha2	12.95			G10090_1950	83436	Plekha2	11.93			G10090_1950	83436	Plekha2	12.8			G10090_1950	83436	Plekha2	13.23			G10090_1950	83436	Plekha2	13.94			G10090_1950	83436	Plekha2	18.77			G10090_1950	83436	Plekha2	18.89			G10090_1950	83436
G10090_343	14766	Adgrg1	38.38			G10090_343	14766	Adgrg1	35.09			G10090_343	14766	Adgrg1	26			G10090_343	14766	Adgrg1	33.58			G10090_343	14766	Adgrg1	39.72			G10090_343	14766	Adgrg1	28.6			G10090_343	14766	Adgrg1	30.69			G10090_343	14766	Adgrg1	35.63			G10090_343	14766
G10090_28741	100039848	Gm2457	1.25			G10090_28741	100039848	Gm2457	0.69			G10090_28741	100039848	Gm2457	0.97			G10090_28741	100039848	Gm2457	1.11			G10090_28741	100039848	Gm2457	0.57			G10090_28741	100039848	Gm2457	0.26			G10090_28741	100039848	Gm2457	0.39			G10090_28741	100039848	Gm2457	0.23			G10090_28741	100039848
G10090_17380	56629	Dnase2b	0.02			G10090_17380	56629	Dnase2b	0.03			G10090_17380	56629	Dnase2b	0			G10090_17380	56629	Dnase2b	0.02			G10090_17380	56629	Dnase2b	0			G10090_17380	56629	Dnase2b	0			G10090_17380	56629	Dnase2b	0.06			G10090_17380	56629	Dnase2b	0			G10090_17380	56629
G10090_29409	11555	Adrb2	2.19			G10090_29409	11555	Adrb2	1.45			G10090_29409	11555	Adrb2	1.48			G10090_29409	11555	Adrb2	1.4			G10090_29409	11555	Adrb2	1.22			G10090_29409	11555	Adrb2	1.5			G10090_29409	11555	Adrb2	1.1			G10090_29409	11555	Adrb2	1.48			G10090_29409	11555
G10090_10626	319586	Celf5	0.1			G10090_10626	319586	Celf5	0.16			G10090_10626	319586	Celf5	0.12			G10090_10626	319586	Celf5	0.05			G10090_10626	319586	Celf5	0.16			G10090_10626	319586	Celf5	0.08			G10090_10626	319586	Celf5	0.02			G10090_10626	319586	Celf5	0.04			G10090_10626	319586
G10090_20013	100043207	Amy2a1	0			G10090_20013	100043207	Amy2a1	0			G10090_20013	100043207	Amy2a1	0			G10090_20013	100043207	Amy2a1	0			G10090_20013	100043207	Amy2a1	0			G10090_20013	100043207	Amy2a1	0			G10090_20013	100043207	Amy2a1	0			G10090_20013	100043207	Amy2a1	0			G10090_20013	100043207
G10090_15262	270672	Map3k15	0.2			G10090_15262	270672	Map3k15	0.53			G10090_15262	270672	Map3k15	0.32			G10090_15262	270672	Map3k15	0.28			G10090_15262	270672	Map3k15	0.15			G10090_15262	270672	Map3k15	0.59			G10090_15262	270672	Map3k15	0.39			G10090_15262	270672	Map3k15	0.51			G10090_15262	270672
G10090_5781	217893	Pacs2	11.86			G10090_5781	217893	Pacs2	13.62			G10090_5781	217893	Pacs2	11.38			G10090_5781	217893	Pacs2	12.21			G10090_5781	217893	Pacs2	13.97			G10090_5781	217893	Pacs2	15.92			G10090_5781	217893	Pacs2	15.06			G10090_5781	217893	Pacs2	17.02			G10090_5781	217893
G10090_9547	11804	Aplp2	127.81			G10090_9547	11804	Aplp2	153.43			G10090_9547	11804	Aplp2	148.41			G10090_9547	11804	Aplp2	139.55			G10090_9547	11804	Aplp2	163.09			G10090_9547	11804	Aplp2	166.14			G10090_9547	11804	Aplp2	83.5			G10090_9547	11804	Aplp2	92.19			G10090_9547	11804
G10090_15769	66411	Tbcb	38.5			G10090_15769	66411	Tbcb	28.13			G10090_15769	66411	Tbcb	31.19			G10090_15769	66411	Tbcb	32.62			G10090_15769	66411	Tbcb	35.86			G10090_15769	66411	Tbcb	35.61			G10090_15769	66411	Tbcb	50.61			G10090_15769	66411	Tbcb	49.3			G10090_15769	66411
G10090_1334	230735	Epha10	0			G10090_1334	230735	Epha10	0.04			G10090_1334	230735	Epha10	0			G10090_1334	230735	Epha10	0			G10090_1334	230735	Epha10	0			G10090_1334	230735	Epha10	0			G10090_1334	230735	Epha10	0			G10090_1334	230735	Epha10	0.03			G10090_1334	230735
G10090_2574	16408	Itgal	0.59			G10090_2574	16408	Itgal	0.51			G10090_2574	16408	Itgal	0.43			G10090_2574	16408	Itgal	0.55			G10090_2574	16408	Itgal	0.25			G10090_2574	16408	Itgal	0.55			G10090_2574	16408	Itgal	1.06			G10090_2574	16408	Itgal	2.51			G10090_2574	16408
G10090_13754	100198	H6pd	10.59			G10090_13754	100198	H6pd	12.47			G10090_13754	100198	H6pd	13.47			G10090_13754	100198	H6pd	13.11			G10090_13754	100198	H6pd	12.72			G10090_13754	100198	H6pd	11.44			G10090_13754	100198	H6pd	15.27			G10090_13754	100198	H6pd	19.19			G10090_13754	100198
G10090_5680	71865	Fbxo30	4.59			G10090_5680	71865	Fbxo30	5.67			G10090_5680	71865	Fbxo30	5.37			G10090_5680	71865	Fbxo30	5.06			G10090_5680	71865	Fbxo30	5.45			G10090_5680	71865	Fbxo30	6			G10090_5680	71865	Fbxo30	5.68			G10090_5680	71865	Fbxo30	7.57			G10090_5680	71865
G10090_30034	17149	Magoh	42.48			G10090_30034	17149	Magoh	31.59			G10090_30034	17149	Magoh	34.43			G10090_30034	17149	Magoh	34.95			G10090_30034	17149	Magoh	32.37			G10090_30034	17149	Magoh	31.5			G10090_30034	17149	Magoh	50.4			G10090_30034	17149	Magoh	52.83			G10090_30034	17149
G10090_6828	76357	Trmt5	21.12			G10090_6828	76357	Trmt5	21.78			G10090_6828	76357	Trmt5	18.71			G10090_6828	76357	Trmt5	18.63			G10090_6828	76357	Trmt5	21.23			G10090_6828	76357	Trmt5	17.87			G10090_6828	76357	Trmt5	11.78			G10090_6828	76357	Trmt5	8.85			G10090_6828	76357
G10090_30065	71909	Haus5	3.86			G10090_30065	71909	Haus5	3.48			G10090_30065	71909	Haus5	4.62			G10090_30065	71909	Haus5	2.9			G10090_30065	71909	Haus5	2.48			G10090_30065	71909	Haus5	2.28			G10090_30065	71909	Haus5	5.14			G10090_30065	71909	Haus5	5.02			G10090_30065	71909
G10090_4031	384198	Fam47e	0.1			G10090_4031	384198	Fam47e	0			G10090_4031	384198	Fam47e	0.1			G10090_4031	384198	Fam47e	0.1			G10090_4031	384198	Fam47e	0.18			G10090_4031	384198	Fam47e	0			G10090_4031	384198	Fam47e	0			G10090_4031	384198	Fam47e	0			G10090_4031	384198
G10090_19856	57230	Sap30bp	6.8			G10090_19856	57230	Sap30bp	7.63			G10090_19856	57230	Sap30bp	6.95			G10090_19856	57230	Sap30bp	5.86			G10090_19856	57230	Sap30bp	8.15			G10090_19856	57230	Sap30bp	8.18			G10090_19856	57230	Sap30bp	11.23			G10090_19856	57230	Sap30bp	11.65			G10090_19856	57230
G10090_19307	78896	1500015O10Rik	0			G10090_19307	78896	1500015O10Rik	0.24			G10090_19307	78896	1500015O10Rik	0			G10090_19307	78896	1500015O10Rik	0			G10090_19307	78896	1500015O10Rik	0.11			G10090_19307	78896	1500015O10Rik	0.62			G10090_19307	78896	1500015O10Rik	0.27			G10090_19307	78896	1500015O10Rik	0			G10090_19307	78896
G10090_14013	12236	Bub1b	0.62			G10090_14013	12236	Bub1b	1.09			G10090_14013	12236	Bub1b	0.8			G10090_14013	12236	Bub1b	0.56			G10090_14013	12236	Bub1b	0.47			G10090_14013	12236	Bub1b	0.4			G10090_14013	12236	Bub1b	2.74			G10090_14013	12236	Bub1b	1.99			G10090_14013	12236
G10090_3368	105247180	Gm42323	0			G10090_3368	105247180	Gm42323	0			G10090_3368	105247180	Gm42323	0			G10090_3368	105247180	Gm42323	0.08			G10090_3368	105247180	Gm42323	0			G10090_3368	105247180	Gm42323	0.03			G10090_3368	105247180	Gm42323	0			G10090_3368	105247180	Gm42323	0.02			G10090_3368	105247180
G10090_7370	20465	Sim2	0			G10090_7370	20465	Sim2	0			G10090_7370	20465	Sim2	0			G10090_7370	20465	Sim2	0			G10090_7370	20465	Sim2	0			G10090_7370	20465	Sim2	0			G10090_7370	20465	Sim2	0			G10090_7370	20465	Sim2	0			G10090_7370	20465
G10090_2990	268980	Strn	4.44			G10090_2990	268980	Strn	5.83			G10090_2990	268980	Strn	6.29			G10090_2990	268980	Strn	5.52			G10090_2990	268980	Strn	5.34			G10090_2990	268980	Strn	6.39			G10090_2990	268980	Strn	9.11			G10090_2990	268980	Strn	9.01			G10090_2990	268980
G10090_28280	67619	Nob1	16.03			G10090_28280	67619	Nob1	13.99			G10090_28280	67619	Nob1	15.34			G10090_28280	67619	Nob1	14.92			G10090_28280	67619	Nob1	14.63			G10090_28280	67619	Nob1	14.97			G10090_28280	67619	Nob1	22.79			G10090_28280	67619	Nob1	26.62			G10090_28280	67619
G10090_30952	18587	Pde6b	0.07			G10090_30952	18587	Pde6b	0			G10090_30952	18587	Pde6b	0			G10090_30952	18587	Pde6b	0			G10090_30952	18587	Pde6b	0			G10090_30952	18587	Pde6b	0			G10090_30952	18587	Pde6b	0			G10090_30952	18587	Pde6b	0			G10090_30952	18587
G10090_18170	26876	Adh4	0			G10090_18170	26876	Adh4	0			G10090_18170	26876	Adh4	0			G10090_18170	26876	Adh4	0			G10090_18170	26876	Adh4	0.07			G10090_18170	26876	Adh4	0			G10090_18170	26876	Adh4	0			G10090_18170	26876	Adh4	0			G10090_18170	26876
G10090_23277	77630	Prdm8	0.61			G10090_23277	77630	Prdm8	0.41			G10090_23277	77630	Prdm8	0.15			G10090_23277	77630	Prdm8	0.23			G10090_23277	77630	Prdm8	0.27			G10090_23277	77630	Prdm8	0.16			G10090_23277	77630	Prdm8	0.03			G10090_23277	77630	Prdm8	0.08			G10090_23277	77630
G10090_11926	78816	Gmip	2.92			G10090_11926	78816	Gmip	2.63			G10090_11926	78816	Gmip	2.92			G10090_11926	78816	Gmip	3.14			G10090_11926	78816	Gmip	2.78			G10090_11926	78816	Gmip	2.73			G10090_11926	78816	Gmip	5.61			G10090_11926	78816	Gmip	7.17			G10090_11926	78816
G10090_18308	66757	Adat2	2.5			G10090_18308	66757	Adat2	2.91			G10090_18308	66757	Adat2	1.79			G10090_18308	66757	Adat2	1.86			G10090_18308	66757	Adat2	1.93			G10090_18308	66757	Adat2	1.72			G10090_18308	66757	Adat2	3.92			G10090_18308	66757	Adat2	3.54			G10090_18308	66757
G10090_9636	56703	Pigo	6.47			G10090_9636	56703	Pigo	7.88			G10090_9636	56703	Pigo	6.97			G10090_9636	56703	Pigo	6.77			G10090_9636	56703	Pigo	8.09			G10090_9636	56703	Pigo	7.25			G10090_9636	56703	Pigo	7.66			G10090_9636	56703	Pigo	5.67			G10090_9636	56703
G10090_7218	228785	Mylk2	0.51			G10090_7218	228785	Mylk2	0.34			G10090_7218	228785	Mylk2	0.63			G10090_7218	228785	Mylk2	0.38			G10090_7218	228785	Mylk2	0.19			G10090_7218	228785	Mylk2	0.48			G10090_7218	228785	Mylk2	0.69			G10090_7218	228785	Mylk2	0.63			G10090_7218	228785
G10090_6808	108169093	Gm43828	4.31			G10090_6808	108169093	Gm43828	8.98			G10090_6808	108169093	Gm43828	6.6			G10090_6808	108169093	Gm43828	4.29			G10090_6808	108169093	Gm43828	15.87			G10090_6808	108169093	Gm43828	26.21			G10090_6808	108169093	Gm43828	32.43			G10090_6808	108169093	Gm43828	31.73			G10090_6808	108169093
G10090_8610	28199	Dcaf11	63.84			G10090_8610	28199	Dcaf11	73.68			G10090_8610	28199	Dcaf11	67.07			G10090_8610	28199	Dcaf11	66.36			G10090_8610	28199	Dcaf11	81.52			G10090_8610	28199	Dcaf11	71.12			G10090_8610	28199	Dcaf11	41.44			G10090_8610	28199	Dcaf11	35.85			G10090_8610	28199
G10090_22315	54194	Akap8l	25.01			G10090_22315	54194	Akap8l	25.97			G10090_22315	54194	Akap8l	28.32			G10090_22315	54194	Akap8l	26.13			G10090_22315	54194	Akap8l	23.21			G10090_22315	54194	Akap8l	23.2			G10090_22315	54194	Akap8l	18.17			G10090_22315	54194	Akap8l	13.76			G10090_22315	54194
G10090_21224	23960	Oas1g	1.27			G10090_21224	23960	Oas1g	0.82			G10090_21224	23960	Oas1g	0.58			G10090_21224	23960	Oas1g	1.58			G10090_21224	23960	Oas1g	0.69			G10090_21224	23960	Oas1g	0.52			G10090_21224	23960	Oas1g	4.36			G10090_21224	23960	Oas1g	5.92			G10090_21224	23960
G10090_23042	67270	Mrpl42	617.37			G10090_23042	67270	Mrpl42	601.4			G10090_23042	67270	Mrpl42	641.41			G10090_23042	67270	Mrpl42	631.59			G10090_23042	67270	Mrpl42	544.97			G10090_23042	67270	Mrpl42	643.84			G10090_23042	67270	Mrpl42	343.94			G10090_23042	67270	Mrpl42	377.5			G10090_23042	67270
G10090_8592	276952	Rasl10b	34.95			G10090_8592	276952	Rasl10b	34.09			G10090_8592	276952	Rasl10b	34.25			G10090_8592	276952	Rasl10b	31.96			G10090_8592	276952	Rasl10b	32.81			G10090_8592	276952	Rasl10b	33.62			G10090_8592	276952	Rasl10b	15.97			G10090_8592	276952	Rasl10b	12.92			G10090_8592	276952
G10090_7354	70351	Ppp4r1	14.49			G10090_7354	70351	Ppp4r1	15.42			G10090_7354	70351	Ppp4r1	13.17			G10090_7354	70351	Ppp4r1	14.16			G10090_7354	70351	Ppp4r1	15.29			G10090_7354	70351	Ppp4r1	14.59			G10090_7354	70351	Ppp4r1	20.69			G10090_7354	70351	Ppp4r1	19.3			G10090_7354	70351
G10090_14380	94180	Acsbg1	0.07			G10090_14380	94180	Acsbg1	0.19			G10090_14380	94180	Acsbg1	0.21			G10090_14380	94180	Acsbg1	0			G10090_14380	94180	Acsbg1	0.07			G10090_14380	94180	Acsbg1	0.15			G10090_14380	94180	Acsbg1	0.59			G10090_14380	94180	Acsbg1	0.32			G10090_14380	94180
G10090_1735	320772	Mdga2	0.17			G10090_1735	320772	Mdga2	0.16			G10090_1735	320772	Mdga2	0.03			G10090_1735	320772	Mdga2	0.11			G10090_1735	320772	Mdga2	0.06			G10090_1735	320772	Mdga2	0.06			G10090_1735	320772	Mdga2	0.05			G10090_1735	320772	Mdga2	0			G10090_1735	320772
G10090_6077	50765	Tfr2	0			G10090_6077	50765	Tfr2	0			G10090_6077	50765	Tfr2	0.03			G10090_6077	50765	Tfr2	0.09			G10090_6077	50765	Tfr2	0.16			G10090_6077	50765	Tfr2	0.04			G10090_6077	50765	Tfr2	0.04			G10090_6077	50765	Tfr2	0			G10090_6077	50765
G10090_12565	11306	Abcb7	7.47			G10090_12565	11306	Abcb7	8.64			G10090_12565	11306	Abcb7	8.16			G10090_12565	11306	Abcb7	8.89			G10090_12565	11306	Abcb7	7.74			G10090_12565	11306	Abcb7	8.41			G10090_12565	11306	Abcb7	7.04			G10090_12565	11306	Abcb7	5.78			G10090_12565	11306
G10090_10546	16858	Lgals7	0			G10090_10546	16858	Lgals7	0.72			G10090_10546	16858	Lgals7	0			G10090_10546	16858	Lgals7	0.18			G10090_10546	16858	Lgals7	2.68			G10090_10546	16858	Lgals7	0.37			G10090_10546	16858	Lgals7	0			G10090_10546	16858	Lgals7	0			G10090_10546	16858
G10090_890	57743	Sec61a2	8.01			G10090_890	57743	Sec61a2	9.58			G10090_890	57743	Sec61a2	8.21			G10090_890	57743	Sec61a2	8.79			G10090_890	57743	Sec61a2	7.78			G10090_890	57743	Sec61a2	7.94			G10090_890	57743	Sec61a2	6.97			G10090_890	57743	Sec61a2	7.43			G10090_890	57743
G10090_12808	216080	Ube2d1	52.55			G10090_12808	216080	Ube2d1	68.55			G10090_12808	216080	Ube2d1	71.75			G10090_12808	216080	Ube2d1	62.12			G10090_12808	216080	Ube2d1	63.05			G10090_12808	216080	Ube2d1	66.68			G10090_12808	216080	Ube2d1	42.72			G10090_12808	216080	Ube2d1	43.81			G10090_12808	216080
G10090_22359	217012	Unc45b	52.15			G10090_22359	217012	Unc45b	61.41			G10090_22359	217012	Unc45b	60.29			G10090_22359	217012	Unc45b	58.83			G10090_22359	217012	Unc45b	63.43			G10090_22359	217012	Unc45b	62.1			G10090_22359	217012	Unc45b	51.62			G10090_22359	217012	Unc45b	40.14			G10090_22359	217012
G10090_24905	114564	Csprs	0.62			G10090_24905	114564	Csprs	0			G10090_24905	114564	Csprs	0.22			G10090_24905	114564	Csprs	0.34			G10090_24905	114564	Csprs	0.24			G10090_24905	114564	Csprs	0.22			G10090_24905	114564	Csprs	0.09			G10090_24905	114564	Csprs	0.29			G10090_24905	114564
G10090_14254	217302	Gpr142	0			G10090_14254	217302	Gpr142	0			G10090_14254	217302	Gpr142	0			G10090_14254	217302	Gpr142	0			G10090_14254	217302	Gpr142	0			G10090_14254	217302	Gpr142	0			G10090_14254	217302	Gpr142	0			G10090_14254	217302	Gpr142	0			G10090_14254	217302
G10090_17855	226414	Dars	37.17			G10090_17855	226414	Dars	37.47			G10090_17855	226414	Dars	42.4			G10090_17855	226414	Dars	37.14			G10090_17855	226414	Dars	35.79			G10090_17855	226414	Dars	41.3			G10090_17855	226414	Dars	44.9			G10090_17855	226414	Dars	44.18			G10090_17855	226414
G10090_19657	16973	Lrp5	18.42			G10090_19657	16973	Lrp5	22.79			G10090_19657	16973	Lrp5	21.47			G10090_19657	16973	Lrp5	20.68			G10090_19657	16973	Lrp5	23.66			G10090_19657	16973	Lrp5	20.51			G10090_19657	16973	Lrp5	14.39			G10090_19657	16973	Lrp5	15.41			G10090_19657	16973
G10090_30682	245195	Retnlg	0			G10090_30682	245195	Retnlg	1.07			G10090_30682	245195	Retnlg	1.53			G10090_30682	245195	Retnlg	0.18			G10090_30682	245195	Retnlg	0			G10090_30682	245195	Retnlg	0.37			G10090_30682	245195	Retnlg	1.74			G10090_30682	245195	Retnlg	30.64			G10090_30682	245195
G10090_3697	16985	Lsp1	45.92			G10090_3697	16985	Lsp1	36.77			G10090_3697	16985	Lsp1	46.15			G10090_3697	16985	Lsp1	46.41			G10090_3697	16985	Lsp1	36.56			G10090_3697	16985	Lsp1	42.38			G10090_3697	16985	Lsp1	97.32			G10090_3697	16985	Lsp1	126.04			G10090_3697	16985
G10090_7872	245600	Gm4994	0			G10090_7872	245600	Gm4994	0			G10090_7872	245600	Gm4994	0			G10090_7872	245600	Gm4994	0			G10090_7872	245600	Gm4994	0			G10090_7872	245600	Gm4994	0			G10090_7872	245600	Gm4994	0			G10090_7872	245600	Gm4994	0			G10090_7872	245600
G10090_1694	102334	Ankrd10	18.28			G10090_1694	102334	Ankrd10	16.95			G10090_1694	102334	Ankrd10	18.96			G10090_1694	102334	Ankrd10	22.69			G10090_1694	102334	Ankrd10	14.67			G10090_1694	102334	Ankrd10	21.54			G10090_1694	102334	Ankrd10	46.35			G10090_1694	102334	Ankrd10	45.99			G10090_1694	102334
G10090_17689	58202	Nelfb	14.27			G10090_17689	58202	Nelfb	16.08			G10090_17689	58202	Nelfb	17.02			G10090_17689	58202	Nelfb	15.11			G10090_17689	58202	Nelfb	16.43			G10090_17689	58202	Nelfb	16.04			G10090_17689	58202	Nelfb	22.21			G10090_17689	58202	Nelfb	19.72			G10090_17689	58202
G10090_23945	12000	Avpr2	0			G10090_23945	12000	Avpr2	0			G10090_23945	12000	Avpr2	0			G10090_23945	12000	Avpr2	0			G10090_23945	12000	Avpr2	0			G10090_23945	12000	Avpr2	0			G10090_23945	12000	Avpr2	0			G10090_23945	12000	Avpr2	0.41			G10090_23945	12000
G10090_30502	67219	Med18	2.16			G10090_30502	67219	Med18	0.77			G10090_30502	67219	Med18	1.73			G10090_30502	67219	Med18	1.81			G10090_30502	67219	Med18	0.92			G10090_30502	67219	Med18	1.22			G10090_30502	67219	Med18	1.81			G10090_30502	67219	Med18	2.49			G10090_30502	67219
G10090_8428	24050	2024-09-03	0.16			G10090_8428	24050	2024-09-03	0.24			G10090_8428	24050	2024-09-03	0.38			G10090_8428	24050	2024-09-03	0.31			G10090_8428	24050	2024-09-03	0.15			G10090_8428	24050	2024-09-03	0.37			G10090_8428	24050	2024-09-03	0.58			G10090_8428	24050	2024-09-03	0.4			G10090_8428	24050
G10090_9672	110854	Ptpa	39.24			G10090_9672	110854	Ptpa	38.5			G10090_9672	110854	Ptpa	35.77			G10090_9672	110854	Ptpa	36.59			G10090_9672	110854	Ptpa	36.97			G10090_9672	110854	Ptpa	35.59			G10090_9672	110854	Ptpa	51.1			G10090_9672	110854	Ptpa	45.64			G10090_9672	110854
G10090_7581	75735	Pank1	15.24			G10090_7581	75735	Pank1	18.07			G10090_7581	75735	Pank1	19.44			G10090_7581	75735	Pank1	17.39			G10090_7581	75735	Pank1	16.59			G10090_7581	75735	Pank1	14.37			G10090_7581	75735	Pank1	5.7			G10090_7581	75735	Pank1	4.39			G10090_7581	75735
G10090_8222	17112	Tm4sf1	48.87			G10090_8222	17112	Tm4sf1	39.14			G10090_8222	17112	Tm4sf1	47.36			G10090_8222	17112	Tm4sf1	42.42			G10090_8222	17112	Tm4sf1	40.2			G10090_8222	17112	Tm4sf1	48.09			G10090_8222	17112	Tm4sf1	69.78			G10090_8222	17112	Tm4sf1	81.75			G10090_8222	17112
G10090_20111	67890	Ufm1	7.51			G10090_20111	67890	Ufm1	7.82			G10090_20111	67890	Ufm1	8.86			G10090_20111	67890	Ufm1	9.07			G10090_20111	67890	Ufm1	6.49			G10090_20111	67890	Ufm1	7.9			G10090_20111	67890	Ufm1	13.93			G10090_20111	67890	Ufm1	12.7			G10090_20111	67890
G10090_2896	22628	Ywhag	55.65			G10090_2896	22628	Ywhag	67.09			G10090_2896	22628	Ywhag	61.01			G10090_2896	22628	Ywhag	61.81			G10090_2896	22628	Ywhag	78.64			G10090_2896	22628	Ywhag	72.48			G10090_2896	22628	Ywhag	83.77			G10090_2896	22628	Ywhag	98.12			G10090_2896	22628
G10090_11744	67463	Poc5	3.22			G10090_11744	67463	Poc5	3.47			G10090_11744	67463	Poc5	3.31			G10090_11744	67463	Poc5	3.31			G10090_11744	67463	Poc5	4.04			G10090_11744	67463	Poc5	4.07			G10090_11744	67463	Poc5	3.59			G10090_11744	67463	Poc5	4.26			G10090_11744	67463
G10090_3587	18984	Por	32.59			G10090_3587	18984	Por	26.05			G10090_3587	18984	Por	30.47			G10090_3587	18984	Por	32.9			G10090_3587	18984	Por	27.43			G10090_3587	18984	Por	20.46			G10090_3587	18984	Por	36.45			G10090_3587	18984	Por	40.83			G10090_3587	18984
G10090_22862	24069	Sufu	3.51			G10090_22862	24069	Sufu	4.43			G10090_22862	24069	Sufu	4.34			G10090_22862	24069	Sufu	4.68			G10090_22862	24069	Sufu	3.66			G10090_22862	24069	Sufu	4.41			G10090_22862	24069	Sufu	4.76			G10090_22862	24069	Sufu	4.1			G10090_22862	24069
G10090_1959	622127	Cyp3a57	0			G10090_1959	622127	Cyp3a57	0			G10090_1959	622127	Cyp3a57	0			G10090_1959	622127	Cyp3a57	0			G10090_1959	622127	Cyp3a57	0			G10090_1959	622127	Cyp3a57	0			G10090_1959	622127	Cyp3a57	0			G10090_1959	622127	Cyp3a57	0.06			G10090_1959	622127
G10090_12741	11767	Ap1m1	33.22			G10090_12741	11767	Ap1m1	42.5			G10090_12741	11767	Ap1m1	33.57			G10090_12741	11767	Ap1m1	35.19			G10090_12741	11767	Ap1m1	41.51			G10090_12741	11767	Ap1m1	40.02			G10090_12741	11767	Ap1m1	45.91			G10090_12741	11767	Ap1m1	53.34			G10090_12741	11767
G10090_9176	68929	Mospd3	20.22			G10090_9176	68929	Mospd3	17.41			G10090_9176	68929	Mospd3	19.33			G10090_9176	68929	Mospd3	17.41			G10090_9176	68929	Mospd3	15.64			G10090_9176	68929	Mospd3	16.65			G10090_9176	68929	Mospd3	23.11			G10090_9176	68929	Mospd3	20.61			G10090_9176	68929
G10090_24063	11655	Alas1	78.58			G10090_24063	11655	Alas1	87.92			G10090_24063	11655	Alas1	74.43			G10090_24063	11655	Alas1	67.22			G10090_24063	11655	Alas1	116.24			G10090_24063	11655	Alas1	94.45			G10090_24063	11655	Alas1	73.28			G10090_24063	11655	Alas1	67			G10090_24063	11655
G10090_19737	71939	Apol6	0.51			G10090_19737	71939	Apol6	0.29			G10090_19737	71939	Apol6	0.42			G10090_19737	71939	Apol6	0.73			G10090_19737	71939	Apol6	0.2			G10090_19737	71939	Apol6	0.31			G10090_19737	71939	Apol6	0.83			G10090_19737	71939	Apol6	0.51			G10090_19737	71939
G10090_3621	170770	Bbc3	2.82			G10090_3621	170770	Bbc3	2.48			G10090_3621	170770	Bbc3	2.37			G10090_3621	170770	Bbc3	2.53			G10090_3621	170770	Bbc3	2.72			G10090_3621	170770	Bbc3	1.41			G10090_3621	170770	Bbc3	3.69			G10090_3621	170770	Bbc3	3.33			G10090_3621	170770
G10090_15268	108077	Skiv2l	12.96			G10090_15268	108077	Skiv2l	10.59			G10090_15268	108077	Skiv2l	11.78			G10090_15268	108077	Skiv2l	11.89			G10090_15268	108077	Skiv2l	10.71			G10090_15268	108077	Skiv2l	9.98			G10090_15268	108077	Skiv2l	13.35			G10090_15268	108077	Skiv2l	13.49			G10090_15268	108077
G10090_19428	671232	Topaz1	0			G10090_19428	671232	Topaz1	0			G10090_19428	671232	Topaz1	0			G10090_19428	671232	Topaz1	0			G10090_19428	671232	Topaz1	0			G10090_19428	671232	Topaz1	0			G10090_19428	671232	Topaz1	0			G10090_19428	671232	Topaz1	0			G10090_19428	671232
G10090_14343	100504156	Fam181a	0.08			G10090_14343	100504156	Fam181a	0			G10090_14343	100504156	Fam181a	0			G10090_14343	100504156	Fam181a	0.08			G10090_14343	100504156	Fam181a	0			G10090_14343	100504156	Fam181a	0			G10090_14343	100504156	Fam181a	0.17			G10090_14343	100504156	Fam181a	0			G10090_14343	100504156
G10090_12723	212483	Fam193b	20.3			G10090_12723	212483	Fam193b	15.76			G10090_12723	212483	Fam193b	18.71			G10090_12723	212483	Fam193b	20.8			G10090_12723	212483	Fam193b	15.27			G10090_12723	212483	Fam193b	12.46			G10090_12723	212483	Fam193b	14.53			G10090_12723	212483	Fam193b	15.03			G10090_12723	212483
G10090_9953	239463	Fam83a	0.46			G10090_9953	239463	Fam83a	0.65			G10090_9953	239463	Fam83a	0.18			G10090_9953	239463	Fam83a	0.48			G10090_9953	239463	Fam83a	0.22			G10090_9953	239463	Fam83a	0.44			G10090_9953	239463	Fam83a	0.56			G10090_9953	239463	Fam83a	0.6			G10090_9953	239463
G10090_3610	213990	Agap3	31.28			G10090_3610	213990	Agap3	34.68			G10090_3610	213990	Agap3	30.29			G10090_3610	213990	Agap3	30.99			G10090_3610	213990	Agap3	33.97			G10090_3610	213990	Agap3	27.93			G10090_3610	213990	Agap3	29.92			G10090_3610	213990	Agap3	29.28			G10090_3610	213990
G10090_15222	74770	Hhatl	87			G10090_15222	74770	Hhatl	82.7			G10090_15222	74770	Hhatl	72.69			G10090_15222	74770	Hhatl	81.12			G10090_15222	74770	Hhatl	86.3			G10090_15222	74770	Hhatl	75.95			G10090_15222	74770	Hhatl	53.4			G10090_15222	74770	Hhatl	45.4			G10090_15222	74770
G10090_9510	11777	Ap3s1	21.14			G10090_9510	11777	Ap3s1	15.35			G10090_9510	11777	Ap3s1	17.78			G10090_9510	11777	Ap3s1	16.97			G10090_9510	11777	Ap3s1	13.65			G10090_9510	11777	Ap3s1	15.71			G10090_9510	11777	Ap3s1	25.8			G10090_9510	11777	Ap3s1	20.76			G10090_9510	11777
G10090_2955	17179	Matk	0.79			G10090_2955	17179	Matk	0.49			G10090_2955	17179	Matk	0.29			G10090_2955	17179	Matk	0.6			G10090_2955	17179	Matk	0.52			G10090_2955	17179	Matk	0.56			G10090_2955	17179	Matk	0.87			G10090_2955	17179	Matk	1.6			G10090_2955	17179
G10090_14988	102294	Cyp4v3	3.37			G10090_14988	102294	Cyp4v3	3.4			G10090_14988	102294	Cyp4v3	4.22			G10090_14988	102294	Cyp4v3	3.63			G10090_14988	102294	Cyp4v3	3.08			G10090_14988	102294	Cyp4v3	3.37			G10090_14988	102294	Cyp4v3	3.44			G10090_14988	102294	Cyp4v3	3.5			G10090_14988	102294
G10090_1010	207607	Ccdc40	0			G10090_1010	207607	Ccdc40	0.06			G10090_1010	207607	Ccdc40	0.06			G10090_1010	207607	Ccdc40	0.06			G10090_1010	207607	Ccdc40	0.06			G10090_1010	207607	Ccdc40	0.03			G10090_1010	207607	Ccdc40	0.08			G10090_1010	207607	Ccdc40	0.03			G10090_1010	207607
G10090_9264	22337	Vdr	0.31			G10090_9264	22337	Vdr	0.28			G10090_9264	22337	Vdr	0.22			G10090_9264	22337	Vdr	0.28			G10090_9264	22337	Vdr	0.61			G10090_9264	22337	Vdr	0.41			G10090_9264	22337	Vdr	0.5			G10090_9264	22337	Vdr	0.49			G10090_9264	22337
G10090_5157	50497	Hspa14	13.95			G10090_5157	50497	Hspa14	14.63			G10090_5157	50497	Hspa14	15.85			G10090_5157	50497	Hspa14	14.33			G10090_5157	50497	Hspa14	14.7			G10090_5157	50497	Hspa14	13.88			G10090_5157	50497	Hspa14	19.87			G10090_5157	50497	Hspa14	19.12			G10090_5157	50497
G10090_33154	215449	Rap1b	51.87			G10090_33154	215449	Rap1b	50.09			G10090_33154	215449	Rap1b	52.35			G10090_33154	215449	Rap1b	53.27			G10090_33154	215449	Rap1b	48.46			G10090_33154	215449	Rap1b	55.2			G10090_33154	215449	Rap1b	95.53			G10090_33154	215449	Rap1b	103.92			G10090_33154	215449
G10090_10510	67203	Nde1	22.07			G10090_10510	67203	Nde1	23.66			G10090_10510	67203	Nde1	20.12			G10090_10510	67203	Nde1	20.4			G10090_10510	67203	Nde1	20.19			G10090_10510	67203	Nde1	22.88			G10090_10510	67203	Nde1	28.28			G10090_10510	67203	Nde1	28.2			G10090_10510	67203
G10090_7156	72585	Lypd1	0.24			G10090_7156	72585	Lypd1	0.16			G10090_7156	72585	Lypd1	0.12			G10090_7156	72585	Lypd1	0.15			G10090_7156	72585	Lypd1	0.15			G10090_7156	72585	Lypd1	0.21			G10090_7156	72585	Lypd1	0.65			G10090_7156	72585	Lypd1	1.17			G10090_7156	72585
G10090_17638	212933	Pm20d1	5.66			G10090_17638	212933	Pm20d1	8.34			G10090_17638	212933	Pm20d1	6.42			G10090_17638	212933	Pm20d1	5.93			G10090_17638	212933	Pm20d1	6.39			G10090_17638	212933	Pm20d1	5.98			G10090_17638	212933	Pm20d1	2.2			G10090_17638	212933	Pm20d1	1.2			G10090_17638	212933
G10090_25961	20324	Cavin2	69.12			G10090_25961	20324	Cavin2	71.82			G10090_25961	20324	Cavin2	86.3			G10090_25961	20324	Cavin2	77.64			G10090_25961	20324	Cavin2	66.81			G10090_25961	20324	Cavin2	73.37			G10090_25961	20324	Cavin2	41.73			G10090_25961	20324	Cavin2	42.2			G10090_25961	20324
G10090_6529	76073	Pcgf5	26.32			G10090_6529	76073	Pcgf5	21.81			G10090_6529	76073	Pcgf5	21.19			G10090_6529	76073	Pcgf5	23.09			G10090_6529	76073	Pcgf5	23.22			G10090_6529	76073	Pcgf5	25.58			G10090_6529	76073	Pcgf5	46.97			G10090_6529	76073	Pcgf5	50.84			G10090_6529	76073
G10090_13799	11674	Aldoa	2261.85			G10090_13799	11674	Aldoa	2139.01			G10090_13799	11674	Aldoa	2000.52			G10090_13799	11674	Aldoa	2073.04			G10090_13799	11674	Aldoa	2240.7			G10090_13799	11674	Aldoa	2202.9			G10090_13799	11674	Aldoa	1718.82			G10090_13799	11674	Aldoa	1588.98			G10090_13799	11674
G10090_25517	195564	Skint3	0.18			G10090_25517	195564	Skint3	0.09			G10090_25517	195564	Skint3	0.09			G10090_25517	195564	Skint3	0.09			G10090_25517	195564	Skint3	0.11			G10090_25517	195564	Skint3	0.09			G10090_25517	195564	Skint3	0.11			G10090_25517	195564	Skint3	0.23			G10090_25517	195564
G10090_7011	93888	Pcdhb17	1.54			G10090_7011	93888	Pcdhb17	1.7			G10090_7011	93888	Pcdhb17	1.53			G10090_7011	93888	Pcdhb17	1.29			G10090_7011	93888	Pcdhb17	1.26			G10090_7011	93888	Pcdhb17	1.08			G10090_7011	93888	Pcdhb17	2.06			G10090_7011	93888	Pcdhb17	1.96			G10090_7011	93888
G10090_281	328505	Skint7	0			G10090_281	328505	Skint7	0.06			G10090_281	328505	Skint7	0.04			G10090_281	328505	Skint7	0			G10090_281	328505	Skint7	0.04			G10090_281	328505	Skint7	0.08			G10090_281	328505	Skint7	0.03			G10090_281	328505	Skint7	0.04			G10090_281	328505
G10090_8737	114604	Prdm15	1.06			G10090_8737	114604	Prdm15	1.1			G10090_8737	114604	Prdm15	1.41			G10090_8737	114604	Prdm15	1.01			G10090_8737	114604	Prdm15	1.33			G10090_8737	114604	Prdm15	1.2			G10090_8737	114604	Prdm15	1.04			G10090_8737	114604	Prdm15	1.26			G10090_8737	114604
G10090_20524	231147	Sh3tc1	3.85			G10090_20524	231147	Sh3tc1	3.37			G10090_20524	231147	Sh3tc1	4.25			G10090_20524	231147	Sh3tc1	4.39			G10090_20524	231147	Sh3tc1	3.86			G10090_20524	231147	Sh3tc1	3.69			G10090_20524	231147	Sh3tc1	5.03			G10090_20524	231147	Sh3tc1	4.88			G10090_20524	231147
G10090_13515	215653	Rassf2	2.35			G10090_13515	215653	Rassf2	3.7			G10090_13515	215653	Rassf2	2.33			G10090_13515	215653	Rassf2	3.33			G10090_13515	215653	Rassf2	3.04			G10090_13515	215653	Rassf2	3.09			G10090_13515	215653	Rassf2	4.62			G10090_13515	215653	Rassf2	6.82			G10090_13515	215653
G10090_29545	67988	Tmx3	8.98			G10090_29545	67988	Tmx3	9.39			G10090_29545	67988	Tmx3	9.76			G10090_29545	67988	Tmx3	9			G10090_29545	67988	Tmx3	7.29			G10090_29545	67988	Tmx3	9.81			G10090_29545	67988	Tmx3	9.25			G10090_29545	67988	Tmx3	8			G10090_29545	67988
G10090_26026	105247050	Gm42226	0.54			G10090_26026	105247050	Gm42226	0.5			G10090_26026	105247050	Gm42226	0.38			G10090_26026	105247050	Gm42226	0.84			G10090_26026	105247050	Gm42226	0.42			G10090_26026	105247050	Gm42226	0.66			G10090_26026	105247050	Gm42226	4.82			G10090_26026	105247050	Gm42226	7			G10090_26026	105247050
G10090_32377	23832	Xcr1	0.3			G10090_32377	23832	Xcr1	0.13			G10090_32377	23832	Xcr1	0.47			G10090_32377	23832	Xcr1	0.19			G10090_32377	23832	Xcr1	0.34			G10090_32377	23832	Xcr1	0.41			G10090_32377	23832	Xcr1	0.76			G10090_32377	23832	Xcr1	1.08			G10090_32377	23832
G10090_22886	11689	Alox5	10.2			G10090_22886	11689	Alox5	18.95			G10090_22886	11689	Alox5	9.89			G10090_22886	11689	Alox5	12.04			G10090_22886	11689	Alox5	14.64			G10090_22886	11689	Alox5	10.55			G10090_22886	11689	Alox5	3.34			G10090_22886	11689	Alox5	3.21			G10090_22886	11689
G10090_29327	100862025	Gm21409	0			G10090_29327	100862025	Gm21409	0			G10090_29327	100862025	Gm21409	0			G10090_29327	100862025	Gm21409	0			G10090_29327	100862025	Gm21409	0			G10090_29327	100862025	Gm21409	0			G10090_29327	100862025	Gm21409	0			G10090_29327	100862025	Gm21409	0			G10090_29327	100862025
G10090_9655	74144	Robo4	33.37			G10090_9655	74144	Robo4	26.66			G10090_9655	74144	Robo4	30.31			G10090_9655	74144	Robo4	35.06			G10090_9655	74144	Robo4	27.73			G10090_9655	74144	Robo4	27.84			G10090_9655	74144	Robo4	29.54			G10090_9655	74144	Robo4	32.09			G10090_9655	74144
G10090_26177	22687	Zpr1	11.07			G10090_26177	22687	Zpr1	10.85			G10090_26177	22687	Zpr1	11.24			G10090_26177	22687	Zpr1	12.19			G10090_26177	22687	Zpr1	11.28			G10090_26177	22687	Zpr1	11.49			G10090_26177	22687	Zpr1	17.04			G10090_26177	22687	Zpr1	19.34			G10090_26177	22687
G10090_10851	56878	Rbms1	22.12			G10090_10851	56878	Rbms1	24.24			G10090_10851	56878	Rbms1	24.28			G10090_10851	56878	Rbms1	24.25			G10090_10851	56878	Rbms1	20.92			G10090_10851	56878	Rbms1	22.02			G10090_10851	56878	Rbms1	34.38			G10090_10851	56878	Rbms1	38.78			G10090_10851	56878
G10090_8734	100038417	Spink13	0			G10090_8734	100038417	Spink13	0			G10090_8734	100038417	Spink13	0.26			G10090_8734	100038417	Spink13	0			G10090_8734	100038417	Spink13	0			G10090_8734	100038417	Spink13	0			G10090_8734	100038417	Spink13	0			G10090_8734	100038417	Spink13	0			G10090_8734	100038417
G10090_15410	66142	Cox7b	962.87			G10090_15410	66142	Cox7b	567.83			G10090_15410	66142	Cox7b	635.27			G10090_15410	66142	Cox7b	591.27			G10090_15410	66142	Cox7b	538.7			G10090_15410	66142	Cox7b	539.31			G10090_15410	66142	Cox7b	390.75			G10090_15410	66142	Cox7b	338.96			G10090_15410	66142
G10090_5861	330963	Ankdd1a	0.38			G10090_5861	330963	Ankdd1a	0.12			G10090_5861	330963	Ankdd1a	0.21			G10090_5861	330963	Ankdd1a	0.25			G10090_5861	330963	Ankdd1a	0.09			G10090_5861	330963	Ankdd1a	0.29			G10090_5861	330963	Ankdd1a	0.2			G10090_5861	330963	Ankdd1a	0.19			G10090_5861	330963
G10090_14361	22415	Wnt3	0			G10090_14361	22415	Wnt3	0			G10090_14361	22415	Wnt3	0			G10090_14361	22415	Wnt3	0			G10090_14361	22415	Wnt3	0			G10090_14361	22415	Wnt3	0			G10090_14361	22415	Wnt3	0			G10090_14361	22415	Wnt3	0			G10090_14361	22415
G10090_19496	320825	Samd5	0.21			G10090_19496	320825	Samd5	0.08			G10090_19496	320825	Samd5	0.2			G10090_19496	320825	Samd5	0.08			G10090_19496	320825	Samd5	0.11			G10090_19496	320825	Samd5	0.09			G10090_19496	320825	Samd5	0.25			G10090_19496	320825	Samd5	0.06			G10090_19496	320825
G10090_19831	66859	Slc16a9	2.16			G10090_19831	66859	Slc16a9	2.39			G10090_19831	66859	Slc16a9	1.84			G10090_19831	66859	Slc16a9	2.64			G10090_19831	66859	Slc16a9	2.32			G10090_19831	66859	Slc16a9	2.38			G10090_19831	66859	Slc16a9	1.65			G10090_19831	66859	Slc16a9	0.82			G10090_19831	66859
G10090_20458	319172	Hist1h2ab	0			G10090_20458	319172	Hist1h2ab	0			G10090_20458	319172	Hist1h2ab	0			G10090_20458	319172	Hist1h2ab	0			G10090_20458	319172	Hist1h2ab	0			G10090_20458	319172	Hist1h2ab	0			G10090_20458	319172	Hist1h2ab	0			G10090_20458	319172	Hist1h2ab	0			G10090_20458	319172
G10090_24282	77446	Heg1	16.62			G10090_24282	77446	Heg1	16.05			G10090_24282	77446	Heg1	19.06			G10090_24282	77446	Heg1	17.27			G10090_24282	77446	Heg1	16.66			G10090_24282	77446	Heg1	21.21			G10090_24282	77446	Heg1	18.67			G10090_24282	77446	Heg1	15.12			G10090_24282	77446
G10090_18685	18778	Pla2g1b	0.2			G10090_18685	18778	Pla2g1b	0			G10090_18685	18778	Pla2g1b	0			G10090_18685	18778	Pla2g1b	0			G10090_18685	18778	Pla2g1b	0			G10090_18685	18778	Pla2g1b	0			G10090_18685	18778	Pla2g1b	0			G10090_18685	18778	Pla2g1b	0			G10090_18685	18778
G10090_11396	71156	Lrrc72	0			G10090_11396	71156	Lrrc72	0			G10090_11396	71156	Lrrc72	0			G10090_11396	71156	Lrrc72	0			G10090_11396	71156	Lrrc72	0			G10090_11396	71156	Lrrc72	0			G10090_11396	71156	Lrrc72	0			G10090_11396	71156	Lrrc72	0			G10090_11396	71156
G10090_29231	18515	Pbx2	12.54			G10090_29231	18515	Pbx2	14.1			G10090_29231	18515	Pbx2	13.39			G10090_29231	18515	Pbx2	11.94			G10090_29231	18515	Pbx2	10.49			G10090_29231	18515	Pbx2	12.89			G10090_29231	18515	Pbx2	12.56			G10090_29231	18515	Pbx2	13.92			G10090_29231	18515
G10090_1360	71648	Optn	32.75			G10090_1360	71648	Optn	37.57			G10090_1360	71648	Optn	31.59			G10090_1360	71648	Optn	33.38			G10090_1360	71648	Optn	48.11			G10090_1360	71648	Optn	47.52			G10090_1360	71648	Optn	19.06			G10090_1360	71648	Optn	17.47			G10090_1360	71648
G10090_18036	239408	Tmem74	0			G10090_18036	239408	Tmem74	0			G10090_18036	239408	Tmem74	0			G10090_18036	239408	Tmem74	0			G10090_18036	239408	Tmem74	0			G10090_18036	239408	Tmem74	0			G10090_18036	239408	Tmem74	0.05			G10090_18036	239408	Tmem74	0			G10090_18036	239408
G10090_7233	216963	Git1	38.41			G10090_7233	216963	Git1	37.15			G10090_7233	216963	Git1	33.65			G10090_7233	216963	Git1	33.83			G10090_7233	216963	Git1	41.36			G10090_7233	216963	Git1	33.67			G10090_7233	216963	Git1	45.32			G10090_7233	216963	Git1	45.7			G10090_7233	216963
G10090_22627	235330	Ttc12	19.71			G10090_22627	235330	Ttc12	23.5			G10090_22627	235330	Ttc12	19.52			G10090_22627	235330	Ttc12	22.67			G10090_22627	235330	Ttc12	21.74			G10090_22627	235330	Ttc12	20.11			G10090_22627	235330	Ttc12	12.16			G10090_22627	235330	Ttc12	11.81			G10090_22627	235330
G10090_22343	17390	Mmp2	33.4			G10090_22343	17390	Mmp2	34.39			G10090_22343	17390	Mmp2	31.06			G10090_22343	17390	Mmp2	28.12			G10090_22343	17390	Mmp2	32.65			G10090_22343	17390	Mmp2	39.14			G10090_22343	17390	Mmp2	8.69			G10090_22343	17390	Mmp2	12.31			G10090_22343	17390
G10090_8351	67604	Get4	23.76			G10090_8351	67604	Get4	21.56			G10090_8351	67604	Get4	21.66			G10090_8351	67604	Get4	21.82			G10090_8351	67604	Get4	24.1			G10090_8351	67604	Get4	17.75			G10090_8351	67604	Get4	36.12			G10090_8351	67604	Get4	27.59			G10090_8351	67604
G10090_14864	382252	Bclaf3	1.19			G10090_14864	382252	Bclaf3	1.71			G10090_14864	382252	Bclaf3	1.63			G10090_14864	382252	Bclaf3	1.53			G10090_14864	382252	Bclaf3	1.08			G10090_14864	382252	Bclaf3	1.32			G10090_14864	382252	Bclaf3	1.4			G10090_14864	382252	Bclaf3	1.42			G10090_14864	382252
G10090_12251	108168740	Gm46731	2.04			G10090_12251	108168740	Gm46731	1.95			G10090_12251	108168740	Gm46731	2.35			G10090_12251	108168740	Gm46731	2.2			G10090_12251	108168740	Gm46731	2.33			G10090_12251	108168740	Gm46731	1.7			G10090_12251	108168740	Gm46731	1.48			G10090_12251	108168740	Gm46731	1.51			G10090_12251	108168740
G10090_23407	22044	Trh	0			G10090_23407	22044	Trh	0			G10090_23407	22044	Trh	0			G10090_23407	22044	Trh	0			G10090_23407	22044	Trh	0			G10090_23407	22044	Trh	0			G10090_23407	22044	Trh	0			G10090_23407	22044	Trh	0			G10090_23407	22044
G10090_22122	257962	Olfr222	0			G10090_22122	257962	Olfr222	0			G10090_22122	257962	Olfr222	0			G10090_22122	257962	Olfr222	0			G10090_22122	257962	Olfr222	0			G10090_22122	257962	Olfr222	0			G10090_22122	257962	Olfr222	0			G10090_22122	257962	Olfr222	0			G10090_22122	257962
G10090_2068	16764	Aff3	0.7			G10090_2068	16764	Aff3	0.54			G10090_2068	16764	Aff3	0.6			G10090_2068	16764	Aff3	0.86			G10090_2068	16764	Aff3	0.74			G10090_2068	16764	Aff3	0.52			G10090_2068	16764	Aff3	0.35			G10090_2068	16764	Aff3	0.46			G10090_2068	16764
G10090_14536	223666	Arhgap39	1.92			G10090_14536	223666	Arhgap39	1.82			G10090_14536	223666	Arhgap39	2.11			G10090_14536	223666	Arhgap39	2.5			G10090_14536	223666	Arhgap39	1.73			G10090_14536	223666	Arhgap39	2.2			G10090_14536	223666	Arhgap39	2.68			G10090_14536	223666	Arhgap39	1.86			G10090_14536	223666
G10090_28678	67575	4930430A15Rik	0			G10090_28678	67575	4930430A15Rik	0			G10090_28678	67575	4930430A15Rik	0			G10090_28678	67575	4930430A15Rik	0.11			G10090_28678	67575	4930430A15Rik	0			G10090_28678	67575	4930430A15Rik	0			G10090_28678	67575	4930430A15Rik	0			G10090_28678	67575	4930430A15Rik	0			G10090_28678	67575
G10090_18999	330485	Tmem145	0			G10090_18999	330485	Tmem145	0			G10090_18999	330485	Tmem145	0			G10090_18999	330485	Tmem145	0.04			G10090_18999	330485	Tmem145	0			G10090_18999	330485	Tmem145	0.09			G10090_18999	330485	Tmem145	0			G10090_18999	330485	Tmem145	0.03			G10090_18999	330485
G10090_1037	234371	Tmem161a	27.26			G10090_1037	234371	Tmem161a	24.97			G10090_1037	234371	Tmem161a	27.36			G10090_1037	234371	Tmem161a	24.95			G10090_1037	234371	Tmem161a	24.23			G10090_1037	234371	Tmem161a	19.52			G10090_1037	234371	Tmem161a	27.01			G10090_1037	234371	Tmem161a	20.82			G10090_1037	234371
G10090_24374	19400	Rapsn	8.66			G10090_24374	19400	Rapsn	10.23			G10090_24374	19400	Rapsn	7.46			G10090_24374	19400	Rapsn	7.52			G10090_24374	19400	Rapsn	9.37			G10090_24374	19400	Rapsn	8.21			G10090_24374	19400	Rapsn	10.24			G10090_24374	19400	Rapsn	5.9			G10090_24374	19400
G10090_12901	68298	Ncapd2	7.68			G10090_12901	68298	Ncapd2	7.34			G10090_12901	68298	Ncapd2	7.84			G10090_12901	68298	Ncapd2	8.16			G10090_12901	68298	Ncapd2	6.81			G10090_12901	68298	Ncapd2	7.16			G10090_12901	68298	Ncapd2	11.97			G10090_12901	68298	Ncapd2	8.4			G10090_12901	68298
G10090_8054	20815	Srpk1	9.95			G10090_8054	20815	Srpk1	11.3			G10090_8054	20815	Srpk1	10.9			G10090_8054	20815	Srpk1	10.58			G10090_8054	20815	Srpk1	9.86			G10090_8054	20815	Srpk1	10.77			G10090_8054	20815	Srpk1	13.43			G10090_8054	20815	Srpk1	13.63			G10090_8054	20815
G10090_10975	100041230	Hist1h4m	0			G10090_10975	100041230	Hist1h4m	0			G10090_10975	100041230	Hist1h4m	0			G10090_10975	100041230	Hist1h4m	0			G10090_10975	100041230	Hist1h4m	0			G10090_10975	100041230	Hist1h4m	0			G10090_10975	100041230	Hist1h4m	0			G10090_10975	100041230	Hist1h4m	0			G10090_10975	100041230
G10090_25334	68050	Akirin1	14.55			G10090_25334	68050	Akirin1	14.48			G10090_25334	68050	Akirin1	14.45			G10090_25334	68050	Akirin1	15.61			G10090_25334	68050	Akirin1	16.78			G10090_25334	68050	Akirin1	17.74			G10090_25334	68050	Akirin1	24.51			G10090_25334	68050	Akirin1	23.73			G10090_25334	68050
G10090_20786	224481	Tfb1m	7.62			G10090_20786	224481	Tfb1m	6.75			G10090_20786	224481	Tfb1m	7.12			G10090_20786	224481	Tfb1m	7.49			G10090_20786	224481	Tfb1m	6.73			G10090_20786	224481	Tfb1m	6.99			G10090_20786	224481	Tfb1m	5.75			G10090_20786	224481	Tfb1m	4.54			G10090_20786	224481
G10090_30494	105244808	Gm40353	0			G10090_30494	105244808	Gm40353	0			G10090_30494	105244808	Gm40353	0.17			G10090_30494	105244808	Gm40353	0			G10090_30494	105244808	Gm40353	0			G10090_30494	105244808	Gm40353	0			G10090_30494	105244808	Gm40353	0			G10090_30494	105244808	Gm40353	0.14			G10090_30494	105244808
G10090_28304	69736	Nup37	4.94			G10090_28304	69736	Nup37	5.41			G10090_28304	69736	Nup37	4.77			G10090_28304	69736	Nup37	4.53			G10090_28304	69736	Nup37	5.3			G10090_28304	69736	Nup37	5.19			G10090_28304	69736	Nup37	6.87			G10090_28304	69736	Nup37	7.32			G10090_28304	69736
G10090_10435	72149	Strada	7.7			G10090_10435	72149	Strada	5.73			G10090_10435	72149	Strada	9.14			G10090_10435	72149	Strada	6.82			G10090_10435	72149	Strada	6.86			G10090_10435	72149	Strada	8.25			G10090_10435	72149	Strada	11.73			G10090_10435	72149	Strada	10.87			G10090_10435	72149
G10090_4799	12229	Btk	1.06			G10090_4799	12229	Btk	1.5			G10090_4799	12229	Btk	1.36			G10090_4799	12229	Btk	1.37			G10090_4799	12229	Btk	0.83			G10090_4799	12229	Btk	1.26			G10090_4799	12229	Btk	2.54			G10090_4799	12229	Btk	4.09			G10090_4799	12229
G10090_18120	75863	Clec4g	0.65			G10090_18120	75863	Clec4g	0.2			G10090_18120	75863	Clec4g	0.31			G10090_18120	75863	Clec4g	0.17			G10090_18120	75863	Clec4g	0.08			G10090_18120	75863	Clec4g	0.09			G10090_18120	75863	Clec4g	0.1			G10090_18120	75863	Clec4g	0.13			G10090_18120	75863
G10090_31835	67169	Nradd	0.9			G10090_31835	67169	Nradd	0.81			G10090_31835	67169	Nradd	0.69			G10090_31835	67169	Nradd	0.45			G10090_31835	67169	Nradd	1.17			G10090_31835	67169	Nradd	1.3			G10090_31835	67169	Nradd	2.98			G10090_31835	67169	Nradd	3.06			G10090_31835	67169
G10090_12911	227627	Obp2a	0			G10090_12911	227627	Obp2a	0.16			G10090_12911	227627	Obp2a	0.29			G10090_12911	227627	Obp2a	0.33			G10090_12911	227627	Obp2a	0			G10090_12911	227627	Obp2a	0.17			G10090_12911	227627	Obp2a	0.12			G10090_12911	227627	Obp2a	0			G10090_12911	227627
G10090_30045	66521	Rwdd1	89.24			G10090_30045	66521	Rwdd1	85.82			G10090_30045	66521	Rwdd1	91.08			G10090_30045	66521	Rwdd1	84.47			G10090_30045	66521	Rwdd1	74.45			G10090_30045	66521	Rwdd1	94.63			G10090_30045	66521	Rwdd1	99.26			G10090_30045	66521	Rwdd1	100.8			G10090_30045	66521
G10090_14736	70369	Bag5	12.29			G10090_14736	70369	Bag5	12.72			G10090_14736	70369	Bag5	10.51			G10090_14736	70369	Bag5	10.9			G10090_14736	70369	Bag5	12.75			G10090_14736	70369	Bag5	12.67			G10090_14736	70369	Bag5	12			G10090_14736	70369	Bag5	15.73			G10090_14736	70369
G10090_14774	67299	Dock7	2.7			G10090_14774	67299	Dock7	3.72			G10090_14774	67299	Dock7	2.66			G10090_14774	67299	Dock7	4.16			G10090_14774	67299	Dock7	3.24			G10090_14774	67299	Dock7	3.67			G10090_14774	67299	Dock7	5.14			G10090_14774	67299	Dock7	4.6			G10090_14774	67299
G10090_14031	55993	Msh4	0			G10090_14031	55993	Msh4	0			G10090_14031	55993	Msh4	0			G10090_14031	55993	Msh4	0			G10090_14031	55993	Msh4	0			G10090_14031	55993	Msh4	0			G10090_14031	55993	Msh4	0			G10090_14031	55993	Msh4	0			G10090_14031	55993
G10090_29006	52575	Trmt10c	10.39			G10090_29006	52575	Trmt10c	13.63			G10090_29006	52575	Trmt10c	10.33			G10090_29006	52575	Trmt10c	9.76			G10090_29006	52575	Trmt10c	11.67			G10090_29006	52575	Trmt10c	15.23			G10090_29006	52575	Trmt10c	12.43			G10090_29006	52575	Trmt10c	15.88			G10090_29006	52575
G10090_11755	59050	Nsa2	45.15			G10090_11755	59050	Nsa2	40.64			G10090_11755	59050	Nsa2	45.89			G10090_11755	59050	Nsa2	43.09			G10090_11755	59050	Nsa2	37.28			G10090_11755	59050	Nsa2	48.06			G10090_11755	59050	Nsa2	51.78			G10090_11755	59050	Nsa2	52.31			G10090_11755	59050
G10090_24847	231470	Fras1	0			G10090_24847	231470	Fras1	0.02			G10090_24847	231470	Fras1	0.04			G10090_24847	231470	Fras1	0.01			G10090_24847	231470	Fras1	0.02			G10090_24847	231470	Fras1	0.02			G10090_24847	231470	Fras1	0.03			G10090_24847	231470	Fras1	0			G10090_24847	231470
G10090_10253	26754	Cops5	43.6			G10090_10253	26754	Cops5	41.93			G10090_10253	26754	Cops5	40.7			G10090_10253	26754	Cops5	37.26			G10090_10253	26754	Cops5	40.89			G10090_10253	26754	Cops5	45.57			G10090_10253	26754	Cops5	45.67			G10090_10253	26754	Cops5	46.82			G10090_10253	26754
G10090_21052	66928	Dmac1	40.18			G10090_21052	66928	Dmac1	47.68			G10090_21052	66928	Dmac1	56.38			G10090_21052	66928	Dmac1	47.85			G10090_21052	66928	Dmac1	43.83			G10090_21052	66928	Dmac1	41.89			G10090_21052	66928	Dmac1	54.22			G10090_21052	66928	Dmac1	44.56			G10090_21052	66928
G10090_2926	14120	Fbp2	29.74			G10090_2926	14120	Fbp2	31.64			G10090_2926	14120	Fbp2	39.67			G10090_2926	14120	Fbp2	32.67			G10090_2926	14120	Fbp2	33.22			G10090_2926	14120	Fbp2	26.34			G10090_2926	14120	Fbp2	5.35			G10090_2926	14120	Fbp2	4.43			G10090_2926	14120
G10090_8346	94346	Tmem40	0			G10090_8346	94346	Tmem40	0			G10090_8346	94346	Tmem40	0.16			G10090_8346	94346	Tmem40	0.08			G10090_8346	94346	Tmem40	0			G10090_8346	94346	Tmem40	0			G10090_8346	94346	Tmem40	0			G10090_8346	94346	Tmem40	0.07			G10090_8346	94346
G10090_27373	57312	Mrps31	27.58			G10090_27373	57312	Mrps31	31.21			G10090_27373	57312	Mrps31	31.46			G10090_27373	57312	Mrps31	30.9			G10090_27373	57312	Mrps31	29.89			G10090_27373	57312	Mrps31	36.35			G10090_27373	57312	Mrps31	23.1			G10090_27373	57312	Mrps31	19.53			G10090_27373	57312
G10090_22007	14472	Gbx2	0.15			G10090_22007	14472	Gbx2	0.05			G10090_22007	14472	Gbx2	0.05			G10090_22007	14472	Gbx2	0.19			G10090_22007	14472	Gbx2	0.09			G10090_22007	14472	Gbx2	0.15			G10090_22007	14472	Gbx2	0.62			G10090_22007	14472	Gbx2	0.45			G10090_22007	14472
G10090_9758	12335	Capn3	0.84			G10090_9758	12335	Capn3	1.14			G10090_9758	12335	Capn3	1.08			G10090_9758	12335	Capn3	0.85			G10090_9758	12335	Capn3	0.96			G10090_9758	12335	Capn3	0.5			G10090_9758	12335	Capn3	0.37			G10090_9758	12335	Capn3	0.36			G10090_9758	12335
G10090_13488	338371	Endov	3.31			G10090_13488	338371	Endov	3.88			G10090_13488	338371	Endov	3.9			G10090_13488	338371	Endov	4.27			G10090_13488	338371	Endov	3.06			G10090_13488	338371	Endov	3.05			G10090_13488	338371	Endov	3.69			G10090_13488	338371	Endov	4.78			G10090_13488	338371
G10090_120	380753	Atxn7l1	11.7			G10090_120	380753	Atxn7l1	14.26			G10090_120	380753	Atxn7l1	12.61			G10090_120	380753	Atxn7l1	11.47			G10090_120	380753	Atxn7l1	11.91			G10090_120	380753	Atxn7l1	13.14			G10090_120	380753	Atxn7l1	14.12			G10090_120	380753	Atxn7l1	12.63			G10090_120	380753
G10090_33068	108167830	Gm46240	23.44			G10090_33068	108167830	Gm46240	15.02			G10090_33068	108167830	Gm46240	10.71			G10090_33068	108167830	Gm46240	23.95			G10090_33068	108167830	Gm46240	19.1			G10090_33068	108167830	Gm46240	22.91			G10090_33068	108167830	Gm46240	9.37			G10090_33068	108167830	Gm46240	8.62			G10090_33068	108167830
G10090_1144	20750	Spp1	11.68			G10090_1144	20750	Spp1	26.05			G10090_1144	20750	Spp1	13.23			G10090_1144	20750	Spp1	28.54			G10090_1144	20750	Spp1	2.04			G10090_1144	20750	Spp1	7.92			G10090_1144	20750	Spp1	255.57			G10090_1144	20750	Spp1	355.64			G10090_1144	20750
G10090_27655	100045792	Ect2l	0.11			G10090_27655	100045792	Ect2l	0.17			G10090_27655	100045792	Ect2l	0.12			G10090_27655	100045792	Ect2l	0.16			G10090_27655	100045792	Ect2l	0.09			G10090_27655	100045792	Ect2l	0.25			G10090_27655	100045792	Ect2l	0.08			G10090_27655	100045792	Ect2l	0.11			G10090_27655	100045792
G10090_5617	66923	Pbrm1	6.42			G10090_5617	66923	Pbrm1	5.54			G10090_5617	66923	Pbrm1	6.05			G10090_5617	66923	Pbrm1	6.48			G10090_5617	66923	Pbrm1	6.21			G10090_5617	66923	Pbrm1	6.2			G10090_5617	66923	Pbrm1	7.47			G10090_5617	66923	Pbrm1	6.28			G10090_5617	66923
G10090_28174	102633888	Gm31606	0.01			G10090_28174	102633888	Gm31606	0.02			G10090_28174	102633888	Gm31606	0.03			G10090_28174	102633888	Gm31606	0.02			G10090_28174	102633888	Gm31606	0.01			G10090_28174	102633888	Gm31606	0.05			G10090_28174	102633888	Gm31606	0.01			G10090_28174	102633888	Gm31606	0.04			G10090_28174	102633888
G10090_30478	12227	Btg2	13.61			G10090_30478	12227	Btg2	11.86			G10090_30478	12227	Btg2	13.77			G10090_30478	12227	Btg2	14.74			G10090_30478	12227	Btg2	13.56			G10090_30478	12227	Btg2	15.24			G10090_30478	12227	Btg2	30.68			G10090_30478	12227	Btg2	41.48			G10090_30478	12227
G10090_5063	381522	Ccdc180	0			G10090_5063	381522	Ccdc180	0			G10090_5063	381522	Ccdc180	0			G10090_5063	381522	Ccdc180	0.02			G10090_5063	381522	Ccdc180	0			G10090_5063	381522	Ccdc180	0.02			G10090_5063	381522	Ccdc180	0.05			G10090_5063	381522	Ccdc180	0.02			G10090_5063	381522
G10090_13412	94222	Olig3	0			G10090_13412	94222	Olig3	0			G10090_13412	94222	Olig3	0			G10090_13412	94222	Olig3	0			G10090_13412	94222	Olig3	0			G10090_13412	94222	Olig3	0			G10090_13412	94222	Olig3	0.04			G10090_13412	94222	Olig3	0			G10090_13412	94222
G10090_32957	408190	Wfdc13	0			G10090_32957	408190	Wfdc13	0			G10090_32957	408190	Wfdc13	0			G10090_32957	408190	Wfdc13	0			G10090_32957	408190	Wfdc13	0			G10090_32957	408190	Wfdc13	0			G10090_32957	408190	Wfdc13	0			G10090_32957	408190	Wfdc13	0.08			G10090_32957	408190
G10090_11299	74126	Syvn1	13.36			G10090_11299	74126	Syvn1	17.3			G10090_11299	74126	Syvn1	15.2			G10090_11299	74126	Syvn1	15.6			G10090_11299	74126	Syvn1	15.87			G10090_11299	74126	Syvn1	15.23			G10090_11299	74126	Syvn1	20.26			G10090_11299	74126	Syvn1	19.16			G10090_11299	74126
G10090_26597	100042939	H2al1f	0			G10090_26597	100042939	H2al1f	0.09			G10090_26597	100042939	H2al1f	0			G10090_26597	100042939	H2al1f	0.04			G10090_26597	100042939	H2al1f	0			G10090_26597	100042939	H2al1f	0			G10090_26597	100042939	H2al1f	0			G10090_26597	100042939	H2al1f	0			G10090_26597	100042939
G10090_21657	19079	Prkab1	24.91			G10090_21657	19079	Prkab1	31.16			G10090_21657	19079	Prkab1	27.83			G10090_21657	19079	Prkab1	26.25			G10090_21657	19079	Prkab1	31.01			G10090_21657	19079	Prkab1	30.96			G10090_21657	19079	Prkab1	19.55			G10090_21657	19079	Prkab1	16.91			G10090_21657	19079
G10090_32427	20863	Stfa3	0			G10090_32427	20863	Stfa3	0			G10090_32427	20863	Stfa3	0			G10090_32427	20863	Stfa3	0			G10090_32427	20863	Stfa3	0			G10090_32427	20863	Stfa3	0			G10090_32427	20863	Stfa3	0			G10090_32427	20863	Stfa3	0.21			G10090_32427	20863
G10090_16102	319875	Tmprss11b	0			G10090_16102	319875	Tmprss11b	0			G10090_16102	319875	Tmprss11b	0			G10090_16102	319875	Tmprss11b	0			G10090_16102	319875	Tmprss11b	0			G10090_16102	319875	Tmprss11b	0			G10090_16102	319875	Tmprss11b	0			G10090_16102	319875	Tmprss11b	0			G10090_16102	319875
G10090_20544	22146	Tuba1c	11.84			G10090_20544	22146	Tuba1c	13.36			G10090_20544	22146	Tuba1c	16.11			G10090_20544	22146	Tuba1c	12.87			G10090_20544	22146	Tuba1c	17.34			G10090_20544	22146	Tuba1c	18.78			G10090_20544	22146	Tuba1c	55.06			G10090_20544	22146	Tuba1c	69.39			G10090_20544	22146
G10090_14967	667599	Gm8720	0			G10090_14967	667599	Gm8720	0			G10090_14967	667599	Gm8720	0			G10090_14967	667599	Gm8720	0			G10090_14967	667599	Gm8720	0			G10090_14967	667599	Gm8720	0			G10090_14967	667599	Gm8720	0			G10090_14967	667599	Gm8720	0			G10090_14967	667599
G10090_2837	75288	Slc35f4	0			G10090_2837	75288	Slc35f4	0			G10090_2837	75288	Slc35f4	0			G10090_2837	75288	Slc35f4	0			G10090_2837	75288	Slc35f4	0			G10090_2837	75288	Slc35f4	0			G10090_2837	75288	Slc35f4	0.04			G10090_2837	75288	Slc35f4	0			G10090_2837	75288
G10090_9116	22253	Unc5c	0.02			G10090_9116	22253	Unc5c	0.01			G10090_9116	22253	Unc5c	0.01			G10090_9116	22253	Unc5c	0.02			G10090_9116	22253	Unc5c	0.01			G10090_9116	22253	Unc5c	0.06			G10090_9116	22253	Unc5c	0.05			G10090_9116	22253	Unc5c	0.02			G10090_9116	22253
G10090_19392	110454	Ly6a	200.33			G10090_19392	110454	Ly6a	130.7			G10090_19392	110454	Ly6a	147			G10090_19392	110454	Ly6a	164.03			G10090_19392	110454	Ly6a	107.87			G10090_19392	110454	Ly6a	125.83			G10090_19392	110454	Ly6a	264.97			G10090_19392	110454	Ly6a	337.35			G10090_19392	110454
G10090_11355	71027	Tmem30c	0			G10090_11355	71027	Tmem30c	0			G10090_11355	71027	Tmem30c	0			G10090_11355	71027	Tmem30c	0.07			G10090_11355	71027	Tmem30c	0			G10090_11355	71027	Tmem30c	0			G10090_11355	71027	Tmem30c	0.09			G10090_11355	71027	Tmem30c	0			G10090_11355	71027
G10090_10574	20310	Cxcl2	0.49			G10090_10574	20310	Cxcl2	0			G10090_10574	20310	Cxcl2	0.23			G10090_10574	20310	Cxcl2	0.48			G10090_10574	20310	Cxcl2	0.09			G10090_10574	20310	Cxcl2	0.1			G10090_10574	20310	Cxcl2	2.39			G10090_10574	20310	Cxcl2	2.42			G10090_10574	20310
G10090_18558	22690	Zfp28	2.78			G10090_18558	22690	Zfp28	2.23			G10090_18558	22690	Zfp28	3.18			G10090_18558	22690	Zfp28	3.68			G10090_18558	22690	Zfp28	2.67			G10090_18558	22690	Zfp28	2.27			G10090_18558	22690	Zfp28	3.21			G10090_18558	22690	Zfp28	2.44			G10090_18558	22690
G10090_21637	381204	Naaladl1	0.09			G10090_21637	381204	Naaladl1	0			G10090_21637	381204	Naaladl1	0.04			G10090_21637	381204	Naaladl1	0.05			G10090_21637	381204	Naaladl1	0.09			G10090_21637	381204	Naaladl1	0			G10090_21637	381204	Naaladl1	0.1			G10090_21637	381204	Naaladl1	0.04			G10090_21637	381204
G10090_31770	320522	Bhlha9	0			G10090_31770	320522	Bhlha9	0			G10090_31770	320522	Bhlha9	0			G10090_31770	320522	Bhlha9	0			G10090_31770	320522	Bhlha9	0			G10090_31770	320522	Bhlha9	0			G10090_31770	320522	Bhlha9	0			G10090_31770	320522	Bhlha9	0			G10090_31770	320522
G10090_17971	66481	Rps21	507.63			G10090_17971	66481	Rps21	191.7			G10090_17971	66481	Rps21	192.22			G10090_17971	66481	Rps21	201.91			G10090_17971	66481	Rps21	216.95			G10090_17971	66481	Rps21	238.59			G10090_17971	66481	Rps21	363.19			G10090_17971	66481	Rps21	331.04			G10090_17971	66481
G10090_14716	70425	Csnk1g3	5.4			G10090_14716	70425	Csnk1g3	4.93			G10090_14716	70425	Csnk1g3	5.25			G10090_14716	70425	Csnk1g3	5.28			G10090_14716	70425	Csnk1g3	5.17			G10090_14716	70425	Csnk1g3	4.72			G10090_14716	70425	Csnk1g3	8			G10090_14716	70425	Csnk1g3	7.95			G10090_14716	70425
G10090_17074	233073	U2af1l4	53.79			G10090_17074	233073	U2af1l4	39.37			G10090_17074	233073	U2af1l4	45.3			G10090_17074	233073	U2af1l4	41.35			G10090_17074	233073	U2af1l4	38.92			G10090_17074	233073	U2af1l4	39.14			G10090_17074	233073	U2af1l4	38.45			G10090_17074	233073	U2af1l4	29.99			G10090_17074	233073
G10090_29484	69276	Sec62	44.02			G10090_29484	69276	Sec62	37.58			G10090_29484	69276	Sec62	41.63			G10090_29484	69276	Sec62	42.87			G10090_29484	69276	Sec62	36.71			G10090_29484	69276	Sec62	42.14			G10090_29484	69276	Sec62	45.35			G10090_29484	69276	Sec62	42.12			G10090_29484	69276
G10090_3516	208154	Btla	0.32			G10090_3516	208154	Btla	0.22			G10090_3516	208154	Btla	0.24			G10090_3516	208154	Btla	0.32			G10090_3516	208154	Btla	0.18			G10090_3516	208154	Btla	0.2			G10090_3516	208154	Btla	0.6			G10090_3516	208154	Btla	0.79			G10090_3516	208154
G10090_11673	19157	Cyth1	26.05			G10090_11673	19157	Cyth1	27.09			G10090_11673	19157	Cyth1	24.26			G10090_11673	19157	Cyth1	26.77			G10090_11673	19157	Cyth1	29.97			G10090_11673	19157	Cyth1	24.8			G10090_11673	19157	Cyth1	17.34			G10090_11673	19157	Cyth1	14.32			G10090_11673	19157
G10090_14797	381801	Tatdn2	11.18			G10090_14797	381801	Tatdn2	13.97			G10090_14797	381801	Tatdn2	13.56			G10090_14797	381801	Tatdn2	12.9			G10090_14797	381801	Tatdn2	14.41			G10090_14797	381801	Tatdn2	14.03			G10090_14797	381801	Tatdn2	18.02			G10090_14797	381801	Tatdn2	19.85			G10090_14797	381801
G10090_31823	211673	Arfgef1	10.89			G10090_31823	211673	Arfgef1	13.52			G10090_31823	211673	Arfgef1	12.11			G10090_31823	211673	Arfgef1	10.89			G10090_31823	211673	Arfgef1	14.64			G10090_31823	211673	Arfgef1	13.26			G10090_31823	211673	Arfgef1	10.11			G10090_31823	211673	Arfgef1	10.95			G10090_31823	211673
G10090_26463	19041	Ppl	2.64			G10090_26463	19041	Ppl	1.71			G10090_26463	19041	Ppl	2.3			G10090_26463	19041	Ppl	2.02			G10090_26463	19041	Ppl	2			G10090_26463	19041	Ppl	1.36			G10090_26463	19041	Ppl	0.05			G10090_26463	19041	Ppl	0.18			G10090_26463	19041
G10090_22695	19219	Ptger4	4.03			G10090_22695	19219	Ptger4	2.47			G10090_22695	19219	Ptger4	4.17			G10090_22695	19219	Ptger4	3.74			G10090_22695	19219	Ptger4	1.27			G10090_22695	19219	Ptger4	1.62			G10090_22695	19219	Ptger4	3.72			G10090_22695	19219	Ptger4	3.84			G10090_22695	19219
G10090_1446	319675	Cep295	8.45			G10090_1446	319675	Cep295	8.56			G10090_1446	319675	Cep295	7.39			G10090_1446	319675	Cep295	7			G10090_1446	319675	Cep295	9.07			G10090_1446	319675	Cep295	9.95			G10090_1446	319675	Cep295	5.57			G10090_1446	319675	Cep295	6.45			G10090_1446	319675
G10090_5729	238386	Btbd7	4.68			G10090_5729	238386	Btbd7	4.77			G10090_5729	238386	Btbd7	5.37			G10090_5729	238386	Btbd7	5.8			G10090_5729	238386	Btbd7	4.9			G10090_5729	238386	Btbd7	6.17			G10090_5729	238386	Btbd7	4.34			G10090_5729	238386	Btbd7	5.31			G10090_5729	238386
G10090_2527	320662	Casc1	0.77			G10090_2527	320662	Casc1	1.11			G10090_2527	320662	Casc1	1.35			G10090_2527	320662	Casc1	1.34			G10090_2527	320662	Casc1	1.24			G10090_2527	320662	Casc1	0.65			G10090_2527	320662	Casc1	0.32			G10090_2527	320662	Casc1	0.17			G10090_2527	320662
G10090_16050	20422	Sem1	224.95			G10090_16050	20422	Sem1	145.38			G10090_16050	20422	Sem1	161.77			G10090_16050	20422	Sem1	161.45			G10090_16050	20422	Sem1	123.12			G10090_16050	20422	Sem1	165.57			G10090_16050	20422	Sem1	164.23			G10090_16050	20422	Sem1	151.7			G10090_16050	20422
G10090_23105	232970	Phldb3	0.18			G10090_23105	232970	Phldb3	0.23			G10090_23105	232970	Phldb3	0.17			G10090_23105	232970	Phldb3	0.22			G10090_23105	232970	Phldb3	0.17			G10090_23105	232970	Phldb3	0.19			G10090_23105	232970	Phldb3	0.44			G10090_23105	232970	Phldb3	0.56			G10090_23105	232970
G10090_14184	545654	Gm13285	0.1			G10090_14184	545654	Gm13285	0			G10090_14184	545654	Gm13285	0			G10090_14184	545654	Gm13285	0			G10090_14184	545654	Gm13285	0			G10090_14184	545654	Gm13285	0			G10090_14184	545654	Gm13285	0			G10090_14184	545654	Gm13285	0			G10090_14184	545654
G10090_9861	20867	Stip1	54.94			G10090_9861	20867	Stip1	70.97			G10090_9861	20867	Stip1	63.16			G10090_9861	20867	Stip1	56.27			G10090_9861	20867	Stip1	67.54			G10090_9861	20867	Stip1	80.4			G10090_9861	20867	Stip1	142.9			G10090_9861	20867	Stip1	148.5			G10090_9861	20867
G10090_21737	22751	Zfp90	2.87			G10090_21737	22751	Zfp90	2.83			G10090_21737	22751	Zfp90	3.23			G10090_21737	22751	Zfp90	3.53			G10090_21737	22751	Zfp90	2.47			G10090_21737	22751	Zfp90	2.35			G10090_21737	22751	Zfp90	4.08			G10090_21737	22751	Zfp90	4.29			G10090_21737	22751
G10090_9815	106512	Gpsm3	11.43			G10090_9815	106512	Gpsm3	11.65			G10090_9815	106512	Gpsm3	9.42			G10090_9815	106512	Gpsm3	10.27			G10090_9815	106512	Gpsm3	7.76			G10090_9815	106512	Gpsm3	7.94			G10090_9815	106512	Gpsm3	17.79			G10090_9815	106512	Gpsm3	27.71			G10090_9815	106512
G10090_17575	26405	Map3k2	1.19			G10090_17575	26405	Map3k2	1.4			G10090_17575	26405	Map3k2	1.45			G10090_17575	26405	Map3k2	1.7			G10090_17575	26405	Map3k2	1.23			G10090_17575	26405	Map3k2	1.57			G10090_17575	26405	Map3k2	1.24			G10090_17575	26405	Map3k2	1.3			G10090_17575	26405
G10090_11930	20758	Sprr2d	0			G10090_11930	20758	Sprr2d	0			G10090_11930	20758	Sprr2d	0			G10090_11930	20758	Sprr2d	0			G10090_11930	20758	Sprr2d	0			G10090_11930	20758	Sprr2d	0			G10090_11930	20758	Sprr2d	0			G10090_11930	20758	Sprr2d	0			G10090_11930	20758
G10090_20767	242377	Pm20d2	11.87			G10090_20767	242377	Pm20d2	17.05			G10090_20767	242377	Pm20d2	13.41			G10090_20767	242377	Pm20d2	13.35			G10090_20767	242377	Pm20d2	17.47			G10090_20767	242377	Pm20d2	18.18			G10090_20767	242377	Pm20d2	6.28			G10090_20767	242377	Pm20d2	5.29			G10090_20767	242377
G10090_21137	66901	Proz	0.09			G10090_21137	66901	Proz	0.09			G10090_21137	66901	Proz	0.16			G10090_21137	66901	Proz	0.09			G10090_21137	66901	Proz	0.2			G10090_21137	66901	Proz	0.22			G10090_21137	66901	Proz	0.53			G10090_21137	66901	Proz	0.24			G10090_21137	66901
G10090_24749	18307	Olfr10	0.06			G10090_24749	18307	Olfr10	0			G10090_24749	18307	Olfr10	0.23			G10090_24749	18307	Olfr10	0			G10090_24749	18307	Olfr10	0			G10090_24749	18307	Olfr10	0			G10090_24749	18307	Olfr10	0			G10090_24749	18307	Olfr10	0			G10090_24749	18307
G10090_1605	68626	Elac2	11.88			G10090_1605	68626	Elac2	13.68			G10090_1605	68626	Elac2	12.86			G10090_1605	68626	Elac2	14.33			G10090_1605	68626	Elac2	13.5			G10090_1605	68626	Elac2	12.05			G10090_1605	68626	Elac2	22.53			G10090_1605	68626	Elac2	23.84			G10090_1605	68626
G10090_14289	213326	Scyl2	5.05			G10090_14289	213326	Scyl2	6.02			G10090_14289	213326	Scyl2	6.03			G10090_14289	213326	Scyl2	6.15			G10090_14289	213326	Scyl2	5.41			G10090_14289	213326	Scyl2	6.43			G10090_14289	213326	Scyl2	7.24			G10090_14289	213326	Scyl2	7.66			G10090_14289	213326
G10090_5126	207615	Wdr37	8.49			G10090_5126	207615	Wdr37	9.5			G10090_5126	207615	Wdr37	11.11			G10090_5126	207615	Wdr37	9.55			G10090_5126	207615	Wdr37	8.77			G10090_5126	207615	Wdr37	10.83			G10090_5126	207615	Wdr37	8.98			G10090_5126	207615	Wdr37	8.01			G10090_5126	207615
G10090_23898	20339	Sele	0.58			G10090_23898	20339	Sele	0.56			G10090_23898	20339	Sele	0.55			G10090_23898	20339	Sele	0.7			G10090_23898	20339	Sele	0.23			G10090_23898	20339	Sele	0.51			G10090_23898	20339	Sele	3.72			G10090_23898	20339	Sele	4.42			G10090_23898	20339
G10090_23287	27263	Smok2a	0			G10090_23287	27263	Smok2a	0.12			G10090_23287	27263	Smok2a	0.06			G10090_23287	27263	Smok2a	0.06			G10090_23287	27263	Smok2a	0.11			G10090_23287	27263	Smok2a	0			G10090_23287	27263	Smok2a	0			G10090_23287	27263	Smok2a	0			G10090_23287	27263
G10090_4529	442803	A830005F24Rik	0.11			G10090_4529	442803	A830005F24Rik	0			G10090_4529	442803	A830005F24Rik	0			G10090_4529	442803	A830005F24Rik	0			G10090_4529	442803	A830005F24Rik	0			G10090_4529	442803	A830005F24Rik	0			G10090_4529	442803	A830005F24Rik	0.08			G10090_4529	442803	A830005F24Rik	0.09			G10090_4529	442803
G10090_2978	116838	Rims2	0.03			G10090_2978	116838	Rims2	0.02			G10090_2978	116838	Rims2	0.02			G10090_2978	116838	Rims2	0.02			G10090_2978	116838	Rims2	0.03			G10090_2978	116838	Rims2	0.03			G10090_2978	116838	Rims2	0			G10090_2978	116838	Rims2	0.02			G10090_2978	116838
G10090_22538	27260	Plek2	0			G10090_22538	27260	Plek2	0.13			G10090_22538	27260	Plek2	0.38			G10090_22538	27260	Plek2	0.27			G10090_22538	27260	Plek2	0.06			G10090_22538	27260	Plek2	0.21			G10090_22538	27260	Plek2	0.15			G10090_22538	27260	Plek2	0.57			G10090_22538	27260
G10090_15470	20558	Slfn4	2.89			G10090_15470	20558	Slfn4	1.77			G10090_15470	20558	Slfn4	0.82			G10090_15470	20558	Slfn4	6.16			G10090_15470	20558	Slfn4	0.56			G10090_15470	20558	Slfn4	0.81			G10090_15470	20558	Slfn4	19.46			G10090_15470	20558	Slfn4	42.19			G10090_15470	20558
G10090_6751	73893	Tmem202	0.12			G10090_6751	73893	Tmem202	0.33			G10090_6751	73893	Tmem202	0.31			G10090_6751	73893	Tmem202	0.4			G10090_6751	73893	Tmem202	0.37			G10090_6751	73893	Tmem202	0.45			G10090_6751	73893	Tmem202	2.6			G10090_6751	73893	Tmem202	2.5			G10090_6751	73893
G10090_4168	18578	Pde4b	7.01			G10090_4168	18578	Pde4b	9.43			G10090_4168	18578	Pde4b	9.49			G10090_4168	18578	Pde4b	8.32			G10090_4168	18578	Pde4b	8.49			G10090_4168	18578	Pde4b	11.82			G10090_4168	18578	Pde4b	17.6			G10090_4168	18578	Pde4b	15.61			G10090_4168	18578
G10090_16097	212111	Inpp5a	121.65			G10090_16097	212111	Inpp5a	139.13			G10090_16097	212111	Inpp5a	128.29			G10090_16097	212111	Inpp5a	136.64			G10090_16097	212111	Inpp5a	161.2			G10090_16097	212111	Inpp5a	156.24			G10090_16097	212111	Inpp5a	131.26			G10090_16097	212111	Inpp5a	137.18			G10090_16097	212111
G10090_29211	56095	Ftsj3	11.17			G10090_29211	56095	Ftsj3	13.46			G10090_29211	56095	Ftsj3	15.48			G10090_29211	56095	Ftsj3	14.74			G10090_29211	56095	Ftsj3	13.91			G10090_29211	56095	Ftsj3	16.12			G10090_29211	56095	Ftsj3	27.8			G10090_29211	56095	Ftsj3	35.9			G10090_29211	56095
G10090_5636	319885	Zcchc7	10.37			G10090_5636	319885	Zcchc7	11.13			G10090_5636	319885	Zcchc7	10.42			G10090_5636	319885	Zcchc7	11.44			G10090_5636	319885	Zcchc7	8.77			G10090_5636	319885	Zcchc7	11.11			G10090_5636	319885	Zcchc7	10.37			G10090_5636	319885	Zcchc7	14.27			G10090_5636	319885
G10090_29830	22092	Rsph1	0.72			G10090_29830	22092	Rsph1	0.63			G10090_29830	22092	Rsph1	0.77			G10090_29830	22092	Rsph1	0.54			G10090_29830	22092	Rsph1	0.75			G10090_29830	22092	Rsph1	1.12			G10090_29830	22092	Rsph1	0.81			G10090_29830	22092	Rsph1	1.18			G10090_29830	22092
G10090_23689	207965	Vcpkmt	3.36			G10090_23689	207965	Vcpkmt	3.5			G10090_23689	207965	Vcpkmt	2.39			G10090_23689	207965	Vcpkmt	3.09			G10090_23689	207965	Vcpkmt	1.99			G10090_23689	207965	Vcpkmt	3.31			G10090_23689	207965	Vcpkmt	6.44			G10090_23689	207965	Vcpkmt	6.98			G10090_23689	207965
G10090_23442	226139	Cox15	11.93			G10090_23442	226139	Cox15	14.26			G10090_23442	226139	Cox15	14.05			G10090_23442	226139	Cox15	13.16			G10090_23442	226139	Cox15	13.25			G10090_23442	226139	Cox15	13.53			G10090_23442	226139	Cox15	12.12			G10090_23442	226139	Cox15	10.48			G10090_23442	226139
G10090_33308	625210	Gm14625	0			G10090_33308	625210	Gm14625	0			G10090_33308	625210	Gm14625	0			G10090_33308	625210	Gm14625	0			G10090_33308	625210	Gm14625	0			G10090_33308	625210	Gm14625	0.16			G10090_33308	625210	Gm14625	0			G10090_33308	625210	Gm14625	0			G10090_33308	625210
G10090_4600	21869	Nkx2-1	0.25			G10090_4600	21869	Nkx2-1	0.13			G10090_4600	21869	Nkx2-1	0.18			G10090_4600	21869	Nkx2-1	0.42			G10090_4600	21869	Nkx2-1	0.18			G10090_4600	21869	Nkx2-1	0.23			G10090_4600	21869	Nkx2-1	0.28			G10090_4600	21869	Nkx2-1	0			G10090_4600	21869
G10090_6582	218461	Pde8b	1.39			G10090_6582	218461	Pde8b	1.98			G10090_6582	218461	Pde8b	1.86			G10090_6582	218461	Pde8b	1.87			G10090_6582	218461	Pde8b	1.46			G10090_6582	218461	Pde8b	1.07			G10090_6582	218461	Pde8b	0.84			G10090_6582	218461	Pde8b	1.33			G10090_6582	218461
G10090_23513	69260	Ing2	2.82			G10090_23513	69260	Ing2	2.23			G10090_23513	69260	Ing2	2.2			G10090_23513	69260	Ing2	2.65			G10090_23513	69260	Ing2	2.71			G10090_23513	69260	Ing2	2.64			G10090_23513	69260	Ing2	3.53			G10090_23513	69260	Ing2	2.43			G10090_23513	69260
G10090_1340	380839	Serpinb1c	0.66			G10090_1340	380839	Serpinb1c	0.13			G10090_1340	380839	Serpinb1c	0.51			G10090_1340	380839	Serpinb1c	1.14			G10090_1340	380839	Serpinb1c	0.37			G10090_1340	380839	Serpinb1c	0.69			G10090_1340	380839	Serpinb1c	7.6			G10090_1340	380839	Serpinb1c	5.49			G10090_1340	380839
G10090_5381	17454	Mov10	5.37			G10090_5381	17454	Mov10	4.35			G10090_5381	17454	Mov10	5.83			G10090_5381	17454	Mov10	4.92			G10090_5381	17454	Mov10	4.95			G10090_5381	17454	Mov10	4.68			G10090_5381	17454	Mov10	8.58			G10090_5381	17454	Mov10	9.35			G10090_5381	17454
G10090_9526	16151	Ikbkg	5.62			G10090_9526	16151	Ikbkg	6.45			G10090_9526	16151	Ikbkg	6.86			G10090_9526	16151	Ikbkg	6.01			G10090_9526	16151	Ikbkg	5.72			G10090_9526	16151	Ikbkg	6.4			G10090_9526	16151	Ikbkg	5.97			G10090_9526	16151	Ikbkg	5.46			G10090_9526	16151
G10090_8619	19141	Lgmn	83.94			G10090_8619	19141	Lgmn	82.1			G10090_8619	19141	Lgmn	87.7			G10090_8619	19141	Lgmn	95.08			G10090_8619	19141	Lgmn	66.94			G10090_8619	19141	Lgmn	92.09			G10090_8619	19141	Lgmn	172.14			G10090_8619	19141	Lgmn	205.38			G10090_8619	19141
G10090_31187	213469	Lgi3	0.9			G10090_31187	213469	Lgi3	0.9			G10090_31187	213469	Lgi3	0.68			G10090_31187	213469	Lgi3	0.9			G10090_31187	213469	Lgi3	1.19			G10090_31187	213469	Lgi3	0.77			G10090_31187	213469	Lgi3	0.19			G10090_31187	213469	Lgi3	0.12			G10090_31187	213469
G10090_5973	68545	Ecscr	23.13			G10090_5973	68545	Ecscr	14.36			G10090_5973	68545	Ecscr	18.95			G10090_5973	68545	Ecscr	18.34			G10090_5973	68545	Ecscr	16.14			G10090_5973	68545	Ecscr	23.31			G10090_5973	68545	Ecscr	48.11			G10090_5973	68545	Ecscr	49.72			G10090_5973	68545
G10090_259	14275	Folr1	0			G10090_259	14275	Folr1	0.23			G10090_259	14275	Folr1	0			G10090_259	14275	Folr1	0			G10090_259	14275	Folr1	0.11			G10090_259	14275	Folr1	0			G10090_259	14275	Folr1	0.24			G10090_259	14275	Folr1	0			G10090_259	14275
G10090_3371	404634	H2afy2	5.48			G10090_3371	404634	H2afy2	5.6			G10090_3371	404634	H2afy2	5.98			G10090_3371	404634	H2afy2	5.28			G10090_3371	404634	H2afy2	4.56			G10090_3371	404634	H2afy2	4.84			G10090_3371	404634	H2afy2	7.97			G10090_3371	404634	H2afy2	5.31			G10090_3371	404634
G10090_16882	382089	Ripply2	0			G10090_16882	382089	Ripply2	0			G10090_16882	382089	Ripply2	0			G10090_16882	382089	Ripply2	0			G10090_16882	382089	Ripply2	0			G10090_16882	382089	Ripply2	0			G10090_16882	382089	Ripply2	0			G10090_16882	382089	Ripply2	0			G10090_16882	382089
G10090_24704	76652	Actrt3	0			G10090_24704	76652	Actrt3	0			G10090_24704	76652	Actrt3	0			G10090_24704	76652	Actrt3	0			G10090_24704	76652	Actrt3	0			G10090_24704	76652	Actrt3	0			G10090_24704	76652	Actrt3	0.04			G10090_24704	76652	Actrt3	0			G10090_24704	76652
G10090_3338	70357	Kcnip1	0.21			G10090_3338	70357	Kcnip1	0.16			G10090_3338	70357	Kcnip1	0.18			G10090_3338	70357	Kcnip1	0.39			G10090_3338	70357	Kcnip1	0			G10090_3338	70357	Kcnip1	0.06			G10090_3338	70357	Kcnip1	0.24			G10090_3338	70357	Kcnip1	0.3			G10090_3338	70357
G10090_33178	56788	Scube2	1.87			G10090_33178	56788	Scube2	4.89			G10090_33178	56788	Scube2	2.75			G10090_33178	56788	Scube2	2.83			G10090_33178	56788	Scube2	3.89			G10090_33178	56788	Scube2	3.33			G10090_33178	56788	Scube2	1.17			G10090_33178	56788	Scube2	1.09			G10090_33178	56788
G10090_27605	14559	Gdf1	0.98			G10090_27605	14559	Gdf1	0.53			G10090_27605	14559	Gdf1	0			G10090_27605	14559	Gdf1	0.3			G10090_27605	14559	Gdf1	0.63			G10090_27605	14559	Gdf1	0.3			G10090_27605	14559	Gdf1	0.39			G10090_27605	14559	Gdf1	0.34			G10090_27605	14559
G10090_21495	15495	Hsd3b4	0			G10090_21495	15495	Hsd3b4	0			G10090_21495	15495	Hsd3b4	0			G10090_21495	15495	Hsd3b4	0			G10090_21495	15495	Hsd3b4	0			G10090_21495	15495	Hsd3b4	0			G10090_21495	15495	Hsd3b4	0			G10090_21495	15495	Hsd3b4	0.14			G10090_21495	15495
G10090_29248	107868	Usp9y	0			G10090_29248	107868	Usp9y	0			G10090_29248	107868	Usp9y	0			G10090_29248	107868	Usp9y	0			G10090_29248	107868	Usp9y	0			G10090_29248	107868	Usp9y	0			G10090_29248	107868	Usp9y	0			G10090_29248	107868	Usp9y	0			G10090_29248	107868
G10090_15281	13690	Eif4g2	114.22			G10090_15281	13690	Eif4g2	150.08			G10090_15281	13690	Eif4g2	133.23			G10090_15281	13690	Eif4g2	125.56			G10090_15281	13690	Eif4g2	139.47			G10090_15281	13690	Eif4g2	142.99			G10090_15281	13690	Eif4g2	123.05			G10090_15281	13690	Eif4g2	117.57			G10090_15281	13690
G10090_10080	67454	Ikbip	10.18			G10090_10080	67454	Ikbip	11.42			G10090_10080	67454	Ikbip	11.67			G10090_10080	67454	Ikbip	12.22			G10090_10080	67454	Ikbip	9.05			G10090_10080	67454	Ikbip	12.64			G10090_10080	67454	Ikbip	15.07			G10090_10080	67454	Ikbip	13.87			G10090_10080	67454
G10090_6118	69399	1700025G04Rik	12.09			G10090_6118	69399	1700025G04Rik	12.71			G10090_6118	69399	1700025G04Rik	11.64			G10090_6118	69399	1700025G04Rik	11.75			G10090_6118	69399	1700025G04Rik	11.26			G10090_6118	69399	1700025G04Rik	18.87			G10090_6118	69399	1700025G04Rik	19.3			G10090_6118	69399	1700025G04Rik	30.5			G10090_6118	69399
G10090_11260	14208	Ppm1g	29.75			G10090_11260	14208	Ppm1g	35.33			G10090_11260	14208	Ppm1g	34.27			G10090_11260	14208	Ppm1g	33.95			G10090_11260	14208	Ppm1g	33.83			G10090_11260	14208	Ppm1g	36.49			G10090_11260	14208	Ppm1g	51.6			G10090_11260	14208	Ppm1g	55.67			G10090_11260	14208
G10090_12921	241035	Pkhd1	0			G10090_12921	241035	Pkhd1	0.01			G10090_12921	241035	Pkhd1	0			G10090_12921	241035	Pkhd1	0			G10090_12921	241035	Pkhd1	0			G10090_12921	241035	Pkhd1	0			G10090_12921	241035	Pkhd1	0.01			G10090_12921	241035	Pkhd1	0			G10090_12921	241035
G10090_1266	15234	Hgf	0.45			G10090_1266	15234	Hgf	0.23			G10090_1266	15234	Hgf	0.33			G10090_1266	15234	Hgf	0.21			G10090_1266	15234	Hgf	0.14			G10090_1266	15234	Hgf	0.26			G10090_1266	15234	Hgf	0.51			G10090_1266	15234	Hgf	0.54			G10090_1266	15234
G10090_20959	66443	Tnfaip8l1	1.75			G10090_20959	66443	Tnfaip8l1	1.48			G10090_20959	66443	Tnfaip8l1	0.96			G10090_20959	66443	Tnfaip8l1	1.17			G10090_20959	66443	Tnfaip8l1	1.45			G10090_20959	66443	Tnfaip8l1	1.22			G10090_20959	66443	Tnfaip8l1	3.94			G10090_20959	66443	Tnfaip8l1	2.77			G10090_20959	66443
G10090_9092	11676	Aldoc	0.04			G10090_9092	11676	Aldoc	0.08			G10090_9092	11676	Aldoc	0.18			G10090_9092	11676	Aldoc	0.08			G10090_9092	11676	Aldoc	0.04			G10090_9092	11676	Aldoc	0.12			G10090_9092	11676	Aldoc	0.4			G10090_9092	11676	Aldoc	0.74			G10090_9092	11676
G10090_15205	101055907	Gm15246	0.52			G10090_15205	101055907	Gm15246	0.68			G10090_15205	101055907	Gm15246	0.7			G10090_15205	101055907	Gm15246	0.52			G10090_15205	101055907	Gm15246	0.74			G10090_15205	101055907	Gm15246	0.39			G10090_15205	101055907	Gm15246	0.2			G10090_15205	101055907	Gm15246	0.16			G10090_15205	101055907
G10090_21366	504186	Chrna10	1.19			G10090_21366	504186	Chrna10	1.04			G10090_21366	504186	Chrna10	0.88			G10090_21366	504186	Chrna10	0.88			G10090_21366	504186	Chrna10	0.59			G10090_21366	504186	Chrna10	0.72			G10090_21366	504186	Chrna10	0.26			G10090_21366	504186	Chrna10	0.06			G10090_21366	504186
G10090_260	20185	Ncor1	18.75			G10090_260	20185	Ncor1	20.29			G10090_260	20185	Ncor1	20.3			G10090_260	20185	Ncor1	20.27			G10090_260	20185	Ncor1	19.28			G10090_260	20185	Ncor1	19.13			G10090_260	20185	Ncor1	16.97			G10090_260	20185	Ncor1	17.99			G10090_260	20185
G10090_9310	98170	Tmem132a	5.18			G10090_9310	98170	Tmem132a	4.48			G10090_9310	98170	Tmem132a	4.15			G10090_9310	98170	Tmem132a	4.3			G10090_9310	98170	Tmem132a	4.26			G10090_9310	98170	Tmem132a	4.89			G10090_9310	98170	Tmem132a	9.75			G10090_9310	98170	Tmem132a	6.91			G10090_9310	98170
G10090_12042	258027	Olfr1385	0			G10090_12042	258027	Olfr1385	0			G10090_12042	258027	Olfr1385	0			G10090_12042	258027	Olfr1385	0			G10090_12042	258027	Olfr1385	0			G10090_12042	258027	Olfr1385	0			G10090_12042	258027	Olfr1385	0			G10090_12042	258027	Olfr1385	0			G10090_12042	258027
G10090_18091	269642	Nat8l	0.53			G10090_18091	269642	Nat8l	0.63			G10090_18091	269642	Nat8l	0.49			G10090_18091	269642	Nat8l	0.58			G10090_18091	269642	Nat8l	0.36			G10090_18091	269642	Nat8l	0.39			G10090_18091	269642	Nat8l	0.27			G10090_18091	269642	Nat8l	0.13			G10090_18091	269642
G10090_7080	244421	Lonrf1	3.52			G10090_7080	244421	Lonrf1	2.42			G10090_7080	244421	Lonrf1	5.2			G10090_7080	244421	Lonrf1	5.11			G10090_7080	244421	Lonrf1	2.45			G10090_7080	244421	Lonrf1	2.53			G10090_7080	244421	Lonrf1	2.64			G10090_7080	244421	Lonrf1	2.14			G10090_7080	244421
G10090_12324	68968	Cdan1	3.83			G10090_12324	68968	Cdan1	3.58			G10090_12324	68968	Cdan1	4.18			G10090_12324	68968	Cdan1	4.16			G10090_12324	68968	Cdan1	3.24			G10090_12324	68968	Cdan1	2.92			G10090_12324	68968	Cdan1	2.92			G10090_12324	68968	Cdan1	2.77			G10090_12324	68968
G10090_15926	73473	Iws1	5.06			G10090_15926	73473	Iws1	7.17			G10090_15926	73473	Iws1	5.08			G10090_15926	73473	Iws1	5.69			G10090_15926	73473	Iws1	6.42			G10090_15926	73473	Iws1	7.48			G10090_15926	73473	Iws1	8.26			G10090_15926	73473	Iws1	9.48			G10090_15926	73473
G10090_8216	57915	Tbc1d1	4.43			G10090_8216	57915	Tbc1d1	3.77			G10090_8216	57915	Tbc1d1	4.54			G10090_8216	57915	Tbc1d1	4.21			G10090_8216	57915	Tbc1d1	3.03			G10090_8216	57915	Tbc1d1	4.14			G10090_8216	57915	Tbc1d1	5.8			G10090_8216	57915	Tbc1d1	7.21			G10090_8216	57915
G10090_385	77577	Spns3	0.08			G10090_385	77577	Spns3	0.08			G10090_385	77577	Spns3	0			G10090_385	77577	Spns3	0.24			G10090_385	77577	Spns3	0.07			G10090_385	77577	Spns3	0.17			G10090_385	77577	Spns3	0.37			G10090_385	77577	Spns3	0.13			G10090_385	77577
G10090_10207	16498	Kcnab2	1.93			G10090_10207	16498	Kcnab2	1.28			G10090_10207	16498	Kcnab2	1.49			G10090_10207	16498	Kcnab2	1.68			G10090_10207	16498	Kcnab2	0.74			G10090_10207	16498	Kcnab2	1.55			G10090_10207	16498	Kcnab2	4.1			G10090_10207	16498	Kcnab2	5.67			G10090_10207	16498
G10090_1367	434797	Gm5640	0			G10090_1367	434797	Gm5640	0			G10090_1367	434797	Gm5640	0.07			G10090_1367	434797	Gm5640	0			G10090_1367	434797	Gm5640	0			G10090_1367	434797	Gm5640	0.04			G10090_1367	434797	Gm5640	0			G10090_1367	434797	Gm5640	0.06			G10090_1367	434797
G10090_26742	227102	Ormdl1	5			G10090_26742	227102	Ormdl1	6.17			G10090_26742	227102	Ormdl1	5.35			G10090_26742	227102	Ormdl1	3.9			G10090_26742	227102	Ormdl1	6.8			G10090_26742	227102	Ormdl1	6.83			G10090_26742	227102	Ormdl1	7.9			G10090_26742	227102	Ormdl1	6.21			G10090_26742	227102
G10090_11070	73835	Ifitm5	0.76			G10090_11070	73835	Ifitm5	0.75			G10090_11070	73835	Ifitm5	0.43			G10090_11070	73835	Ifitm5	0.6			G10090_11070	73835	Ifitm5	1.26			G10090_11070	73835	Ifitm5	0.31			G10090_11070	73835	Ifitm5	0.91			G10090_11070	73835	Ifitm5	0.47			G10090_11070	73835
G10090_17902	234677	Ces4a	0			G10090_17902	234677	Ces4a	0			G10090_17902	234677	Ces4a	0			G10090_17902	234677	Ces4a	0			G10090_17902	234677	Ces4a	0			G10090_17902	234677	Ces4a	0			G10090_17902	234677	Ces4a	0			G10090_17902	234677	Ces4a	0			G10090_17902	234677
G10090_6351	270192	Rab6b	4.04			G10090_6351	270192	Rab6b	5.57			G10090_6351	270192	Rab6b	4.89			G10090_6351	270192	Rab6b	5.97			G10090_6351	270192	Rab6b	6.37			G10090_6351	270192	Rab6b	5.21			G10090_6351	270192	Rab6b	2.49			G10090_6351	270192	Rab6b	3.42			G10090_6351	270192
G10090_4507	100043381	Gm14308	1.19			G10090_4507	100043381	Gm14308	1.77			G10090_4507	100043381	Gm14308	0			G10090_4507	100043381	Gm14308	6.73			G10090_4507	100043381	Gm14308	0.26			G10090_4507	100043381	Gm14308	3.06			G10090_4507	100043381	Gm14308	0			G10090_4507	100043381	Gm14308	3.25			G10090_4507	100043381
G10090_9671	14029	Evx2	0			G10090_9671	14029	Evx2	0			G10090_9671	14029	Evx2	0			G10090_9671	14029	Evx2	0			G10090_9671	14029	Evx2	0			G10090_9671	14029	Evx2	0			G10090_9671	14029	Evx2	0			G10090_9671	14029	Evx2	0			G10090_9671	14029
G10090_10184	623661	Lipt1	8.48			G10090_10184	623661	Lipt1	8.02			G10090_10184	623661	Lipt1	6.72			G10090_10184	623661	Lipt1	5.66			G10090_10184	623661	Lipt1	6.44			G10090_10184	623661	Lipt1	4.8			G10090_10184	623661	Lipt1	10.28			G10090_10184	623661	Lipt1	14.2			G10090_10184	623661
G10090_13040	105638	Dph3	17.94			G10090_13040	105638	Dph3	14.62			G10090_13040	105638	Dph3	15.57			G10090_13040	105638	Dph3	15.24			G10090_13040	105638	Dph3	18.77			G10090_13040	105638	Dph3	14.73			G10090_13040	105638	Dph3	21.76			G10090_13040	105638	Dph3	20.69			G10090_13040	105638
G10090_3463	319636	Fsd1l	5.79			G10090_3463	319636	Fsd1l	7.98			G10090_3463	319636	Fsd1l	7.34			G10090_3463	319636	Fsd1l	7.51			G10090_3463	319636	Fsd1l	7.6			G10090_3463	319636	Fsd1l	7.93			G10090_3463	319636	Fsd1l	4.45			G10090_3463	319636	Fsd1l	4.9			G10090_3463	319636
G10090_9467	106947	Slc39a3	7.51			G10090_9467	106947	Slc39a3	6.43			G10090_9467	106947	Slc39a3	7.07			G10090_9467	106947	Slc39a3	7.69			G10090_9467	106947	Slc39a3	7.98			G10090_9467	106947	Slc39a3	6.82			G10090_9467	106947	Slc39a3	7.43			G10090_9467	106947	Slc39a3	6.3			G10090_9467	106947
G10090_19024	69094	Tmem160	81.33			G10090_19024	69094	Tmem160	40.29			G10090_19024	69094	Tmem160	39.07			G10090_19024	69094	Tmem160	47.32			G10090_19024	69094	Tmem160	48			G10090_19024	69094	Tmem160	36.89			G10090_19024	69094	Tmem160	54.72			G10090_19024	69094	Tmem160	35.31			G10090_19024	69094
G10090_18997	17130	Smad6	6.93			G10090_18997	17130	Smad6	5.13			G10090_18997	17130	Smad6	5.51			G10090_18997	17130	Smad6	5.15			G10090_18997	17130	Smad6	4.67			G10090_18997	17130	Smad6	5.75			G10090_18997	17130	Smad6	5.36			G10090_18997	17130	Smad6	5.04			G10090_18997	17130
G10090_13749	54188	Cpsf4	7.52			G10090_13749	54188	Cpsf4	7.11			G10090_13749	54188	Cpsf4	10.49			G10090_13749	54188	Cpsf4	7.93			G10090_13749	54188	Cpsf4	6.57			G10090_13749	54188	Cpsf4	7.19			G10090_13749	54188	Cpsf4	10.69			G10090_13749	54188	Cpsf4	11.2			G10090_13749	54188
G10090_19624	17750	Mt2	551.28			G10090_19624	17750	Mt2	141.45			G10090_19624	17750	Mt2	309.92			G10090_19624	17750	Mt2	287.74			G10090_19624	17750	Mt2	155.97			G10090_19624	17750	Mt2	271.35			G10090_19624	17750	Mt2	645.38			G10090_19624	17750	Mt2	552.67			G10090_19624	17750
G10090_28025	105590	Zfp957	0.04			G10090_28025	105590	Zfp957	0.07			G10090_28025	105590	Zfp957	0			G10090_28025	105590	Zfp957	0			G10090_28025	105590	Zfp957	0.03			G10090_28025	105590	Zfp957	0.08			G10090_28025	105590	Zfp957	0			G10090_28025	105590	Zfp957	0			G10090_28025	105590
G10090_12376	23955	Nek4	2.3			G10090_12376	23955	Nek4	2.14			G10090_12376	23955	Nek4	2			G10090_12376	23955	Nek4	2.24			G10090_12376	23955	Nek4	1.39			G10090_12376	23955	Nek4	2.1			G10090_12376	23955	Nek4	2.27			G10090_12376	23955	Nek4	2.25			G10090_12376	23955
G10090_2403	211401	Mtss1	9.17			G10090_2403	211401	Mtss1	11.43			G10090_2403	211401	Mtss1	11.02			G10090_2403	211401	Mtss1	11.55			G10090_2403	211401	Mtss1	9			G10090_2403	211401	Mtss1	9.69			G10090_2403	211401	Mtss1	7.7			G10090_2403	211401	Mtss1	6.61			G10090_2403	211401
G10090_1645	71864	Fam217a	0.18			G10090_1645	71864	Fam217a	0.41			G10090_1645	71864	Fam217a	0.52			G10090_1645	71864	Fam217a	0.45			G10090_1645	71864	Fam217a	0.29			G10090_1645	71864	Fam217a	0.23			G10090_1645	71864	Fam217a	0.17			G10090_1645	71864	Fam217a	0.18			G10090_1645	71864
G10090_5407	68927	Ptcd2	30.45			G10090_5407	68927	Ptcd2	34.38			G10090_5407	68927	Ptcd2	28.85			G10090_5407	68927	Ptcd2	26.92			G10090_5407	68927	Ptcd2	35.13			G10090_5407	68927	Ptcd2	31.22			G10090_5407	68927	Ptcd2	28.94			G10090_5407	68927	Ptcd2	21.42			G10090_5407	68927
G10090_5441	110521	Hivep1	3.17			G10090_5441	110521	Hivep1	3.61			G10090_5441	110521	Hivep1	3.36			G10090_5441	110521	Hivep1	3.26			G10090_5441	110521	Hivep1	3.19			G10090_5441	110521	Hivep1	3.35			G10090_5441	110521	Hivep1	3.83			G10090_5441	110521	Hivep1	4.18			G10090_5441	110521
G10090_8623	110880	Scn4a	4.1			G10090_8623	110880	Scn4a	5.35			G10090_8623	110880	Scn4a	4.88			G10090_8623	110880	Scn4a	3.99			G10090_8623	110880	Scn4a	4.56			G10090_8623	110880	Scn4a	4.26			G10090_8623	110880	Scn4a	0.83			G10090_8623	110880	Scn4a	0.28			G10090_8623	110880
G10090_10703	16646	Kpna1	25.18			G10090_10703	16646	Kpna1	31.88			G10090_10703	16646	Kpna1	29.27			G10090_10703	16646	Kpna1	29.67			G10090_10703	16646	Kpna1	34.4			G10090_10703	16646	Kpna1	30.64			G10090_10703	16646	Kpna1	33.17			G10090_10703	16646	Kpna1	41.39			G10090_10703	16646
G10090_7002	66867	Hmg20a	10.43			G10090_7002	66867	Hmg20a	12.47			G10090_7002	66867	Hmg20a	12.58			G10090_7002	66867	Hmg20a	13.87			G10090_7002	66867	Hmg20a	11.53			G10090_7002	66867	Hmg20a	11.85			G10090_7002	66867	Hmg20a	11.29			G10090_7002	66867	Hmg20a	11			G10090_7002	66867
G10090_31407	18408	Slc25a15	3.42			G10090_31407	18408	Slc25a15	4.75			G10090_31407	18408	Slc25a15	4.35			G10090_31407	18408	Slc25a15	4.46			G10090_31407	18408	Slc25a15	3.71			G10090_31407	18408	Slc25a15	3.74			G10090_31407	18408	Slc25a15	4.07			G10090_31407	18408	Slc25a15	3			G10090_31407	18408
G10090_31020	94284	Ugt1a6a	0.22			G10090_31020	94284	Ugt1a6a	0.23			G10090_31020	94284	Ugt1a6a	0.34			G10090_31020	94284	Ugt1a6a	0			G10090_31020	94284	Ugt1a6a	0.19			G10090_31020	94284	Ugt1a6a	0.33			G10090_31020	94284	Ugt1a6a	0			G10090_31020	94284	Ugt1a6a	0			G10090_31020	94284
G10090_19742	66381	Rnf113a2	7.34			G10090_19742	66381	Rnf113a2	7.86			G10090_19742	66381	Rnf113a2	8.44			G10090_19742	66381	Rnf113a2	8.87			G10090_19742	66381	Rnf113a2	7.69			G10090_19742	66381	Rnf113a2	9.68			G10090_19742	66381	Rnf113a2	7.01			G10090_19742	66381	Rnf113a2	8.42			G10090_19742	66381
G10090_4745	268491	Meioc	0.03			G10090_4745	268491	Meioc	0.03			G10090_4745	268491	Meioc	0.03			G10090_4745	268491	Meioc	0.03			G10090_4745	268491	Meioc	0.03			G10090_4745	268491	Meioc	0.02			G10090_4745	268491	Meioc	0.05			G10090_4745	268491	Meioc	0			G10090_4745	268491
G10090_1596	67914	Coq9	260.01			G10090_1596	67914	Coq9	241.16			G10090_1596	67914	Coq9	239.71			G10090_1596	67914	Coq9	243.97			G10090_1596	67914	Coq9	276.7			G10090_1596	67914	Coq9	239.54			G10090_1596	67914	Coq9	109.6			G10090_1596	67914	Coq9	94.29			G10090_1596	67914
G10090_21884	30791	Slc39a1	57.74			G10090_21884	30791	Slc39a1	51.18			G10090_21884	30791	Slc39a1	61.96			G10090_21884	30791	Slc39a1	57.05			G10090_21884	30791	Slc39a1	50.78			G10090_21884	30791	Slc39a1	67.24			G10090_21884	30791	Slc39a1	100.79			G10090_21884	30791	Slc39a1	87.12			G10090_21884	30791
G10090_29106	230967	Cep104	9.12			G10090_29106	230967	Cep104	11.59			G10090_29106	230967	Cep104	10.27			G10090_29106	230967	Cep104	10.29			G10090_29106	230967	Cep104	12.09			G10090_29106	230967	Cep104	12.53			G10090_29106	230967	Cep104	9.87			G10090_29106	230967	Cep104	9.17			G10090_29106	230967
G10090_3913	236899	Pcyt1b	0.09			G10090_3913	236899	Pcyt1b	0.21			G10090_3913	236899	Pcyt1b	0.2			G10090_3913	236899	Pcyt1b	0.15			G10090_3913	236899	Pcyt1b	0.08			G10090_3913	236899	Pcyt1b	0.11			G10090_3913	236899	Pcyt1b	0.23			G10090_3913	236899	Pcyt1b	0.2			G10090_3913	236899
G10090_2855	12747	Clk1	50.72			G10090_2855	12747	Clk1	57.1			G10090_2855	12747	Clk1	58.66			G10090_2855	12747	Clk1	60.44			G10090_2855	12747	Clk1	51.51			G10090_2855	12747	Clk1	44.65			G10090_2855	12747	Clk1	35.86			G10090_2855	12747	Clk1	34.99			G10090_2855	12747
G10090_16205	242341	Atp6v0d2	0.25			G10090_16205	242341	Atp6v0d2	0.29			G10090_16205	242341	Atp6v0d2	0.35			G10090_16205	242341	Atp6v0d2	0.35			G10090_16205	242341	Atp6v0d2	0.15			G10090_16205	242341	Atp6v0d2	0.34			G10090_16205	242341	Atp6v0d2	0.69			G10090_16205	242341	Atp6v0d2	0.42			G10090_16205	242341
G10090_4584	208194	Exog	1.04			G10090_4584	208194	Exog	1.06			G10090_4584	208194	Exog	1.14			G10090_4584	208194	Exog	0.96			G10090_4584	208194	Exog	0.99			G10090_4584	208194	Exog	1.29			G10090_4584	208194	Exog	1.84			G10090_4584	208194	Exog	2.02			G10090_4584	208194
G10090_9100	56790	Supt20	11.31			G10090_9100	56790	Supt20	10.19			G10090_9100	56790	Supt20	12.79			G10090_9100	56790	Supt20	13.67			G10090_9100	56790	Supt20	10.97			G10090_9100	56790	Supt20	11			G10090_9100	56790	Supt20	14.52			G10090_9100	56790	Supt20	15.22			G10090_9100	56790
G10090_6947	74499	Sost	0.27			G10090_6947	74499	Sost	0.11			G10090_6947	74499	Sost	0.33			G10090_6947	74499	Sost	0.37			G10090_6947	74499	Sost	0.46			G10090_6947	74499	Sost	0.31			G10090_6947	74499	Sost	0			G10090_6947	74499	Sost	0.08			G10090_6947	74499
G10090_520	14527	Gcgr	0.05			G10090_520	14527	Gcgr	0.54			G10090_520	14527	Gcgr	0.41			G10090_520	14527	Gcgr	0.24			G10090_520	14527	Gcgr	0.38			G10090_520	14527	Gcgr	0.55			G10090_520	14527	Gcgr	0.52			G10090_520	14527	Gcgr	0.08			G10090_520	14527
G10090_10225	108100	Baiap2	3.33			G10090_10225	108100	Baiap2	3.5			G10090_10225	108100	Baiap2	3.62			G10090_10225	108100	Baiap2	4.98			G10090_10225	108100	Baiap2	4.55			G10090_10225	108100	Baiap2	3.54			G10090_10225	108100	Baiap2	6.96			G10090_10225	108100	Baiap2	6.82			G10090_10225	108100
G10090_31944	75612	Gns	35.61			G10090_31944	75612	Gns	44.76			G10090_31944	75612	Gns	40.36			G10090_31944	75612	Gns	40.07			G10090_31944	75612	Gns	47.97			G10090_31944	75612	Gns	43.97			G10090_31944	75612	Gns	35.93			G10090_31944	75612	Gns	37.74			G10090_31944	75612
G10090_13443	65106	Arl6ip5	70.22			G10090_13443	65106	Arl6ip5	79.17			G10090_13443	65106	Arl6ip5	82.03			G10090_13443	65106	Arl6ip5	77.34			G10090_13443	65106	Arl6ip5	86.72			G10090_13443	65106	Arl6ip5	89.72			G10090_13443	65106	Arl6ip5	126.53			G10090_13443	65106	Arl6ip5	145.97			G10090_13443	65106
G10090_19219	69772	Bdh2	0.86			G10090_19219	69772	Bdh2	0.27			G10090_19219	69772	Bdh2	0.36			G10090_19219	69772	Bdh2	0.62			G10090_19219	69772	Bdh2	0.27			G10090_19219	69772	Bdh2	0.99			G10090_19219	69772	Bdh2	0.43			G10090_19219	69772	Bdh2	0.37			G10090_19219	69772
G10090_25316	78306	Tsga10ip	0.06			G10090_25316	78306	Tsga10ip	0.06			G10090_25316	78306	Tsga10ip	0			G10090_25316	78306	Tsga10ip	0.06			G10090_25316	78306	Tsga10ip	0			G10090_25316	78306	Tsga10ip	0			G10090_25316	78306	Tsga10ip	0			G10090_25316	78306	Tsga10ip	0			G10090_25316	78306
G10090_7454	16524	Kcnj9	0			G10090_7454	16524	Kcnj9	0			G10090_7454	16524	Kcnj9	0			G10090_7454	16524	Kcnj9	0			G10090_7454	16524	Kcnj9	0.03			G10090_7454	16524	Kcnj9	0			G10090_7454	16524	Kcnj9	0			G10090_7454	16524	Kcnj9	0.05			G10090_7454	16524
G10090_10952	210027	Slc35f3	0			G10090_10952	210027	Slc35f3	0.2			G10090_10952	210027	Slc35f3	0.13			G10090_10952	210027	Slc35f3	0			G10090_10952	210027	Slc35f3	0			G10090_10952	210027	Slc35f3	0.04			G10090_10952	210027	Slc35f3	0.09			G10090_10952	210027	Slc35f3	0.03			G10090_10952	210027
G10090_33965	12613	Cel	0			G10090_33965	12613	Cel	0			G10090_33965	12613	Cel	0			G10090_33965	12613	Cel	0			G10090_33965	12613	Cel	0			G10090_33965	12613	Cel	0			G10090_33965	12613	Cel	0			G10090_33965	12613	Cel	0			G10090_33965	12613
G10090_2589	546205	Gm5926	0			G10090_2589	546205	Gm5926	0			G10090_2589	546205	Gm5926	0			G10090_2589	546205	Gm5926	0			G10090_2589	546205	Gm5926	0			G10090_2589	546205	Gm5926	0			G10090_2589	546205	Gm5926	0			G10090_2589	546205	Gm5926	0			G10090_2589	546205
G10090_27084	100859931	Gm20604	1.45			G10090_27084	100859931	Gm20604	1.43			G10090_27084	100859931	Gm20604	2.59			G10090_27084	100859931	Gm20604	2.41			G10090_27084	100859931	Gm20604	0.96			G10090_27084	100859931	Gm20604	0.98			G10090_27084	100859931	Gm20604	2.26			G10090_27084	100859931	Gm20604	2.91			G10090_27084	100859931
G10090_29302	11946	Atp5a1	1754.99			G10090_29302	11946	Atp5a1	1867.21			G10090_29302	11946	Atp5a1	1739.45			G10090_29302	11946	Atp5a1	1688.13			G10090_29302	11946	Atp5a1	2102.97			G10090_29302	11946	Atp5a1	1863.14			G10090_29302	11946	Atp5a1	953.68			G10090_29302	11946	Atp5a1	953.55			G10090_29302	11946
G10090_508	69597	Afg3l2	47.74			G10090_508	69597	Afg3l2	56.13			G10090_508	69597	Afg3l2	51.28			G10090_508	69597	Afg3l2	50.95			G10090_508	69597	Afg3l2	62.35			G10090_508	69597	Afg3l2	62.48			G10090_508	69597	Afg3l2	63.98			G10090_508	69597	Afg3l2	58.48			G10090_508	69597
G10090_322	29809	Rabgap1l	16.42			G10090_322	29809	Rabgap1l	18.48			G10090_322	29809	Rabgap1l	17.5			G10090_322	29809	Rabgap1l	18.97			G10090_322	29809	Rabgap1l	17.15			G10090_322	29809	Rabgap1l	17.05			G10090_322	29809	Rabgap1l	12.94			G10090_322	29809	Rabgap1l	10.05			G10090_322	29809
G10090_3918	68073	Fam173b	6.75			G10090_3918	68073	Fam173b	7.55			G10090_3918	68073	Fam173b	7.89			G10090_3918	68073	Fam173b	8.4			G10090_3918	68073	Fam173b	7.33			G10090_3918	68073	Fam173b	10.12			G10090_3918	68073	Fam173b	13.95			G10090_3918	68073	Fam173b	11.75			G10090_3918	68073
G10090_9971	117147	Acsm1	0			G10090_9971	117147	Acsm1	0			G10090_9971	117147	Acsm1	0			G10090_9971	117147	Acsm1	0			G10090_9971	117147	Acsm1	0.1			G10090_9971	117147	Acsm1	0.05			G10090_9971	117147	Acsm1	0			G10090_9971	117147	Acsm1	0			G10090_9971	117147
G10090_5837	14601	Ghrh	0.43			G10090_5837	14601	Ghrh	0.16			G10090_5837	14601	Ghrh	0.17			G10090_5837	14601	Ghrh	0.27			G10090_5837	14601	Ghrh	0.54			G10090_5837	14601	Ghrh	0.43			G10090_5837	14601	Ghrh	0.45			G10090_5837	14601	Ghrh	0.31			G10090_5837	14601
G10090_3512	66648	Tpgs2	4.96			G10090_3512	66648	Tpgs2	5.31			G10090_3512	66648	Tpgs2	5.77			G10090_3512	66648	Tpgs2	5.99			G10090_3512	66648	Tpgs2	4.58			G10090_3512	66648	Tpgs2	5.18			G10090_3512	66648	Tpgs2	7.49			G10090_3512	66648	Tpgs2	7.09			G10090_3512	66648
G10090_654	66597	Trim13	5.93			G10090_654	66597	Trim13	7.11			G10090_654	66597	Trim13	4.9			G10090_654	66597	Trim13	6.55			G10090_654	66597	Trim13	4.54			G10090_654	66597	Trim13	8.5			G10090_654	66597	Trim13	5.22			G10090_654	66597	Trim13	5.55			G10090_654	66597
G10090_32361	11605	Gla	1.98			G10090_32361	11605	Gla	1.75			G10090_32361	11605	Gla	1.98			G10090_32361	11605	Gla	2.56			G10090_32361	11605	Gla	1.78			G10090_32361	11605	Gla	2.48			G10090_32361	11605	Gla	3.27			G10090_32361	11605	Gla	4.65			G10090_32361	11605
G10090_12182	67897	Rnmt	3.96			G10090_12182	67897	Rnmt	5.47			G10090_12182	67897	Rnmt	5.89			G10090_12182	67897	Rnmt	4.33			G10090_12182	67897	Rnmt	5.41			G10090_12182	67897	Rnmt	6.33			G10090_12182	67897	Rnmt	6.88			G10090_12182	67897	Rnmt	6.12			G10090_12182	67897
G10090_4569	78689	Naa35	22.78			G10090_4569	78689	Naa35	24.15			G10090_4569	78689	Naa35	22.6			G10090_4569	78689	Naa35	23.65			G10090_4569	78689	Naa35	22			G10090_4569	78689	Naa35	25.3			G10090_4569	78689	Naa35	21.65			G10090_4569	78689	Naa35	22.58			G10090_4569	78689
G10090_1792	227674	Ddx31	1.93			G10090_1792	227674	Ddx31	1.87			G10090_1792	227674	Ddx31	1.58			G10090_1792	227674	Ddx31	1.55			G10090_1792	227674	Ddx31	2.01			G10090_1792	227674	Ddx31	2.4			G10090_1792	227674	Ddx31	3.46			G10090_1792	227674	Ddx31	3.75			G10090_1792	227674
G10090_2396	269061	Cpsf7	14.64			G10090_2396	269061	Cpsf7	18.97			G10090_2396	269061	Cpsf7	20.44			G10090_2396	269061	Cpsf7	20.47			G10090_2396	269061	Cpsf7	15.83			G10090_2396	269061	Cpsf7	16.62			G10090_2396	269061	Cpsf7	16.84			G10090_2396	269061	Cpsf7	20.61			G10090_2396	269061
G10090_11573	13510	Dsg1a	0			G10090_11573	13510	Dsg1a	0.05			G10090_11573	13510	Dsg1a	0.07			G10090_11573	13510	Dsg1a	0.05			G10090_11573	13510	Dsg1a	0.06			G10090_11573	13510	Dsg1a	0.07			G10090_11573	13510	Dsg1a	0			G10090_11573	13510	Dsg1a	0			G10090_11573	13510
G10090_23839	15223	Foxj1	0.04			G10090_23839	15223	Foxj1	0.12			G10090_23839	15223	Foxj1	0			G10090_23839	15223	Foxj1	0.04			G10090_23839	15223	Foxj1	0			G10090_23839	15223	Foxj1	0			G10090_23839	15223	Foxj1	0.03			G10090_23839	15223	Foxj1	0			G10090_23839	15223
G10090_8026	15374	Jpt1	51.45			G10090_8026	15374	Jpt1	41.09			G10090_8026	15374	Jpt1	43.54			G10090_8026	15374	Jpt1	42.85			G10090_8026	15374	Jpt1	43.34			G10090_8026	15374	Jpt1	46.71			G10090_8026	15374	Jpt1	107.47			G10090_8026	15374	Jpt1	85.93			G10090_8026	15374
G10090_6014	59013	Hnrnph1	53.76			G10090_6014	59013	Hnrnph1	68.34			G10090_6014	59013	Hnrnph1	72.83			G10090_6014	59013	Hnrnph1	68.24			G10090_6014	59013	Hnrnph1	64.51			G10090_6014	59013	Hnrnph1	63.86			G10090_6014	59013	Hnrnph1	86.28			G10090_6014	59013	Hnrnph1	84.25			G10090_6014	59013
G10090_26520	106143	Cggbp1	12.13			G10090_26520	106143	Cggbp1	11.93			G10090_26520	106143	Cggbp1	11.38			G10090_26520	106143	Cggbp1	12.03			G10090_26520	106143	Cggbp1	11.18			G10090_26520	106143	Cggbp1	12.14			G10090_26520	106143	Cggbp1	13.79			G10090_26520	106143	Cggbp1	15.88			G10090_26520	106143
G10090_17848	67226	Tmem19	5.27			G10090_17848	67226	Tmem19	6.42			G10090_17848	67226	Tmem19	5.64			G10090_17848	67226	Tmem19	6.19			G10090_17848	67226	Tmem19	4.99			G10090_17848	67226	Tmem19	6.06			G10090_17848	67226	Tmem19	9.08			G10090_17848	67226	Tmem19	8.17			G10090_17848	67226
G10090_16251	68047	Mpnd	35.14			G10090_16251	68047	Mpnd	29.04			G10090_16251	68047	Mpnd	26.73			G10090_16251	68047	Mpnd	31.36			G10090_16251	68047	Mpnd	27.5			G10090_16251	68047	Mpnd	27.29			G10090_16251	68047	Mpnd	29.36			G10090_16251	68047	Mpnd	23.53			G10090_16251	68047
G10090_20435	269774	Aak1	0.77			G10090_20435	269774	Aak1	0.95			G10090_20435	269774	Aak1	0.74			G10090_20435	269774	Aak1	0.76			G10090_20435	269774	Aak1	1.08			G10090_20435	269774	Aak1	0.81			G10090_20435	269774	Aak1	0.88			G10090_20435	269774	Aak1	1.13			G10090_20435	269774
G10090_28565	67922	Fam32a	24.54			G10090_28565	67922	Fam32a	19.12			G10090_28565	67922	Fam32a	20.66			G10090_28565	67922	Fam32a	19.01			G10090_28565	67922	Fam32a	18.53			G10090_28565	67922	Fam32a	17.24			G10090_28565	67922	Fam32a	25.49			G10090_28565	67922	Fam32a	24.38			G10090_28565	67922
G10090_22773	384534	Vmn2r52	0			G10090_22773	384534	Vmn2r52	0			G10090_22773	384534	Vmn2r52	0			G10090_22773	384534	Vmn2r52	0			G10090_22773	384534	Vmn2r52	0			G10090_22773	384534	Vmn2r52	0			G10090_22773	384534	Vmn2r52	0			G10090_22773	384534	Vmn2r52	0			G10090_22773	384534
G10090_11234	213393	Depp1	68.35			G10090_11234	213393	Depp1	57.33			G10090_11234	213393	Depp1	30.2			G10090_11234	213393	Depp1	48.56			G10090_11234	213393	Depp1	54.7			G10090_11234	213393	Depp1	39.3			G10090_11234	213393	Depp1	39.37			G10090_11234	213393	Depp1	25.53			G10090_11234	213393
G10090_32472	22652	Mkrn3	0.12			G10090_32472	22652	Mkrn3	0.32			G10090_32472	22652	Mkrn3	0.27			G10090_32472	22652	Mkrn3	0.08			G10090_32472	22652	Mkrn3	0.22			G10090_32472	22652	Mkrn3	0.17			G10090_32472	22652	Mkrn3	0.12			G10090_32472	22652	Mkrn3	0.13			G10090_32472	22652
G10090_23374	13867	Erbb3	1.12			G10090_23374	13867	Erbb3	1.25			G10090_23374	13867	Erbb3	1.36			G10090_23374	13867	Erbb3	1.47			G10090_23374	13867	Erbb3	1.65			G10090_23374	13867	Erbb3	1.47			G10090_23374	13867	Erbb3	1.23			G10090_23374	13867	Erbb3	1.14			G10090_23374	13867
G10090_6545	26412	Map4k2	13.38			G10090_6545	26412	Map4k2	14.04			G10090_6545	26412	Map4k2	14.95			G10090_6545	26412	Map4k2	14.76			G10090_6545	26412	Map4k2	13.07			G10090_6545	26412	Map4k2	10.74			G10090_6545	26412	Map4k2	8.2			G10090_6545	26412	Map4k2	10.21			G10090_6545	26412
G10090_4301	70266	Kyat1	24.7			G10090_4301	70266	Kyat1	25.97			G10090_4301	70266	Kyat1	26.85			G10090_4301	70266	Kyat1	25.62			G10090_4301	70266	Kyat1	26.17			G10090_4301	70266	Kyat1	20.76			G10090_4301	70266	Kyat1	13.64			G10090_4301	70266	Kyat1	9.7			G10090_4301	70266
G10090_8888	20429	Shox2	0.56			G10090_8888	20429	Shox2	0.48			G10090_8888	20429	Shox2	0.38			G10090_8888	20429	Shox2	0.63			G10090_8888	20429	Shox2	0.29			G10090_8888	20429	Shox2	0.12			G10090_8888	20429	Shox2	0.36			G10090_8888	20429	Shox2	0.4			G10090_8888	20429
G10090_7637	74025	Nphp3	1.21			G10090_7637	74025	Nphp3	1.32			G10090_7637	74025	Nphp3	1.47			G10090_7637	74025	Nphp3	1.53			G10090_7637	74025	Nphp3	1.17			G10090_7637	74025	Nphp3	1.29			G10090_7637	74025	Nphp3	1.31			G10090_7637	74025	Nphp3	1.02			G10090_7637	74025
G10090_20481	238564	Mylk4	45.09			G10090_20481	238564	Mylk4	36.42			G10090_20481	238564	Mylk4	65.66			G10090_20481	238564	Mylk4	56.74			G10090_20481	238564	Mylk4	39.55			G10090_20481	238564	Mylk4	35.03			G10090_20481	238564	Mylk4	11.93			G10090_20481	238564	Mylk4	10			G10090_20481	238564
G10090_880	68981	Snrpa1	17.42			G10090_880	68981	Snrpa1	16.41			G10090_880	68981	Snrpa1	20.23			G10090_880	68981	Snrpa1	16.22			G10090_880	68981	Snrpa1	13.93			G10090_880	68981	Snrpa1	15.08			G10090_880	68981	Snrpa1	37.02			G10090_880	68981	Snrpa1	41.42			G10090_880	68981
G10090_18156	65020	Zfp110	9.17			G10090_18156	65020	Zfp110	10.86			G10090_18156	65020	Zfp110	10.38			G10090_18156	65020	Zfp110	9.79			G10090_18156	65020	Zfp110	11.11			G10090_18156	65020	Zfp110	13.46			G10090_18156	65020	Zfp110	7.97			G10090_18156	65020	Zfp110	7.93			G10090_18156	65020
G10090_29378	435975	Vmn2r63	0			G10090_29378	435975	Vmn2r63	0			G10090_29378	435975	Vmn2r63	0			G10090_29378	435975	Vmn2r63	0			G10090_29378	435975	Vmn2r63	0			G10090_29378	435975	Vmn2r63	0			G10090_29378	435975	Vmn2r63	0			G10090_29378	435975	Vmn2r63	0.09			G10090_29378	435975
G10090_11840	22762	Zfpm2	3.95			G10090_11840	22762	Zfpm2	5.78			G10090_11840	22762	Zfpm2	3.88			G10090_11840	22762	Zfpm2	4.58			G10090_11840	22762	Zfpm2	5.65			G10090_11840	22762	Zfpm2	5.54			G10090_11840	22762	Zfpm2	3.44			G10090_11840	22762	Zfpm2	4.04			G10090_11840	22762
G10090_1612	213084	Cdkl3	2.67			G10090_1612	213084	Cdkl3	2.83			G10090_1612	213084	Cdkl3	2.59			G10090_1612	213084	Cdkl3	2.36			G10090_1612	213084	Cdkl3	2.39			G10090_1612	213084	Cdkl3	2.56			G10090_1612	213084	Cdkl3	2.02			G10090_1612	213084	Cdkl3	1.61			G10090_1612	213084
G10090_9445	13012	Cst8	0			G10090_9445	13012	Cst8	0			G10090_9445	13012	Cst8	0			G10090_9445	13012	Cst8	0			G10090_9445	13012	Cst8	0			G10090_9445	13012	Cst8	0			G10090_9445	13012	Cst8	0			G10090_9445	13012	Cst8	0			G10090_9445	13012
G10090_25265	106957	Slc39a6	2.06			G10090_25265	106957	Slc39a6	2.3			G10090_25265	106957	Slc39a6	2.04			G10090_25265	106957	Slc39a6	2.6			G10090_25265	106957	Slc39a6	2.1			G10090_25265	106957	Slc39a6	2.81			G10090_25265	106957	Slc39a6	9.72			G10090_25265	106957	Slc39a6	13.91			G10090_25265	106957
G10090_26980	229504	Isg20l2	6.32			G10090_26980	229504	Isg20l2	6.22			G10090_26980	229504	Isg20l2	6.54			G10090_26980	229504	Isg20l2	6.52			G10090_26980	229504	Isg20l2	6.4			G10090_26980	229504	Isg20l2	5.82			G10090_26980	229504	Isg20l2	7.52			G10090_26980	229504	Isg20l2	9.68			G10090_26980	229504
G10090_7340	382064	Gm1110	0			G10090_7340	382064	Gm1110	0			G10090_7340	382064	Gm1110	0			G10090_7340	382064	Gm1110	0			G10090_7340	382064	Gm1110	0			G10090_7340	382064	Gm1110	0			G10090_7340	382064	Gm1110	0.03			G10090_7340	382064	Gm1110	0			G10090_7340	382064
G10090_33478	630663	Gm7040	0.44			G10090_33478	630663	Gm7040	0			G10090_33478	630663	Gm7040	0			G10090_33478	630663	Gm7040	0			G10090_33478	630663	Gm7040	0			G10090_33478	630663	Gm7040	0			G10090_33478	630663	Gm7040	0			G10090_33478	630663	Gm7040	0			G10090_33478	630663
G10090_12322	68539	Tmem109	96.67			G10090_12322	68539	Tmem109	93.29			G10090_12322	68539	Tmem109	84.69			G10090_12322	68539	Tmem109	96.67			G10090_12322	68539	Tmem109	98.03			G10090_12322	68539	Tmem109	89.98			G10090_12322	68539	Tmem109	88.79			G10090_12322	68539	Tmem109	69.83			G10090_12322	68539
G10090_10841	18719	Pip5k1b	11.43			G10090_10841	18719	Pip5k1b	16.76			G10090_10841	18719	Pip5k1b	10.86			G10090_10841	18719	Pip5k1b	12.37			G10090_10841	18719	Pip5k1b	15.65			G10090_10841	18719	Pip5k1b	16.55			G10090_10841	18719	Pip5k1b	12.53			G10090_10841	18719	Pip5k1b	10.54			G10090_10841	18719
G10090_6040	70804	Pgrmc2	22			G10090_6040	70804	Pgrmc2	23.99			G10090_6040	70804	Pgrmc2	23.64			G10090_6040	70804	Pgrmc2	23.07			G10090_6040	70804	Pgrmc2	21.21			G10090_6040	70804	Pgrmc2	21.73			G10090_6040	70804	Pgrmc2	28.17			G10090_6040	70804	Pgrmc2	27.52			G10090_6040	70804
G10090_9350	26918	Ern2	0			G10090_9350	26918	Ern2	0			G10090_9350	26918	Ern2	0			G10090_9350	26918	Ern2	0			G10090_9350	26918	Ern2	0			G10090_9350	26918	Ern2	0			G10090_9350	26918	Ern2	0.03			G10090_9350	26918	Ern2	0			G10090_9350	26918
G10090_25734	67405	Nts	2.31			G10090_25734	67405	Nts	1.77			G10090_25734	67405	Nts	2.03			G10090_25734	67405	Nts	1.68			G10090_25734	67405	Nts	0.82			G10090_25734	67405	Nts	2.02			G10090_25734	67405	Nts	2.27			G10090_25734	67405	Nts	2.54			G10090_25734	67405
G10090_980	319942	A530016L24Rik	12.54			G10090_980	319942	A530016L24Rik	21.88			G10090_980	319942	A530016L24Rik	16.04			G10090_980	319942	A530016L24Rik	14.21			G10090_980	319942	A530016L24Rik	19.78			G10090_980	319942	A530016L24Rik	14.17			G10090_980	319942	A530016L24Rik	1.26			G10090_980	319942	A530016L24Rik	0.67			G10090_980	319942
G10090_20924	70466	Ckap2l	0.6			G10090_20924	70466	Ckap2l	1.06			G10090_20924	70466	Ckap2l	0.81			G10090_20924	70466	Ckap2l	0.66			G10090_20924	70466	Ckap2l	0.94			G10090_20924	70466	Ckap2l	0.92			G10090_20924	70466	Ckap2l	4.49			G10090_20924	70466	Ckap2l	2.09			G10090_20924	70466
G10090_4685	14710	Gngt2	19.34			G10090_4685	14710	Gngt2	18.05			G10090_4685	14710	Gngt2	17			G10090_4685	14710	Gngt2	16.1			G10090_4685	14710	Gngt2	12.11			G10090_4685	14710	Gngt2	18.05			G10090_4685	14710	Gngt2	29.52			G10090_4685	14710	Gngt2	40.72			G10090_4685	14710
G10090_27141	108900	Fam72a	1			G10090_27141	108900	Fam72a	0.62			G10090_27141	108900	Fam72a	0.74			G10090_27141	108900	Fam72a	1.23			G10090_27141	108900	Fam72a	0.86			G10090_27141	108900	Fam72a	0.64			G10090_27141	108900	Fam72a	1.51			G10090_27141	108900	Fam72a	2.32			G10090_27141	108900
G10090_23782	83433	Trem2	4.99			G10090_23782	83433	Trem2	5.13			G10090_23782	83433	Trem2	5.45			G10090_23782	83433	Trem2	6.41			G10090_23782	83433	Trem2	3.89			G10090_23782	83433	Trem2	4.43			G10090_23782	83433	Trem2	21.5			G10090_23782	83433	Trem2	24.9			G10090_23782	83433
G10090_13471	93713	Pcdhga5	1.76			G10090_13471	93713	Pcdhga5	2.2			G10090_13471	93713	Pcdhga5	1.67			G10090_13471	93713	Pcdhga5	2.65			G10090_13471	93713	Pcdhga5	1.74			G10090_13471	93713	Pcdhga5	1.37			G10090_13471	93713	Pcdhga5	2.15			G10090_13471	93713	Pcdhga5	1.58			G10090_13471	93713
G10090_1761	170719	Oxr1	22.37			G10090_1761	170719	Oxr1	24.03			G10090_1761	170719	Oxr1	24			G10090_1761	170719	Oxr1	21.38			G10090_1761	170719	Oxr1	22.49			G10090_1761	170719	Oxr1	24.99			G10090_1761	170719	Oxr1	18.14			G10090_1761	170719	Oxr1	14.32			G10090_1761	170719
G10090_31177	12854	Cort	0			G10090_31177	12854	Cort	0			G10090_31177	12854	Cort	0			G10090_31177	12854	Cort	0			G10090_31177	12854	Cort	0			G10090_31177	12854	Cort	0			G10090_31177	12854	Cort	0			G10090_31177	12854	Cort	0.12			G10090_31177	12854
G10090_16547	241062	Pgap1	0.38			G10090_16547	241062	Pgap1	0.53			G10090_16547	241062	Pgap1	0.5			G10090_16547	241062	Pgap1	0.42			G10090_16547	241062	Pgap1	0.52			G10090_16547	241062	Pgap1	0.47			G10090_16547	241062	Pgap1	0.51			G10090_16547	241062	Pgap1	0.37			G10090_16547	241062
G10090_14038	666808	Gm10410	0.1			G10090_14038	666808	Gm10410	0.31			G10090_14038	666808	Gm10410	0.17			G10090_14038	666808	Gm10410	0.1			G10090_14038	666808	Gm10410	0.47			G10090_14038	666808	Gm10410	0.43			G10090_14038	666808	Gm10410	0			G10090_14038	666808	Gm10410	0.08			G10090_14038	666808
G10090_658	68743	Anln	1.2			G10090_658	68743	Anln	1.73			G10090_658	68743	Anln	1.09			G10090_658	68743	Anln	1.05			G10090_658	68743	Anln	1.39			G10090_658	68743	Anln	1.07			G10090_658	68743	Anln	4.94			G10090_658	68743	Anln	2.04			G10090_658	68743
G10090_11111	14219	Ctgf	47.58			G10090_11111	14219	Ctgf	27.53			G10090_11111	14219	Ctgf	36.35			G10090_11111	14219	Ctgf	44.57			G10090_11111	14219	Ctgf	62.68			G10090_11111	14219	Ctgf	39.11			G10090_11111	14219	Ctgf	386.35			G10090_11111	14219	Ctgf	650.92			G10090_11111	14219
G10090_17669	66809	Krt20	0.05			G10090_17669	66809	Krt20	0			G10090_17669	66809	Krt20	0			G10090_17669	66809	Krt20	0.11			G10090_17669	66809	Krt20	0			G10090_17669	66809	Krt20	0			G10090_17669	66809	Krt20	0			G10090_17669	66809	Krt20	0			G10090_17669	66809
G10090_2554	74246	Gale	0.72			G10090_2554	74246	Gale	0.81			G10090_2554	74246	Gale	1.17			G10090_2554	74246	Gale	0.93			G10090_2554	74246	Gale	1.13			G10090_2554	74246	Gale	1.05			G10090_2554	74246	Gale	4.8			G10090_2554	74246	Gale	4.59			G10090_2554	74246
G10090_9392	75338	Ccdc83	0.15			G10090_9392	75338	Ccdc83	0			G10090_9392	75338	Ccdc83	0.22			G10090_9392	75338	Ccdc83	0.44			G10090_9392	75338	Ccdc83	0.28			G10090_9392	75338	Ccdc83	0.23			G10090_9392	75338	Ccdc83	0.17			G10090_9392	75338	Ccdc83	0.06			G10090_9392	75338
G10090_14991	74196	Ttc27	6.45			G10090_14991	74196	Ttc27	5.46			G10090_14991	74196	Ttc27	5.41			G10090_14991	74196	Ttc27	5			G10090_14991	74196	Ttc27	3.76			G10090_14991	74196	Ttc27	5.33			G10090_14991	74196	Ttc27	5.96			G10090_14991	74196	Ttc27	8.57			G10090_14991	74196
G10090_3190	101055758	LOC101055758	0.17			G10090_3190	101055758	LOC101055758	0.21			G10090_3190	101055758	LOC101055758	0.74			G10090_3190	101055758	LOC101055758	0			G10090_3190	101055758	LOC101055758	0.21			G10090_3190	101055758	LOC101055758	0.15			G10090_3190	101055758	LOC101055758	0.68			G10090_3190	101055758	LOC101055758	0.81			G10090_3190	101055758
G10090_5008	15218	Foxn1	0			G10090_5008	15218	Foxn1	0.04			G10090_5008	15218	Foxn1	0			G10090_5008	15218	Foxn1	0.04			G10090_5008	15218	Foxn1	0			G10090_5008	15218	Foxn1	0			G10090_5008	15218	Foxn1	0			G10090_5008	15218	Foxn1	0			G10090_5008	15218
G10090_23700	239985	Arid1b	4.14			G10090_23700	239985	Arid1b	5.24			G10090_23700	239985	Arid1b	4.89			G10090_23700	239985	Arid1b	5.81			G10090_23700	239985	Arid1b	4.98			G10090_23700	239985	Arid1b	5.24			G10090_23700	239985	Arid1b	5.71			G10090_23700	239985	Arid1b	5.76			G10090_23700	239985
G10090_18582	69216	Svbp	21.74			G10090_18582	69216	Svbp	15.53			G10090_18582	69216	Svbp	14.13			G10090_18582	69216	Svbp	14.38			G10090_18582	69216	Svbp	17.14			G10090_18582	69216	Svbp	14.96			G10090_18582	69216	Svbp	17.8			G10090_18582	69216	Svbp	15.27			G10090_18582	69216
G10090_26248	217517	Stxbp6	3.19			G10090_26248	217517	Stxbp6	3.22			G10090_26248	217517	Stxbp6	3.92			G10090_26248	217517	Stxbp6	3.57			G10090_26248	217517	Stxbp6	2.64			G10090_26248	217517	Stxbp6	2.61			G10090_26248	217517	Stxbp6	2.04			G10090_26248	217517	Stxbp6	1.83			G10090_26248	217517
G10090_24863	13819	Epas1	112.75			G10090_24863	13819	Epas1	109.59			G10090_24863	13819	Epas1	118.58			G10090_24863	13819	Epas1	120.89			G10090_24863	13819	Epas1	115.23			G10090_24863	13819	Epas1	104.17			G10090_24863	13819	Epas1	66.53			G10090_24863	13819	Epas1	69.9			G10090_24863	13819
G10090_6661	22223	Uchl1	11.44			G10090_6661	22223	Uchl1	8.04			G10090_6661	22223	Uchl1	10.03			G10090_6661	22223	Uchl1	10.45			G10090_6661	22223	Uchl1	7.1			G10090_6661	22223	Uchl1	7.83			G10090_6661	22223	Uchl1	44.28			G10090_6661	22223	Uchl1	35.29			G10090_6661	22223
G10090_22449	230649	Atpaf1	44.22			G10090_22449	230649	Atpaf1	47.17			G10090_22449	230649	Atpaf1	44.26			G10090_22449	230649	Atpaf1	41.9			G10090_22449	230649	Atpaf1	48.96			G10090_22449	230649	Atpaf1	48.35			G10090_22449	230649	Atpaf1	25.54			G10090_22449	230649	Atpaf1	19.52			G10090_22449	230649
G10090_31517	234686	Fhod1	8.48			G10090_31517	234686	Fhod1	5.59			G10090_31517	234686	Fhod1	7.18			G10090_31517	234686	Fhod1	8.06			G10090_31517	234686	Fhod1	5.5			G10090_31517	234686	Fhod1	5.19			G10090_31517	234686	Fhod1	8.08			G10090_31517	234686	Fhod1	8.35			G10090_31517	234686
G10090_982	16588	Kin	9.77			G10090_982	16588	Kin	11.93			G10090_982	16588	Kin	11.59			G10090_982	16588	Kin	12.42			G10090_982	16588	Kin	11.21			G10090_982	16588	Kin	11.32			G10090_982	16588	Kin	11.61			G10090_982	16588	Kin	10.85			G10090_982	16588
G10090_16113	328795	Ubash3a	0			G10090_16113	328795	Ubash3a	0			G10090_16113	328795	Ubash3a	0.03			G10090_16113	328795	Ubash3a	0.03			G10090_16113	328795	Ubash3a	0			G10090_16113	328795	Ubash3a	0.08			G10090_16113	328795	Ubash3a	0			G10090_16113	328795	Ubash3a	0			G10090_16113	328795
G10090_6096	108687	Edem2	10.84			G10090_6096	108687	Edem2	9.98			G10090_6096	108687	Edem2	11.35			G10090_6096	108687	Edem2	13.18			G10090_6096	108687	Edem2	9.1			G10090_6096	108687	Edem2	10.97			G10090_6096	108687	Edem2	19.66			G10090_6096	108687	Edem2	15.73			G10090_6096	108687
G10090_9226	20873	Plk4	0.67			G10090_9226	20873	Plk4	0.98			G10090_9226	20873	Plk4	1.1			G10090_9226	20873	Plk4	0.79			G10090_9226	20873	Plk4	0.82			G10090_9226	20873	Plk4	0.67			G10090_9226	20873	Plk4	3.09			G10090_9226	20873	Plk4	3.04			G10090_9226	20873
G10090_28710	386753	Dbpht2	0.04			G10090_28710	386753	Dbpht2	0			G10090_28710	386753	Dbpht2	0			G10090_28710	386753	Dbpht2	0			G10090_28710	386753	Dbpht2	0.03			G10090_28710	386753	Dbpht2	0			G10090_28710	386753	Dbpht2	0			G10090_28710	386753	Dbpht2	0			G10090_28710	386753
G10090_29683	19334	Rab22a	23.28			G10090_29683	19334	Rab22a	24.93			G10090_29683	19334	Rab22a	23.69			G10090_29683	19334	Rab22a	23.55			G10090_29683	19334	Rab22a	29.88			G10090_29683	19334	Rab22a	31.29			G10090_29683	19334	Rab22a	24.71			G10090_29683	19334	Rab22a	25.67			G10090_29683	19334
G10090_7485	66494	Prelid1	56.63			G10090_7485	66494	Prelid1	49.25			G10090_7485	66494	Prelid1	47.86			G10090_7485	66494	Prelid1	48.12			G10090_7485	66494	Prelid1	53.95			G10090_7485	66494	Prelid1	52.37			G10090_7485	66494	Prelid1	177.9			G10090_7485	66494	Prelid1	168.18			G10090_7485	66494
G10090_12660	76763	Mospd2	6.09			G10090_12660	76763	Mospd2	6.23			G10090_12660	76763	Mospd2	7.45			G10090_12660	76763	Mospd2	6.29			G10090_12660	76763	Mospd2	5.43			G10090_12660	76763	Mospd2	6.09			G10090_12660	76763	Mospd2	7.18			G10090_12660	76763	Mospd2	7.03			G10090_12660	76763
G10090_21675	171183	Vmn1r37	0			G10090_21675	171183	Vmn1r37	0			G10090_21675	171183	Vmn1r37	0			G10090_21675	171183	Vmn1r37	0			G10090_21675	171183	Vmn1r37	0			G10090_21675	171183	Vmn1r37	0			G10090_21675	171183	Vmn1r37	0.09			G10090_21675	171183	Vmn1r37	0			G10090_21675	171183
G10090_1393	20776	Tmie	1.12			G10090_1393	20776	Tmie	0.91			G10090_1393	20776	Tmie	1.28			G10090_1393	20776	Tmie	1.39			G10090_1393	20776	Tmie	1.49			G10090_1393	20776	Tmie	1.08			G10090_1393	20776	Tmie	0.79			G10090_1393	20776	Tmie	0.29			G10090_1393	20776
G10090_888	67050	Nkap	3.85			G10090_888	67050	Nkap	4.49			G10090_888	67050	Nkap	4.31			G10090_888	67050	Nkap	4.18			G10090_888	67050	Nkap	4.89			G10090_888	67050	Nkap	4.84			G10090_888	67050	Nkap	4.94			G10090_888	67050	Nkap	4.46			G10090_888	67050
G10090_1879	27355	Pald1	7.98			G10090_1879	27355	Pald1	7.24			G10090_1879	27355	Pald1	7.18			G10090_1879	27355	Pald1	8.18			G10090_1879	27355	Pald1	7.52			G10090_1879	27355	Pald1	6.43			G10090_1879	27355	Pald1	6.72			G10090_1879	27355	Pald1	6.61			G10090_1879	27355
G10090_694	76707	Clasp1	26.77			G10090_694	76707	Clasp1	47.22			G10090_694	76707	Clasp1	29.04			G10090_694	76707	Clasp1	29.9			G10090_694	76707	Clasp1	44.88			G10090_694	76707	Clasp1	54.5			G10090_694	76707	Clasp1	28.38			G10090_694	76707	Clasp1	26.47			G10090_694	76707
G10090_26502	208166	Gm609	0			G10090_26502	208166	Gm609	0			G10090_26502	208166	Gm609	0.11			G10090_26502	208166	Gm609	0			G10090_26502	208166	Gm609	0.05			G10090_26502	208166	Gm609	0			G10090_26502	208166	Gm609	0			G10090_26502	208166	Gm609	0			G10090_26502	208166
G10090_11447	105244829	Gm40365	0			G10090_11447	105244829	Gm40365	0.15			G10090_11447	105244829	Gm40365	1.41			G10090_11447	105244829	Gm40365	1.13			G10090_11447	105244829	Gm40365	1.91			G10090_11447	105244829	Gm40365	0			G10090_11447	105244829	Gm40365	0.65			G10090_11447	105244829	Gm40365	0.58			G10090_11447	105244829
G10090_10091	15493	Hsd3b2	0			G10090_10091	15493	Hsd3b2	0			G10090_10091	15493	Hsd3b2	0			G10090_10091	15493	Hsd3b2	0			G10090_10091	15493	Hsd3b2	0			G10090_10091	15493	Hsd3b2	0			G10090_10091	15493	Hsd3b2	0			G10090_10091	15493	Hsd3b2	0			G10090_10091	15493
G10090_12287	219024	Pip4p1	14.91			G10090_12287	219024	Pip4p1	15.52			G10090_12287	219024	Pip4p1	16.26			G10090_12287	219024	Pip4p1	14.85			G10090_12287	219024	Pip4p1	11.62			G10090_12287	219024	Pip4p1	12.28			G10090_12287	219024	Pip4p1	14.96			G10090_12287	219024	Pip4p1	14.47			G10090_12287	219024
G10090_30724	22412	Wnt9b	0.29			G10090_30724	22412	Wnt9b	0.16			G10090_30724	22412	Wnt9b	0.09			G10090_30724	22412	Wnt9b	0.29			G10090_30724	22412	Wnt9b	0.08			G10090_30724	22412	Wnt9b	0.33			G10090_30724	22412	Wnt9b	0.24			G10090_30724	22412	Wnt9b	0.23			G10090_30724	22412
G10090_26841	266632	Irak4	2.7			G10090_26841	266632	Irak4	2.51			G10090_26841	266632	Irak4	2.37			G10090_26841	266632	Irak4	3.13			G10090_26841	266632	Irak4	2.25			G10090_26841	266632	Irak4	2.82			G10090_26841	266632	Irak4	3.84			G10090_26841	266632	Irak4	5.05			G10090_26841	266632
G10090_29059	66143	Eef1e1	12.27			G10090_29059	66143	Eef1e1	9.92			G10090_29059	66143	Eef1e1	8.79			G10090_29059	66143	Eef1e1	7.05			G10090_29059	66143	Eef1e1	7.49			G10090_29059	66143	Eef1e1	10.14			G10090_29059	66143	Eef1e1	26.62			G10090_29059	66143	Eef1e1	37.13			G10090_29059	66143
G10090_12396	69171	Cnppd1	19.23			G10090_12396	69171	Cnppd1	19.01			G10090_12396	69171	Cnppd1	21.46			G10090_12396	69171	Cnppd1	22.73			G10090_12396	69171	Cnppd1	15.93			G10090_12396	69171	Cnppd1	17.83			G10090_12396	69171	Cnppd1	18.9			G10090_12396	69171	Cnppd1	23.62			G10090_12396	69171
G10090_4312	241547	Harbi1	3.29			G10090_4312	241547	Harbi1	2.82			G10090_4312	241547	Harbi1	3.55			G10090_4312	241547	Harbi1	3.22			G10090_4312	241547	Harbi1	3.26			G10090_4312	241547	Harbi1	3.32			G10090_4312	241547	Harbi1	2.91			G10090_4312	241547	Harbi1	3.77			G10090_4312	241547
G10090_11590	105243944	Gm39653	0			G10090_11590	105243944	Gm39653	0			G10090_11590	105243944	Gm39653	0			G10090_11590	105243944	Gm39653	0			G10090_11590	105243944	Gm39653	0			G10090_11590	105243944	Gm39653	0			G10090_11590	105243944	Gm39653	0			G10090_11590	105243944	Gm39653	0			G10090_11590	105243944
G10090_1572	66394	Nosip	23.35			G10090_1572	66394	Nosip	23.44			G10090_1572	66394	Nosip	22.81			G10090_1572	66394	Nosip	23.71			G10090_1572	66394	Nosip	20.29			G10090_1572	66394	Nosip	18.6			G10090_1572	66394	Nosip	24.5			G10090_1572	66394	Nosip	24.35			G10090_1572	66394
G10090_7498	235028	Zfp426	4.54			G10090_7498	235028	Zfp426	4.82			G10090_7498	235028	Zfp426	3.98			G10090_7498	235028	Zfp426	6.18			G10090_7498	235028	Zfp426	4.09			G10090_7498	235028	Zfp426	4.68			G10090_7498	235028	Zfp426	5.48			G10090_7498	235028	Zfp426	5.37			G10090_7498	235028
G10090_33184	239766	Rtp1	0.03			G10090_33184	239766	Rtp1	0			G10090_33184	239766	Rtp1	0			G10090_33184	239766	Rtp1	0			G10090_33184	239766	Rtp1	0.06			G10090_33184	239766	Rtp1	0			G10090_33184	239766	Rtp1	0			G10090_33184	239766	Rtp1	0			G10090_33184	239766
G10090_24744	108167735	Gm46164	0.15			G10090_24744	108167735	Gm46164	0.15			G10090_24744	108167735	Gm46164	0.14			G10090_24744	108167735	Gm46164	0.1			G10090_24744	108167735	Gm46164	0			G10090_24744	108167735	Gm46164	0.1			G10090_24744	108167735	Gm46164	0.04			G10090_24744	108167735	Gm46164	0.08			G10090_24744	108167735
G10090_20299	102635552	Gm32856	0.23			G10090_20299	102635552	Gm32856	0.25			G10090_20299	102635552	Gm32856	0.35			G10090_20299	102635552	Gm32856	0.26			G10090_20299	102635552	Gm32856	0.14			G10090_20299	102635552	Gm32856	0.15			G10090_20299	102635552	Gm32856	0.48			G10090_20299	102635552	Gm32856	0.45			G10090_20299	102635552
G10090_18393	54678	Zfp108	0.76			G10090_18393	54678	Zfp108	1.03			G10090_18393	54678	Zfp108	1.11			G10090_18393	54678	Zfp108	1.04			G10090_18393	54678	Zfp108	0.63			G10090_18393	54678	Zfp108	1.14			G10090_18393	54678	Zfp108	0.8			G10090_18393	54678	Zfp108	0.79			G10090_18393	54678
G10090_15189	228368	Slc35c1	4.82			G10090_15189	228368	Slc35c1	5.66			G10090_15189	228368	Slc35c1	6.11			G10090_15189	228368	Slc35c1	5.07			G10090_15189	228368	Slc35c1	5.56			G10090_15189	228368	Slc35c1	4.49			G10090_15189	228368	Slc35c1	8.67			G10090_15189	228368	Slc35c1	9.01			G10090_15189	228368
G10090_2496	73916	Ift57	5.11			G10090_2496	73916	Ift57	4.46			G10090_2496	73916	Ift57	5.49			G10090_2496	73916	Ift57	5.77			G10090_2496	73916	Ift57	4.65			G10090_2496	73916	Ift57	5.69			G10090_2496	73916	Ift57	4.83			G10090_2496	73916	Ift57	5.18			G10090_2496	73916
G10090_15397	19057	Ppp3cc	25.12			G10090_15397	19057	Ppp3cc	24.08			G10090_15397	19057	Ppp3cc	25.65			G10090_15397	19057	Ppp3cc	23.64			G10090_15397	19057	Ppp3cc	26.37			G10090_15397	19057	Ppp3cc	30.62			G10090_15397	19057	Ppp3cc	27.59			G10090_15397	19057	Ppp3cc	29.38			G10090_15397	19057
G10090_24608	238673	Zfp367	6.87			G10090_24608	238673	Zfp367	7.36			G10090_24608	238673	Zfp367	8.18			G10090_24608	238673	Zfp367	7.56			G10090_24608	238673	Zfp367	6.9			G10090_24608	238673	Zfp367	8.7			G10090_24608	238673	Zfp367	9.39			G10090_24608	238673	Zfp367	11.11			G10090_24608	238673
G10090_25643	69202	Ptms	296.66			G10090_25643	69202	Ptms	207.71			G10090_25643	69202	Ptms	222.76			G10090_25643	69202	Ptms	218.47			G10090_25643	69202	Ptms	159.82			G10090_25643	69202	Ptms	185.82			G10090_25643	69202	Ptms	299.89			G10090_25643	69202	Ptms	271.86			G10090_25643	69202
G10090_15065	12062	Bdkrb2	0.26			G10090_15065	12062	Bdkrb2	0.35			G10090_15065	12062	Bdkrb2	0.06			G10090_15065	12062	Bdkrb2	0.26			G10090_15065	12062	Bdkrb2	0.07			G10090_15065	12062	Bdkrb2	0.21			G10090_15065	12062	Bdkrb2	0.96			G10090_15065	12062	Bdkrb2	0.56			G10090_15065	12062
G10090_10479	16818	Lck	0.26			G10090_10479	16818	Lck	0.1			G10090_10479	16818	Lck	0.37			G10090_10479	16818	Lck	0.15			G10090_10479	16818	Lck	0.29			G10090_10479	16818	Lck	0.75			G10090_10479	16818	Lck	0.39			G10090_10479	16818	Lck	0.52			G10090_10479	16818
G10090_28344	12572	Cdk7	3.62			G10090_28344	12572	Cdk7	4.49			G10090_28344	12572	Cdk7	4.39			G10090_28344	12572	Cdk7	3.79			G10090_28344	12572	Cdk7	3.44			G10090_28344	12572	Cdk7	4.02			G10090_28344	12572	Cdk7	5.63			G10090_28344	12572	Cdk7	4.52			G10090_28344	12572
G10090_27067	269614	Pank4	20.36			G10090_27067	269614	Pank4	18.36			G10090_27067	269614	Pank4	19.56			G10090_27067	269614	Pank4	21.05			G10090_27067	269614	Pank4	21.55			G10090_27067	269614	Pank4	16.32			G10090_27067	269614	Pank4	15.05			G10090_27067	269614	Pank4	11.53			G10090_27067	269614
G10090_23771	214764	Edrf1	2			G10090_23771	214764	Edrf1	3.4			G10090_23771	214764	Edrf1	2.84			G10090_23771	214764	Edrf1	2.91			G10090_23771	214764	Edrf1	2.91			G10090_23771	214764	Edrf1	3.04			G10090_23771	214764	Edrf1	2.91			G10090_23771	214764	Edrf1	3.72			G10090_23771	214764
G10090_6728	269608	Plekhg5	10.28			G10090_6728	269608	Plekhg5	8.66			G10090_6728	269608	Plekhg5	9.35			G10090_6728	269608	Plekhg5	10.3			G10090_6728	269608	Plekhg5	9.71			G10090_6728	269608	Plekhg5	8.37			G10090_6728	269608	Plekhg5	7.78			G10090_6728	269608	Plekhg5	7.92			G10090_6728	269608
G10090_20852	544922	Zkscan4	0.83			G10090_20852	544922	Zkscan4	0.82			G10090_20852	544922	Zkscan4	0.57			G10090_20852	544922	Zkscan4	0.51			G10090_20852	544922	Zkscan4	0.34			G10090_20852	544922	Zkscan4	0.71			G10090_20852	544922	Zkscan4	0.21			G10090_20852	544922	Zkscan4	0.24			G10090_20852	544922
G10090_5952	13179	Dcn	524.26			G10090_5952	13179	Dcn	448.8			G10090_5952	13179	Dcn	476.46			G10090_5952	13179	Dcn	426.24			G10090_5952	13179	Dcn	416.76			G10090_5952	13179	Dcn	432.6			G10090_5952	13179	Dcn	120.75			G10090_5952	13179	Dcn	145.16			G10090_5952	13179
G10090_6837	228026	Pdk1	24.02			G10090_6837	228026	Pdk1	30.56			G10090_6837	228026	Pdk1	27.78			G10090_6837	228026	Pdk1	30.19			G10090_6837	228026	Pdk1	31.76			G10090_6837	228026	Pdk1	30.65			G10090_6837	228026	Pdk1	24.11			G10090_6837	228026	Pdk1	19.69			G10090_6837	228026
G10090_18419	228866	Pcif1	12.35			G10090_18419	228866	Pcif1	11.84			G10090_18419	228866	Pcif1	11.91			G10090_18419	228866	Pcif1	12.11			G10090_18419	228866	Pcif1	11.6			G10090_18419	228866	Pcif1	9.02			G10090_18419	228866	Pcif1	12.36			G10090_18419	228866	Pcif1	13.64			G10090_18419	228866
G10090_24778	69938	Scrn1	3.15			G10090_24778	69938	Scrn1	3.56			G10090_24778	69938	Scrn1	3.12			G10090_24778	69938	Scrn1	3.58			G10090_24778	69938	Scrn1	3.45			G10090_24778	69938	Scrn1	3.49			G10090_24778	69938	Scrn1	3.1			G10090_24778	69938	Scrn1	1.59			G10090_24778	69938
G10090_17423	72022	Slc35f2	0			G10090_17423	72022	Slc35f2	0.05			G10090_17423	72022	Slc35f2	0			G10090_17423	72022	Slc35f2	0.14			G10090_17423	72022	Slc35f2	0			G10090_17423	72022	Slc35f2	0.09			G10090_17423	72022	Slc35f2	0.03			G10090_17423	72022	Slc35f2	0.06			G10090_17423	72022
G10090_17065	13119	Cyp4a14	0.05			G10090_17065	13119	Cyp4a14	0			G10090_17065	13119	Cyp4a14	0			G10090_17065	13119	Cyp4a14	0			G10090_17065	13119	Cyp4a14	0.13			G10090_17065	13119	Cyp4a14	0			G10090_17065	13119	Cyp4a14	0			G10090_17065	13119	Cyp4a14	0			G10090_17065	13119
G10090_4944	15468	Prmt2	7.13			G10090_4944	15468	Prmt2	7.94			G10090_4944	15468	Prmt2	7.06			G10090_4944	15468	Prmt2	8.39			G10090_4944	15468	Prmt2	8.04			G10090_4944	15468	Prmt2	7.98			G10090_4944	15468	Prmt2	26.04			G10090_4944	15468	Prmt2	26.37			G10090_4944	15468
G10090_11929	26400	Map2k7	27.51			G10090_11929	26400	Map2k7	31.58			G10090_11929	26400	Map2k7	30.48			G10090_11929	26400	Map2k7	31.6			G10090_11929	26400	Map2k7	28.58			G10090_11929	26400	Map2k7	27.13			G10090_11929	26400	Map2k7	27.34			G10090_11929	26400	Map2k7	26.58			G10090_11929	26400
G10090_28636	67543	Pabpc6	0			G10090_28636	67543	Pabpc6	0			G10090_28636	67543	Pabpc6	0			G10090_28636	67543	Pabpc6	0			G10090_28636	67543	Pabpc6	0			G10090_28636	67543	Pabpc6	0			G10090_28636	67543	Pabpc6	0			G10090_28636	67543	Pabpc6	0			G10090_28636	67543
G10090_18148	228775	Trib3	2.47			G10090_18148	228775	Trib3	1.46			G10090_18148	228775	Trib3	2.02			G10090_18148	228775	Trib3	1.7			G10090_18148	228775	Trib3	2.42			G10090_18148	228775	Trib3	1.72			G10090_18148	228775	Trib3	4.1			G10090_18148	228775	Trib3	2.26			G10090_18148	228775
G10090_32711	13168	Dbil5	0.38			G10090_32711	13168	Dbil5	0.38			G10090_32711	13168	Dbil5	0.54			G10090_32711	13168	Dbil5	0.19			G10090_32711	13168	Dbil5	0.17			G10090_32711	13168	Dbil5	0.78			G10090_32711	13168	Dbil5	0.14			G10090_32711	13168	Dbil5	0.15			G10090_32711	13168
G10090_1019	23939	Mapk7	5.87			G10090_1019	23939	Mapk7	4.78			G10090_1019	23939	Mapk7	5.64			G10090_1019	23939	Mapk7	5.6			G10090_1019	23939	Mapk7	4.52			G10090_1019	23939	Mapk7	4.71			G10090_1019	23939	Mapk7	8.54			G10090_1019	23939	Mapk7	10.51			G10090_1019	23939
G10090_4704	239188	Enox1	0.18			G10090_4704	239188	Enox1	0.21			G10090_4704	239188	Enox1	0.28			G10090_4704	239188	Enox1	0.15			G10090_4704	239188	Enox1	0.14			G10090_4704	239188	Enox1	0.16			G10090_4704	239188	Enox1	0.18			G10090_4704	239188	Enox1	0.18			G10090_4704	239188
G10090_26877	20818	Srprb	13.52			G10090_26877	20818	Srprb	15.32			G10090_26877	20818	Srprb	14.56			G10090_26877	20818	Srprb	15.1			G10090_26877	20818	Srprb	15			G10090_26877	20818	Srprb	13.73			G10090_26877	20818	Srprb	28.47			G10090_26877	20818	Srprb	24.21			G10090_26877	20818
G10090_827	109778	Blvra	14.93			G10090_827	109778	Blvra	11.97			G10090_827	109778	Blvra	15.85			G10090_827	109778	Blvra	15.24			G10090_827	109778	Blvra	10.49			G10090_827	109778	Blvra	13.63			G10090_827	109778	Blvra	16.19			G10090_827	109778	Blvra	15.93			G10090_827	109778
G10090_21587	69528	1700030J22Rik	0.04			G10090_21587	69528	1700030J22Rik	0.39			G10090_21587	69528	1700030J22Rik	0.04			G10090_21587	69528	1700030J22Rik	0.31			G10090_21587	69528	1700030J22Rik	0.17			G10090_21587	69528	1700030J22Rik	0.11			G10090_21587	69528	1700030J22Rik	0.19			G10090_21587	69528	1700030J22Rik	0.46			G10090_21587	69528
G10090_21393	68611	Mrpl28	85.87			G10090_21393	68611	Mrpl28	72.24			G10090_21393	68611	Mrpl28	76.67			G10090_21393	68611	Mrpl28	73.01			G10090_21393	68611	Mrpl28	79.78			G10090_21393	68611	Mrpl28	75.1			G10090_21393	68611	Mrpl28	62.61			G10090_21393	68611	Mrpl28	49.48			G10090_21393	68611
G10090_6465	13482	Dpp4	1.67			G10090_6465	13482	Dpp4	1.44			G10090_6465	13482	Dpp4	1.43			G10090_6465	13482	Dpp4	1.06			G10090_6465	13482	Dpp4	1.92			G10090_6465	13482	Dpp4	1.45			G10090_6465	13482	Dpp4	0.84			G10090_6465	13482	Dpp4	1.1			G10090_6465	13482
G10090_23627	15364	Hmga2	0.16			G10090_23627	15364	Hmga2	0			G10090_23627	15364	Hmga2	0.08			G10090_23627	15364	Hmga2	0.13			G10090_23627	15364	Hmga2	0.17			G10090_23627	15364	Hmga2	0.19			G10090_23627	15364	Hmga2	0.26			G10090_23627	15364	Hmga2	0.89			G10090_23627	15364
G10090_33567	121021	Cspg4	5.16			G10090_33567	121021	Cspg4	4.48			G10090_33567	121021	Cspg4	4.96			G10090_33567	121021	Cspg4	5.39			G10090_33567	121021	Cspg4	4.31			G10090_33567	121021	Cspg4	4.66			G10090_33567	121021	Cspg4	11.19			G10090_33567	121021	Cspg4	9.13			G10090_33567	121021
G10090_9184	26895	Cops7b	6.97			G10090_9184	26895	Cops7b	8.35			G10090_9184	26895	Cops7b	7.45			G10090_9184	26895	Cops7b	7.62			G10090_9184	26895	Cops7b	7.63			G10090_9184	26895	Cops7b	8.69			G10090_9184	26895	Cops7b	8.93			G10090_9184	26895	Cops7b	8.74			G10090_9184	26895
G10090_6612	223604	Kcnk9	0			G10090_6612	223604	Kcnk9	0			G10090_6612	223604	Kcnk9	0.02			G10090_6612	223604	Kcnk9	0			G10090_6612	223604	Kcnk9	0			G10090_6612	223604	Kcnk9	0.03			G10090_6612	223604	Kcnk9	0			G10090_6612	223604	Kcnk9	0			G10090_6612	223604
G10090_1478	102637099	Gm38495	8.34			G10090_1478	102637099	Gm38495	8.47			G10090_1478	102637099	Gm38495	8.97			G10090_1478	102637099	Gm38495	8.88			G10090_1478	102637099	Gm38495	8.14			G10090_1478	102637099	Gm38495	8.48			G10090_1478	102637099	Gm38495	9.22			G10090_1478	102637099	Gm38495	9.32			G10090_1478	102637099
G10090_25086	16638	Klra7	0.1			G10090_25086	16638	Klra7	0			G10090_25086	16638	Klra7	0.1			G10090_25086	16638	Klra7	0.3			G10090_25086	16638	Klra7	0			G10090_25086	16638	Klra7	0.1			G10090_25086	16638	Klra7	0.29			G10090_25086	16638	Klra7	0.38			G10090_25086	16638
G10090_1170	17250	Abcc1	8			G10090_1170	17250	Abcc1	6.64			G10090_1170	17250	Abcc1	7.76			G10090_1170	17250	Abcc1	8.23			G10090_1170	17250	Abcc1	7.08			G10090_1170	17250	Abcc1	6.43			G10090_1170	17250	Abcc1	14.15			G10090_1170	17250	Abcc1	12.66			G10090_1170	17250
G10090_12381	20620	Plk2	12.83			G10090_12381	20620	Plk2	10.61			G10090_12381	20620	Plk2	18.85			G10090_12381	20620	Plk2	14.53			G10090_12381	20620	Plk2	8.39			G10090_12381	20620	Plk2	11.45			G10090_12381	20620	Plk2	23.09			G10090_12381	20620	Plk2	47.79			G10090_12381	20620
G10090_7492	633640	Tmem267	22.2			G10090_7492	633640	Tmem267	16.73			G10090_7492	633640	Tmem267	14.04			G10090_7492	633640	Tmem267	12.61			G10090_7492	633640	Tmem267	25.73			G10090_7492	633640	Tmem267	10.76			G10090_7492	633640	Tmem267	14.94			G10090_7492	633640	Tmem267	17.53			G10090_7492	633640
G10090_5571	56187	Rabggta	10.96			G10090_5571	56187	Rabggta	7.83			G10090_5571	56187	Rabggta	10.43			G10090_5571	56187	Rabggta	8.36			G10090_5571	56187	Rabggta	9.2			G10090_5571	56187	Rabggta	9.65			G10090_5571	56187	Rabggta	11.74			G10090_5571	56187	Rabggta	11.94			G10090_5571	56187
G10090_24298	81014	Vmn1r58	12.77			G10090_24298	81014	Vmn1r58	13.79			G10090_24298	81014	Vmn1r58	12.37			G10090_24298	81014	Vmn1r58	15.01			G10090_24298	81014	Vmn1r58	10.2			G10090_24298	81014	Vmn1r58	12.42			G10090_24298	81014	Vmn1r58	10.43			G10090_24298	81014	Vmn1r58	9.53			G10090_24298	81014
G10090_25229	22666	Zbtb14	6.45			G10090_25229	22666	Zbtb14	5.8			G10090_25229	22666	Zbtb14	7.51			G10090_25229	22666	Zbtb14	8.69			G10090_25229	22666	Zbtb14	6.42			G10090_25229	22666	Zbtb14	6.96			G10090_25229	22666	Zbtb14	4.8			G10090_25229	22666	Zbtb14	5.74			G10090_25229	22666
G10090_1978	76809	Bri3bp	19.41			G10090_1978	76809	Bri3bp	21.89			G10090_1978	76809	Bri3bp	20.27			G10090_1978	76809	Bri3bp	17.98			G10090_1978	76809	Bri3bp	24.63			G10090_1978	76809	Bri3bp	20.1			G10090_1978	76809	Bri3bp	13.45			G10090_1978	76809	Bri3bp	11.22			G10090_1978	76809
G10090_27551	67887	Saraf	157.97			G10090_27551	67887	Saraf	162.5			G10090_27551	67887	Saraf	171.74			G10090_27551	67887	Saraf	166.48			G10090_27551	67887	Saraf	182.53			G10090_27551	67887	Saraf	176.64			G10090_27551	67887	Saraf	110.09			G10090_27551	67887	Saraf	90.91			G10090_27551	67887
G10090_20554	17436	Me1	59.26			G10090_20554	17436	Me1	66.48			G10090_20554	17436	Me1	68.16			G10090_20554	17436	Me1	57.84			G10090_20554	17436	Me1	74.13			G10090_20554	17436	Me1	76.18			G10090_20554	17436	Me1	43.58			G10090_20554	17436	Me1	40.42			G10090_20554	17436
G10090_1193	76770	2010005H15Rik	0.21			G10090_1193	76770	2010005H15Rik	0.2			G10090_1193	76770	2010005H15Rik	0			G10090_1193	76770	2010005H15Rik	0			G10090_1193	76770	2010005H15Rik	0			G10090_1193	76770	2010005H15Rik	0			G10090_1193	76770	2010005H15Rik	0			G10090_1193	76770	2010005H15Rik	0.45			G10090_1193	76770
G10090_27941	214240	Disp2	0.02			G10090_27941	214240	Disp2	0.07			G10090_27941	214240	Disp2	0			G10090_27941	214240	Disp2	0.02			G10090_27941	214240	Disp2	0.02			G10090_27941	214240	Disp2	0.03			G10090_27941	214240	Disp2	0.13			G10090_27941	214240	Disp2	0.15			G10090_27941	214240
G10090_11292	12771	Ccr3	0			G10090_11292	12771	Ccr3	0			G10090_11292	12771	Ccr3	0.09			G10090_11292	12771	Ccr3	0.09			G10090_11292	12771	Ccr3	0.04			G10090_11292	12771	Ccr3	0.14			G10090_11292	12771	Ccr3	0.1			G10090_11292	12771	Ccr3	0.14			G10090_11292	12771
G10090_15210	17387	Mmp14	6.44			G10090_15210	17387	Mmp14	11.89			G10090_15210	17387	Mmp14	7.64			G10090_15210	17387	Mmp14	8.79			G10090_15210	17387	Mmp14	9.65			G10090_15210	17387	Mmp14	14.14			G10090_15210	17387	Mmp14	38.31			G10090_15210	17387	Mmp14	32.92			G10090_15210	17387
G10090_2738	78781	Zc3hav1	7.72			G10090_2738	78781	Zc3hav1	6.89			G10090_2738	78781	Zc3hav1	8.36			G10090_2738	78781	Zc3hav1	8.22			G10090_2738	78781	Zc3hav1	6.24			G10090_2738	78781	Zc3hav1	7.09			G10090_2738	78781	Zc3hav1	12.52			G10090_2738	78781	Zc3hav1	12.39			G10090_2738	78781
G10090_27281	14997	H2-M9	0			G10090_27281	14997	H2-M9	0			G10090_27281	14997	H2-M9	0			G10090_27281	14997	H2-M9	0			G10090_27281	14997	H2-M9	0			G10090_27281	14997	H2-M9	0			G10090_27281	14997	H2-M9	0			G10090_27281	14997	H2-M9	0			G10090_27281	14997
G10090_27761	20641	Snrpd1	25.39			G10090_27761	20641	Snrpd1	20.03			G10090_27761	20641	Snrpd1	21.42			G10090_27761	20641	Snrpd1	22.7			G10090_27761	20641	Snrpd1	16.54			G10090_27761	20641	Snrpd1	18.2			G10090_27761	20641	Snrpd1	48.47			G10090_27761	20641	Snrpd1	54.71			G10090_27761	20641
G10090_21725	105245580	A930018O16Rik	0.12			G10090_21725	105245580	A930018O16Rik	0.12			G10090_21725	105245580	A930018O16Rik	0.34			G10090_21725	105245580	A930018O16Rik	0.7			G10090_21725	105245580	A930018O16Rik	0.43			G10090_21725	105245580	A930018O16Rik	0.24			G10090_21725	105245580	A930018O16Rik	0.53			G10090_21725	105245580	A930018O16Rik	0.09			G10090_21725	105245580
G10090_9144	17001	Ltc4s	7.93			G10090_9144	17001	Ltc4s	6.19			G10090_9144	17001	Ltc4s	4.8			G10090_9144	17001	Ltc4s	4.69			G10090_9144	17001	Ltc4s	4.97			G10090_9144	17001	Ltc4s	3.48			G10090_9144	17001	Ltc4s	4.05			G10090_9144	17001	Ltc4s	3.68			G10090_9144	17001
G10090_6385	637898	Vmn2r60	0			G10090_6385	637898	Vmn2r60	0			G10090_6385	637898	Vmn2r60	0			G10090_6385	637898	Vmn2r60	0			G10090_6385	637898	Vmn2r60	0			G10090_6385	637898	Vmn2r60	0			G10090_6385	637898	Vmn2r60	0			G10090_6385	637898	Vmn2r60	0			G10090_6385	637898
G10090_18116	100040335	Gm20836	0			G10090_18116	100040335	Gm20836	0			G10090_18116	100040335	Gm20836	0			G10090_18116	100040335	Gm20836	0			G10090_18116	100040335	Gm20836	0			G10090_18116	100040335	Gm20836	0			G10090_18116	100040335	Gm20836	0			G10090_18116	100040335	Gm20836	0			G10090_18116	100040335
G10090_3363	19325	Rab10	47.71			G10090_3363	19325	Rab10	67.82			G10090_3363	19325	Rab10	57.85			G10090_3363	19325	Rab10	55.28			G10090_3363	19325	Rab10	61.25			G10090_3363	19325	Rab10	73.44			G10090_3363	19325	Rab10	54.6			G10090_3363	19325	Rab10	58.6			G10090_3363	19325
G10090_3593	213582	Map9	0.53			G10090_3593	213582	Map9	0.69			G10090_3593	213582	Map9	0.47			G10090_3593	213582	Map9	0.73			G10090_3593	213582	Map9	0.39			G10090_3593	213582	Map9	0.44			G10090_3593	213582	Map9	0.83			G10090_3593	213582	Map9	1.02			G10090_3593	213582
G10090_33463	100039042	Gm2016	0			G10090_33463	100039042	Gm2016	0			G10090_33463	100039042	Gm2016	0			G10090_33463	100039042	Gm2016	0			G10090_33463	100039042	Gm2016	0			G10090_33463	100039042	Gm2016	0			G10090_33463	100039042	Gm2016	0			G10090_33463	100039042	Gm2016	0			G10090_33463	100039042
G10090_13395	18045	Nfyb	4.38			G10090_13395	18045	Nfyb	5.15			G10090_13395	18045	Nfyb	6.15			G10090_13395	18045	Nfyb	5.51			G10090_13395	18045	Nfyb	5.01			G10090_13395	18045	Nfyb	5.89			G10090_13395	18045	Nfyb	5.99			G10090_13395	18045	Nfyb	5.48			G10090_13395	18045
G10090_25739	12700	Cish	27.44			G10090_25739	12700	Cish	34.47			G10090_25739	12700	Cish	26.77			G10090_25739	12700	Cish	31.47			G10090_25739	12700	Cish	36.26			G10090_25739	12700	Cish	33.91			G10090_25739	12700	Cish	44.13			G10090_25739	12700	Cish	28.59			G10090_25739	12700
G10090_14598	66048	Emc6	59.52			G10090_14598	66048	Emc6	46.46			G10090_14598	66048	Emc6	47.02			G10090_14598	66048	Emc6	50.25			G10090_14598	66048	Emc6	53.99			G10090_14598	66048	Emc6	52.38			G10090_14598	66048	Emc6	65.18			G10090_14598	66048	Emc6	53.92			G10090_14598	66048
G10090_18425	230622	Skint6	0			G10090_18425	230622	Skint6	0			G10090_18425	230622	Skint6	0			G10090_18425	230622	Skint6	0			G10090_18425	230622	Skint6	0			G10090_18425	230622	Skint6	0			G10090_18425	230622	Skint6	0.02			G10090_18425	230622	Skint6	0.02			G10090_18425	230622
G10090_10001	407785	Ndufs6	822.56			G10090_10001	407785	Ndufs6	515.8			G10090_10001	407785	Ndufs6	541.2			G10090_10001	407785	Ndufs6	584.54			G10090_10001	407785	Ndufs6	479.14			G10090_10001	407785	Ndufs6	510.09			G10090_10001	407785	Ndufs6	341.91			G10090_10001	407785	Ndufs6	302.42			G10090_10001	407785
G10090_5934	224432	Scaf4	6.45			G10090_5934	224432	Scaf4	7.61			G10090_5934	224432	Scaf4	6.76			G10090_5934	224432	Scaf4	8.83			G10090_5934	224432	Scaf4	7.48			G10090_5934	224432	Scaf4	7.04			G10090_5934	224432	Scaf4	6.92			G10090_5934	224432	Scaf4	7.86			G10090_5934	224432
G10090_20799	20254	Scg2	0			G10090_20799	20254	Scg2	0			G10090_20799	20254	Scg2	0			G10090_20799	20254	Scg2	0			G10090_20799	20254	Scg2	0			G10090_20799	20254	Scg2	0			G10090_20799	20254	Scg2	0.03			G10090_20799	20254	Scg2	0.03			G10090_20799	20254
G10090_28792	434434	Gm5621	0			G10090_28792	434434	Gm5621	0.24			G10090_28792	434434	Gm5621	0			G10090_28792	434434	Gm5621	0			G10090_28792	434434	Gm5621	0			G10090_28792	434434	Gm5621	0			G10090_28792	434434	Gm5621	0			G10090_28792	434434	Gm5621	0.03			G10090_28792	434434
G10090_11131	20148	Dhrs3	106.98			G10090_11131	20148	Dhrs3	88.87			G10090_11131	20148	Dhrs3	108.67			G10090_11131	20148	Dhrs3	120.28			G10090_11131	20148	Dhrs3	79.64			G10090_11131	20148	Dhrs3	87.55			G10090_11131	20148	Dhrs3	49.74			G10090_11131	20148	Dhrs3	40.49			G10090_11131	20148
G10090_9006	19281	Ptprt	0			G10090_9006	19281	Ptprt	0			G10090_9006	19281	Ptprt	0			G10090_9006	19281	Ptprt	0.01			G10090_9006	19281	Ptprt	0.02			G10090_9006	19281	Ptprt	0.01			G10090_9006	19281	Ptprt	0.03			G10090_9006	19281	Ptprt	0.01			G10090_9006	19281
G10090_16789	73809	Satl1	0			G10090_16789	73809	Satl1	0			G10090_16789	73809	Satl1	0			G10090_16789	73809	Satl1	0			G10090_16789	73809	Satl1	0			G10090_16789	73809	Satl1	0			G10090_16789	73809	Satl1	0			G10090_16789	73809	Satl1	0			G10090_16789	73809
G10090_12698	237523	Ptprq	0			G10090_12698	237523	Ptprq	0			G10090_12698	237523	Ptprq	0			G10090_12698	237523	Ptprq	0			G10090_12698	237523	Ptprq	0			G10090_12698	237523	Ptprq	0			G10090_12698	237523	Ptprq	0			G10090_12698	237523	Ptprq	0			G10090_12698	237523
G10090_2524	16841	Lect2	0			G10090_2524	16841	Lect2	0			G10090_2524	16841	Lect2	0.12			G10090_2524	16841	Lect2	0			G10090_2524	16841	Lect2	0			G10090_2524	16841	Lect2	0.12			G10090_2524	16841	Lect2	0.18			G10090_2524	16841	Lect2	0.84			G10090_2524	16841
G10090_6186	11448	Chrne	0			G10090_6186	11448	Chrne	0			G10090_6186	11448	Chrne	0			G10090_6186	11448	Chrne	0.06			G10090_6186	11448	Chrne	0			G10090_6186	11448	Chrne	0			G10090_6186	11448	Chrne	0.1			G10090_6186	11448	Chrne	0.05			G10090_6186	11448
G10090_28472	15898	Icam5	0.07			G10090_28472	15898	Icam5	0.03			G10090_28472	15898	Icam5	0			G10090_28472	15898	Icam5	0			G10090_28472	15898	Icam5	0.03			G10090_28472	15898	Icam5	0			G10090_28472	15898	Icam5	0			G10090_28472	15898	Icam5	0.03			G10090_28472	15898
G10090_27612	13448	Dok1	3.33			G10090_27612	13448	Dok1	2.57			G10090_27612	13448	Dok1	2.45			G10090_27612	13448	Dok1	2.96			G10090_27612	13448	Dok1	2.77			G10090_27612	13448	Dok1	2.48			G10090_27612	13448	Dok1	9.63			G10090_27612	13448	Dok1	7.88			G10090_27612	13448
G10090_31347	12951	Crx	0.24			G10090_31347	12951	Crx	0.09			G10090_31347	12951	Crx	0.04			G10090_31347	12951	Crx	0.24			G10090_31347	12951	Crx	0.31			G10090_31347	12951	Crx	0.19			G10090_31347	12951	Crx	0.29			G10090_31347	12951	Crx	0			G10090_31347	12951
G10090_27087	66085	Eif3f	152.6			G10090_27087	66085	Eif3f	136.45			G10090_27087	66085	Eif3f	134.45			G10090_27087	66085	Eif3f	140.5			G10090_27087	66085	Eif3f	144.3			G10090_27087	66085	Eif3f	128.01			G10090_27087	66085	Eif3f	145.36			G10090_27087	66085	Eif3f	136.45			G10090_27087	66085
G10090_24097	117149	Tirap	3.11			G10090_24097	117149	Tirap	3.55			G10090_24097	117149	Tirap	2.97			G10090_24097	117149	Tirap	3.02			G10090_24097	117149	Tirap	2.87			G10090_24097	117149	Tirap	3.5			G10090_24097	117149	Tirap	4.29			G10090_24097	117149	Tirap	4.77			G10090_24097	117149
G10090_11836	67161	Sclt1	2.97			G10090_11836	67161	Sclt1	3.61			G10090_11836	67161	Sclt1	3.52			G10090_11836	67161	Sclt1	3.16			G10090_11836	67161	Sclt1	2.85			G10090_11836	67161	Sclt1	3.81			G10090_11836	67161	Sclt1	3.21			G10090_11836	67161	Sclt1	2.48			G10090_11836	67161
G10090_8135	77771	Csrnp3	0			G10090_8135	77771	Csrnp3	0.07			G10090_8135	77771	Csrnp3	0.03			G10090_8135	77771	Csrnp3	0.04			G10090_8135	77771	Csrnp3	0.03			G10090_8135	77771	Csrnp3	0.04			G10090_8135	77771	Csrnp3	0.02			G10090_8135	77771	Csrnp3	0.01			G10090_8135	77771
G10090_27414	18570	Pdcd6	27.36			G10090_27414	18570	Pdcd6	23.47			G10090_27414	18570	Pdcd6	28.14			G10090_27414	18570	Pdcd6	25.96			G10090_27414	18570	Pdcd6	21.85			G10090_27414	18570	Pdcd6	28.24			G10090_27414	18570	Pdcd6	33.27			G10090_27414	18570	Pdcd6	34.67			G10090_27414	18570
G10090_7994	11789	Apc	3.27			G10090_7994	11789	Apc	4.25			G10090_7994	11789	Apc	3.85			G10090_7994	11789	Apc	4.15			G10090_7994	11789	Apc	3.5			G10090_7994	11789	Apc	4.15			G10090_7994	11789	Apc	4.67			G10090_7994	11789	Apc	5.62			G10090_7994	11789
G10090_28759	18008	Nes	5.87			G10090_28759	18008	Nes	5.83			G10090_28759	18008	Nes	6.06			G10090_28759	18008	Nes	5.93			G10090_28759	18008	Nes	4.75			G10090_28759	18008	Nes	5.49			G10090_28759	18008	Nes	38.59			G10090_28759	18008	Nes	33.36			G10090_28759	18008
G10090_2329	77701	Lcn12	0			G10090_2329	77701	Lcn12	0			G10090_2329	77701	Lcn12	0			G10090_2329	77701	Lcn12	0			G10090_2329	77701	Lcn12	0			G10090_2329	77701	Lcn12	0			G10090_2329	77701	Lcn12	0			G10090_2329	77701	Lcn12	0			G10090_2329	77701
G10090_4678	20355	Sema4f	0.59			G10090_4678	20355	Sema4f	0.32			G10090_4678	20355	Sema4f	0.45			G10090_4678	20355	Sema4f	0.78			G10090_4678	20355	Sema4f	0.35			G10090_4678	20355	Sema4f	0.39			G10090_4678	20355	Sema4f	0.76			G10090_4678	20355	Sema4f	0.26			G10090_4678	20355
G10090_13259	18508	Pax6	0.05			G10090_13259	18508	Pax6	0.1			G10090_13259	18508	Pax6	0.05			G10090_13259	18508	Pax6	0.08			G10090_13259	18508	Pax6	0			G10090_13259	18508	Pax6	0.1			G10090_13259	18508	Pax6	0.13			G10090_13259	18508	Pax6	0.04			G10090_13259	18508
G10090_137	13101	Cyp2d10	0			G10090_137	13101	Cyp2d10	0			G10090_137	13101	Cyp2d10	0			G10090_137	13101	Cyp2d10	0			G10090_137	13101	Cyp2d10	0.2			G10090_137	13101	Cyp2d10	0			G10090_137	13101	Cyp2d10	0			G10090_137	13101	Cyp2d10	0			G10090_137	13101
G10090_25458	18399	Slc22a6	0			G10090_25458	18399	Slc22a6	0			G10090_25458	18399	Slc22a6	0			G10090_25458	18399	Slc22a6	0			G10090_25458	18399	Slc22a6	0			G10090_25458	18399	Slc22a6	0			G10090_25458	18399	Slc22a6	0			G10090_25458	18399	Slc22a6	0			G10090_25458	18399
G10090_30927	18590	Pdgfa	21.91			G10090_30927	18590	Pdgfa	18.38			G10090_30927	18590	Pdgfa	21.67			G10090_30927	18590	Pdgfa	18.94			G10090_30927	18590	Pdgfa	22.19			G10090_30927	18590	Pdgfa	19.91			G10090_30927	18590	Pdgfa	44.16			G10090_30927	18590	Pdgfa	27.85			G10090_30927	18590
G10090_8407	232878	Zscan22	2.89			G10090_8407	232878	Zscan22	3.79			G10090_8407	232878	Zscan22	3.26			G10090_8407	232878	Zscan22	2.98			G10090_8407	232878	Zscan22	3			G10090_8407	232878	Zscan22	3.56			G10090_8407	232878	Zscan22	3			G10090_8407	232878	Zscan22	4.11			G10090_8407	232878
G10090_9500	11857	Arhgdib	41.73			G10090_9500	11857	Arhgdib	42.43			G10090_9500	11857	Arhgdib	46.25			G10090_9500	11857	Arhgdib	45.99			G10090_9500	11857	Arhgdib	31			G10090_9500	11857	Arhgdib	45.3			G10090_9500	11857	Arhgdib	77.23			G10090_9500	11857	Arhgdib	108.41			G10090_9500	11857
G10090_21243	67370	Zfp606	4.45			G10090_21243	67370	Zfp606	4.12			G10090_21243	67370	Zfp606	5.61			G10090_21243	67370	Zfp606	4.96			G10090_21243	67370	Zfp606	4.21			G10090_21243	67370	Zfp606	4.04			G10090_21243	67370	Zfp606	2.48			G10090_21243	67370	Zfp606	1.99			G10090_21243	67370
G10090_21542	56217	Mpp5	5.3			G10090_21542	56217	Mpp5	4.52			G10090_21542	56217	Mpp5	6			G10090_21542	56217	Mpp5	5.93			G10090_21542	56217	Mpp5	4.64			G10090_21542	56217	Mpp5	4.92			G10090_21542	56217	Mpp5	6.49			G10090_21542	56217	Mpp5	7.73			G10090_21542	56217
G10090_29516	12331	Cap1	37.9			G10090_29516	12331	Cap1	35.01			G10090_29516	12331	Cap1	37.8			G10090_29516	12331	Cap1	39.4			G10090_29516	12331	Cap1	29.77			G10090_29516	12331	Cap1	34.96			G10090_29516	12331	Cap1	79.2			G10090_29516	12331	Cap1	94.99			G10090_29516	12331
G10090_28571	230235	Frrs1l	0			G10090_28571	230235	Frrs1l	0.03			G10090_28571	230235	Frrs1l	0.03			G10090_28571	230235	Frrs1l	0			G10090_28571	230235	Frrs1l	0			G10090_28571	230235	Frrs1l	0			G10090_28571	230235	Frrs1l	0			G10090_28571	230235	Frrs1l	0			G10090_28571	230235
G10090_18216	66377	Ndufc1	759.46			G10090_18216	66377	Ndufc1	420.5			G10090_18216	66377	Ndufc1	504.76			G10090_18216	66377	Ndufc1	536.35			G10090_18216	66377	Ndufc1	392.71			G10090_18216	66377	Ndufc1	333.72			G10090_18216	66377	Ndufc1	321.1			G10090_18216	66377	Ndufc1	280.84			G10090_18216	66377
G10090_4866	75410	Kmt2b	6.84			G10090_4866	75410	Kmt2b	6.73			G10090_4866	75410	Kmt2b	7.83			G10090_4866	75410	Kmt2b	8.6			G10090_4866	75410	Kmt2b	6.3			G10090_4866	75410	Kmt2b	5.45			G10090_4866	75410	Kmt2b	7.25			G10090_4866	75410	Kmt2b	7.64			G10090_4866	75410
G10090_1234	56708	Clcf1	0.96			G10090_1234	56708	Clcf1	1.29			G10090_1234	56708	Clcf1	1.62			G10090_1234	56708	Clcf1	1.84			G10090_1234	56708	Clcf1	1.72			G10090_1234	56708	Clcf1	1.38			G10090_1234	56708	Clcf1	12.27			G10090_1234	56708	Clcf1	16.72			G10090_1234	56708
G10090_2874	100609	Nsun5	5.06			G10090_2874	100609	Nsun5	4.99			G10090_2874	100609	Nsun5	5.22			G10090_2874	100609	Nsun5	6.52			G10090_2874	100609	Nsun5	5.58			G10090_2874	100609	Nsun5	4.86			G10090_2874	100609	Nsun5	8.93			G10090_2874	100609	Nsun5	8.18			G10090_2874	100609
G10090_33193	15398	Hoxa13	0			G10090_33193	15398	Hoxa13	0			G10090_33193	15398	Hoxa13	0			G10090_33193	15398	Hoxa13	0			G10090_33193	15398	Hoxa13	0.07			G10090_33193	15398	Hoxa13	0			G10090_33193	15398	Hoxa13	0			G10090_33193	15398	Hoxa13	0			G10090_33193	15398
G10090_9230	104027	Synpo	48.48			G10090_9230	104027	Synpo	42.76			G10090_9230	104027	Synpo	62.79			G10090_9230	104027	Synpo	64.05			G10090_9230	104027	Synpo	54.63			G10090_9230	104027	Synpo	47.37			G10090_9230	104027	Synpo	48.02			G10090_9230	104027	Synpo	41.08			G10090_9230	104027
G10090_30007	105242869	Gm38958	0.18			G10090_30007	105242869	Gm38958	0.54			G10090_30007	105242869	Gm38958	0.84			G10090_30007	105242869	Gm38958	0.18			G10090_30007	105242869	Gm38958	0.5			G10090_30007	105242869	Gm38958	0.19			G10090_30007	105242869	Gm38958	0.81			G10090_30007	105242869	Gm38958	0.28			G10090_30007	105242869
G10090_3004	52551	Sgta	71.42			G10090_3004	52551	Sgta	62.26			G10090_3004	52551	Sgta	64.61			G10090_3004	52551	Sgta	63.27			G10090_3004	52551	Sgta	63.62			G10090_3004	52551	Sgta	52.05			G10090_3004	52551	Sgta	69.2			G10090_3004	52551	Sgta	57.2			G10090_3004	52551
G10090_361	12153	Bmp1	22.02			G10090_361	12153	Bmp1	19.56			G10090_361	12153	Bmp1	20.84			G10090_361	12153	Bmp1	21.5			G10090_361	12153	Bmp1	19.41			G10090_361	12153	Bmp1	19.57			G10090_361	12153	Bmp1	34.3			G10090_361	12153	Bmp1	31.79			G10090_361	12153
G10090_29492	114679	Selenom	50.72			G10090_29492	114679	Selenom	35.71			G10090_29492	114679	Selenom	30.15			G10090_29492	114679	Selenom	35.03			G10090_29492	114679	Selenom	31.24			G10090_29492	114679	Selenom	31.74			G10090_29492	114679	Selenom	51.81			G10090_29492	114679	Selenom	35.44			G10090_29492	114679
G10090_1766	434008	Tmem178b	0.06			G10090_1766	434008	Tmem178b	0.1			G10090_1766	434008	Tmem178b	0.08			G10090_1766	434008	Tmem178b	0.05			G10090_1766	434008	Tmem178b	0.03			G10090_1766	434008	Tmem178b	0.07			G10090_1766	434008	Tmem178b	0			G10090_1766	434008	Tmem178b	0.02			G10090_1766	434008
G10090_33398	226999	Slc9a2	0.82			G10090_33398	226999	Slc9a2	2.06			G10090_33398	226999	Slc9a2	0.87			G10090_33398	226999	Slc9a2	0.5			G10090_33398	226999	Slc9a2	1.25			G10090_33398	226999	Slc9a2	1.64			G10090_33398	226999	Slc9a2	1.17			G10090_33398	226999	Slc9a2	1.07			G10090_33398	226999
G10090_28900	102637020	Gm33933	0			G10090_28900	102637020	Gm33933	0			G10090_28900	102637020	Gm33933	0			G10090_28900	102637020	Gm33933	0			G10090_28900	102637020	Gm33933	0.2			G10090_28900	102637020	Gm33933	0.15			G10090_28900	102637020	Gm33933	0			G10090_28900	102637020	Gm33933	0			G10090_28900	102637020
G10090_5426	245386	Tmem255a	0.56			G10090_5426	245386	Tmem255a	0.64			G10090_5426	245386	Tmem255a	1.14			G10090_5426	245386	Tmem255a	1.64			G10090_5426	245386	Tmem255a	0.23			G10090_5426	245386	Tmem255a	0.6			G10090_5426	245386	Tmem255a	0.38			G10090_5426	245386	Tmem255a	0.24			G10090_5426	245386
G10090_20958	73078	Pmpcb	121.47			G10090_20958	73078	Pmpcb	107.65			G10090_20958	73078	Pmpcb	112.25			G10090_20958	73078	Pmpcb	109.32			G10090_20958	73078	Pmpcb	124.08			G10090_20958	73078	Pmpcb	119.76			G10090_20958	73078	Pmpcb	87.39			G10090_20958	73078	Pmpcb	77.4			G10090_20958	73078
G10090_6754	76933	Ifi27l2a	104.71			G10090_6754	76933	Ifi27l2a	31.34			G10090_6754	76933	Ifi27l2a	40.79			G10090_6754	76933	Ifi27l2a	63.75			G10090_6754	76933	Ifi27l2a	37.99			G10090_6754	76933	Ifi27l2a	49.64			G10090_6754	76933	Ifi27l2a	118.17			G10090_6754	76933	Ifi27l2a	129.52			G10090_6754	76933
G10090_3306	20392	Sgce	15.5			G10090_3306	20392	Sgce	15.25			G10090_3306	20392	Sgce	13.97			G10090_3306	20392	Sgce	14.69			G10090_3306	20392	Sgce	12.79			G10090_3306	20392	Sgce	15.62			G10090_3306	20392	Sgce	11.55			G10090_3306	20392	Sgce	13.38			G10090_3306	20392
G10090_15959	11604	Agrp	0.16			G10090_15959	11604	Agrp	0.27			G10090_15959	11604	Agrp	0.39			G10090_15959	11604	Agrp	0.14			G10090_15959	11604	Agrp	0.15			G10090_15959	11604	Agrp	0			G10090_15959	11604	Agrp	0.1			G10090_15959	11604	Agrp	0			G10090_15959	11604
G10090_21924	102632688	Gm30694	0.02			G10090_21924	102632688	Gm30694	0			G10090_21924	102632688	Gm30694	0			G10090_21924	102632688	Gm30694	0			G10090_21924	102632688	Gm30694	0			G10090_21924	102632688	Gm30694	0			G10090_21924	102632688	Gm30694	0			G10090_21924	102632688	Gm30694	0			G10090_21924	102632688
G10090_13063	14461	Gata2	12.37			G10090_13063	14461	Gata2	10.76			G10090_13063	14461	Gata2	9.58			G10090_13063	14461	Gata2	11.17			G10090_13063	14461	Gata2	9.9			G10090_13063	14461	Gata2	8.5			G10090_13063	14461	Gata2	5.39			G10090_13063	14461	Gata2	5.88			G10090_13063	14461
G10090_31073	14938	Gzma	0.36			G10090_31073	14938	Gzma	0.12			G10090_31073	14938	Gzma	0.58			G10090_31073	14938	Gzma	0.36			G10090_31073	14938	Gzma	0.33			G10090_31073	14938	Gzma	0.25			G10090_31073	14938	Gzma	0.82			G10090_31073	14938	Gzma	0.93			G10090_31073	14938
G10090_33198	108168096	Gm46425	0			G10090_33198	108168096	Gm46425	0			G10090_33198	108168096	Gm46425	0			G10090_33198	108168096	Gm46425	0			G10090_33198	108168096	Gm46425	0			G10090_33198	108168096	Gm46425	0			G10090_33198	108168096	Gm46425	0			G10090_33198	108168096	Gm46425	0.05			G10090_33198	108168096
G10090_26833	100039672	Msmp	0.32			G10090_26833	100039672	Msmp	0			G10090_26833	100039672	Msmp	0			G10090_26833	100039672	Msmp	0			G10090_26833	100039672	Msmp	0			G10090_26833	100039672	Msmp	0.67			G10090_26833	100039672	Msmp	0			G10090_26833	100039672	Msmp	0			G10090_26833	100039672
G10090_25436	67075	Magt1	10.9			G10090_25436	67075	Magt1	13.11			G10090_25436	67075	Magt1	11.89			G10090_25436	67075	Magt1	10.82			G10090_25436	67075	Magt1	12.19			G10090_25436	67075	Magt1	13.47			G10090_25436	67075	Magt1	19.31			G10090_25436	67075	Magt1	17.11			G10090_25436	67075
G10090_3282	78752	Csgalnact2	9.23			G10090_3282	78752	Csgalnact2	8.04			G10090_3282	78752	Csgalnact2	7.94			G10090_3282	78752	Csgalnact2	8.74			G10090_3282	78752	Csgalnact2	7.12			G10090_3282	78752	Csgalnact2	7.37			G10090_3282	78752	Csgalnact2	9.99			G10090_3282	78752	Csgalnact2	9.32			G10090_3282	78752
G10090_2190	15450	Lipc	0			G10090_2190	15450	Lipc	0.19			G10090_2190	15450	Lipc	0.06			G10090_2190	15450	Lipc	0			G10090_2190	15450	Lipc	0.15			G10090_2190	15450	Lipc	0			G10090_2190	15450	Lipc	0			G10090_2190	15450	Lipc	0.05			G10090_2190	15450
G10090_14512	404289	Vmn1r181	0.39			G10090_14512	404289	Vmn1r181	0			G10090_14512	404289	Vmn1r181	0			G10090_14512	404289	Vmn1r181	0.1			G10090_14512	404289	Vmn1r181	0			G10090_14512	404289	Vmn1r181	0.1			G10090_14512	404289	Vmn1r181	0			G10090_14512	404289	Vmn1r181	0.15			G10090_14512	404289
G10090_9194	319653	Slc25a40	3.96			G10090_9194	319653	Slc25a40	4.73			G10090_9194	319653	Slc25a40	5.34			G10090_9194	319653	Slc25a40	4.15			G10090_9194	319653	Slc25a40	3.88			G10090_9194	319653	Slc25a40	5.14			G10090_9194	319653	Slc25a40	5.39			G10090_9194	319653	Slc25a40	4.21			G10090_9194	319653
G10090_8776	19231	Ptma	284.61			G10090_8776	19231	Ptma	265.09			G10090_8776	19231	Ptma	302.22			G10090_8776	19231	Ptma	263.71			G10090_8776	19231	Ptma	219.54			G10090_8776	19231	Ptma	267.94			G10090_8776	19231	Ptma	474.29			G10090_8776	19231	Ptma	487.02			G10090_8776	19231
G10090_10944	104383	Rcor2	4.16			G10090_10944	104383	Rcor2	6.42			G10090_10944	104383	Rcor2	4.87			G10090_10944	104383	Rcor2	5.71			G10090_10944	104383	Rcor2	4.26			G10090_10944	104383	Rcor2	3.36			G10090_10944	104383	Rcor2	6.06			G10090_10944	104383	Rcor2	4.02			G10090_10944	104383
G10090_5431	76630	Stambpl1	3.64			G10090_5431	76630	Stambpl1	2.57			G10090_5431	76630	Stambpl1	2.56			G10090_5431	76630	Stambpl1	2.69			G10090_5431	76630	Stambpl1	2.1			G10090_5431	76630	Stambpl1	2.89			G10090_5431	76630	Stambpl1	5.42			G10090_5431	76630	Stambpl1	6.42			G10090_5431	76630
G10090_32897	378431	Txlnb	147.57			G10090_32897	378431	Txlnb	194.35			G10090_32897	378431	Txlnb	184.36			G10090_32897	378431	Txlnb	167.56			G10090_32897	378431	Txlnb	197.99			G10090_32897	378431	Txlnb	190.67			G10090_32897	378431	Txlnb	51.25			G10090_32897	378431	Txlnb	41.35			G10090_32897	378431
G10090_12710	246133	Kcne2	0			G10090_12710	246133	Kcne2	0.06			G10090_12710	246133	Kcne2	0.18			G10090_12710	246133	Kcne2	0.12			G10090_12710	246133	Kcne2	0			G10090_12710	246133	Kcne2	0.06			G10090_12710	246133	Kcne2	0			G10090_12710	246133	Kcne2	0.05			G10090_12710	246133
G10090_5531	28000	Prpf19	39.51			G10090_5531	28000	Prpf19	41.61			G10090_5531	28000	Prpf19	36.76			G10090_5531	28000	Prpf19	34.85			G10090_5531	28000	Prpf19	44.03			G10090_5531	28000	Prpf19	37.85			G10090_5531	28000	Prpf19	28.11			G10090_5531	28000	Prpf19	21.51			G10090_5531	28000
G10090_5050	384814	Gm5347	0			G10090_5050	384814	Gm5347	0			G10090_5050	384814	Gm5347	0			G10090_5050	384814	Gm5347	0			G10090_5050	384814	Gm5347	0			G10090_5050	384814	Gm5347	0			G10090_5050	384814	Gm5347	0			G10090_5050	384814	Gm5347	0			G10090_5050	384814
G10090_3893	16185	Il2rb	0.29			G10090_3893	16185	Il2rb	0.26			G10090_3893	16185	Il2rb	0.4			G10090_3893	16185	Il2rb	0.46			G10090_3893	16185	Il2rb	0.29			G10090_3893	16185	Il2rb	0.35			G10090_3893	16185	Il2rb	0.79			G10090_3893	16185	Il2rb	0.77			G10090_3893	16185
G10090_14574	105247297	LOC105247297	0			G10090_14574	105247297	LOC105247297	0.05			G10090_14574	105247297	LOC105247297	0			G10090_14574	105247297	LOC105247297	0.07			G10090_14574	105247297	LOC105247297	0			G10090_14574	105247297	LOC105247297	0			G10090_14574	105247297	LOC105247297	0.15			G10090_14574	105247297	LOC105247297	0			G10090_14574	105247297
G10090_21004	17886	Myh9	22.51			G10090_21004	17886	Myh9	21.57			G10090_21004	17886	Myh9	21.94			G10090_21004	17886	Myh9	22.53			G10090_21004	17886	Myh9	19.91			G10090_21004	17886	Myh9	23.94			G10090_21004	17886	Myh9	58.73			G10090_21004	17886	Myh9	65.01			G10090_21004	17886
G10090_12936	21749	Terf1	3.86			G10090_12936	21749	Terf1	3.41			G10090_12936	21749	Terf1	3.62			G10090_12936	21749	Terf1	4.17			G10090_12936	21749	Terf1	2.62			G10090_12936	21749	Terf1	4.76			G10090_12936	21749	Terf1	4.41			G10090_12936	21749	Terf1	4.37			G10090_12936	21749
G10090_4927	71101	Uvssa	2.9			G10090_4927	71101	Uvssa	2.78			G10090_4927	71101	Uvssa	3.04			G10090_4927	71101	Uvssa	3.06			G10090_4927	71101	Uvssa	2.57			G10090_4927	71101	Uvssa	2.79			G10090_4927	71101	Uvssa	1.74			G10090_4927	71101	Uvssa	2.57			G10090_4927	71101
G10090_28884	100041504	LOC100041504	1.24			G10090_28884	100041504	LOC100041504	1.71			G10090_28884	100041504	LOC100041504	0			G10090_28884	100041504	LOC100041504	0			G10090_28884	100041504	LOC100041504	0			G10090_28884	100041504	LOC100041504	0			G10090_28884	100041504	LOC100041504	0			G10090_28884	100041504	LOC100041504	0			G10090_28884	100041504
G10090_8300	72124	Seh1l	12.15			G10090_8300	72124	Seh1l	16.05			G10090_8300	72124	Seh1l	15.63			G10090_8300	72124	Seh1l	14.83			G10090_8300	72124	Seh1l	15.81			G10090_8300	72124	Seh1l	16.82			G10090_8300	72124	Seh1l	18.81			G10090_8300	72124	Seh1l	19.9			G10090_8300	72124
G10090_21970	22421	Wnt7a	0			G10090_21970	22421	Wnt7a	0			G10090_21970	22421	Wnt7a	0			G10090_21970	22421	Wnt7a	0			G10090_21970	22421	Wnt7a	0			G10090_21970	22421	Wnt7a	0			G10090_21970	22421	Wnt7a	0.07			G10090_21970	22421	Wnt7a	0.18			G10090_21970	22421
G10090_24690	100041062	Gm13286	0			G10090_24690	100041062	Gm13286	0			G10090_24690	100041062	Gm13286	0			G10090_24690	100041062	Gm13286	0			G10090_24690	100041062	Gm13286	0			G10090_24690	100041062	Gm13286	0			G10090_24690	100041062	Gm13286	0			G10090_24690	100041062	Gm13286	0			G10090_24690	100041062
G10090_5051	171209	Asic3	0.84			G10090_5051	171209	Asic3	0.74			G10090_5051	171209	Asic3	0.7			G10090_5051	171209	Asic3	1.28			G10090_5051	171209	Asic3	0.88			G10090_5051	171209	Asic3	0.75			G10090_5051	171209	Asic3	0.41			G10090_5051	171209	Asic3	0.27			G10090_5051	171209
G10090_24760	268395	Mpg	4.36			G10090_24760	268395	Mpg	3.26			G10090_24760	268395	Mpg	4.21			G10090_24760	268395	Mpg	4.29			G10090_24760	268395	Mpg	3.06			G10090_24760	268395	Mpg	3.48			G10090_24760	268395	Mpg	4.65			G10090_24760	268395	Mpg	4.58			G10090_24760	268395
G10090_26359	105513	Chmp7	18.08			G10090_26359	105513	Chmp7	19.31			G10090_26359	105513	Chmp7	20.03			G10090_26359	105513	Chmp7	19.62			G10090_26359	105513	Chmp7	21.52			G10090_26359	105513	Chmp7	22.3			G10090_26359	105513	Chmp7	21.94			G10090_26359	105513	Chmp7	23.62			G10090_26359	105513
G10090_17569	170732	Trhr2	0			G10090_17569	170732	Trhr2	0.03			G10090_17569	170732	Trhr2	0.07			G10090_17569	170732	Trhr2	0			G10090_17569	170732	Trhr2	0			G10090_17569	170732	Trhr2	0			G10090_17569	170732	Trhr2	0			G10090_17569	170732	Trhr2	0.05			G10090_17569	170732
G10090_3810	26987	Eif4e2	17.55			G10090_3810	26987	Eif4e2	19.34			G10090_3810	26987	Eif4e2	18.54			G10090_3810	26987	Eif4e2	17.55			G10090_3810	26987	Eif4e2	19.59			G10090_3810	26987	Eif4e2	20.4			G10090_3810	26987	Eif4e2	38.05			G10090_3810	26987	Eif4e2	45.05			G10090_3810	26987
G10090_5355	14344	Fut2	0.83			G10090_5355	14344	Fut2	0.77			G10090_5355	14344	Fut2	0.61			G10090_5355	14344	Fut2	0.68			G10090_5355	14344	Fut2	1.73			G10090_5355	14344	Fut2	2.72			G10090_5355	14344	Fut2	0.76			G10090_5355	14344	Fut2	0.21			G10090_5355	14344
G10090_1626	27428	Shroom3	16.2			G10090_1626	27428	Shroom3	14.17			G10090_1626	27428	Shroom3	15.81			G10090_1626	27428	Shroom3	15.61			G10090_1626	27428	Shroom3	15.8			G10090_1626	27428	Shroom3	22.53			G10090_1626	27428	Shroom3	34.3			G10090_1626	27428	Shroom3	33.37			G10090_1626	27428
G10090_23774	384569	Nova2	3.09			G10090_23774	384569	Nova2	2.66			G10090_23774	384569	Nova2	2.97			G10090_23774	384569	Nova2	3.03			G10090_23774	384569	Nova2	2.23			G10090_23774	384569	Nova2	2.36			G10090_23774	384569	Nova2	2.81			G10090_23774	384569	Nova2	2.35			G10090_23774	384569
G10090_16561	259023	Olfr1055	0			G10090_16561	259023	Olfr1055	0			G10090_16561	259023	Olfr1055	0			G10090_16561	259023	Olfr1055	0			G10090_16561	259023	Olfr1055	0			G10090_16561	259023	Olfr1055	0			G10090_16561	259023	Olfr1055	0.08			G10090_16561	259023	Olfr1055	0			G10090_16561	259023
G10090_19167	20713	Serpini1	5.14			G10090_19167	20713	Serpini1	3.26			G10090_19167	20713	Serpini1	5.69			G10090_19167	20713	Serpini1	4.93			G10090_19167	20713	Serpini1	3.34			G10090_19167	20713	Serpini1	3.4			G10090_19167	20713	Serpini1	2.95			G10090_19167	20713	Serpini1	2.68			G10090_19167	20713
G10090_21715	21975	Top3a	1.78			G10090_21715	21975	Top3a	1.38			G10090_21715	21975	Top3a	1.95			G10090_21715	21975	Top3a	2.35			G10090_21715	21975	Top3a	1.66			G10090_21715	21975	Top3a	1.75			G10090_21715	21975	Top3a	2.85			G10090_21715	21975	Top3a	2.79			G10090_21715	21975
G10090_12954	12238	Commd3	99.16			G10090_12954	12238	Commd3	88.58			G10090_12954	12238	Commd3	93.83			G10090_12954	12238	Commd3	89.64			G10090_12954	12238	Commd3	75.71			G10090_12954	12238	Commd3	85.63			G10090_12954	12238	Commd3	82.5			G10090_12954	12238	Commd3	68.63			G10090_12954	12238
G10090_15612	69032	Lyzl4	0			G10090_15612	69032	Lyzl4	0			G10090_15612	69032	Lyzl4	0			G10090_15612	69032	Lyzl4	0			G10090_15612	69032	Lyzl4	0			G10090_15612	69032	Lyzl4	0			G10090_15612	69032	Lyzl4	0			G10090_15612	69032	Lyzl4	0.11			G10090_15612	69032
G10090_26666	14567	Gdi1	49.1			G10090_26666	14567	Gdi1	54.19			G10090_26666	14567	Gdi1	53.62			G10090_26666	14567	Gdi1	56.23			G10090_26666	14567	Gdi1	47.97			G10090_26666	14567	Gdi1	43.4			G10090_26666	14567	Gdi1	59.29			G10090_26666	14567	Gdi1	66.35			G10090_26666	14567
G10090_27629	80860	Ghdc	8.68			G10090_27629	80860	Ghdc	7.8			G10090_27629	80860	Ghdc	7.99			G10090_27629	80860	Ghdc	8.43			G10090_27629	80860	Ghdc	8.05			G10090_27629	80860	Ghdc	8.16			G10090_27629	80860	Ghdc	12.39			G10090_27629	80860	Ghdc	10.83			G10090_27629	80860
G10090_17043	494468	Armcx5	4.42			G10090_17043	494468	Armcx5	5.06			G10090_17043	494468	Armcx5	4.44			G10090_17043	494468	Armcx5	3.83			G10090_17043	494468	Armcx5	4.09			G10090_17043	494468	Armcx5	4.15			G10090_17043	494468	Armcx5	4.16			G10090_17043	494468	Armcx5	4.71			G10090_17043	494468
G10090_14395	75002	Tmprss12	0			G10090_14395	75002	Tmprss12	0			G10090_14395	75002	Tmprss12	0			G10090_14395	75002	Tmprss12	0			G10090_14395	75002	Tmprss12	0			G10090_14395	75002	Tmprss12	0			G10090_14395	75002	Tmprss12	0			G10090_14395	75002	Tmprss12	0			G10090_14395	75002
G10090_24091	245522	Zc4h2	1.45			G10090_24091	245522	Zc4h2	1.17			G10090_24091	245522	Zc4h2	1.25			G10090_24091	245522	Zc4h2	1.57			G10090_24091	245522	Zc4h2	0.78			G10090_24091	245522	Zc4h2	1.35			G10090_24091	245522	Zc4h2	2.01			G10090_24091	245522	Zc4h2	2.37			G10090_24091	245522
G10090_13245	217149	Cisd3	123.33			G10090_13245	217149	Cisd3	109.96			G10090_13245	217149	Cisd3	121.29			G10090_13245	217149	Cisd3	123.69			G10090_13245	217149	Cisd3	101.39			G10090_13245	217149	Cisd3	96.61			G10090_13245	217149	Cisd3	99.58			G10090_13245	217149	Cisd3	72.04			G10090_13245	217149
G10090_1310	56876	Nsmf	11.02			G10090_1310	56876	Nsmf	7.76			G10090_1310	56876	Nsmf	8.48			G10090_1310	56876	Nsmf	11.64			G10090_1310	56876	Nsmf	8.83			G10090_1310	56876	Nsmf	7.78			G10090_1310	56876	Nsmf	14.02			G10090_1310	56876	Nsmf	9.87			G10090_1310	56876
G10090_2342	17978	Ncoa2	4.54			G10090_2342	17978	Ncoa2	6.45			G10090_2342	17978	Ncoa2	6.16			G10090_2342	17978	Ncoa2	5.26			G10090_2342	17978	Ncoa2	6.02			G10090_2342	17978	Ncoa2	5.9			G10090_2342	17978	Ncoa2	4.13			G10090_2342	17978	Ncoa2	3.96			G10090_2342	17978
G10090_22427	108168563	LOC108168563	0			G10090_22427	108168563	LOC108168563	0			G10090_22427	108168563	LOC108168563	0			G10090_22427	108168563	LOC108168563	0			G10090_22427	108168563	LOC108168563	0			G10090_22427	108168563	LOC108168563	0			G10090_22427	108168563	LOC108168563	0			G10090_22427	108168563	LOC108168563	0			G10090_22427	108168563
G10090_13592	16176	Il1b	0.7			G10090_13592	16176	Il1b	1.01			G10090_13592	16176	Il1b	0.96			G10090_13592	16176	Il1b	1.39			G10090_13592	16176	Il1b	0.64			G10090_13592	16176	Il1b	1.04			G10090_13592	16176	Il1b	5.37			G10090_13592	16176	Il1b	14.32			G10090_13592	16176
G10090_4659	229706	Slc6a17	0.63			G10090_4659	229706	Slc6a17	0.87			G10090_4659	229706	Slc6a17	0.72			G10090_4659	229706	Slc6a17	0.75			G10090_4659	229706	Slc6a17	0.79			G10090_4659	229706	Slc6a17	0.72			G10090_4659	229706	Slc6a17	0.7			G10090_4659	229706	Slc6a17	1.36			G10090_4659	229706
G10090_10128	246293	Klhl8	3.9			G10090_10128	246293	Klhl8	4.35			G10090_10128	246293	Klhl8	3.28			G10090_10128	246293	Klhl8	4.06			G10090_10128	246293	Klhl8	3.89			G10090_10128	246293	Klhl8	5.5			G10090_10128	246293	Klhl8	3.38			G10090_10128	246293	Klhl8	3.19			G10090_10128	246293
G10090_5255	76080	Ttpal	4.64			G10090_5255	76080	Ttpal	4.98			G10090_5255	76080	Ttpal	4.44			G10090_5255	76080	Ttpal	6.59			G10090_5255	76080	Ttpal	4.63			G10090_5255	76080	Ttpal	4.47			G10090_5255	76080	Ttpal	5.68			G10090_5255	76080	Ttpal	5.47			G10090_5255	76080
G10090_9907	52023	Pibf1	2.57			G10090_9907	52023	Pibf1	3.07			G10090_9907	52023	Pibf1	4.16			G10090_9907	52023	Pibf1	3.78			G10090_9907	52023	Pibf1	4.21			G10090_9907	52023	Pibf1	4.19			G10090_9907	52023	Pibf1	3.15			G10090_9907	52023	Pibf1	2.93			G10090_9907	52023
G10090_30536	19951	Rpl32	574.72			G10090_30536	19951	Rpl32	397.69			G10090_30536	19951	Rpl32	426.31			G10090_30536	19951	Rpl32	409.69			G10090_30536	19951	Rpl32	344.71			G10090_30536	19951	Rpl32	435.17			G10090_30536	19951	Rpl32	770.56			G10090_30536	19951	Rpl32	889.89			G10090_30536	19951
G10090_24258	105246978	Gm42166	0.43			G10090_24258	105246978	Gm42166	0.37			G10090_24258	105246978	Gm42166	0.44			G10090_24258	105246978	Gm42166	0.4			G10090_24258	105246978	Gm42166	0.31			G10090_24258	105246978	Gm42166	0.47			G10090_24258	105246978	Gm42166	0.51			G10090_24258	105246978	Gm42166	0.5			G10090_24258	105246978
G10090_18186	69453	Prss56	0			G10090_18186	69453	Prss56	0			G10090_18186	69453	Prss56	0			G10090_18186	69453	Prss56	0			G10090_18186	69453	Prss56	0			G10090_18186	69453	Prss56	0			G10090_18186	69453	Prss56	0			G10090_18186	69453	Prss56	0			G10090_18186	69453
G10090_28738	218975	Mapk1ip1l	6.37			G10090_28738	218975	Mapk1ip1l	9.57			G10090_28738	218975	Mapk1ip1l	7.93			G10090_28738	218975	Mapk1ip1l	9.03			G10090_28738	218975	Mapk1ip1l	8.49			G10090_28738	218975	Mapk1ip1l	9.3			G10090_28738	218975	Mapk1ip1l	15			G10090_28738	218975	Mapk1ip1l	16.42			G10090_28738	218975
G10090_22099	19819	Rnaseh1	4.29			G10090_22099	19819	Rnaseh1	6.27			G10090_22099	19819	Rnaseh1	5.07			G10090_22099	19819	Rnaseh1	6.39			G10090_22099	19819	Rnaseh1	4.71			G10090_22099	19819	Rnaseh1	5.53			G10090_22099	19819	Rnaseh1	8.06			G10090_22099	19819	Rnaseh1	8.7			G10090_22099	19819
G10090_3021	330149	Hfm1	0			G10090_3021	330149	Hfm1	0			G10090_3021	330149	Hfm1	0			G10090_3021	330149	Hfm1	0.08			G10090_3021	330149	Hfm1	0.14			G10090_3021	330149	Hfm1	0.19			G10090_3021	330149	Hfm1	0			G10090_3021	330149	Hfm1	0.06			G10090_3021	330149
G10090_24224	100216455	Gm14124	0.03			G10090_24224	100216455	Gm14124	0			G10090_24224	100216455	Gm14124	0			G10090_24224	100216455	Gm14124	0			G10090_24224	100216455	Gm14124	0			G10090_24224	100216455	Gm14124	0			G10090_24224	100216455	Gm14124	0			G10090_24224	100216455	Gm14124	0			G10090_24224	100216455
G10090_21303	627488	Gm6763	0			G10090_21303	627488	Gm6763	0			G10090_21303	627488	Gm6763	0			G10090_21303	627488	Gm6763	0			G10090_21303	627488	Gm6763	0			G10090_21303	627488	Gm6763	0.03			G10090_21303	627488	Gm6763	0.05			G10090_21303	627488	Gm6763	0.03			G10090_21303	627488
G10090_10639	108735	Sft2d2	6.88			G10090_10639	108735	Sft2d2	7.26			G10090_10639	108735	Sft2d2	7.22			G10090_10639	108735	Sft2d2	8.49			G10090_10639	108735	Sft2d2	7.24			G10090_10639	108735	Sft2d2	7.45			G10090_10639	108735	Sft2d2	7.58			G10090_10639	108735	Sft2d2	8.61			G10090_10639	108735
G10090_4710	54631	Nphs1	0.04			G10090_4710	54631	Nphs1	0.13			G10090_4710	54631	Nphs1	0.07			G10090_4710	54631	Nphs1	0.04			G10090_4710	54631	Nphs1	0.07			G10090_4710	54631	Nphs1	0.11			G10090_4710	54631	Nphs1	0.05			G10090_4710	54631	Nphs1	0.13			G10090_4710	54631
G10090_15502	73095	Slc25a42	48.92			G10090_15502	73095	Slc25a42	50.65			G10090_15502	73095	Slc25a42	53.88			G10090_15502	73095	Slc25a42	58.69			G10090_15502	73095	Slc25a42	50.12			G10090_15502	73095	Slc25a42	44.56			G10090_15502	73095	Slc25a42	15.28			G10090_15502	73095	Slc25a42	10.04			G10090_15502	73095
G10090_11771	21960	Tnr	0.05			G10090_11771	21960	Tnr	0.04			G10090_11771	21960	Tnr	0.12			G10090_11771	21960	Tnr	0.11			G10090_11771	21960	Tnr	0.05			G10090_11771	21960	Tnr	0.05			G10090_11771	21960	Tnr	0.07			G10090_11771	21960	Tnr	0.1			G10090_11771	21960
G10090_16698	207375	Fam120c	2.85			G10090_16698	207375	Fam120c	4.05			G10090_16698	207375	Fam120c	3.62			G10090_16698	207375	Fam120c	3.08			G10090_16698	207375	Fam120c	3.19			G10090_16698	207375	Fam120c	3.72			G10090_16698	207375	Fam120c	2.97			G10090_16698	207375	Fam120c	2.14			G10090_16698	207375
G10090_11034	13411	Dnah11	0			G10090_11034	13411	Dnah11	0			G10090_11034	13411	Dnah11	0.03			G10090_11034	13411	Dnah11	0			G10090_11034	13411	Dnah11	0			G10090_11034	13411	Dnah11	0.03			G10090_11034	13411	Dnah11	0			G10090_11034	13411	Dnah11	0			G10090_11034	13411
G10090_17309	70439	Taf15	15.21			G10090_17309	70439	Taf15	19.36			G10090_17309	70439	Taf15	19.24			G10090_17309	70439	Taf15	18.95			G10090_17309	70439	Taf15	16.62			G10090_17309	70439	Taf15	20.47			G10090_17309	70439	Taf15	18.23			G10090_17309	70439	Taf15	15.95			G10090_17309	70439
G10090_17627	108168648	LOC108168648	0			G10090_17627	108168648	LOC108168648	0			G10090_17627	108168648	LOC108168648	0			G10090_17627	108168648	LOC108168648	0			G10090_17627	108168648	LOC108168648	0			G10090_17627	108168648	LOC108168648	0			G10090_17627	108168648	LOC108168648	0			G10090_17627	108168648	LOC108168648	0			G10090_17627	108168648
G10090_15255	12267	C3ar1	5.77			G10090_15255	12267	C3ar1	5.67			G10090_15255	12267	C3ar1	5.98			G10090_15255	12267	C3ar1	5.9			G10090_15255	12267	C3ar1	3.41			G10090_15255	12267	C3ar1	5.66			G10090_15255	12267	C3ar1	13.97			G10090_15255	12267	C3ar1	25.87			G10090_15255	12267
G10090_5583	381229	Cfap58	0			G10090_5583	381229	Cfap58	0.03			G10090_5583	381229	Cfap58	0.03			G10090_5583	381229	Cfap58	0			G10090_5583	381229	Cfap58	0.03			G10090_5583	381229	Cfap58	0			G10090_5583	381229	Cfap58	0			G10090_5583	381229	Cfap58	0			G10090_5583	381229
G10090_18083	360198	Hist1h3a	0			G10090_18083	360198	Hist1h3a	0			G10090_18083	360198	Hist1h3a	0			G10090_18083	360198	Hist1h3a	0			G10090_18083	360198	Hist1h3a	0			G10090_18083	360198	Hist1h3a	0			G10090_18083	360198	Hist1h3a	0			G10090_18083	360198	Hist1h3a	0.25			G10090_18083	360198
G10090_3979	66799	Ube2w	7.27			G10090_3979	66799	Ube2w	7.56			G10090_3979	66799	Ube2w	7.31			G10090_3979	66799	Ube2w	6.88			G10090_3979	66799	Ube2w	7.21			G10090_3979	66799	Ube2w	7.25			G10090_3979	66799	Ube2w	8.63			G10090_3979	66799	Ube2w	7.83			G10090_3979	66799
G10090_14389	260299	Cadm4	8.97			G10090_14389	260299	Cadm4	7.81			G10090_14389	260299	Cadm4	7.59			G10090_14389	260299	Cadm4	7.24			G10090_14389	260299	Cadm4	8.46			G10090_14389	260299	Cadm4	6.98			G10090_14389	260299	Cadm4	3.29			G10090_14389	260299	Cadm4	2.59			G10090_14389	260299
G10090_33336	108168724	LOC108168724	0			G10090_33336	108168724	LOC108168724	0.18			G10090_33336	108168724	LOC108168724	0			G10090_33336	108168724	LOC108168724	0			G10090_33336	108168724	LOC108168724	0			G10090_33336	108168724	LOC108168724	0.18			G10090_33336	108168724	LOC108168724	0			G10090_33336	108168724	LOC108168724	0.13			G10090_33336	108168724
G10090_3260	56873	Lmbr1	5.44			G10090_3260	56873	Lmbr1	6.09			G10090_3260	56873	Lmbr1	5.59			G10090_3260	56873	Lmbr1	6.48			G10090_3260	56873	Lmbr1	5.38			G10090_3260	56873	Lmbr1	6.01			G10090_3260	56873	Lmbr1	5.26			G10090_3260	56873	Lmbr1	3.88			G10090_3260	56873
G10090_14926	68970	Dcaf12	10.14			G10090_14926	68970	Dcaf12	12.05			G10090_14926	68970	Dcaf12	12.51			G10090_14926	68970	Dcaf12	10.75			G10090_14926	68970	Dcaf12	13.4			G10090_14926	68970	Dcaf12	14.38			G10090_14926	68970	Dcaf12	14.87			G10090_14926	68970	Dcaf12	16.74			G10090_14926	68970
G10090_11685	70941	4921539E11Rik	0			G10090_11685	70941	4921539E11Rik	0			G10090_11685	70941	4921539E11Rik	0			G10090_11685	70941	4921539E11Rik	0			G10090_11685	70941	4921539E11Rik	0			G10090_11685	70941	4921539E11Rik	0			G10090_11685	70941	4921539E11Rik	0			G10090_11685	70941	4921539E11Rik	0			G10090_11685	70941
G10090_27249	407790	Ndufa4l2	45.58			G10090_27249	407790	Ndufa4l2	35.43			G10090_27249	407790	Ndufa4l2	35.7			G10090_27249	407790	Ndufa4l2	36.64			G10090_27249	407790	Ndufa4l2	32.06			G10090_27249	407790	Ndufa4l2	30.8			G10090_27249	407790	Ndufa4l2	46.28			G10090_27249	407790	Ndufa4l2	37.59			G10090_27249	407790
G10090_31681	68525	Evc2	2.34			G10090_31681	68525	Evc2	1.98			G10090_31681	68525	Evc2	1.93			G10090_31681	68525	Evc2	2.06			G10090_31681	68525	Evc2	2.13			G10090_31681	68525	Evc2	1.68			G10090_31681	68525	Evc2	2.12			G10090_31681	68525	Evc2	1.81			G10090_31681	68525
G10090_8119	58803	Pga5	0			G10090_8119	58803	Pga5	0			G10090_8119	58803	Pga5	0			G10090_8119	58803	Pga5	0			G10090_8119	58803	Pga5	0			G10090_8119	58803	Pga5	0			G10090_8119	58803	Pga5	0			G10090_8119	58803	Pga5	0			G10090_8119	58803
G10090_1519	68744	Zfp740	12.59			G10090_1519	68744	Zfp740	15.62			G10090_1519	68744	Zfp740	15.17			G10090_1519	68744	Zfp740	17.22			G10090_1519	68744	Zfp740	11.97			G10090_1519	68744	Zfp740	14.32			G10090_1519	68744	Zfp740	12.19			G10090_1519	68744	Zfp740	11.51			G10090_1519	68744
G10090_2225	71103	Glt6d1	0			G10090_2225	71103	Glt6d1	0			G10090_2225	71103	Glt6d1	0			G10090_2225	71103	Glt6d1	0			G10090_2225	71103	Glt6d1	0			G10090_2225	71103	Glt6d1	0			G10090_2225	71103	Glt6d1	0			G10090_2225	71103	Glt6d1	0			G10090_2225	71103
G10090_4277	215445	Rab11fip3	12.79			G10090_4277	215445	Rab11fip3	16.3			G10090_4277	215445	Rab11fip3	13.65			G10090_4277	215445	Rab11fip3	14.35			G10090_4277	215445	Rab11fip3	15.35			G10090_4277	215445	Rab11fip3	15.19			G10090_4277	215445	Rab11fip3	12.57			G10090_4277	215445	Rab11fip3	12.81			G10090_4277	215445
G10090_29176	67596	Tespa1	0.11			G10090_29176	67596	Tespa1	0.04			G10090_29176	67596	Tespa1	0			G10090_29176	67596	Tespa1	0			G10090_29176	67596	Tespa1	0			G10090_29176	67596	Tespa1	0.04			G10090_29176	67596	Tespa1	0.09			G10090_29176	67596	Tespa1	0.14			G10090_29176	67596
G10090_6053	69241	Polr2d	17.22			G10090_6053	69241	Polr2d	16.26			G10090_6053	69241	Polr2d	15.83			G10090_6053	69241	Polr2d	15.55			G10090_6053	69241	Polr2d	13.62			G10090_6053	69241	Polr2d	19.13			G10090_6053	69241	Polr2d	24.47			G10090_6053	69241	Polr2d	21.88			G10090_6053	69241
G10090_12512	77220	Tmem200a	0.06			G10090_12512	77220	Tmem200a	0.02			G10090_12512	77220	Tmem200a	0.03			G10090_12512	77220	Tmem200a	0			G10090_12512	77220	Tmem200a	0.03			G10090_12512	77220	Tmem200a	0			G10090_12512	77220	Tmem200a	0.12			G10090_12512	77220	Tmem200a	0.1			G10090_12512	77220
G10090_4263	260409	Cdc42ep3	19.97			G10090_4263	260409	Cdc42ep3	24.64			G10090_4263	260409	Cdc42ep3	22.01			G10090_4263	260409	Cdc42ep3	20.36			G10090_4263	260409	Cdc42ep3	21.17			G10090_4263	260409	Cdc42ep3	24.56			G10090_4263	260409	Cdc42ep3	20.45			G10090_4263	260409	Cdc42ep3	20.18			G10090_4263	260409
G10090_15623	20745	Spock1	0.02			G10090_15623	20745	Spock1	0			G10090_15623	20745	Spock1	0			G10090_15623	20745	Spock1	0			G10090_15623	20745	Spock1	0.06			G10090_15623	20745	Spock1	0.02			G10090_15623	20745	Spock1	0			G10090_15623	20745	Spock1	0			G10090_15623	20745
G10090_1510	21847	Klf10	10.04			G10090_1510	21847	Klf10	6.22			G10090_1510	21847	Klf10	15.3			G10090_1510	21847	Klf10	12.18			G10090_1510	21847	Klf10	8.31			G10090_1510	21847	Klf10	7.07			G10090_1510	21847	Klf10	10.28			G10090_1510	21847	Klf10	14.78			G10090_1510	21847
G10090_20818	100039801	Cldn24	0.49			G10090_20818	100039801	Cldn24	0			G10090_20818	100039801	Cldn24	0			G10090_20818	100039801	Cldn24	0.18			G10090_20818	100039801	Cldn24	0			G10090_20818	100039801	Cldn24	0			G10090_20818	100039801	Cldn24	0.03			G10090_20818	100039801	Cldn24	0			G10090_20818	100039801
G10090_16616	67675	Cuta	106.09			G10090_16616	67675	Cuta	80.47			G10090_16616	67675	Cuta	84.38			G10090_16616	67675	Cuta	88.62			G10090_16616	67675	Cuta	69.65			G10090_16616	67675	Cuta	73.78			G10090_16616	67675	Cuta	79.09			G10090_16616	67675	Cuta	73.85			G10090_16616	67675
G10090_12336	70821	4921507P07Rik	0.45			G10090_12336	70821	4921507P07Rik	0.68			G10090_12336	70821	4921507P07Rik	0.6			G10090_12336	70821	4921507P07Rik	0.85			G10090_12336	70821	4921507P07Rik	0.47			G10090_12336	70821	4921507P07Rik	0.61			G10090_12336	70821	4921507P07Rik	0.23			G10090_12336	70821	4921507P07Rik	0.65			G10090_12336	70821
G10090_7694	213438	P2ry10b	1.05			G10090_7694	213438	P2ry10b	0.61			G10090_7694	213438	P2ry10b	0.81			G10090_7694	213438	P2ry10b	1.09			G10090_7694	213438	P2ry10b	0.26			G10090_7694	213438	P2ry10b	0.84			G10090_7694	213438	P2ry10b	0.99			G10090_7694	213438	P2ry10b	1.6			G10090_7694	213438
G10090_3509	102632837	Rnf212b	0			G10090_3509	102632837	Rnf212b	0.2			G10090_3509	102632837	Rnf212b	0.13			G10090_3509	102632837	Rnf212b	0.16			G10090_3509	102632837	Rnf212b	0			G10090_3509	102632837	Rnf212b	0			G10090_3509	102632837	Rnf212b	0			G10090_3509	102632837	Rnf212b	0			G10090_3509	102632837
G10090_5486	15248	Hic1	9.42			G10090_5486	15248	Hic1	6.09			G10090_5486	15248	Hic1	9.79			G10090_5486	15248	Hic1	7.93			G10090_5486	15248	Hic1	6.14			G10090_5486	15248	Hic1	5.65			G10090_5486	15248	Hic1	8.92			G10090_5486	15248	Hic1	9.77			G10090_5486	15248
G10090_12830	68947	Chst8	0.24			G10090_12830	68947	Chst8	0.12			G10090_12830	68947	Chst8	0.11			G10090_12830	68947	Chst8	0			G10090_12830	68947	Chst8	0.05			G10090_12830	68947	Chst8	0.24			G10090_12830	68947	Chst8	0.13			G10090_12830	68947	Chst8	0.23			G10090_12830	68947
G10090_33493	18935	Phox2b	0			G10090_33493	18935	Phox2b	0			G10090_33493	18935	Phox2b	0			G10090_33493	18935	Phox2b	0			G10090_33493	18935	Phox2b	0			G10090_33493	18935	Phox2b	0			G10090_33493	18935	Phox2b	0			G10090_33493	18935	Phox2b	0.06			G10090_33493	18935
G10090_13123	14423	Galnt1	30.37			G10090_13123	14423	Galnt1	36.21			G10090_13123	14423	Galnt1	32.63			G10090_13123	14423	Galnt1	31.03			G10090_13123	14423	Galnt1	34.57			G10090_13123	14423	Galnt1	38.94			G10090_13123	14423	Galnt1	40.29			G10090_13123	14423	Galnt1	39.92			G10090_13123	14423
G10090_10145	66454	Nmnat1	10.32			G10090_10145	66454	Nmnat1	10.97			G10090_10145	66454	Nmnat1	9.84			G10090_10145	66454	Nmnat1	9.27			G10090_10145	66454	Nmnat1	15.58			G10090_10145	66454	Nmnat1	14.34			G10090_10145	66454	Nmnat1	10.7			G10090_10145	66454	Nmnat1	9.52			G10090_10145	66454
G10090_15882	667281	H60b	0.77			G10090_15882	667281	H60b	1.03			G10090_15882	667281	H60b	0.46			G10090_15882	667281	H60b	1.28			G10090_15882	667281	H60b	0.84			G10090_15882	667281	H60b	1.1			G10090_15882	667281	H60b	0.68			G10090_15882	667281	H60b	0.41			G10090_15882	667281
G10090_7919	15356	Hmgcl	37.78			G10090_7919	15356	Hmgcl	27.81			G10090_7919	15356	Hmgcl	31.41			G10090_7919	15356	Hmgcl	32.56			G10090_7919	15356	Hmgcl	36.27			G10090_7919	15356	Hmgcl	30.15			G10090_7919	15356	Hmgcl	30.79			G10090_7919	15356	Hmgcl	29.04			G10090_7919	15356
G10090_25472	232286	Tmf1	4.25			G10090_25472	232286	Tmf1	4.77			G10090_25472	232286	Tmf1	4.11			G10090_25472	232286	Tmf1	3.79			G10090_25472	232286	Tmf1	3.91			G10090_25472	232286	Tmf1	4.71			G10090_25472	232286	Tmf1	4.77			G10090_25472	232286	Tmf1	5.01			G10090_25472	232286
G10090_22761	69069	Tmem273	0.92			G10090_22761	69069	Tmem273	1.63			G10090_22761	69069	Tmem273	1.82			G10090_22761	69069	Tmem273	2.65			G10090_22761	69069	Tmem273	0.98			G10090_22761	69069	Tmem273	1.31			G10090_22761	69069	Tmem273	2.93			G10090_22761	69069	Tmem273	5.13			G10090_22761	69069
G10090_1204	11499	Adam5	0.16			G10090_1204	11499	Adam5	0.12			G10090_1204	11499	Adam5	0.04			G10090_1204	11499	Adam5	0.12			G10090_1204	11499	Adam5	0.08			G10090_1204	11499	Adam5	0			G10090_1204	11499	Adam5	0.06			G10090_1204	11499	Adam5	0			G10090_1204	11499
G10090_25273	27405	Abcg3	0.31			G10090_25273	27405	Abcg3	0.2			G10090_25273	27405	Abcg3	0.56			G10090_25273	27405	Abcg3	0.27			G10090_25273	27405	Abcg3	0.25			G10090_25273	27405	Abcg3	0.5			G10090_25273	27405	Abcg3	0.54			G10090_25273	27405	Abcg3	1.03			G10090_25273	27405
G10090_14661	229320	Clrn1	0.23			G10090_14661	229320	Clrn1	0.21			G10090_14661	229320	Clrn1	0.07			G10090_14661	229320	Clrn1	0.12			G10090_14661	229320	Clrn1	0.17			G10090_14661	229320	Clrn1	0.24			G10090_14661	229320	Clrn1	0.11			G10090_14661	229320	Clrn1	0.14			G10090_14661	229320
G10090_18226	15967	Ifna4	0			G10090_18226	15967	Ifna4	0.17			G10090_18226	15967	Ifna4	0			G10090_18226	15967	Ifna4	0			G10090_18226	15967	Ifna4	0			G10090_18226	15967	Ifna4	0			G10090_18226	15967	Ifna4	0			G10090_18226	15967	Ifna4	0			G10090_18226	15967
G10090_33754	74158	Josd1	9.38			G10090_33754	74158	Josd1	11.37			G10090_33754	74158	Josd1	12.78			G10090_33754	74158	Josd1	11.33			G10090_33754	74158	Josd1	11.86			G10090_33754	74158	Josd1	10.71			G10090_33754	74158	Josd1	10.17			G10090_33754	74158	Josd1	10.03			G10090_33754	74158
G10090_2722	68347	Mettl26	14.43			G10090_2722	68347	Mettl26	11.4			G10090_2722	68347	Mettl26	10.63			G10090_2722	68347	Mettl26	10.56			G10090_2722	68347	Mettl26	10.55			G10090_2722	68347	Mettl26	9.61			G10090_2722	68347	Mettl26	10.27			G10090_2722	68347	Mettl26	7.4			G10090_2722	68347
G10090_32171	209837	Slc38a5	0			G10090_32171	209837	Slc38a5	0.78			G10090_32171	209837	Slc38a5	0.21			G10090_32171	209837	Slc38a5	0.28			G10090_32171	209837	Slc38a5	0.26			G10090_32171	209837	Slc38a5	0.23			G10090_32171	209837	Slc38a5	0.17			G10090_32171	209837	Slc38a5	0			G10090_32171	209837
G10090_23250	18542	Pcolce	70.58			G10090_23250	18542	Pcolce	62.97			G10090_23250	18542	Pcolce	64.75			G10090_23250	18542	Pcolce	66.74			G10090_23250	18542	Pcolce	64.89			G10090_23250	18542	Pcolce	70.69			G10090_23250	18542	Pcolce	91.5			G10090_23250	18542	Pcolce	71.78			G10090_23250	18542
G10090_21775	632778	Erich4	0.12			G10090_21775	632778	Erich4	0.23			G10090_21775	632778	Erich4	0.22			G10090_21775	632778	Erich4	0.12			G10090_21775	632778	Erich4	0			G10090_21775	632778	Erich4	0.24			G10090_21775	632778	Erich4	0.26			G10090_21775	632778	Erich4	0			G10090_21775	632778
G10090_33383	13085	Cyp2a12	0			G10090_33383	13085	Cyp2a12	0			G10090_33383	13085	Cyp2a12	0			G10090_33383	13085	Cyp2a12	0			G10090_33383	13085	Cyp2a12	0.23			G10090_33383	13085	Cyp2a12	0			G10090_33383	13085	Cyp2a12	0			G10090_33383	13085	Cyp2a12	0			G10090_33383	13085
G10090_5949	19069	Nup88	24.09			G10090_5949	19069	Nup88	26.13			G10090_5949	19069	Nup88	25.94			G10090_5949	19069	Nup88	26.51			G10090_5949	19069	Nup88	23.38			G10090_5949	19069	Nup88	23.33			G10090_5949	19069	Nup88	26.42			G10090_5949	19069	Nup88	30.01			G10090_5949	19069
G10090_6258	74435	Lrriq3	0.15			G10090_6258	74435	Lrriq3	0.13			G10090_6258	74435	Lrriq3	0.1			G10090_6258	74435	Lrriq3	0.05			G10090_6258	74435	Lrriq3	0			G10090_6258	74435	Lrriq3	0.21			G10090_6258	74435	Lrriq3	0.44			G10090_6258	74435	Lrriq3	0.21			G10090_6258	74435
G10090_6101	20274	Scn9a	0			G10090_6101	20274	Scn9a	0			G10090_6101	20274	Scn9a	0			G10090_6101	20274	Scn9a	0			G10090_6101	20274	Scn9a	0			G10090_6101	20274	Scn9a	0			G10090_6101	20274	Scn9a	0.02			G10090_6101	20274	Scn9a	0			G10090_6101	20274
G10090_20510	213439	Gpr174	0			G10090_20510	213439	Gpr174	0.03			G10090_20510	213439	Gpr174	0.04			G10090_20510	213439	Gpr174	0.04			G10090_20510	213439	Gpr174	0.02			G10090_20510	213439	Gpr174	0.04			G10090_20510	213439	Gpr174	0.09			G10090_20510	213439	Gpr174	0.02			G10090_20510	213439
G10090_1405	22138	Ttn	40.89			G10090_1405	22138	Ttn	41.86			G10090_1405	22138	Ttn	39.53			G10090_1405	22138	Ttn	40.18			G10090_1405	22138	Ttn	44.65			G10090_1405	22138	Ttn	43.5			G10090_1405	22138	Ttn	31.43			G10090_1405	22138	Ttn	26.57			G10090_1405	22138
G10090_15682	16478	Jund	60.48			G10090_15682	16478	Jund	40.43			G10090_15682	16478	Jund	39.17			G10090_15682	16478	Jund	40.28			G10090_15682	16478	Jund	52.47			G10090_15682	16478	Jund	45.15			G10090_15682	16478	Jund	68.23			G10090_15682	16478	Jund	66.8			G10090_15682	16478
G10090_16281	142682	Zcchc14	6.7			G10090_16281	142682	Zcchc14	6.46			G10090_16281	142682	Zcchc14	6.81			G10090_16281	142682	Zcchc14	6.62			G10090_16281	142682	Zcchc14	6.76			G10090_16281	142682	Zcchc14	6.44			G10090_16281	142682	Zcchc14	6.43			G10090_16281	142682	Zcchc14	6.06			G10090_16281	142682
G10090_478	240479	Fam69c	0.02			G10090_478	240479	Fam69c	0.08			G10090_478	240479	Fam69c	0.02			G10090_478	240479	Fam69c	0.02			G10090_478	240479	Fam69c	0.05			G10090_478	240479	Fam69c	0.07			G10090_478	240479	Fam69c	0.07			G10090_478	240479	Fam69c	0			G10090_478	240479
G10090_31457	71395	5430419D17Rik	0			G10090_31457	71395	5430419D17Rik	0			G10090_31457	71395	5430419D17Rik	0			G10090_31457	71395	5430419D17Rik	0			G10090_31457	71395	5430419D17Rik	0			G10090_31457	71395	5430419D17Rik	0.07			G10090_31457	71395	5430419D17Rik	0.08			G10090_31457	71395	5430419D17Rik	0			G10090_31457	71395
G10090_3765	54446	Nfat5	5.09			G10090_3765	54446	Nfat5	6.23			G10090_3765	54446	Nfat5	6.38			G10090_3765	54446	Nfat5	6.56			G10090_3765	54446	Nfat5	4.75			G10090_3765	54446	Nfat5	5.72			G10090_3765	54446	Nfat5	5.41			G10090_3765	54446	Nfat5	7.32			G10090_3765	54446
G10090_12429	68499	Mrpl53	80.12			G10090_12429	68499	Mrpl53	47.49			G10090_12429	68499	Mrpl53	57.77			G10090_12429	68499	Mrpl53	66.25			G10090_12429	68499	Mrpl53	59.53			G10090_12429	68499	Mrpl53	63.77			G10090_12429	68499	Mrpl53	62.78			G10090_12429	68499	Mrpl53	42.66			G10090_12429	68499
G10090_1441	66528	Smim5	16.53			G10090_1441	66528	Smim5	10.23			G10090_1441	66528	Smim5	13.6			G10090_1441	66528	Smim5	13.08			G10090_1441	66528	Smim5	17.28			G10090_1441	66528	Smim5	11.87			G10090_1441	66528	Smim5	21.77			G10090_1441	66528	Smim5	3.49			G10090_1441	66528
G10090_6244	19210	Ptdss1	17.18			G10090_6244	19210	Ptdss1	23.21			G10090_6244	19210	Ptdss1	20.12			G10090_6244	19210	Ptdss1	19.29			G10090_6244	19210	Ptdss1	20.52			G10090_6244	19210	Ptdss1	22.01			G10090_6244	19210	Ptdss1	27.15			G10090_6244	19210	Ptdss1	24.54			G10090_6244	19210
G10090_5025	16800	Arhgef2	16.85			G10090_5025	16800	Arhgef2	15.98			G10090_5025	16800	Arhgef2	18.71			G10090_5025	16800	Arhgef2	18.37			G10090_5025	16800	Arhgef2	15.27			G10090_5025	16800	Arhgef2	17.09			G10090_5025	16800	Arhgef2	21.69			G10090_5025	16800	Arhgef2	21.56			G10090_5025	16800
G10090_13716	11979	Atp7b	0.07			G10090_13716	11979	Atp7b	0.02			G10090_13716	11979	Atp7b	0.07			G10090_13716	11979	Atp7b	0.06			G10090_13716	11979	Atp7b	0.02			G10090_13716	11979	Atp7b	0			G10090_13716	11979	Atp7b	0.07			G10090_13716	11979	Atp7b	0.05			G10090_13716	11979
G10090_4815	20475	Six5	8.72			G10090_4815	20475	Six5	11.65			G10090_4815	20475	Six5	9.86			G10090_4815	20475	Six5	12.06			G10090_4815	20475	Six5	8.2			G10090_4815	20475	Six5	7.97			G10090_4815	20475	Six5	8.65			G10090_4815	20475	Six5	5.58			G10090_4815	20475
G10090_22387	67468	Mmd	34.99			G10090_22387	67468	Mmd	38.67			G10090_22387	67468	Mmd	40.8			G10090_22387	67468	Mmd	37.58			G10090_22387	67468	Mmd	36.03			G10090_22387	67468	Mmd	36.35			G10090_22387	67468	Mmd	30.13			G10090_22387	67468	Mmd	29.18			G10090_22387	67468
G10090_10630	233552	Gdpd5	5.57			G10090_10630	233552	Gdpd5	7.7			G10090_10630	233552	Gdpd5	5.6			G10090_10630	233552	Gdpd5	5.51			G10090_10630	233552	Gdpd5	9.47			G10090_10630	233552	Gdpd5	6.4			G10090_10630	233552	Gdpd5	6.35			G10090_10630	233552	Gdpd5	5.78			G10090_10630	233552
G10090_2781	170748	Smco4	20.4			G10090_2781	170748	Smco4	16.7			G10090_2781	170748	Smco4	17.74			G10090_2781	170748	Smco4	15.62			G10090_2781	170748	Smco4	12.58			G10090_2781	170748	Smco4	14.19			G10090_2781	170748	Smco4	12.82			G10090_2781	170748	Smco4	9.16			G10090_2781	170748
G10090_12434	207521	Dtx4	2.87			G10090_12434	207521	Dtx4	3.29			G10090_12434	207521	Dtx4	3.62			G10090_12434	207521	Dtx4	2.69			G10090_12434	207521	Dtx4	2.59			G10090_12434	207521	Dtx4	3			G10090_12434	207521	Dtx4	3.8			G10090_12434	207521	Dtx4	3.07			G10090_12434	207521
G10090_8934	26466	Zfp260	8.38			G10090_8934	26466	Zfp260	11.58			G10090_8934	26466	Zfp260	9.38			G10090_8934	26466	Zfp260	9.99			G10090_8934	26466	Zfp260	9.74			G10090_8934	26466	Zfp260	10.59			G10090_8934	26466	Zfp260	11			G10090_8934	26466	Zfp260	10.47			G10090_8934	26466
G10090_14591	230673	Ipo13	28.79			G10090_14591	230673	Ipo13	31.76			G10090_14591	230673	Ipo13	31.04			G10090_14591	230673	Ipo13	33.42			G10090_14591	230673	Ipo13	33.03			G10090_14591	230673	Ipo13	23.34			G10090_14591	230673	Ipo13	20.1			G10090_14591	230673	Ipo13	19.68			G10090_14591	230673
G10090_22356	269152	Kif26b	0.41			G10090_22356	269152	Kif26b	0.4			G10090_22356	269152	Kif26b	0.53			G10090_22356	269152	Kif26b	0.22			G10090_22356	269152	Kif26b	0.39			G10090_22356	269152	Kif26b	0.44			G10090_22356	269152	Kif26b	0.89			G10090_22356	269152	Kif26b	0.36			G10090_22356	269152
G10090_4140	237253	Lrp11	1.47			G10090_4140	237253	Lrp11	0.93			G10090_4140	237253	Lrp11	1.54			G10090_4140	237253	Lrp11	1.61			G10090_4140	237253	Lrp11	2.02			G10090_4140	237253	Lrp11	1.43			G10090_4140	237253	Lrp11	2.41			G10090_4140	237253	Lrp11	1.65			G10090_4140	237253
G10090_24319	68240	Rpa3	15.21			G10090_24319	68240	Rpa3	12.49			G10090_24319	68240	Rpa3	10.15			G10090_24319	68240	Rpa3	9.73			G10090_24319	68240	Rpa3	9.99			G10090_24319	68240	Rpa3	9.93			G10090_24319	68240	Rpa3	11.95			G10090_24319	68240	Rpa3	10.58			G10090_24319	68240
G10090_12854	170761	Pdzd3	1.66			G10090_12854	170761	Pdzd3	1.42			G10090_12854	170761	Pdzd3	1.4			G10090_12854	170761	Pdzd3	1.22			G10090_12854	170761	Pdzd3	0.88			G10090_12854	170761	Pdzd3	1.61			G10090_12854	170761	Pdzd3	2			G10090_12854	170761	Pdzd3	1.32			G10090_12854	170761
G10090_13012	237890	Slfn14	0			G10090_13012	237890	Slfn14	0			G10090_13012	237890	Slfn14	0			G10090_13012	237890	Slfn14	0			G10090_13012	237890	Slfn14	0			G10090_13012	237890	Slfn14	0			G10090_13012	237890	Slfn14	0.03			G10090_13012	237890	Slfn14	0			G10090_13012	237890
G10090_2682	27410	Abca3	4.48			G10090_2682	27410	Abca3	3.77			G10090_2682	27410	Abca3	4.02			G10090_2682	27410	Abca3	4.47			G10090_2682	27410	Abca3	4.04			G10090_2682	27410	Abca3	4.07			G10090_2682	27410	Abca3	5.25			G10090_2682	27410	Abca3	5.2			G10090_2682	27410
G10090_27239	71902	Cand1	4.03			G10090_27239	71902	Cand1	5.5			G10090_27239	71902	Cand1	4.71			G10090_27239	71902	Cand1	4.98			G10090_27239	71902	Cand1	5.03			G10090_27239	71902	Cand1	5.99			G10090_27239	71902	Cand1	7.03			G10090_27239	71902	Cand1	7.16			G10090_27239	71902
G10090_19172	407821	Znrf3	0.58			G10090_19172	407821	Znrf3	1.12			G10090_19172	407821	Znrf3	1.12			G10090_19172	407821	Znrf3	0.9			G10090_19172	407821	Znrf3	0.95			G10090_19172	407821	Znrf3	1.09			G10090_19172	407821	Znrf3	0.93			G10090_19172	407821	Znrf3	1.23			G10090_19172	407821
G10090_425	65973	Asph	75.4			G10090_425	65973	Asph	86.76			G10090_425	65973	Asph	80.3			G10090_425	65973	Asph	77.77			G10090_425	65973	Asph	89.83			G10090_425	65973	Asph	100.38			G10090_425	65973	Asph	51.85			G10090_425	65973	Asph	44.1			G10090_425	65973
G10090_17656	320080	Zbtb39	1.94			G10090_17656	320080	Zbtb39	1.85			G10090_17656	320080	Zbtb39	2.45			G10090_17656	320080	Zbtb39	2.2			G10090_17656	320080	Zbtb39	1.81			G10090_17656	320080	Zbtb39	1.72			G10090_17656	320080	Zbtb39	1.9			G10090_17656	320080	Zbtb39	2.29			G10090_17656	320080
G10090_9771	100502766	Kifc1	0.56			G10090_9771	100502766	Kifc1	0.81			G10090_9771	100502766	Kifc1	0.63			G10090_9771	100502766	Kifc1	0.31			G10090_9771	100502766	Kifc1	1.28			G10090_9771	100502766	Kifc1	0.94			G10090_9771	100502766	Kifc1	3.18			G10090_9771	100502766	Kifc1	1.61			G10090_9771	100502766
G10090_29810	217169	Tns4	0.24			G10090_29810	217169	Tns4	0.34			G10090_29810	217169	Tns4	0.25			G10090_29810	217169	Tns4	0.18			G10090_29810	217169	Tns4	0.15			G10090_29810	217169	Tns4	0.42			G10090_29810	217169	Tns4	0.4			G10090_29810	217169	Tns4	0.47			G10090_29810	217169
G10090_10341	20341	Selenbp1	82.63			G10090_10341	20341	Selenbp1	80.64			G10090_10341	20341	Selenbp1	86.32			G10090_10341	20341	Selenbp1	75.97			G10090_10341	20341	Selenbp1	82.5			G10090_10341	20341	Selenbp1	65.26			G10090_10341	20341	Selenbp1	20.22			G10090_10341	20341	Selenbp1	14.72			G10090_10341	20341
G10090_5468	104010	Cdh22	0.5			G10090_5468	104010	Cdh22	0.27			G10090_5468	104010	Cdh22	0.62			G10090_5468	104010	Cdh22	0.54			G10090_5468	104010	Cdh22	0.32			G10090_5468	104010	Cdh22	0.63			G10090_5468	104010	Cdh22	0.22			G10090_5468	104010	Cdh22	0.66			G10090_5468	104010
G10090_24565	18377	Omg	0.05			G10090_24565	18377	Omg	0			G10090_24565	18377	Omg	0			G10090_24565	18377	Omg	0			G10090_24565	18377	Omg	0			G10090_24565	18377	Omg	0			G10090_24565	18377	Omg	0			G10090_24565	18377	Omg	0.07			G10090_24565	18377
G10090_7174	230598	Nrd1	63.58			G10090_7174	230598	Nrd1	75.93			G10090_7174	230598	Nrd1	67.02			G10090_7174	230598	Nrd1	68.46			G10090_7174	230598	Nrd1	72.25			G10090_7174	230598	Nrd1	69.5			G10090_7174	230598	Nrd1	49.95			G10090_7174	230598	Nrd1	54.35			G10090_7174	230598
G10090_7089	101772	Ano1	3.33			G10090_7089	101772	Ano1	3.28			G10090_7089	101772	Ano1	2.68			G10090_7089	101772	Ano1	2.59			G10090_7089	101772	Ano1	3.45			G10090_7089	101772	Ano1	2.4			G10090_7089	101772	Ano1	2.01			G10090_7089	101772	Ano1	1.7			G10090_7089	101772
G10090_26898	215748	Cnksr3	7.54			G10090_26898	215748	Cnksr3	9.94			G10090_26898	215748	Cnksr3	8.9			G10090_26898	215748	Cnksr3	8.88			G10090_26898	215748	Cnksr3	9.85			G10090_26898	215748	Cnksr3	7.85			G10090_26898	215748	Cnksr3	6.67			G10090_26898	215748	Cnksr3	8.43			G10090_26898	215748
G10090_17930	18571	Pdcd6ip	19.69			G10090_17930	18571	Pdcd6ip	22.19			G10090_17930	18571	Pdcd6ip	21.62			G10090_17930	18571	Pdcd6ip	21			G10090_17930	18571	Pdcd6ip	19.97			G10090_17930	18571	Pdcd6ip	20.8			G10090_17930	18571	Pdcd6ip	38.46			G10090_17930	18571	Pdcd6ip	47.89			G10090_17930	18571
G10090_4598	98403	Zfp451	2.98			G10090_4598	98403	Zfp451	3.54			G10090_4598	98403	Zfp451	3.87			G10090_4598	98403	Zfp451	3.81			G10090_4598	98403	Zfp451	3.54			G10090_4598	98403	Zfp451	3.71			G10090_4598	98403	Zfp451	3.19			G10090_4598	98403	Zfp451	4.18			G10090_4598	98403
G10090_11054	66183	Sptssb	0			G10090_11054	66183	Sptssb	0			G10090_11054	66183	Sptssb	0.06			G10090_11054	66183	Sptssb	0			G10090_11054	66183	Sptssb	0			G10090_11054	66183	Sptssb	0			G10090_11054	66183	Sptssb	0			G10090_11054	66183	Sptssb	0			G10090_11054	66183
G10090_12198	75524	Tex48	0			G10090_12198	75524	Tex48	0.16			G10090_12198	75524	Tex48	0			G10090_12198	75524	Tex48	0			G10090_12198	75524	Tex48	0			G10090_12198	75524	Tex48	0			G10090_12198	75524	Tex48	0			G10090_12198	75524	Tex48	0			G10090_12198	75524
G10090_714	105247220	Gm42355	0.49			G10090_714	105247220	Gm42355	0.43			G10090_714	105247220	Gm42355	0.56			G10090_714	105247220	Gm42355	0.64			G10090_714	105247220	Gm42355	0.22			G10090_714	105247220	Gm42355	0.07			G10090_714	105247220	Gm42355	0.38			G10090_714	105247220	Gm42355	0.25			G10090_714	105247220
G10090_14500	75974	Dock11	1.35			G10090_14500	75974	Dock11	1.26			G10090_14500	75974	Dock11	1.26			G10090_14500	75974	Dock11	1.19			G10090_14500	75974	Dock11	1.1			G10090_14500	75974	Dock11	1.31			G10090_14500	75974	Dock11	1.52			G10090_14500	75974	Dock11	2.1			G10090_14500	75974
G10090_16151	26379	Esrra	65.06			G10090_16151	26379	Esrra	70.73			G10090_16151	26379	Esrra	61.26			G10090_16151	26379	Esrra	64.01			G10090_16151	26379	Esrra	69.35			G10090_16151	26379	Esrra	46.95			G10090_16151	26379	Esrra	53.81			G10090_16151	26379	Esrra	34.38			G10090_16151	26379
G10090_3780	235406	Snx33	3.46			G10090_3780	235406	Snx33	3.91			G10090_3780	235406	Snx33	4.12			G10090_3780	235406	Snx33	3.23			G10090_3780	235406	Snx33	3.96			G10090_3780	235406	Snx33	3.89			G10090_3780	235406	Snx33	3.29			G10090_3780	235406	Snx33	3.1			G10090_3780	235406
G10090_17297	381411	Accsl	0			G10090_17297	381411	Accsl	0			G10090_17297	381411	Accsl	0			G10090_17297	381411	Accsl	0			G10090_17297	381411	Accsl	0			G10090_17297	381411	Accsl	0			G10090_17297	381411	Accsl	0.03			G10090_17297	381411	Accsl	0.04			G10090_17297	381411
G10090_13701	17160	Man2b2	17.17			G10090_13701	17160	Man2b2	16.13			G10090_13701	17160	Man2b2	14.74			G10090_13701	17160	Man2b2	17.15			G10090_13701	17160	Man2b2	13.79			G10090_13701	17160	Man2b2	13.44			G10090_13701	17160	Man2b2	16.69			G10090_13701	17160	Man2b2	17.44			G10090_13701	17160
G10090_4424	71198	Otud1	8.97			G10090_4424	71198	Otud1	7.7			G10090_4424	71198	Otud1	8.51			G10090_4424	71198	Otud1	9.56			G10090_4424	71198	Otud1	9.72			G10090_4424	71198	Otud1	7.7			G10090_4424	71198	Otud1	14.14			G10090_4424	71198	Otud1	24.73			G10090_4424	71198
G10090_16220	243978	Mrgprx2	0			G10090_16220	243978	Mrgprx2	0.02			G10090_16220	243978	Mrgprx2	0.02			G10090_16220	243978	Mrgprx2	0.02			G10090_16220	243978	Mrgprx2	0.02			G10090_16220	243978	Mrgprx2	0			G10090_16220	243978	Mrgprx2	0.02			G10090_16220	243978	Mrgprx2	0.02			G10090_16220	243978
G10090_1137	384997	Pglyrp4	0			G10090_1137	384997	Pglyrp4	0			G10090_1137	384997	Pglyrp4	0			G10090_1137	384997	Pglyrp4	0.05			G10090_1137	384997	Pglyrp4	0			G10090_1137	384997	Pglyrp4	0			G10090_1137	384997	Pglyrp4	0			G10090_1137	384997	Pglyrp4	0			G10090_1137	384997
G10090_7221	68147	Gar1	8.23			G10090_7221	68147	Gar1	6			G10090_7221	68147	Gar1	6.12			G10090_7221	68147	Gar1	6.21			G10090_7221	68147	Gar1	4.18			G10090_7221	68147	Gar1	5.43			G10090_7221	68147	Gar1	12.64			G10090_7221	68147	Gar1	16.22			G10090_7221	68147
G10090_2523	224697	Adamts10	12.75			G10090_2523	224697	Adamts10	11.4			G10090_2523	224697	Adamts10	14.48			G10090_2523	224697	Adamts10	14.45			G10090_2523	224697	Adamts10	10.38			G10090_2523	224697	Adamts10	9.41			G10090_2523	224697	Adamts10	7.5			G10090_2523	224697	Adamts10	6.51			G10090_2523	224697
G10090_16149	12321	Calu	95			G10090_16149	12321	Calu	116.05			G10090_16149	12321	Calu	112.18			G10090_16149	12321	Calu	107.12			G10090_16149	12321	Calu	113.5			G10090_16149	12321	Calu	127.32			G10090_16149	12321	Calu	186.48			G10090_16149	12321	Calu	154.01			G10090_16149	12321
G10090_4339	626596	Rgs22	0.06			G10090_4339	626596	Rgs22	0.05			G10090_4339	626596	Rgs22	0.05			G10090_4339	626596	Rgs22	0.08			G10090_4339	626596	Rgs22	0.02			G10090_4339	626596	Rgs22	0.07			G10090_4339	626596	Rgs22	0.08			G10090_4339	626596	Rgs22	0.04			G10090_4339	626596
G10090_6185	215814	Ccdc28a	11.7			G10090_6185	215814	Ccdc28a	8.09			G10090_6185	215814	Ccdc28a	8.32			G10090_6185	215814	Ccdc28a	8.4			G10090_6185	215814	Ccdc28a	8.89			G10090_6185	215814	Ccdc28a	10.02			G10090_6185	215814	Ccdc28a	3.86			G10090_6185	215814	Ccdc28a	2.78			G10090_6185	215814
G10090_2485	74055	Plce1	3.73			G10090_2485	74055	Plce1	4.38			G10090_2485	74055	Plce1	4.83			G10090_2485	74055	Plce1	4.68			G10090_2485	74055	Plce1	4.46			G10090_2485	74055	Plce1	5.25			G10090_2485	74055	Plce1	4.38			G10090_2485	74055	Plce1	4.33			G10090_2485	74055
G10090_3952	20741	Sptb	14.2			G10090_3952	20741	Sptb	19.25			G10090_3952	20741	Sptb	16.71			G10090_3952	20741	Sptb	15.59			G10090_3952	20741	Sptb	19.01			G10090_3952	20741	Sptb	15.18			G10090_3952	20741	Sptb	11.59			G10090_3952	20741	Sptb	11.15			G10090_3952	20741
G10090_413	240058	Cpne5	0.1			G10090_413	240058	Cpne5	0.35			G10090_413	240058	Cpne5	0.05			G10090_413	240058	Cpne5	0.15			G10090_413	240058	Cpne5	0.42			G10090_413	240058	Cpne5	0.36			G10090_413	240058	Cpne5	0.04			G10090_413	240058	Cpne5	0.04			G10090_413	240058
G10090_30806	108168952	108168952	0.02			G10090_30806	108168952	108168952	0.03			G10090_30806	108168952	108168952	0.05			G10090_30806	108168952	108168952	0.03			G10090_30806	108168952	108168952	0			G10090_30806	108168952	108168952	0.05			G10090_30806	108168952	108168952	0			G10090_30806	108168952	108168952	0.05			G10090_30806	108168952
G10090_21997	227377	Farp2	3.9			G10090_21997	227377	Farp2	4.37			G10090_21997	227377	Farp2	3.93			G10090_21997	227377	Farp2	3.01			G10090_21997	227377	Farp2	4.77			G10090_21997	227377	Farp2	4.8			G10090_21997	227377	Farp2	2.33			G10090_21997	227377	Farp2	1.97			G10090_21997	227377
G10090_29188	20196	S100a13	47.03			G10090_29188	20196	S100a13	32.61			G10090_29188	20196	S100a13	44.12			G10090_29188	20196	S100a13	42.99			G10090_29188	20196	S100a13	33.35			G10090_29188	20196	S100a13	31.82			G10090_29188	20196	S100a13	55.91			G10090_29188	20196	S100a13	48.38			G10090_29188	20196
G10090_4858	16582	Kifc3	25.23			G10090_4858	16582	Kifc3	25.82			G10090_4858	16582	Kifc3	19.73			G10090_4858	16582	Kifc3	22.62			G10090_4858	16582	Kifc3	33.33			G10090_4858	16582	Kifc3	27.3			G10090_4858	16582	Kifc3	30.93			G10090_4858	16582	Kifc3	26.44			G10090_4858	16582
G10090_6318	78938	Fbxo34	4.77			G10090_6318	78938	Fbxo34	4.35			G10090_6318	78938	Fbxo34	4.01			G10090_6318	78938	Fbxo34	4.49			G10090_6318	78938	Fbxo34	5.06			G10090_6318	78938	Fbxo34	4.18			G10090_6318	78938	Fbxo34	3.54			G10090_6318	78938	Fbxo34	4.78			G10090_6318	78938
G10090_6917	214663	Slc25a29	5.27			G10090_6917	214663	Slc25a29	4.84			G10090_6917	214663	Slc25a29	4.42			G10090_6917	214663	Slc25a29	4.87			G10090_6917	214663	Slc25a29	5.89			G10090_6917	214663	Slc25a29	3.81			G10090_6917	214663	Slc25a29	2.22			G10090_6917	214663	Slc25a29	2.44			G10090_6917	214663
G10090_17799	68585	Rtn4	25.23			G10090_17799	68585	Rtn4	21.65			G10090_17799	68585	Rtn4	34.44			G10090_17799	68585	Rtn4	26.44			G10090_17799	68585	Rtn4	20.62			G10090_17799	68585	Rtn4	23.42			G10090_17799	68585	Rtn4	204.86			G10090_17799	68585	Rtn4	297.28			G10090_17799	68585
G10090_4390	77116	Mtmr2	8.53			G10090_4390	77116	Mtmr2	9.82			G10090_4390	77116	Mtmr2	10.71			G10090_4390	77116	Mtmr2	10.28			G10090_4390	77116	Mtmr2	11.05			G10090_4390	77116	Mtmr2	9.2			G10090_4390	77116	Mtmr2	14.27			G10090_4390	77116	Mtmr2	15.33			G10090_4390	77116
G10090_8755	211329	Ncoa7	2.13			G10090_8755	211329	Ncoa7	2.01			G10090_8755	211329	Ncoa7	2.33			G10090_8755	211329	Ncoa7	1.61			G10090_8755	211329	Ncoa7	1.36			G10090_8755	211329	Ncoa7	1.7			G10090_8755	211329	Ncoa7	3.12			G10090_8755	211329	Ncoa7	3.5			G10090_8755	211329
G10090_24699	51797	Ctps	14.73			G10090_24699	51797	Ctps	16.41			G10090_24699	51797	Ctps	18.13			G10090_24699	51797	Ctps	19.87			G10090_24699	51797	Ctps	19.31			G10090_24699	51797	Ctps	22.15			G10090_24699	51797	Ctps	57.87			G10090_24699	51797	Ctps	73.46			G10090_24699	51797
G10090_8877	26945	Tpsg1	0			G10090_8877	26945	Tpsg1	0.16			G10090_8877	26945	Tpsg1	0			G10090_8877	26945	Tpsg1	0.47			G10090_8877	26945	Tpsg1	0.29			G10090_8877	26945	Tpsg1	0			G10090_8877	26945	Tpsg1	0			G10090_8877	26945	Tpsg1	0			G10090_8877	26945
G10090_16606	381820	Smim10l1	55.67			G10090_16606	381820	Smim10l1	51.75			G10090_16606	381820	Smim10l1	51.24			G10090_16606	381820	Smim10l1	50.5			G10090_16606	381820	Smim10l1	40.94			G10090_16606	381820	Smim10l1	41.16			G10090_16606	381820	Smim10l1	41.19			G10090_16606	381820	Smim10l1	34.54			G10090_16606	381820
G10090_23466	12778	Ackr3	54.88			G10090_23466	12778	Ackr3	39.2			G10090_23466	12778	Ackr3	46.1			G10090_23466	12778	Ackr3	42.46			G10090_23466	12778	Ackr3	43.37			G10090_23466	12778	Ackr3	45.05			G10090_23466	12778	Ackr3	22.62			G10090_23466	12778	Ackr3	14.13			G10090_23466	12778
G10090_2519	54672	Adgrg3	1.06			G10090_2519	54672	Adgrg3	1.25			G10090_2519	54672	Adgrg3	0.79			G10090_2519	54672	Adgrg3	1.56			G10090_2519	54672	Adgrg3	1.16			G10090_2519	54672	Adgrg3	1.14			G10090_2519	54672	Adgrg3	2.22			G10090_2519	54672	Adgrg3	2.25			G10090_2519	54672
G10090_2082	75079	Zbtb49	0.92			G10090_2082	75079	Zbtb49	1.01			G10090_2082	75079	Zbtb49	0.97			G10090_2082	75079	Zbtb49	0.93			G10090_2082	75079	Zbtb49	0.86			G10090_2082	75079	Zbtb49	1.12			G10090_2082	75079	Zbtb49	1.19			G10090_2082	75079	Zbtb49	1.07			G10090_2082	75079
G10090_13829	227998	4933409G03Rik	0			G10090_13829	227998	4933409G03Rik	0			G10090_13829	227998	4933409G03Rik	0			G10090_13829	227998	4933409G03Rik	0			G10090_13829	227998	4933409G03Rik	0			G10090_13829	227998	4933409G03Rik	0			G10090_13829	227998	4933409G03Rik	0			G10090_13829	227998	4933409G03Rik	0			G10090_13829	227998
G10090_8864	81910	Rrbp1	45.43			G10090_8864	81910	Rrbp1	47.48			G10090_8864	81910	Rrbp1	45.51			G10090_8864	81910	Rrbp1	45.43			G10090_8864	81910	Rrbp1	45.28			G10090_8864	81910	Rrbp1	51.34			G10090_8864	81910	Rrbp1	94.08			G10090_8864	81910	Rrbp1	85.11			G10090_8864	81910
G10090_26817	338417	Scgb1c1	38.06			G10090_26817	338417	Scgb1c1	14.19			G10090_26817	338417	Scgb1c1	20.8			G10090_26817	338417	Scgb1c1	16.89			G10090_26817	338417	Scgb1c1	22.74			G10090_26817	338417	Scgb1c1	21.2			G10090_26817	338417	Scgb1c1	8.02			G10090_26817	338417	Scgb1c1	8.43			G10090_26817	338417
G10090_8527	382044	Ces1b	0			G10090_8527	382044	Ces1b	0			G10090_8527	382044	Ces1b	0			G10090_8527	382044	Ces1b	0			G10090_8527	382044	Ces1b	0			G10090_8527	382044	Ces1b	0			G10090_8527	382044	Ces1b	0			G10090_8527	382044	Ces1b	0			G10090_8527	382044
G10090_21293	56327	Arl2	72.03			G10090_21293	56327	Arl2	61.32			G10090_21293	56327	Arl2	59.34			G10090_21293	56327	Arl2	62.08			G10090_21293	56327	Arl2	53.8			G10090_21293	56327	Arl2	50.99			G10090_21293	56327	Arl2	62.65			G10090_21293	56327	Arl2	51.32			G10090_21293	56327
G10090_19868	68020	Apopt1	35.43			G10090_19868	68020	Apopt1	32.33			G10090_19868	68020	Apopt1	30.94			G10090_19868	68020	Apopt1	29.21			G10090_19868	68020	Apopt1	35.27			G10090_19868	68020	Apopt1	32.74			G10090_19868	68020	Apopt1	28.39			G10090_19868	68020	Apopt1	30.95			G10090_19868	68020
G10090_10166	217946	Cdca7l	0.08			G10090_10166	217946	Cdca7l	0.28			G10090_10166	217946	Cdca7l	0.29			G10090_10166	217946	Cdca7l	0.27			G10090_10166	217946	Cdca7l	0.15			G10090_10166	217946	Cdca7l	0.08			G10090_10166	217946	Cdca7l	1.37			G10090_10166	217946	Cdca7l	1.04			G10090_10166	217946
G10090_235	227399	Ppip5k2	27.48			G10090_235	227399	Ppip5k2	32.18			G10090_235	227399	Ppip5k2	31.17			G10090_235	227399	Ppip5k2	27.53			G10090_235	227399	Ppip5k2	29.59			G10090_235	227399	Ppip5k2	24.67			G10090_235	227399	Ppip5k2	11.86			G10090_235	227399	Ppip5k2	8.21			G10090_235	227399
G10090_12678	637873	Vmn2r61	0			G10090_12678	637873	Vmn2r61	0			G10090_12678	637873	Vmn2r61	0			G10090_12678	637873	Vmn2r61	0			G10090_12678	637873	Vmn2r61	0			G10090_12678	637873	Vmn2r61	0			G10090_12678	637873	Vmn2r61	0			G10090_12678	637873	Vmn2r61	0			G10090_12678	637873
G10090_12607	218772	Rarb	7.06			G10090_12607	218772	Rarb	8.65			G10090_12607	218772	Rarb	7.27			G10090_12607	218772	Rarb	7.28			G10090_12607	218772	Rarb	6.41			G10090_12607	218772	Rarb	7.47			G10090_12607	218772	Rarb	5.95			G10090_12607	218772	Rarb	7.02			G10090_12607	218772
G10090_25571	13006	Smc3	10.43			G10090_25571	13006	Smc3	12.27			G10090_25571	13006	Smc3	12.15			G10090_25571	13006	Smc3	12.31			G10090_25571	13006	Smc3	9.28			G10090_25571	13006	Smc3	14.5			G10090_25571	13006	Smc3	11.12			G10090_25571	13006	Smc3	14.63			G10090_25571	13006
G10090_25699	77358	9430069I07Rik	0			G10090_25699	77358	9430069I07Rik	0			G10090_25699	77358	9430069I07Rik	0			G10090_25699	77358	9430069I07Rik	0			G10090_25699	77358	9430069I07Rik	0			G10090_25699	77358	9430069I07Rik	0			G10090_25699	77358	9430069I07Rik	0.15			G10090_25699	77358	9430069I07Rik	0			G10090_25699	77358
G10090_2698	373864	Col27a1	1.63			G10090_2698	373864	Col27a1	1			G10090_2698	373864	Col27a1	1.47			G10090_2698	373864	Col27a1	1.12			G10090_2698	373864	Col27a1	0.68			G10090_2698	373864	Col27a1	1.03			G10090_2698	373864	Col27a1	2.72			G10090_2698	373864	Col27a1	1.95			G10090_2698	373864
G10090_2868	54141	Spag5	0.4			G10090_2868	54141	Spag5	0.45			G10090_2868	54141	Spag5	0.61			G10090_2868	54141	Spag5	0.44			G10090_2868	54141	Spag5	0.37			G10090_2868	54141	Spag5	0.65			G10090_2868	54141	Spag5	2.05			G10090_2868	54141	Spag5	1.21			G10090_2868	54141
G10090_540	77480	Kidins220	9.49			G10090_540	77480	Kidins220	9.91			G10090_540	77480	Kidins220	10.69			G10090_540	77480	Kidins220	11.34			G10090_540	77480	Kidins220	9.57			G10090_540	77480	Kidins220	10.89			G10090_540	77480	Kidins220	9.17			G10090_540	77480	Kidins220	9.47			G10090_540	77480
G10090_28930	28019	Ing4	21.54			G10090_28930	28019	Ing4	21			G10090_28930	28019	Ing4	23.97			G10090_28930	28019	Ing4	24.08			G10090_28930	28019	Ing4	18.42			G10090_28930	28019	Ing4	20.16			G10090_28930	28019	Ing4	18.63			G10090_28930	28019	Ing4	14.26			G10090_28930	28019
G10090_27420	102634727	Gm29485	1.4			G10090_27420	102634727	Gm29485	2.55			G10090_27420	102634727	Gm29485	2.59			G10090_27420	102634727	Gm29485	3.24			G10090_27420	102634727	Gm29485	1.43			G10090_27420	102634727	Gm29485	2.13			G10090_27420	102634727	Gm29485	1.53			G10090_27420	102634727	Gm29485	2.61			G10090_27420	102634727
G10090_31547	72852	Mblac2	1.98			G10090_31547	72852	Mblac2	2.16			G10090_31547	72852	Mblac2	2.34			G10090_31547	72852	Mblac2	2.07			G10090_31547	72852	Mblac2	1.64			G10090_31547	72852	Mblac2	2.04			G10090_31547	72852	Mblac2	1.05			G10090_31547	72852	Mblac2	1.04			G10090_31547	72852
G10090_4047	381686	Kpna7	0			G10090_4047	381686	Kpna7	0			G10090_4047	381686	Kpna7	0			G10090_4047	381686	Kpna7	0.05			G10090_4047	381686	Kpna7	0			G10090_4047	381686	Kpna7	0			G10090_4047	381686	Kpna7	0			G10090_4047	381686	Kpna7	0			G10090_4047	381686
G10090_8434	320095	6430550D23Rik	0.33			G10090_8434	320095	6430550D23Rik	0.36			G10090_8434	320095	6430550D23Rik	0.3			G10090_8434	320095	6430550D23Rik	0.25			G10090_8434	320095	6430550D23Rik	0.12			G10090_8434	320095	6430550D23Rik	0.25			G10090_8434	320095	6430550D23Rik	0.47			G10090_8434	320095	6430550D23Rik	0.33			G10090_8434	320095
G10090_12508	20192	Ryr3	0.11			G10090_12508	20192	Ryr3	0.13			G10090_12508	20192	Ryr3	0.14			G10090_12508	20192	Ryr3	0.12			G10090_12508	20192	Ryr3	0.1			G10090_12508	20192	Ryr3	0.12			G10090_12508	20192	Ryr3	0.02			G10090_12508	20192	Ryr3	0.07			G10090_12508	20192
G10090_30129	228136	Zdhhc5	26.4			G10090_30129	228136	Zdhhc5	31.35			G10090_30129	228136	Zdhhc5	28.83			G10090_30129	228136	Zdhhc5	28.81			G10090_30129	228136	Zdhhc5	36.38			G10090_30129	228136	Zdhhc5	34.32			G10090_30129	228136	Zdhhc5	35.01			G10090_30129	228136	Zdhhc5	37.81			G10090_30129	228136
G10090_27993	668382	Pabpc1l2b-ps	0.1			G10090_27993	668382	Pabpc1l2b-ps	0.6			G10090_27993	668382	Pabpc1l2b-ps	0.29			G10090_27993	668382	Pabpc1l2b-ps	0.3			G10090_27993	668382	Pabpc1l2b-ps	0.65			G10090_27993	668382	Pabpc1l2b-ps	1.56			G10090_27993	668382	Pabpc1l2b-ps	0.23			G10090_27993	668382	Pabpc1l2b-ps	0.08			G10090_27993	668382
G10090_25026	100862059	Gm21440	0			G10090_25026	100862059	Gm21440	0			G10090_25026	100862059	Gm21440	0			G10090_25026	100862059	Gm21440	0			G10090_25026	100862059	Gm21440	0			G10090_25026	100862059	Gm21440	0			G10090_25026	100862059	Gm21440	0			G10090_25026	100862059	Gm21440	0			G10090_25026	100862059
G10090_7183	14121	Fbp1	0			G10090_7183	14121	Fbp1	0			G10090_7183	14121	Fbp1	0			G10090_7183	14121	Fbp1	0			G10090_7183	14121	Fbp1	0.2			G10090_7183	14121	Fbp1	0			G10090_7183	14121	Fbp1	0			G10090_7183	14121	Fbp1	0			G10090_7183	14121
G10090_20688	24128	Xrn2	10.73			G10090_20688	24128	Xrn2	14.66			G10090_20688	24128	Xrn2	14.46			G10090_20688	24128	Xrn2	13.39			G10090_20688	24128	Xrn2	12.56			G10090_20688	24128	Xrn2	15.15			G10090_20688	24128	Xrn2	13.58			G10090_20688	24128	Xrn2	13.94			G10090_20688	24128
G10090_4791	71838	Phf7	5.07			G10090_4791	71838	Phf7	4.95			G10090_4791	71838	Phf7	3.85			G10090_4791	71838	Phf7	5.01			G10090_4791	71838	Phf7	3.46			G10090_4791	71838	Phf7	2.92			G10090_4791	71838	Phf7	5.11			G10090_4791	71838	Phf7	4.6			G10090_4791	71838
G10090_27489	18330	Olfr31	0			G10090_27489	18330	Olfr31	0			G10090_27489	18330	Olfr31	0.11			G10090_27489	18330	Olfr31	0			G10090_27489	18330	Olfr31	0			G10090_27489	18330	Olfr31	0			G10090_27489	18330	Olfr31	0			G10090_27489	18330	Olfr31	0			G10090_27489	18330
G10090_12428	328699	Gabrr3	0			G10090_12428	328699	Gabrr3	0			G10090_12428	328699	Gabrr3	0.07			G10090_12428	328699	Gabrr3	0			G10090_12428	328699	Gabrr3	0			G10090_12428	328699	Gabrr3	0			G10090_12428	328699	Gabrr3	0			G10090_12428	328699	Gabrr3	0			G10090_12428	328699
G10090_1272	209294	Csta1	0			G10090_1272	209294	Csta1	0			G10090_1272	209294	Csta1	0.04			G10090_1272	209294	Csta1	0			G10090_1272	209294	Csta1	0			G10090_1272	209294	Csta1	0			G10090_1272	209294	Csta1	0			G10090_1272	209294	Csta1	0			G10090_1272	209294
G10090_3546	69367	Glrx2	41.9			G10090_3546	69367	Glrx2	38.86			G10090_3546	69367	Glrx2	33.97			G10090_3546	69367	Glrx2	36.53			G10090_3546	69367	Glrx2	32.11			G10090_3546	69367	Glrx2	36.74			G10090_3546	69367	Glrx2	34.6			G10090_3546	69367	Glrx2	35.83			G10090_3546	69367
G10090_10336	70009	Ssty2	0			G10090_10336	70009	Ssty2	0.01			G10090_10336	70009	Ssty2	0			G10090_10336	70009	Ssty2	0			G10090_10336	70009	Ssty2	0			G10090_10336	70009	Ssty2	0			G10090_10336	70009	Ssty2	0			G10090_10336	70009	Ssty2	0			G10090_10336	70009
G10090_5116	228140	Tnks1bp1	14.12			G10090_5116	228140	Tnks1bp1	14.76			G10090_5116	228140	Tnks1bp1	14.74			G10090_5116	228140	Tnks1bp1	14.66			G10090_5116	228140	Tnks1bp1	12.49			G10090_5116	228140	Tnks1bp1	13.81			G10090_5116	228140	Tnks1bp1	14.33			G10090_5116	228140	Tnks1bp1	14.28			G10090_5116	228140
G10090_31926	380728	Kcnh4	0			G10090_31926	380728	Kcnh4	0			G10090_31926	380728	Kcnh4	0			G10090_31926	380728	Kcnh4	0.03			G10090_31926	380728	Kcnh4	0			G10090_31926	380728	Kcnh4	0			G10090_31926	380728	Kcnh4	0.02			G10090_31926	380728	Kcnh4	0.02			G10090_31926	380728
G10090_4956	18155	Pnoc	0			G10090_4956	18155	Pnoc	0.01			G10090_4956	18155	Pnoc	0			G10090_4956	18155	Pnoc	0.05			G10090_4956	18155	Pnoc	0			G10090_4956	18155	Pnoc	0.03			G10090_4956	18155	Pnoc	0.04			G10090_4956	18155	Pnoc	0.08			G10090_4956	18155
G10090_27670	68554	Cebpzos	27.63			G10090_27670	68554	Cebpzos	19.4			G10090_27670	68554	Cebpzos	23.01			G10090_27670	68554	Cebpzos	26.27			G10090_27670	68554	Cebpzos	18.84			G10090_27670	68554	Cebpzos	19.15			G10090_27670	68554	Cebpzos	15.81			G10090_27670	68554	Cebpzos	11.05			G10090_27670	68554
G10090_30040	93724	Pcdhga12	1.83			G10090_30040	93724	Pcdhga12	2.19			G10090_30040	93724	Pcdhga12	1.64			G10090_30040	93724	Pcdhga12	1.36			G10090_30040	93724	Pcdhga12	1.67			G10090_30040	93724	Pcdhga12	1.09			G10090_30040	93724	Pcdhga12	1.89			G10090_30040	93724	Pcdhga12	1.47			G10090_30040	93724
G10090_32950	20305	Ccl6	37.62			G10090_32950	20305	Ccl6	40.69			G10090_32950	20305	Ccl6	33.85			G10090_32950	20305	Ccl6	40.68			G10090_32950	20305	Ccl6	22.21			G10090_32950	20305	Ccl6	35.27			G10090_32950	20305	Ccl6	64.37			G10090_32950	20305	Ccl6	115.48			G10090_32950	20305
G10090_537	258245	Olfr1036	0			G10090_537	258245	Olfr1036	0			G10090_537	258245	Olfr1036	0.14			G10090_537	258245	Olfr1036	0			G10090_537	258245	Olfr1036	0			G10090_537	258245	Olfr1036	0			G10090_537	258245	Olfr1036	0			G10090_537	258245	Olfr1036	0			G10090_537	258245
G10090_2601	19043	Ppm1b	40.23			G10090_2601	19043	Ppm1b	48.26			G10090_2601	19043	Ppm1b	46.47			G10090_2601	19043	Ppm1b	41.17			G10090_2601	19043	Ppm1b	47.84			G10090_2601	19043	Ppm1b	46.64			G10090_2601	19043	Ppm1b	30.69			G10090_2601	19043	Ppm1b	35.21			G10090_2601	19043
G10090_24016	21345	Tagln	28.83			G10090_24016	21345	Tagln	29.57			G10090_24016	21345	Tagln	39.94			G10090_24016	21345	Tagln	48.45			G10090_24016	21345	Tagln	19.84			G10090_24016	21345	Tagln	27.15			G10090_24016	21345	Tagln	56.09			G10090_24016	21345	Tagln	45.38			G10090_24016	21345
G10090_12014	100702	Gbp6	13.27			G10090_12014	100702	Gbp6	13.42			G10090_12014	100702	Gbp6	15.08			G10090_12014	100702	Gbp6	18.09			G10090_12014	100702	Gbp6	13.29			G10090_12014	100702	Gbp6	13.18			G10090_12014	100702	Gbp6	7.85			G10090_12014	100702	Gbp6	11.46			G10090_12014	100702
G10090_24551	18491	Pappa	0.01			G10090_24551	18491	Pappa	0.16			G10090_24551	18491	Pappa	0.06			G10090_24551	18491	Pappa	0.06			G10090_24551	18491	Pappa	0.05			G10090_24551	18491	Pappa	0.16			G10090_24551	18491	Pappa	0.12			G10090_24551	18491	Pappa	0.11			G10090_24551	18491
G10090_13073	331493	Gm5127	0.11			G10090_13073	331493	Gm5127	0.17			G10090_13073	331493	Gm5127	0.11			G10090_13073	331493	Gm5127	0.17			G10090_13073	331493	Gm5127	0			G10090_13073	331493	Gm5127	0.06			G10090_13073	331493	Gm5127	0.04			G10090_13073	331493	Gm5127	0.13			G10090_13073	331493
G10090_18960	654801	Zfp784	5.06			G10090_18960	654801	Zfp784	5			G10090_18960	654801	Zfp784	5.83			G10090_18960	654801	Zfp784	6.32			G10090_18960	654801	Zfp784	6.05			G10090_18960	654801	Zfp784	4.92			G10090_18960	654801	Zfp784	3.7			G10090_18960	654801	Zfp784	2.31			G10090_18960	654801
G10090_19160	11615	Gm4737	7.17			G10090_19160	11615	Gm4737	11.03			G10090_19160	11615	Gm4737	9.89			G10090_19160	11615	Gm4737	8.57			G10090_19160	11615	Gm4737	11.23			G10090_19160	11615	Gm4737	9.51			G10090_19160	11615	Gm4737	11.15			G10090_19160	11615	Gm4737	11.25			G10090_19160	11615
G10090_5027	68550	Tefm	14.41			G10090_5027	68550	Tefm	13.4			G10090_5027	68550	Tefm	11.18			G10090_5027	68550	Tefm	11.65			G10090_5027	68550	Tefm	15.64			G10090_5027	68550	Tefm	14.57			G10090_5027	68550	Tefm	11.44			G10090_5027	68550	Tefm	10.85			G10090_5027	68550
G10090_7815	56457	Clptm1	55.74			G10090_7815	56457	Clptm1	61.05			G10090_7815	56457	Clptm1	54.24			G10090_7815	56457	Clptm1	56.98			G10090_7815	56457	Clptm1	63.95			G10090_7815	56457	Clptm1	56.01			G10090_7815	56457	Clptm1	54.89			G10090_7815	56457	Clptm1	52.68			G10090_7815	56457
G10090_3454	381157	Greb1l	0.07			G10090_3454	381157	Greb1l	0.18			G10090_3454	381157	Greb1l	0.05			G10090_3454	381157	Greb1l	0.06			G10090_3454	381157	Greb1l	0.08			G10090_3454	381157	Greb1l	0.1			G10090_3454	381157	Greb1l	0.13			G10090_3454	381157	Greb1l	0.18			G10090_3454	381157
G10090_15711	105439	Slain1	0.04			G10090_15711	105439	Slain1	0.04			G10090_15711	105439	Slain1	0.04			G10090_15711	105439	Slain1	0.07			G10090_15711	105439	Slain1	0.07			G10090_15711	105439	Slain1	0.15			G10090_15711	105439	Slain1	0.11			G10090_15711	105439	Slain1	0.06			G10090_15711	105439
G10090_7307	11782	Ap4s1	47.67			G10090_7307	11782	Ap4s1	37.54			G10090_7307	11782	Ap4s1	44.92			G10090_7307	11782	Ap4s1	48.94			G10090_7307	11782	Ap4s1	47.19			G10090_7307	11782	Ap4s1	45.46			G10090_7307	11782	Ap4s1	29.38			G10090_7307	11782	Ap4s1	35.71			G10090_7307	11782
G10090_9483	78469	Tmem247	0			G10090_9483	78469	Tmem247	0			G10090_9483	78469	Tmem247	0			G10090_9483	78469	Tmem247	0			G10090_9483	78469	Tmem247	0			G10090_9483	78469	Tmem247	0			G10090_9483	78469	Tmem247	0			G10090_9483	78469	Tmem247	0			G10090_9483	78469
G10090_23861	12825	Col3a1	126.74			G10090_23861	12825	Col3a1	203.95			G10090_23861	12825	Col3a1	135.59			G10090_23861	12825	Col3a1	111.86			G10090_23861	12825	Col3a1	180.52			G10090_23861	12825	Col3a1	223.04			G10090_23861	12825	Col3a1	210.1			G10090_23861	12825	Col3a1	164.46			G10090_23861	12825
G10090_26503	67771	Arpc5	36.87			G10090_26503	67771	Arpc5	32.3			G10090_26503	67771	Arpc5	34.83			G10090_26503	67771	Arpc5	37.22			G10090_26503	67771	Arpc5	30.13			G10090_26503	67771	Arpc5	35.94			G10090_26503	67771	Arpc5	77.44			G10090_26503	67771	Arpc5	91.68			G10090_26503	67771
G10090_32654	545677	Gm12888	0			G10090_32654	545677	Gm12888	0			G10090_32654	545677	Gm12888	0			G10090_32654	545677	Gm12888	0			G10090_32654	545677	Gm12888	0			G10090_32654	545677	Gm12888	0			G10090_32654	545677	Gm12888	0			G10090_32654	545677	Gm12888	0			G10090_32654	545677
G10090_21626	69178	Snx5	36.85			G10090_21626	69178	Snx5	37.76			G10090_21626	69178	Snx5	36.29			G10090_21626	69178	Snx5	34.6			G10090_21626	69178	Snx5	38.47			G10090_21626	69178	Snx5	38.18			G10090_21626	69178	Snx5	46.79			G10090_21626	69178	Snx5	55.14			G10090_21626	69178
G10090_16341	107701	Sf3b4	14.91			G10090_16341	107701	Sf3b4	19.53			G10090_16341	107701	Sf3b4	16.14			G10090_16341	107701	Sf3b4	14.33			G10090_16341	107701	Sf3b4	12.83			G10090_16341	107701	Sf3b4	16.6			G10090_16341	107701	Sf3b4	27.01			G10090_16341	107701	Sf3b4	35.29			G10090_16341	107701
G10090_2540	240888	Gpr161	0.56			G10090_2540	240888	Gpr161	0.51			G10090_2540	240888	Gpr161	0.64			G10090_2540	240888	Gpr161	0.73			G10090_2540	240888	Gpr161	0.38			G10090_2540	240888	Gpr161	0.33			G10090_2540	240888	Gpr161	0.61			G10090_2540	240888	Gpr161	0.69			G10090_2540	240888
G10090_11488	19212	Pter	5.93			G10090_11488	19212	Pter	4.93			G10090_11488	19212	Pter	4.69			G10090_11488	19212	Pter	4.91			G10090_11488	19212	Pter	6.87			G10090_11488	19212	Pter	5.7			G10090_11488	19212	Pter	6.81			G10090_11488	19212	Pter	9.18			G10090_11488	19212
G10090_12652	320713	Mysm1	2.64			G10090_12652	320713	Mysm1	2.66			G10090_12652	320713	Mysm1	2.47			G10090_12652	320713	Mysm1	2.96			G10090_12652	320713	Mysm1	2.02			G10090_12652	320713	Mysm1	2.3			G10090_12652	320713	Mysm1	2.42			G10090_12652	320713	Mysm1	2.85			G10090_12652	320713
G10090_1006	17955	Nap1l4	63.86			G10090_1006	17955	Nap1l4	84.7			G10090_1006	17955	Nap1l4	74.68			G10090_1006	17955	Nap1l4	72.98			G10090_1006	17955	Nap1l4	81.12			G10090_1006	17955	Nap1l4	79.19			G10090_1006	17955	Nap1l4	75.53			G10090_1006	17955	Nap1l4	69.23			G10090_1006	17955
G10090_10554	12721	Coro1a	15.45			G10090_10554	12721	Coro1a	11.19			G10090_10554	12721	Coro1a	10.47			G10090_10554	12721	Coro1a	12.84			G10090_10554	12721	Coro1a	7.02			G10090_10554	12721	Coro1a	11.62			G10090_10554	12721	Coro1a	40.29			G10090_10554	12721	Coro1a	69.06			G10090_10554	12721
G10090_13824	102637087	Gm33989	1.3			G10090_13824	102637087	Gm33989	1.49			G10090_13824	102637087	Gm33989	1.45			G10090_13824	102637087	Gm33989	1.61			G10090_13824	102637087	Gm33989	1.09			G10090_13824	102637087	Gm33989	1.33			G10090_13824	102637087	Gm33989	0.85			G10090_13824	102637087	Gm33989	0.88			G10090_13824	102637087
G10090_27175	22694	Zfp35	3.26			G10090_27175	22694	Zfp35	3.56			G10090_27175	22694	Zfp35	3.2			G10090_27175	22694	Zfp35	3.3			G10090_27175	22694	Zfp35	3.35			G10090_27175	22694	Zfp35	3.04			G10090_27175	22694	Zfp35	5.31			G10090_27175	22694	Zfp35	5.84			G10090_27175	22694
G10090_23620	21934	Tnfrsf11a	1.22			G10090_23620	21934	Tnfrsf11a	1.17			G10090_23620	21934	Tnfrsf11a	0.98			G10090_23620	21934	Tnfrsf11a	1.16			G10090_23620	21934	Tnfrsf11a	0.86			G10090_23620	21934	Tnfrsf11a	1.15			G10090_23620	21934	Tnfrsf11a	2.76			G10090_23620	21934	Tnfrsf11a	3.93			G10090_23620	21934
G10090_5314	227743	Mapkap1	18.56			G10090_5314	227743	Mapkap1	20.27			G10090_5314	227743	Mapkap1	16.47			G10090_5314	227743	Mapkap1	16.97			G10090_5314	227743	Mapkap1	23.44			G10090_5314	227743	Mapkap1	22.06			G10090_5314	227743	Mapkap1	23.61			G10090_5314	227743	Mapkap1	23.7			G10090_5314	227743
G10090_11496	56496	Tspan6	6.2			G10090_11496	56496	Tspan6	4.74			G10090_11496	56496	Tspan6	5.85			G10090_11496	56496	Tspan6	6.73			G10090_11496	56496	Tspan6	4.46			G10090_11496	56496	Tspan6	4.74			G10090_11496	56496	Tspan6	8.19			G10090_11496	56496	Tspan6	7.19			G10090_11496	56496
G10090_25427	232984	B3gnt8	4.05			G10090_25427	232984	B3gnt8	2.96			G10090_25427	232984	B3gnt8	3.23			G10090_25427	232984	B3gnt8	4.46			G10090_25427	232984	B3gnt8	3.13			G10090_25427	232984	B3gnt8	1.6			G10090_25427	232984	B3gnt8	3.85			G10090_25427	232984	B3gnt8	2.78			G10090_25427	232984
G10090_5653	110332	Pp2d1	0			G10090_5653	110332	Pp2d1	0.07			G10090_5653	110332	Pp2d1	0			G10090_5653	110332	Pp2d1	0.09			G10090_5653	110332	Pp2d1	0.1			G10090_5653	110332	Pp2d1	0			G10090_5653	110332	Pp2d1	0.05			G10090_5653	110332	Pp2d1	0			G10090_5653	110332
G10090_14022	229534	Pbxip1	33.21			G10090_14022	229534	Pbxip1	35.18			G10090_14022	229534	Pbxip1	36.01			G10090_14022	229534	Pbxip1	34.57			G10090_14022	229534	Pbxip1	38.15			G10090_14022	229534	Pbxip1	32.95			G10090_14022	229534	Pbxip1	26.78			G10090_14022	229534	Pbxip1	24.6			G10090_14022	229534
G10090_2177	328035	Fads6	0.4			G10090_2177	328035	Fads6	0.95			G10090_2177	328035	Fads6	0.5			G10090_2177	328035	Fads6	0.45			G10090_2177	328035	Fads6	0.67			G10090_2177	328035	Fads6	0.66			G10090_2177	328035	Fads6	0.54			G10090_2177	328035	Fads6	0.43			G10090_2177	328035
G10090_12301	19153	Prx	0.35			G10090_12301	19153	Prx	0.33			G10090_12301	19153	Prx	0.27			G10090_12301	19153	Prx	0.49			G10090_12301	19153	Prx	0.36			G10090_12301	19153	Prx	0.25			G10090_12301	19153	Prx	0.86			G10090_12301	19153	Prx	1.42			G10090_12301	19153
G10090_31340	211347	Pank3	4.66			G10090_31340	211347	Pank3	4.13			G10090_31340	211347	Pank3	4.55			G10090_31340	211347	Pank3	4.31			G10090_31340	211347	Pank3	4.31			G10090_31340	211347	Pank3	4.02			G10090_31340	211347	Pank3	3.99			G10090_31340	211347	Pank3	4.2			G10090_31340	211347
G10090_12776	171233	Vmn1r235	0			G10090_12776	171233	Vmn1r235	0			G10090_12776	171233	Vmn1r235	0			G10090_12776	171233	Vmn1r235	0			G10090_12776	171233	Vmn1r235	0			G10090_12776	171233	Vmn1r235	0			G10090_12776	171233	Vmn1r235	0			G10090_12776	171233	Vmn1r235	0			G10090_12776	171233
G10090_17693	109815	Selenos	19.98			G10090_17693	109815	Selenos	23.21			G10090_17693	109815	Selenos	23.91			G10090_17693	109815	Selenos	16.7			G10090_17693	109815	Selenos	17.32			G10090_17693	109815	Selenos	19.16			G10090_17693	109815	Selenos	33.92			G10090_17693	109815	Selenos	36.39			G10090_17693	109815
G10090_33947	12832	Col5a2	11.43			G10090_33947	12832	Col5a2	14.35			G10090_33947	12832	Col5a2	10.62			G10090_33947	12832	Col5a2	8.7			G10090_33947	12832	Col5a2	14.36			G10090_33947	12832	Col5a2	16.46			G10090_33947	12832	Col5a2	32.27			G10090_33947	12832	Col5a2	29.93			G10090_33947	12832
G10090_5097	545085	Wdr70	4.37			G10090_5097	545085	Wdr70	3.79			G10090_5097	545085	Wdr70	4.95			G10090_5097	545085	Wdr70	3.63			G10090_5097	545085	Wdr70	4.22			G10090_5097	545085	Wdr70	3.77			G10090_5097	545085	Wdr70	7.23			G10090_5097	545085	Wdr70	7.06			G10090_5097	545085
G10090_22324	22773	Zic3	0			G10090_22324	22773	Zic3	0			G10090_22324	22773	Zic3	0			G10090_22324	22773	Zic3	0			G10090_22324	22773	Zic3	0			G10090_22324	22773	Zic3	0			G10090_22324	22773	Zic3	0			G10090_22324	22773	Zic3	0			G10090_22324	22773
G10090_1276	27419	Naglu	7.21			G10090_1276	27419	Naglu	7.24			G10090_1276	27419	Naglu	7.29			G10090_1276	27419	Naglu	7.6			G10090_1276	27419	Naglu	5.01			G10090_1276	27419	Naglu	4.78			G10090_1276	27419	Naglu	9.08			G10090_1276	27419	Naglu	9.86			G10090_1276	27419
G10090_19643	67242	Gemin6	3.1			G10090_19643	67242	Gemin6	1.64			G10090_19643	67242	Gemin6	2.68			G10090_19643	67242	Gemin6	3.82			G10090_19643	67242	Gemin6	3.14			G10090_19643	67242	Gemin6	2.36			G10090_19643	67242	Gemin6	6.36			G10090_19643	67242	Gemin6	6.55			G10090_19643	67242
G10090_3565	320840	Negr1	0.37			G10090_3565	320840	Negr1	0.49			G10090_3565	320840	Negr1	0.51			G10090_3565	320840	Negr1	0.49			G10090_3565	320840	Negr1	0.27			G10090_3565	320840	Negr1	0.46			G10090_3565	320840	Negr1	0.17			G10090_3565	320840	Negr1	0.15			G10090_3565	320840
G10090_10202	66240	Kcne1l	0.58			G10090_10202	66240	Kcne1l	0.29			G10090_10202	66240	Kcne1l	0.55			G10090_10202	66240	Kcne1l	0.36			G10090_10202	66240	Kcne1l	0.27			G10090_10202	66240	Kcne1l	0.37			G10090_10202	66240	Kcne1l	0.6			G10090_10202	66240	Kcne1l	0.11			G10090_10202	66240
G10090_3081	72723	Zfp74	2.38			G10090_3081	72723	Zfp74	3.43			G10090_3081	72723	Zfp74	2.83			G10090_3081	72723	Zfp74	2.97			G10090_3081	72723	Zfp74	3.35			G10090_3081	72723	Zfp74	2.88			G10090_3081	72723	Zfp74	3.35			G10090_3081	72723	Zfp74	3.21			G10090_3081	72723
G10090_7658	17765	Mtf2	4.6			G10090_7658	17765	Mtf2	4.07			G10090_7658	17765	Mtf2	4.44			G10090_7658	17765	Mtf2	4.37			G10090_7658	17765	Mtf2	3.73			G10090_7658	17765	Mtf2	3.83			G10090_7658	17765	Mtf2	4.2			G10090_7658	17765	Mtf2	4.78			G10090_7658	17765
G10090_12375	433415	Gm13420	0.34			G10090_12375	433415	Gm13420	0.05			G10090_12375	433415	Gm13420	0			G10090_12375	433415	Gm13420	0.16			G10090_12375	433415	Gm13420	0.09			G10090_12375	433415	Gm13420	0.1			G10090_12375	433415	Gm13420	0			G10090_12375	433415	Gm13420	0.2			G10090_12375	433415
G10090_6060	57916	Tnfrsf13b	0.89			G10090_6060	57916	Tnfrsf13b	0.89			G10090_6060	57916	Tnfrsf13b	0.81			G10090_6060	57916	Tnfrsf13b	1.12			G10090_6060	57916	Tnfrsf13b	0.63			G10090_6060	57916	Tnfrsf13b	1.21			G10090_6060	57916	Tnfrsf13b	2.16			G10090_6060	57916	Tnfrsf13b	3.43			G10090_6060	57916
G10090_1494	75302	Asxl2	2.49			G10090_1494	75302	Asxl2	2.68			G10090_1494	75302	Asxl2	3.14			G10090_1494	75302	Asxl2	3.26			G10090_1494	75302	Asxl2	2.08			G10090_1494	75302	Asxl2	2.58			G10090_1494	75302	Asxl2	2.74			G10090_1494	75302	Asxl2	2.66			G10090_1494	75302
G10090_25463	19662	Rbp4	0.34			G10090_25463	19662	Rbp4	0.45			G10090_25463	19662	Rbp4	0.54			G10090_25463	19662	Rbp4	0.56			G10090_25463	19662	Rbp4	1.68			G10090_25463	19662	Rbp4	0.47			G10090_25463	19662	Rbp4	0.34			G10090_25463	19662	Rbp4	0.62			G10090_25463	19662
G10090_13690	29865	Cabp5	0			G10090_13690	29865	Cabp5	0.03			G10090_13690	29865	Cabp5	0.02			G10090_13690	29865	Cabp5	0.06			G10090_13690	29865	Cabp5	0			G10090_13690	29865	Cabp5	0			G10090_13690	29865	Cabp5	0			G10090_13690	29865	Cabp5	0			G10090_13690	29865
G10090_6178	56738	Mocs1	9.33			G10090_6178	56738	Mocs1	9.09			G10090_6178	56738	Mocs1	10.17			G10090_6178	56738	Mocs1	9.84			G10090_6178	56738	Mocs1	9.28			G10090_6178	56738	Mocs1	9.43			G10090_6178	56738	Mocs1	9.2			G10090_6178	56738	Mocs1	8.87			G10090_6178	56738
G10090_20762	105247075	LOC105247075	0			G10090_20762	105247075	LOC105247075	0			G10090_20762	105247075	LOC105247075	0			G10090_20762	105247075	LOC105247075	0			G10090_20762	105247075	LOC105247075	0			G10090_20762	105247075	LOC105247075	0			G10090_20762	105247075	LOC105247075	0			G10090_20762	105247075	LOC105247075	0.37			G10090_20762	105247075
G10090_28106	69237	Gtpbp4	14.83			G10090_28106	69237	Gtpbp4	16.51			G10090_28106	69237	Gtpbp4	16.57			G10090_28106	69237	Gtpbp4	16.63			G10090_28106	69237	Gtpbp4	14.99			G10090_28106	69237	Gtpbp4	17.56			G10090_28106	69237	Gtpbp4	23.7			G10090_28106	69237	Gtpbp4	29.19			G10090_28106	69237
G10090_17883	105242418	Gm38690	0.51			G10090_17883	105242418	Gm38690	0.03			G10090_17883	105242418	Gm38690	0.17			G10090_17883	105242418	Gm38690	0.08			G10090_17883	105242418	Gm38690	0.36			G10090_17883	105242418	Gm38690	0.33			G10090_17883	105242418	Gm38690	0.2			G10090_17883	105242418	Gm38690	0.15			G10090_17883	105242418
G10090_624	225887	Ndufs8	296.83			G10090_624	225887	Ndufs8	183.61			G10090_624	225887	Ndufs8	197.67			G10090_624	225887	Ndufs8	202.32			G10090_624	225887	Ndufs8	227.8			G10090_624	225887	Ndufs8	206.61			G10090_624	225887	Ndufs8	139.78			G10090_624	225887	Ndufs8	124.03			G10090_624	225887
G10090_14912	22646	Zfp105	1.5			G10090_14912	22646	Zfp105	1.29			G10090_14912	22646	Zfp105	1.67			G10090_14912	22646	Zfp105	0.97			G10090_14912	22646	Zfp105	1.24			G10090_14912	22646	Zfp105	0.91			G10090_14912	22646	Zfp105	1.63			G10090_14912	22646	Zfp105	1.56			G10090_14912	22646
G10090_6394	432763	Prr7	0.7			G10090_6394	432763	Prr7	0.69			G10090_6394	432763	Prr7	0.46			G10090_6394	432763	Prr7	0.31			G10090_6394	432763	Prr7	0.57			G10090_6394	432763	Prr7	0.71			G10090_6394	432763	Prr7	1.68			G10090_6394	432763	Prr7	2.38			G10090_6394	432763
G10090_13720	81907	Tmem108	0.67			G10090_13720	81907	Tmem108	1.63			G10090_13720	81907	Tmem108	1.06			G10090_13720	81907	Tmem108	0.64			G10090_13720	81907	Tmem108	1.93			G10090_13720	81907	Tmem108	1.06			G10090_13720	81907	Tmem108	0.28			G10090_13720	81907	Tmem108	0.57			G10090_13720	81907
G10090_31146	17110	Lyz1	33.13			G10090_31146	17110	Lyz1	20.29			G10090_31146	17110	Lyz1	20.7			G10090_31146	17110	Lyz1	22.93			G10090_31146	17110	Lyz1	17.82			G10090_31146	17110	Lyz1	27.31			G10090_31146	17110	Lyz1	31.18			G10090_31146	17110	Lyz1	54.74			G10090_31146	17110
G10090_5249	269784	Cntn4	0			G10090_5249	269784	Cntn4	0			G10090_5249	269784	Cntn4	0			G10090_5249	269784	Cntn4	0			G10090_5249	269784	Cntn4	0			G10090_5249	269784	Cntn4	0			G10090_5249	269784	Cntn4	0			G10090_5249	269784	Cntn4	0			G10090_5249	269784
G10090_24105	68527	Ucma	0			G10090_24105	68527	Ucma	0			G10090_24105	68527	Ucma	0			G10090_24105	68527	Ucma	0			G10090_24105	68527	Ucma	0			G10090_24105	68527	Ucma	0			G10090_24105	68527	Ucma	0			G10090_24105	68527	Ucma	0			G10090_24105	68527
G10090_8752	99167	Ssx2ip	3.31			G10090_8752	99167	Ssx2ip	3.55			G10090_8752	99167	Ssx2ip	4.15			G10090_8752	99167	Ssx2ip	4.18			G10090_8752	99167	Ssx2ip	4.52			G10090_8752	99167	Ssx2ip	4.19			G10090_8752	99167	Ssx2ip	4.97			G10090_8752	99167	Ssx2ip	3.65			G10090_8752	99167
G10090_2971	18641	Pfkl	41.65			G10090_2971	18641	Pfkl	40.51			G10090_2971	18641	Pfkl	33.78			G10090_2971	18641	Pfkl	34.78			G10090_2971	18641	Pfkl	42.7			G10090_2971	18641	Pfkl	43.91			G10090_2971	18641	Pfkl	46.42			G10090_2971	18641	Pfkl	35.39			G10090_2971	18641
G10090_2630	15400	Hoxa3	1.09			G10090_2630	15400	Hoxa3	0.44			G10090_2630	15400	Hoxa3	1.4			G10090_2630	15400	Hoxa3	1.37			G10090_2630	15400	Hoxa3	0.26			G10090_2630	15400	Hoxa3	0.33			G10090_2630	15400	Hoxa3	1.31			G10090_2630	15400	Hoxa3	1.35			G10090_2630	15400
G10090_399	69902	Mrto4	16.21			G10090_399	69902	Mrto4	13.32			G10090_399	69902	Mrto4	13.11			G10090_399	69902	Mrto4	14.37			G10090_399	69902	Mrto4	14.5			G10090_399	69902	Mrto4	15.98			G10090_399	69902	Mrto4	37.22			G10090_399	69902	Mrto4	38.04			G10090_399	69902
G10090_19944	69837	Pcgf1	6.8			G10090_19944	69837	Pcgf1	5.7			G10090_19944	69837	Pcgf1	9.02			G10090_19944	69837	Pcgf1	6.39			G10090_19944	69837	Pcgf1	6.17			G10090_19944	69837	Pcgf1	7.76			G10090_19944	69837	Pcgf1	11.78			G10090_19944	69837	Pcgf1	11.53			G10090_19944	69837
G10090_4429	76563	Qrsl1	13.93			G10090_4429	76563	Qrsl1	13.39			G10090_4429	76563	Qrsl1	12.83			G10090_4429	76563	Qrsl1	12.53			G10090_4429	76563	Qrsl1	17.29			G10090_4429	76563	Qrsl1	13.66			G10090_4429	76563	Qrsl1	8.74			G10090_4429	76563	Qrsl1	8.25			G10090_4429	76563
G10090_30246	231803	Mepce	15.82			G10090_30246	231803	Mepce	18.49			G10090_30246	231803	Mepce	17.15			G10090_30246	231803	Mepce	18.16			G10090_30246	231803	Mepce	18			G10090_30246	231803	Mepce	14.67			G10090_30246	231803	Mepce	14.59			G10090_30246	231803	Mepce	12.85			G10090_30246	231803
G10090_32857	105244980	Gm40498	0			G10090_32857	105244980	Gm40498	0.17			G10090_32857	105244980	Gm40498	0			G10090_32857	105244980	Gm40498	0			G10090_32857	105244980	Gm40498	0			G10090_32857	105244980	Gm40498	0			G10090_32857	105244980	Gm40498	10.9			G10090_32857	105244980	Gm40498	9.04			G10090_32857	105244980
G10090_12938	51786	Cpsf2	4.77			G10090_12938	51786	Cpsf2	6.11			G10090_12938	51786	Cpsf2	5.63			G10090_12938	51786	Cpsf2	4.2			G10090_12938	51786	Cpsf2	6.03			G10090_12938	51786	Cpsf2	6.16			G10090_12938	51786	Cpsf2	8.51			G10090_12938	51786	Cpsf2	10.14			G10090_12938	51786
G10090_24524	213119	Itga10	0.55			G10090_24524	213119	Itga10	0.34			G10090_24524	213119	Itga10	0.33			G10090_24524	213119	Itga10	0.56			G10090_24524	213119	Itga10	0.62			G10090_24524	213119	Itga10	0.65			G10090_24524	213119	Itga10	0.41			G10090_24524	213119	Itga10	0.67			G10090_24524	213119
G10090_15406	218215	Rnf144b	5.26			G10090_15406	218215	Rnf144b	5.43			G10090_15406	218215	Rnf144b	5.72			G10090_15406	218215	Rnf144b	5.58			G10090_15406	218215	Rnf144b	6.84			G10090_15406	218215	Rnf144b	5.4			G10090_15406	218215	Rnf144b	4.32			G10090_15406	218215	Rnf144b	4.15			G10090_15406	218215
G10090_288	245128	AU018091	0			G10090_288	245128	AU018091	0.03			G10090_288	245128	AU018091	0.01			G10090_288	245128	AU018091	0			G10090_288	245128	AU018091	0.03			G10090_288	245128	AU018091	0.06			G10090_288	245128	AU018091	0			G10090_288	245128	AU018091	0.02			G10090_288	245128
G10090_26928	74375	Gcc1	2.63			G10090_26928	74375	Gcc1	2.8			G10090_26928	74375	Gcc1	3.52			G10090_26928	74375	Gcc1	2.9			G10090_26928	74375	Gcc1	3.73			G10090_26928	74375	Gcc1	3.19			G10090_26928	74375	Gcc1	2.91			G10090_26928	74375	Gcc1	3.41			G10090_26928	74375
G10090_3034	192113	Atp12a	0			G10090_3034	192113	Atp12a	0			G10090_3034	192113	Atp12a	0			G10090_3034	192113	Atp12a	0			G10090_3034	192113	Atp12a	0			G10090_3034	192113	Atp12a	0.03			G10090_3034	192113	Atp12a	0			G10090_3034	192113	Atp12a	0			G10090_3034	192113
G10090_27482	66877	Crnkl1	6.64			G10090_27482	66877	Crnkl1	8.39			G10090_27482	66877	Crnkl1	7.85			G10090_27482	66877	Crnkl1	7.91			G10090_27482	66877	Crnkl1	7.73			G10090_27482	66877	Crnkl1	9.51			G10090_27482	66877	Crnkl1	7.96			G10090_27482	66877	Crnkl1	9.4			G10090_27482	66877
G10090_3059	30949	Lcmt1	13.73			G10090_3059	30949	Lcmt1	15.69			G10090_3059	30949	Lcmt1	14.11			G10090_3059	30949	Lcmt1	17.96			G10090_3059	30949	Lcmt1	13.11			G10090_3059	30949	Lcmt1	10.85			G10090_3059	30949	Lcmt1	11.88			G10090_3059	30949	Lcmt1	12.61			G10090_3059	30949
G10090_18339	54160	Copg2	9.44			G10090_18339	54160	Copg2	11.42			G10090_18339	54160	Copg2	11.63			G10090_18339	54160	Copg2	10.47			G10090_18339	54160	Copg2	12.21			G10090_18339	54160	Copg2	13.59			G10090_18339	54160	Copg2	11.74			G10090_18339	54160	Copg2	8.56			G10090_18339	54160
G10090_9192	66967	Edem3	4.43			G10090_9192	66967	Edem3	4.89			G10090_9192	66967	Edem3	5.03			G10090_9192	66967	Edem3	4.96			G10090_9192	66967	Edem3	3.88			G10090_9192	66967	Edem3	5.2			G10090_9192	66967	Edem3	6.06			G10090_9192	66967	Edem3	6.14			G10090_9192	66967
G10090_4362	67709	Reg4	0			G10090_4362	67709	Reg4	0			G10090_4362	67709	Reg4	0			G10090_4362	67709	Reg4	0			G10090_4362	67709	Reg4	0			G10090_4362	67709	Reg4	0			G10090_4362	67709	Reg4	0			G10090_4362	67709	Reg4	0			G10090_4362	67709
G10090_4272	11484	Aspa	2.24			G10090_4272	11484	Aspa	1.62			G10090_4272	11484	Aspa	1.82			G10090_4272	11484	Aspa	2.61			G10090_4272	11484	Aspa	1			G10090_4272	11484	Aspa	0.82			G10090_4272	11484	Aspa	0.82			G10090_4272	11484	Aspa	0.37			G10090_4272	11484
G10090_32522	100043057	Tmem207	0			G10090_32522	100043057	Tmem207	0.07			G10090_32522	100043057	Tmem207	0.13			G10090_32522	100043057	Tmem207	0.07			G10090_32522	100043057	Tmem207	0			G10090_32522	100043057	Tmem207	0			G10090_32522	100043057	Tmem207	0			G10090_32522	100043057	Tmem207	0			G10090_32522	100043057
G10090_3068	72195	Supt7l	8.68			G10090_3068	72195	Supt7l	8.97			G10090_3068	72195	Supt7l	7.48			G10090_3068	72195	Supt7l	7.37			G10090_3068	72195	Supt7l	8.77			G10090_3068	72195	Supt7l	8.22			G10090_3068	72195	Supt7l	9.61			G10090_3068	72195	Supt7l	10.6			G10090_3068	72195
G10090_17406	52206	Anapc4	19.16			G10090_17406	52206	Anapc4	23.3			G10090_17406	52206	Anapc4	23.34			G10090_17406	52206	Anapc4	22.4			G10090_17406	52206	Anapc4	18.91			G10090_17406	52206	Anapc4	20.27			G10090_17406	52206	Anapc4	25.14			G10090_17406	52206	Anapc4	28.2			G10090_17406	52206
G10090_25904	13480	Dpm1	23.6			G10090_25904	13480	Dpm1	18.13			G10090_25904	13480	Dpm1	20.82			G10090_25904	13480	Dpm1	21.65			G10090_25904	13480	Dpm1	20.14			G10090_25904	13480	Dpm1	21.9			G10090_25904	13480	Dpm1	16.37			G10090_25904	13480	Dpm1	16.64			G10090_25904	13480
G10090_6951	18003	Nedd9	4.69			G10090_6951	18003	Nedd9	7.24			G10090_6951	18003	Nedd9	4.49			G10090_6951	18003	Nedd9	5.48			G10090_6951	18003	Nedd9	6.9			G10090_6951	18003	Nedd9	8.59			G10090_6951	18003	Nedd9	8.93			G10090_6951	18003	Nedd9	11.15			G10090_6951	18003
G10090_14665	100502940	Colca2	1.41			G10090_14665	100502940	Colca2	2.37			G10090_14665	100502940	Colca2	2.08			G10090_14665	100502940	Colca2	2.55			G10090_14665	100502940	Colca2	1.91			G10090_14665	100502940	Colca2	2.04			G10090_14665	100502940	Colca2	1.25			G10090_14665	100502940	Colca2	0.94			G10090_14665	100502940
G10090_20384	11853	Rhoc	96.51			G10090_20384	11853	Rhoc	72.24			G10090_20384	11853	Rhoc	84.85			G10090_20384	11853	Rhoc	85.83			G10090_20384	11853	Rhoc	74.26			G10090_20384	11853	Rhoc	95.47			G10090_20384	11853	Rhoc	356.34			G10090_20384	11853	Rhoc	326.36			G10090_20384	11853
G10090_7267	224674	Slc37a1	8.04			G10090_7267	224674	Slc37a1	4.83			G10090_7267	224674	Slc37a1	6.8			G10090_7267	224674	Slc37a1	7.98			G10090_7267	224674	Slc37a1	5.84			G10090_7267	224674	Slc37a1	4.95			G10090_7267	224674	Slc37a1	6.7			G10090_7267	224674	Slc37a1	4.31			G10090_7267	224674
G10090_7253	230866	Emc1	9.79			G10090_7253	230866	Emc1	11.59			G10090_7253	230866	Emc1	12.46			G10090_7253	230866	Emc1	11.7			G10090_7253	230866	Emc1	12.28			G10090_7253	230866	Emc1	11.9			G10090_7253	230866	Emc1	13.29			G10090_7253	230866	Emc1	12.8			G10090_7253	230866
G10090_9199	77036	1700109H08Rik	0.51			G10090_9199	77036	1700109H08Rik	0.77			G10090_9199	77036	1700109H08Rik	0.2			G10090_9199	77036	1700109H08Rik	0.17			G10090_9199	77036	1700109H08Rik	0.82			G10090_9199	77036	1700109H08Rik	0.38			G10090_9199	77036	1700109H08Rik	0.24			G10090_9199	77036	1700109H08Rik	0.14			G10090_9199	77036
G10090_1711	12686	Elovl3	0			G10090_1711	12686	Elovl3	0			G10090_1711	12686	Elovl3	0			G10090_1711	12686	Elovl3	0			G10090_1711	12686	Elovl3	0			G10090_1711	12686	Elovl3	0.08			G10090_1711	12686	Elovl3	0			G10090_1711	12686	Elovl3	0			G10090_1711	12686
G10090_27801	214812	Zfp609	4.01			G10090_27801	214812	Zfp609	5.89			G10090_27801	214812	Zfp609	4.9			G10090_27801	214812	Zfp609	5.35			G10090_27801	214812	Zfp609	4.29			G10090_27801	214812	Zfp609	5.2			G10090_27801	214812	Zfp609	3.83			G10090_27801	214812	Zfp609	4.69			G10090_27801	214812
G10090_11584	69585	Hfe2	126.11			G10090_11584	69585	Hfe2	140.5			G10090_11584	69585	Hfe2	128.06			G10090_11584	69585	Hfe2	126.75			G10090_11584	69585	Hfe2	150.12			G10090_11584	69585	Hfe2	130.42			G10090_11584	69585	Hfe2	65.71			G10090_11584	69585	Hfe2	42.06			G10090_11584	69585
G10090_7572	16580	Kifc5b	0.19			G10090_7572	16580	Kifc5b	0.22			G10090_7572	16580	Kifc5b	0.68			G10090_7572	16580	Kifc5b	0.39			G10090_7572	16580	Kifc5b	0.4			G10090_7572	16580	Kifc5b	0.28			G10090_7572	16580	Kifc5b	1.09			G10090_7572	16580	Kifc5b	0.43			G10090_7572	16580
G10090_6343	18424	Otx2	0			G10090_6343	18424	Otx2	0			G10090_6343	18424	Otx2	0			G10090_6343	18424	Otx2	0.05			G10090_6343	18424	Otx2	0			G10090_6343	18424	Otx2	0.03			G10090_6343	18424	Otx2	0.07			G10090_6343	18424	Otx2	0			G10090_6343	18424
G10090_691	18952	2024-09-04	30.98			G10090_691	18952	2024-09-04	26.43			G10090_691	18952	2024-09-04	33.28			G10090_691	18952	2024-09-04	36.01			G10090_691	18952	2024-09-04	27.72			G10090_691	18952	2024-09-04	27.24			G10090_691	18952	2024-09-04	18.84			G10090_691	18952	2024-09-04	17.35			G10090_691	18952
G10090_1433	93843	Pnck	4.45			G10090_1433	93843	Pnck	5.69			G10090_1433	93843	Pnck	4.74			G10090_1433	93843	Pnck	4.78			G10090_1433	93843	Pnck	4.59			G10090_1433	93843	Pnck	5.38			G10090_1433	93843	Pnck	3.18			G10090_1433	93843	Pnck	2.68			G10090_1433	93843
G10090_23225	53323	Ube2k	13.44			G10090_23225	53323	Ube2k	15.58			G10090_23225	53323	Ube2k	15.4			G10090_23225	53323	Ube2k	15.03			G10090_23225	53323	Ube2k	13.73			G10090_23225	53323	Ube2k	14.42			G10090_23225	53323	Ube2k	17.24			G10090_23225	53323	Ube2k	17.76			G10090_23225	53323
G10090_32675	13185	Vps26c	12.31			G10090_32675	13185	Vps26c	11.66			G10090_32675	13185	Vps26c	12.27			G10090_32675	13185	Vps26c	13.13			G10090_32675	13185	Vps26c	13.56			G10090_32675	13185	Vps26c	14.74			G10090_32675	13185	Vps26c	17.21			G10090_32675	13185	Vps26c	17.27			G10090_32675	13185
G10090_871	320500	Tmem215	0.05			G10090_871	320500	Tmem215	0.23			G10090_871	320500	Tmem215	0.17			G10090_871	320500	Tmem215	0.23			G10090_871	320500	Tmem215	0.04			G10090_871	320500	Tmem215	0.09			G10090_871	320500	Tmem215	0.17			G10090_871	320500	Tmem215	0.07			G10090_871	320500
G10090_30151	58909	Fam13a	7.07			G10090_30151	58909	Fam13a	6.49			G10090_30151	58909	Fam13a	8.22			G10090_30151	58909	Fam13a	8.35			G10090_30151	58909	Fam13a	7.81			G10090_30151	58909	Fam13a	6.35			G10090_30151	58909	Fam13a	4.83			G10090_30151	58909	Fam13a	4.8			G10090_30151	58909
G10090_16358	56620	Clec4n	3.97			G10090_16358	56620	Clec4n	3.7			G10090_16358	56620	Clec4n	2.32			G10090_16358	56620	Clec4n	3.84			G10090_16358	56620	Clec4n	1.71			G10090_16358	56620	Clec4n	3.5			G10090_16358	56620	Clec4n	6.57			G10090_16358	56620	Clec4n	11.43			G10090_16358	56620
G10090_22339	20613	Snai1	4.23			G10090_22339	20613	Snai1	5.83			G10090_22339	20613	Snai1	6.97			G10090_22339	20613	Snai1	5.35			G10090_22339	20613	Snai1	3.79			G10090_22339	20613	Snai1	5.42			G10090_22339	20613	Snai1	17.38			G10090_22339	20613	Snai1	23.39			G10090_22339	20613
G10090_16792	77032	Tstd3	16.03			G10090_16792	77032	Tstd3	16.84			G10090_16792	77032	Tstd3	19.95			G10090_16792	77032	Tstd3	19.38			G10090_16792	77032	Tstd3	14.62			G10090_16792	77032	Tstd3	21.07			G10090_16792	77032	Tstd3	17.5			G10090_16792	77032	Tstd3	14.18			G10090_16792	77032
G10090_23656	102032	Smim19	43.48			G10090_23656	102032	Smim19	38.14			G10090_23656	102032	Smim19	42.65			G10090_23656	102032	Smim19	39.66			G10090_23656	102032	Smim19	37.02			G10090_23656	102032	Smim19	35.1			G10090_23656	102032	Smim19	24.47			G10090_23656	102032	Smim19	18.7			G10090_23656	102032
G10090_24790	229700	Rbm15	2.11			G10090_24790	229700	Rbm15	1.66			G10090_24790	229700	Rbm15	1.92			G10090_24790	229700	Rbm15	1.4			G10090_24790	229700	Rbm15	1.48			G10090_24790	229700	Rbm15	1.43			G10090_24790	229700	Rbm15	1.99			G10090_24790	229700	Rbm15	1.85			G10090_24790	229700
G10090_32877	235036	Ppan	6.84			G10090_32877	235036	Ppan	6.15			G10090_32877	235036	Ppan	5.45			G10090_32877	235036	Ppan	7.16			G10090_32877	235036	Ppan	6.2			G10090_32877	235036	Ppan	4.87			G10090_32877	235036	Ppan	17.03			G10090_32877	235036	Ppan	18.21			G10090_32877	235036
G10090_30656	67768	N6amt1	17.95			G10090_30656	67768	N6amt1	19.99			G10090_30656	67768	N6amt1	19.42			G10090_30656	67768	N6amt1	18.92			G10090_30656	67768	N6amt1	18.22			G10090_30656	67768	N6amt1	19.56			G10090_30656	67768	N6amt1	16.88			G10090_30656	67768	N6amt1	16.74			G10090_30656	67768
G10090_12544	68295	Aar2	10.7			G10090_12544	68295	Aar2	11.06			G10090_12544	68295	Aar2	10.62			G10090_12544	68295	Aar2	9.69			G10090_12544	68295	Aar2	10.93			G10090_12544	68295	Aar2	10.36			G10090_12544	68295	Aar2	11.48			G10090_12544	68295	Aar2	9.91			G10090_12544	68295
G10090_9532	240697	Mcmdc2	2.61			G10090_9532	240697	Mcmdc2	2.7			G10090_9532	240697	Mcmdc2	2			G10090_9532	240697	Mcmdc2	2.07			G10090_9532	240697	Mcmdc2	1.39			G10090_9532	240697	Mcmdc2	2.37			G10090_9532	240697	Mcmdc2	2.63			G10090_9532	240697	Mcmdc2	2.1			G10090_9532	240697
G10090_11454	269966	Nup98	5.19			G10090_11454	269966	Nup98	7.34			G10090_11454	269966	Nup98	5.74			G10090_11454	269966	Nup98	6.23			G10090_11454	269966	Nup98	6.93			G10090_11454	269966	Nup98	7.69			G10090_11454	269966	Nup98	8.56			G10090_11454	269966	Nup98	9.81			G10090_11454	269966
G10090_10606	234678	D230025D16Rik	7.9			G10090_10606	234678	D230025D16Rik	8.77			G10090_10606	234678	D230025D16Rik	7.59			G10090_10606	234678	D230025D16Rik	8.14			G10090_10606	234678	D230025D16Rik	9.69			G10090_10606	234678	D230025D16Rik	11.01			G10090_10606	234678	D230025D16Rik	7.03			G10090_10606	234678	D230025D16Rik	6.72			G10090_10606	234678
G10090_29222	625480	Gm6592	0			G10090_29222	625480	Gm6592	0			G10090_29222	625480	Gm6592	0			G10090_29222	625480	Gm6592	0.21			G10090_29222	625480	Gm6592	0			G10090_29222	625480	Gm6592	0.45			G10090_29222	625480	Gm6592	0			G10090_29222	625480	Gm6592	0			G10090_29222	625480
G10090_4435	68979	Nol11	7.47			G10090_4435	68979	Nol11	9.8			G10090_4435	68979	Nol11	8.3			G10090_4435	68979	Nol11	8.28			G10090_4435	68979	Nol11	9.7			G10090_4435	68979	Nol11	8.7			G10090_4435	68979	Nol11	12.82			G10090_4435	68979	Nol11	15.04			G10090_4435	68979
G10090_6241	170574	Sp7	0			G10090_6241	170574	Sp7	0.09			G10090_6241	170574	Sp7	0			G10090_6241	170574	Sp7	0.07			G10090_6241	170574	Sp7	0			G10090_6241	170574	Sp7	0			G10090_6241	170574	Sp7	0.05			G10090_6241	170574	Sp7	0.03			G10090_6241	170574
G10090_32334	15903	Id3	71.86			G10090_32334	15903	Id3	41.97			G10090_32334	15903	Id3	57.92			G10090_32334	15903	Id3	52.42			G10090_32334	15903	Id3	58.6			G10090_32334	15903	Id3	49.63			G10090_32334	15903	Id3	61.08			G10090_32334	15903	Id3	41.47			G10090_32334	15903
G10090_10895	105203	Fam208b	2.2			G10090_10895	105203	Fam208b	2.4			G10090_10895	105203	Fam208b	2.27			G10090_10895	105203	Fam208b	2.07			G10090_10895	105203	Fam208b	2			G10090_10895	105203	Fam208b	2.16			G10090_10895	105203	Fam208b	2.44			G10090_10895	105203	Fam208b	2.56			G10090_10895	105203
G10090_16060	17287	Mep1a	0			G10090_16060	17287	Mep1a	0			G10090_16060	17287	Mep1a	0			G10090_16060	17287	Mep1a	0			G10090_16060	17287	Mep1a	0			G10090_16060	17287	Mep1a	0			G10090_16060	17287	Mep1a	0			G10090_16060	17287	Mep1a	0			G10090_16060	17287
G10090_24857	69386	Hist1h4h	35.24			G10090_24857	69386	Hist1h4h	7.73			G10090_24857	69386	Hist1h4h	14.54			G10090_24857	69386	Hist1h4h	14			G10090_24857	69386	Hist1h4h	22.28			G10090_24857	69386	Hist1h4h	14.38			G10090_24857	69386	Hist1h4h	9.88			G10090_24857	69386	Hist1h4h	9.37			G10090_24857	69386
G10090_22980	69151	Lzic	10.04			G10090_22980	69151	Lzic	14.46			G10090_22980	69151	Lzic	11.3			G10090_22980	69151	Lzic	14.08			G10090_22980	69151	Lzic	16.01			G10090_22980	69151	Lzic	13.51			G10090_22980	69151	Lzic	14.03			G10090_22980	69151	Lzic	11.38			G10090_22980	69151
G10090_20460	67207	Lsm1	5.07			G10090_20460	67207	Lsm1	3.47			G10090_20460	67207	Lsm1	3.55			G10090_20460	67207	Lsm1	4.86			G10090_20460	67207	Lsm1	5.07			G10090_20460	67207	Lsm1	4.18			G10090_20460	67207	Lsm1	7.22			G10090_20460	67207	Lsm1	5.91			G10090_20460	67207
G10090_25256	66680	Oser1	16.12			G10090_25256	66680	Oser1	15.44			G10090_25256	66680	Oser1	19.11			G10090_25256	66680	Oser1	17.47			G10090_25256	66680	Oser1	16.95			G10090_25256	66680	Oser1	19.24			G10090_25256	66680	Oser1	18.75			G10090_25256	66680	Oser1	20.23			G10090_25256	66680
G10090_13329	229488	Fam160a1	9.56			G10090_13329	229488	Fam160a1	10.9			G10090_13329	229488	Fam160a1	9.74			G10090_13329	229488	Fam160a1	10.78			G10090_13329	229488	Fam160a1	12.84			G10090_13329	229488	Fam160a1	12.7			G10090_13329	229488	Fam160a1	9.81			G10090_13329	229488	Fam160a1	9.01			G10090_13329	229488
G10090_20533	11522	Adh1	40.26			G10090_20533	11522	Adh1	20.49			G10090_20533	11522	Adh1	34.42			G10090_20533	11522	Adh1	37.81			G10090_20533	11522	Adh1	27.57			G10090_20533	11522	Adh1	12.84			G10090_20533	11522	Adh1	5.25			G10090_20533	11522	Adh1	4.24			G10090_20533	11522
G10090_8147	66679	Rae1	17.11			G10090_8147	66679	Rae1	12.52			G10090_8147	66679	Rae1	17.38			G10090_8147	66679	Rae1	19.04			G10090_8147	66679	Rae1	15.8			G10090_8147	66679	Rae1	17.1			G10090_8147	66679	Rae1	24.73			G10090_8147	66679	Rae1	28.22			G10090_8147	66679
G10090_5453	23792	Adam23	0.96			G10090_5453	23792	Adam23	1.13			G10090_5453	23792	Adam23	1.28			G10090_5453	23792	Adam23	1.22			G10090_5453	23792	Adam23	0.62			G10090_5453	23792	Adam23	0.96			G10090_5453	23792	Adam23	0.2			G10090_5453	23792	Adam23	0.25			G10090_5453	23792
G10090_21093	72658	2700097O09Rik	5.69			G10090_21093	72658	2700097O09Rik	6.32			G10090_21093	72658	2700097O09Rik	6.82			G10090_21093	72658	2700097O09Rik	6.86			G10090_21093	72658	2700097O09Rik	6.73			G10090_21093	72658	2700097O09Rik	7.16			G10090_21093	72658	2700097O09Rik	4.56			G10090_21093	72658	2700097O09Rik	4.39			G10090_21093	72658
G10090_20256	15413	Hoxb5	0.44			G10090_20256	15413	Hoxb5	0			G10090_20256	15413	Hoxb5	0.36			G10090_20256	15413	Hoxb5	0.49			G10090_20256	15413	Hoxb5	0.61			G10090_20256	15413	Hoxb5	0.17			G10090_20256	15413	Hoxb5	0.33			G10090_20256	15413	Hoxb5	0.46			G10090_20256	15413
G10090_17947	66039	Tmem254a	0			G10090_17947	66039	Tmem254a	0.43			G10090_17947	66039	Tmem254a	0.14			G10090_17947	66039	Tmem254a	0			G10090_17947	66039	Tmem254a	0.26			G10090_17947	66039	Tmem254a	0			G10090_17947	66039	Tmem254a	0.22			G10090_17947	66039	Tmem254a	0.33			G10090_17947	66039
G10090_14243	234797	6430548M08Rik	2.26			G10090_14243	234797	6430548M08Rik	2.39			G10090_14243	234797	6430548M08Rik	2.57			G10090_14243	234797	6430548M08Rik	3			G10090_14243	234797	6430548M08Rik	2.6			G10090_14243	234797	6430548M08Rik	2.31			G10090_14243	234797	6430548M08Rik	4.43			G10090_14243	234797	6430548M08Rik	5.21			G10090_14243	234797
G10090_1659	53611	Vti1a	6.55			G10090_1659	53611	Vti1a	6.33			G10090_1659	53611	Vti1a	5.81			G10090_1659	53611	Vti1a	6.44			G10090_1659	53611	Vti1a	5.64			G10090_1659	53611	Vti1a	5.56			G10090_1659	53611	Vti1a	8.46			G10090_1659	53611	Vti1a	7.42			G10090_1659	53611
G10090_13244	21825	Thbs1	1.8			G10090_13244	21825	Thbs1	1.9			G10090_13244	21825	Thbs1	1.38			G10090_13244	21825	Thbs1	1.84			G10090_13244	21825	Thbs1	1.07			G10090_13244	21825	Thbs1	1.7			G10090_13244	21825	Thbs1	17.4			G10090_13244	21825	Thbs1	27.76			G10090_13244	21825
G10090_9283	67073	Pi4k2b	0.99			G10090_9283	67073	Pi4k2b	1.43			G10090_9283	67073	Pi4k2b	1.59			G10090_9283	67073	Pi4k2b	1.69			G10090_9283	67073	Pi4k2b	0.88			G10090_9283	67073	Pi4k2b	1.27			G10090_9283	67073	Pi4k2b	3.29			G10090_9283	67073	Pi4k2b	3.15			G10090_9283	67073
G10090_13664	67036	Mrpl45	43.91			G10090_13664	67036	Mrpl45	46.45			G10090_13664	67036	Mrpl45	45.57			G10090_13664	67036	Mrpl45	46.31			G10090_13664	67036	Mrpl45	44.76			G10090_13664	67036	Mrpl45	47.07			G10090_13664	67036	Mrpl45	49.59			G10090_13664	67036	Mrpl45	49.44			G10090_13664	67036
G10090_15509	225872	Npas4	0.14			G10090_15509	225872	Npas4	0.11			G10090_15509	225872	Npas4	0.09			G10090_15509	225872	Npas4	0.31			G10090_15509	225872	Npas4	0.13			G10090_15509	225872	Npas4	0.07			G10090_15509	225872	Npas4	0.24			G10090_15509	225872	Npas4	0.34			G10090_15509	225872
G10090_3268	20518	Slc22a2	0			G10090_3268	20518	Slc22a2	0.05			G10090_3268	20518	Slc22a2	0			G10090_3268	20518	Slc22a2	0.09			G10090_3268	20518	Slc22a2	0			G10090_3268	20518	Slc22a2	0.05			G10090_3268	20518	Slc22a2	0			G10090_3268	20518	Slc22a2	0.04			G10090_3268	20518
G10090_21162	18452	P4ha2	17.78			G10090_21162	18452	P4ha2	19.64			G10090_21162	18452	P4ha2	20.19			G10090_21162	18452	P4ha2	17.12			G10090_21162	18452	P4ha2	21.63			G10090_21162	18452	P4ha2	20.55			G10090_21162	18452	P4ha2	26.71			G10090_21162	18452	P4ha2	15.65			G10090_21162	18452
G10090_19318	19132	Prph	0.29			G10090_19318	19132	Prph	0.06			G10090_19318	19132	Prph	0.11			G10090_19318	19132	Prph	0			G10090_19318	19132	Prph	0.05			G10090_19318	19132	Prph	0.06			G10090_19318	19132	Prph	0.18			G10090_19318	19132	Prph	0			G10090_19318	19132
G10090_30906	11839	Areg	0			G10090_30906	11839	Areg	0.09			G10090_30906	11839	Areg	0.08			G10090_30906	11839	Areg	0			G10090_30906	11839	Areg	0			G10090_30906	11839	Areg	0			G10090_30906	11839	Areg	0.13			G10090_30906	11839	Areg	0.33			G10090_30906	11839
G10090_18437	66268	Pigyl	36.43			G10090_18437	66268	Pigyl	34.53			G10090_18437	66268	Pigyl	35.91			G10090_18437	66268	Pigyl	32.49			G10090_18437	66268	Pigyl	32.8			G10090_18437	66268	Pigyl	37.09			G10090_18437	66268	Pigyl	26.37			G10090_18437	66268	Pigyl	21.92			G10090_18437	66268
G10090_6499	329650	Med12l	0.44			G10090_6499	329650	Med12l	0.53			G10090_6499	329650	Med12l	0.51			G10090_6499	329650	Med12l	0.57			G10090_6499	329650	Med12l	0.42			G10090_6499	329650	Med12l	0.6			G10090_6499	329650	Med12l	0.42			G10090_6499	329650	Med12l	0.42			G10090_6499	329650
G10090_33973	14178	Fgf7	0.66			G10090_33973	14178	Fgf7	0.5			G10090_33973	14178	Fgf7	1.04			G10090_33973	14178	Fgf7	0.84			G10090_33973	14178	Fgf7	0.25			G10090_33973	14178	Fgf7	0.28			G10090_33973	14178	Fgf7	0.23			G10090_33973	14178	Fgf7	0.51			G10090_33973	14178
G10090_27857	16642	Klrc2	0			G10090_27857	16642	Klrc2	0			G10090_27857	16642	Klrc2	0			G10090_27857	16642	Klrc2	0			G10090_27857	16642	Klrc2	0			G10090_27857	16642	Klrc2	0			G10090_27857	16642	Klrc2	0			G10090_27857	16642	Klrc2	0			G10090_27857	16642
G10090_33557	16549	Khsrp	18.93			G10090_33557	16549	Khsrp	22.21			G10090_33557	16549	Khsrp	19.29			G10090_33557	16549	Khsrp	20.63			G10090_33557	16549	Khsrp	18.39			G10090_33557	16549	Khsrp	18.14			G10090_33557	16549	Khsrp	22.33			G10090_33557	16549	Khsrp	22.24			G10090_33557	16549
G10090_17837	21822	Tgtp1	5.02			G10090_17837	21822	Tgtp1	3.24			G10090_17837	21822	Tgtp1	5.33			G10090_17837	21822	Tgtp1	5.29			G10090_17837	21822	Tgtp1	2.84			G10090_17837	21822	Tgtp1	3.39			G10090_17837	21822	Tgtp1	10.37			G10090_17837	21822	Tgtp1	28.83			G10090_17837	21822
G10090_11559	242466	Zfp462	0.44			G10090_11559	242466	Zfp462	0.44			G10090_11559	242466	Zfp462	0.64			G10090_11559	242466	Zfp462	0.64			G10090_11559	242466	Zfp462	0.42			G10090_11559	242466	Zfp462	0.68			G10090_11559	242466	Zfp462	0.65			G10090_11559	242466	Zfp462	0.62			G10090_11559	242466
G10090_337	118453	Mmp28	3.74			G10090_337	118453	Mmp28	2.21			G10090_337	118453	Mmp28	3.03			G10090_337	118453	Mmp28	4.33			G10090_337	118453	Mmp28	3.02			G10090_337	118453	Mmp28	2.37			G10090_337	118453	Mmp28	1.43			G10090_337	118453	Mmp28	1.73			G10090_337	118453
G10090_30579	71743	Coasy	9.27			G10090_30579	71743	Coasy	8.34			G10090_30579	71743	Coasy	7.96			G10090_30579	71743	Coasy	9.74			G10090_30579	71743	Coasy	7.93			G10090_30579	71743	Coasy	9.32			G10090_30579	71743	Coasy	10.91			G10090_30579	71743	Coasy	9.15			G10090_30579	71743
G10090_18066	68636	Fahd1	39.43			G10090_18066	68636	Fahd1	40.01			G10090_18066	68636	Fahd1	42.57			G10090_18066	68636	Fahd1	40.41			G10090_18066	68636	Fahd1	39.41			G10090_18066	68636	Fahd1	39.78			G10090_18066	68636	Fahd1	30.62			G10090_18066	68636	Fahd1	23.87			G10090_18066	68636
G10090_13081	100126226	Krt83	0			G10090_13081	100126226	Krt83	0.06			G10090_13081	100126226	Krt83	0.06			G10090_13081	100126226	Krt83	0			G10090_13081	100126226	Krt83	0			G10090_13081	100126226	Krt83	0			G10090_13081	100126226	Krt83	0			G10090_13081	100126226	Krt83	0.09			G10090_13081	100126226
G10090_22569	232314	Ppp4r2	12.67			G10090_22569	232314	Ppp4r2	15.36			G10090_22569	232314	Ppp4r2	15.37			G10090_22569	232314	Ppp4r2	15.58			G10090_22569	232314	Ppp4r2	16.34			G10090_22569	232314	Ppp4r2	17.67			G10090_22569	232314	Ppp4r2	18.65			G10090_22569	232314	Ppp4r2	19.03			G10090_22569	232314
G10090_7502	53791	Tlr5	0.24			G10090_7502	53791	Tlr5	0.52			G10090_7502	53791	Tlr5	0.18			G10090_7502	53791	Tlr5	0.19			G10090_7502	53791	Tlr5	0.39			G10090_7502	53791	Tlr5	0.27			G10090_7502	53791	Tlr5	0.34			G10090_7502	53791	Tlr5	0.58			G10090_7502	53791
G10090_29749	13081	Cyp24a1	0			G10090_29749	13081	Cyp24a1	0			G10090_29749	13081	Cyp24a1	0			G10090_29749	13081	Cyp24a1	0			G10090_29749	13081	Cyp24a1	0			G10090_29749	13081	Cyp24a1	0			G10090_29749	13081	Cyp24a1	0.02			G10090_29749	13081	Cyp24a1	0			G10090_29749	13081
G10090_11652	74123	Foxp4	8.91			G10090_11652	74123	Foxp4	9.79			G10090_11652	74123	Foxp4	8.7			G10090_11652	74123	Foxp4	9.43			G10090_11652	74123	Foxp4	8.26			G10090_11652	74123	Foxp4	8.28			G10090_11652	74123	Foxp4	11.66			G10090_11652	74123	Foxp4	9.7			G10090_11652	74123
G10090_29817	68270	Dnaaf1	0.09			G10090_29817	68270	Dnaaf1	0.05			G10090_29817	68270	Dnaaf1	0.04			G10090_29817	68270	Dnaaf1	0.04			G10090_29817	68270	Dnaaf1	0			G10090_29817	68270	Dnaaf1	0			G10090_29817	68270	Dnaaf1	0			G10090_29817	68270	Dnaaf1	0			G10090_29817	68270
G10090_12898	14969	H2-Eb1	27.39			G10090_12898	14969	H2-Eb1	17.91			G10090_12898	14969	H2-Eb1	17.98			G10090_12898	14969	H2-Eb1	18.61			G10090_12898	14969	H2-Eb1	17.6			G10090_12898	14969	H2-Eb1	22.53			G10090_12898	14969	H2-Eb1	31.01			G10090_12898	14969	H2-Eb1	27.03			G10090_12898	14969
G10090_7630	72361	Ces2g	1.76			G10090_7630	72361	Ces2g	2.37			G10090_7630	72361	Ces2g	2.07			G10090_7630	72361	Ces2g	1.59			G10090_7630	72361	Ces2g	2.49			G10090_7630	72361	Ces2g	2.41			G10090_7630	72361	Ces2g	1.36			G10090_7630	72361	Ces2g	1.88			G10090_7630	72361
G10090_26932	69478	2300009A05Rik	28.6			G10090_26932	69478	2300009A05Rik	22.23			G10090_26932	69478	2300009A05Rik	23.64			G10090_26932	69478	2300009A05Rik	19.77			G10090_26932	69478	2300009A05Rik	21.07			G10090_26932	69478	2300009A05Rik	17.36			G10090_26932	69478	2300009A05Rik	18.93			G10090_26932	69478	2300009A05Rik	10.77			G10090_26932	69478
G10090_27808	97487	Cmtm4	2.88			G10090_27808	97487	Cmtm4	3.73			G10090_27808	97487	Cmtm4	3.47			G10090_27808	97487	Cmtm4	3.93			G10090_27808	97487	Cmtm4	4.01			G10090_27808	97487	Cmtm4	3.91			G10090_27808	97487	Cmtm4	2.56			G10090_27808	97487	Cmtm4	2.76			G10090_27808	97487
G10090_5848	237542	Osbpl8	9.77			G10090_5848	237542	Osbpl8	12.49			G10090_5848	237542	Osbpl8	11.25			G10090_5848	237542	Osbpl8	10.7			G10090_5848	237542	Osbpl8	8.85			G10090_5848	237542	Osbpl8	11.57			G10090_5848	237542	Osbpl8	12.53			G10090_5848	237542	Osbpl8	9.28			G10090_5848	237542
G10090_16514	69195	Tmem121	0			G10090_16514	69195	Tmem121	0.07			G10090_16514	69195	Tmem121	0.06			G10090_16514	69195	Tmem121	0			G10090_16514	69195	Tmem121	0.12			G10090_16514	69195	Tmem121	0.14			G10090_16514	69195	Tmem121	0.15			G10090_16514	69195	Tmem121	0.21			G10090_16514	69195
G10090_12746	60611	Foxj2	9.8			G10090_12746	60611	Foxj2	14.99			G10090_12746	60611	Foxj2	12.03			G10090_12746	60611	Foxj2	14.16			G10090_12746	60611	Foxj2	12.62			G10090_12746	60611	Foxj2	14.15			G10090_12746	60611	Foxj2	9.74			G10090_12746	60611	Foxj2	10.81			G10090_12746	60611
G10090_29088	68035	Rbm42	33.52			G10090_29088	68035	Rbm42	26.04			G10090_29088	68035	Rbm42	27.99			G10090_29088	68035	Rbm42	26.14			G10090_29088	68035	Rbm42	27.58			G10090_29088	68035	Rbm42	24.93			G10090_29088	68035	Rbm42	42.59			G10090_29088	68035	Rbm42	41.66			G10090_29088	68035
G10090_14954	110187	Scgb2b26	0			G10090_14954	110187	Scgb2b26	0			G10090_14954	110187	Scgb2b26	0			G10090_14954	110187	Scgb2b26	0			G10090_14954	110187	Scgb2b26	0			G10090_14954	110187	Scgb2b26	0			G10090_14954	110187	Scgb2b26	0			G10090_14954	110187	Scgb2b26	0			G10090_14954	110187
G10090_23744	330171	Kctd10	23.61			G10090_23744	330171	Kctd10	18.9			G10090_23744	330171	Kctd10	23.04			G10090_23744	330171	Kctd10	25.51			G10090_23744	330171	Kctd10	25.03			G10090_23744	330171	Kctd10	23.71			G10090_23744	330171	Kctd10	42.08			G10090_23744	330171	Kctd10	42.32			G10090_23744	330171
G10090_2039	53374	Chst3	0.45			G10090_2039	53374	Chst3	0.48			G10090_2039	53374	Chst3	0.64			G10090_2039	53374	Chst3	0.55			G10090_2039	53374	Chst3	0.65			G10090_2039	53374	Chst3	0.72			G10090_2039	53374	Chst3	1.02			G10090_2039	53374	Chst3	0.83			G10090_2039	53374
G10090_10158	432867	Defb48	0			G10090_10158	432867	Defb48	0			G10090_10158	432867	Defb48	0			G10090_10158	432867	Defb48	0			G10090_10158	432867	Defb48	0			G10090_10158	432867	Defb48	0			G10090_10158	432867	Defb48	0			G10090_10158	432867	Defb48	0			G10090_10158	432867
G10090_9142	107375	Slc25a45	4.95			G10090_9142	107375	Slc25a45	4.85			G10090_9142	107375	Slc25a45	3.87			G10090_9142	107375	Slc25a45	4.76			G10090_9142	107375	Slc25a45	3.23			G10090_9142	107375	Slc25a45	3.27			G10090_9142	107375	Slc25a45	5.22			G10090_9142	107375	Slc25a45	7.29			G10090_9142	107375
G10090_20472	54381	Cpq	20.75			G10090_20472	54381	Cpq	20.82			G10090_20472	54381	Cpq	23.11			G10090_20472	54381	Cpq	20.6			G10090_20472	54381	Cpq	18.71			G10090_20472	54381	Cpq	17.11			G10090_20472	54381	Cpq	12.12			G10090_20472	54381	Cpq	9.28			G10090_20472	54381
G10090_6321	381058	Unc93a	0			G10090_6321	381058	Unc93a	0			G10090_6321	381058	Unc93a	0			G10090_6321	381058	Unc93a	0			G10090_6321	381058	Unc93a	0			G10090_6321	381058	Unc93a	0.04			G10090_6321	381058	Unc93a	0			G10090_6321	381058	Unc93a	0.06			G10090_6321	381058
G10090_13680	380629	Heca	9.2			G10090_13680	380629	Heca	10.19			G10090_13680	380629	Heca	9.99			G10090_13680	380629	Heca	10.38			G10090_13680	380629	Heca	10.07			G10090_13680	380629	Heca	10.69			G10090_13680	380629	Heca	7.53			G10090_13680	380629	Heca	8.65			G10090_13680	380629
G10090_12575	11542	Adora3	0.48			G10090_12575	11542	Adora3	0.31			G10090_12575	11542	Adora3	0.1			G10090_12575	11542	Adora3	0.17			G10090_12575	11542	Adora3	0.13			G10090_12575	11542	Adora3	0.18			G10090_12575	11542	Adora3	0.26			G10090_12575	11542	Adora3	0.57			G10090_12575	11542
G10090_15921	71037	Prss55	0.73			G10090_15921	71037	Prss55	0.93			G10090_15921	71037	Prss55	0.99			G10090_15921	71037	Prss55	0.52			G10090_15921	71037	Prss55	0.77			G10090_15921	71037	Prss55	0.86			G10090_15921	71037	Prss55	0			G10090_15921	71037	Prss55	0.17			G10090_15921	71037
G10090_23325	140488	Igf2bp3	0.34			G10090_23325	140488	Igf2bp3	0.53			G10090_23325	140488	Igf2bp3	0.49			G10090_23325	140488	Igf2bp3	0.46			G10090_23325	140488	Igf2bp3	0.14			G10090_23325	140488	Igf2bp3	0.56			G10090_23325	140488	Igf2bp3	0.41			G10090_23325	140488	Igf2bp3	0.34			G10090_23325	140488
G10090_2608	73061	Cldn34c1	1.56			G10090_2608	73061	Cldn34c1	1.09			G10090_2608	73061	Cldn34c1	0.89			G10090_2608	73061	Cldn34c1	1.33			G10090_2608	73061	Cldn34c1	0.96			G10090_2608	73061	Cldn34c1	1.1			G10090_2608	73061	Cldn34c1	1.11			G10090_2608	73061	Cldn34c1	1.09			G10090_2608	73061
G10090_1451	76206	Gpr165	0			G10090_1451	76206	Gpr165	0			G10090_1451	76206	Gpr165	0			G10090_1451	76206	Gpr165	0			G10090_1451	76206	Gpr165	0.06			G10090_1451	76206	Gpr165	0			G10090_1451	76206	Gpr165	0			G10090_1451	76206	Gpr165	0			G10090_1451	76206
G10090_20258	102637485	Gm34280	0.09			G10090_20258	102637485	Gm34280	0.06			G10090_20258	102637485	Gm34280	0.02			G10090_20258	102637485	Gm34280	0.04			G10090_20258	102637485	Gm34280	0			G10090_20258	102637485	Gm34280	0.09			G10090_20258	102637485	Gm34280	0			G10090_20258	102637485	Gm34280	0.03			G10090_20258	102637485
G10090_7238	73336	Prss44	0			G10090_7238	73336	Prss44	0			G10090_7238	73336	Prss44	0			G10090_7238	73336	Prss44	0			G10090_7238	73336	Prss44	0			G10090_7238	73336	Prss44	0.07			G10090_7238	73336	Prss44	0			G10090_7238	73336	Prss44	0			G10090_7238	73336
G10090_19285	12647	Chat	0			G10090_19285	12647	Chat	0			G10090_19285	12647	Chat	0			G10090_19285	12647	Chat	0			G10090_19285	12647	Chat	0			G10090_19285	12647	Chat	0			G10090_19285	12647	Chat	0			G10090_19285	12647	Chat	0			G10090_19285	12647
G10090_2371	12125	Bcl2l11	3.97			G10090_2371	12125	Bcl2l11	5.79			G10090_2371	12125	Bcl2l11	4.8			G10090_2371	12125	Bcl2l11	4.75			G10090_2371	12125	Bcl2l11	4.71			G10090_2371	12125	Bcl2l11	4.72			G10090_2371	12125	Bcl2l11	3.63			G10090_2371	12125	Bcl2l11	4.2			G10090_2371	12125
G10090_22308	258421	Olfr223	0			G10090_22308	258421	Olfr223	0			G10090_22308	258421	Olfr223	0			G10090_22308	258421	Olfr223	0			G10090_22308	258421	Olfr223	0			G10090_22308	258421	Olfr223	0			G10090_22308	258421	Olfr223	0			G10090_22308	258421	Olfr223	0.17			G10090_22308	258421
G10090_5707	381580	Ccdc27	0			G10090_5707	381580	Ccdc27	0			G10090_5707	381580	Ccdc27	0			G10090_5707	381580	Ccdc27	0			G10090_5707	381580	Ccdc27	0			G10090_5707	381580	Ccdc27	0			G10090_5707	381580	Ccdc27	0			G10090_5707	381580	Ccdc27	0.04			G10090_5707	381580
G10090_13419	17229	Tpsb2	0.58			G10090_13419	17229	Tpsb2	1.54			G10090_13419	17229	Tpsb2	0.83			G10090_13419	17229	Tpsb2	1.25			G10090_13419	17229	Tpsb2	1.52			G10090_13419	17229	Tpsb2	1			G10090_13419	17229	Tpsb2	1.02			G10090_13419	17229	Tpsb2	1.49			G10090_13419	17229
G10090_17455	245424	Gpr101	0			G10090_17455	245424	Gpr101	0			G10090_17455	245424	Gpr101	0			G10090_17455	245424	Gpr101	0			G10090_17455	245424	Gpr101	0			G10090_17455	245424	Gpr101	0			G10090_17455	245424	Gpr101	0			G10090_17455	245424	Gpr101	0			G10090_17455	245424
G10090_13778	214742	Rcor3	12.01			G10090_13778	214742	Rcor3	14.22			G10090_13778	214742	Rcor3	15			G10090_13778	214742	Rcor3	13.92			G10090_13778	214742	Rcor3	11.91			G10090_13778	214742	Rcor3	13.37			G10090_13778	214742	Rcor3	9.89			G10090_13778	214742	Rcor3	7.32			G10090_13778	214742
G10090_12653	108168626	LOC108168626	0			G10090_12653	108168626	LOC108168626	0			G10090_12653	108168626	LOC108168626	0			G10090_12653	108168626	LOC108168626	0			G10090_12653	108168626	LOC108168626	0			G10090_12653	108168626	LOC108168626	0			G10090_12653	108168626	LOC108168626	0			G10090_12653	108168626	LOC108168626	0			G10090_12653	108168626
G10090_3011	74413	Tc2n	0.79			G10090_3011	74413	Tc2n	0.36			G10090_3011	74413	Tc2n	0.47			G10090_3011	74413	Tc2n	0.47			G10090_3011	74413	Tc2n	0.8			G10090_3011	74413	Tc2n	0.69			G10090_3011	74413	Tc2n	0.37			G10090_3011	74413	Tc2n	0.28			G10090_3011	74413
G10090_28860	258581	Olfr1030	0			G10090_28860	258581	Olfr1030	0			G10090_28860	258581	Olfr1030	0			G10090_28860	258581	Olfr1030	0			G10090_28860	258581	Olfr1030	0			G10090_28860	258581	Olfr1030	0			G10090_28860	258581	Olfr1030	0			G10090_28860	258581	Olfr1030	0			G10090_28860	258581
G10090_7143	76252	Atp6v0e2	5.82			G10090_7143	76252	Atp6v0e2	8.8			G10090_7143	76252	Atp6v0e2	7.86			G10090_7143	76252	Atp6v0e2	9.32			G10090_7143	76252	Atp6v0e2	5.25			G10090_7143	76252	Atp6v0e2	5.71			G10090_7143	76252	Atp6v0e2	5.98			G10090_7143	76252	Atp6v0e2	3.07			G10090_7143	76252
G10090_8832	72720	Zfp248	0.62			G10090_8832	72720	Zfp248	0.79			G10090_8832	72720	Zfp248	1.07			G10090_8832	72720	Zfp248	1.11			G10090_8832	72720	Zfp248	0.85			G10090_8832	72720	Zfp248	0.71			G10090_8832	72720	Zfp248	0.75			G10090_8832	72720	Zfp248	0.72			G10090_8832	72720
G10090_2662	19167	Psma3	70.61			G10090_2662	19167	Psma3	65.72			G10090_2662	19167	Psma3	74.08			G10090_2662	19167	Psma3	68.45			G10090_2662	19167	Psma3	55.15			G10090_2662	19167	Psma3	68.91			G10090_2662	19167	Psma3	107.77			G10090_2662	19167	Psma3	115.65			G10090_2662	19167
G10090_10247	101185	Pot1a	4.89			G10090_10247	101185	Pot1a	3.9			G10090_10247	101185	Pot1a	4.36			G10090_10247	101185	Pot1a	5.03			G10090_10247	101185	Pot1a	4.3			G10090_10247	101185	Pot1a	4.68			G10090_10247	101185	Pot1a	3.67			G10090_10247	101185	Pot1a	3.95			G10090_10247	101185
G10090_12403	217207	Dhx8	4.97			G10090_12403	217207	Dhx8	5.88			G10090_12403	217207	Dhx8	5.6			G10090_12403	217207	Dhx8	5.75			G10090_12403	217207	Dhx8	5.5			G10090_12403	217207	Dhx8	6.2			G10090_12403	217207	Dhx8	8.23			G10090_12403	217207	Dhx8	10.24			G10090_12403	217207
G10090_5747	215798	Adgrg6	0.22			G10090_5747	215798	Adgrg6	0.22			G10090_5747	215798	Adgrg6	0.22			G10090_5747	215798	Adgrg6	0.48			G10090_5747	215798	Adgrg6	0.36			G10090_5747	215798	Adgrg6	0.31			G10090_5747	215798	Adgrg6	0.37			G10090_5747	215798	Adgrg6	0.5			G10090_5747	215798
G10090_17195	67563	Narfl	23.3			G10090_17195	67563	Narfl	24.03			G10090_17195	67563	Narfl	21.93			G10090_17195	67563	Narfl	22.29			G10090_17195	67563	Narfl	28.47			G10090_17195	67563	Narfl	23.59			G10090_17195	67563	Narfl	22.75			G10090_17195	67563	Narfl	19.83			G10090_17195	67563
G10090_20897	67707	Mrpl24	83.67			G10090_20897	67707	Mrpl24	68.84			G10090_20897	67707	Mrpl24	72.05			G10090_20897	67707	Mrpl24	77.61			G10090_20897	67707	Mrpl24	66.76			G10090_20897	67707	Mrpl24	78.18			G10090_20897	67707	Mrpl24	77.64			G10090_20897	67707	Mrpl24	61.67			G10090_20897	67707
G10090_14180	245126	Tarm1	0.15			G10090_14180	245126	Tarm1	0.22			G10090_14180	245126	Tarm1	0.19			G10090_14180	245126	Tarm1	0.08			G10090_14180	245126	Tarm1	0.07			G10090_14180	245126	Tarm1	0.23			G10090_14180	245126	Tarm1	1.25			G10090_14180	245126	Tarm1	4.91			G10090_14180	245126
G10090_29643	59012	Moxd1	0.37			G10090_29643	59012	Moxd1	0.33			G10090_29643	59012	Moxd1	0.16			G10090_29643	59012	Moxd1	0.27			G10090_29643	59012	Moxd1	0.25			G10090_29643	59012	Moxd1	0.31			G10090_29643	59012	Moxd1	0.25			G10090_29643	59012	Moxd1	0.15			G10090_29643	59012
G10090_8722	225997	Trpm6	0.09			G10090_8722	225997	Trpm6	0.06			G10090_8722	225997	Trpm6	0			G10090_8722	225997	Trpm6	0.04			G10090_8722	225997	Trpm6	0.1			G10090_8722	225997	Trpm6	0.09			G10090_8722	225997	Trpm6	0.11			G10090_8722	225997	Trpm6	0.1			G10090_8722	225997
G10090_18364	319899	Dock6	12.34			G10090_18364	319899	Dock6	10.06			G10090_18364	319899	Dock6	12.62			G10090_18364	319899	Dock6	13.97			G10090_18364	319899	Dock6	10.66			G10090_18364	319899	Dock6	10.48			G10090_18364	319899	Dock6	10.73			G10090_18364	319899	Dock6	10.32			G10090_18364	319899
G10090_21462	66664	Tmem41a	13.91			G10090_21462	66664	Tmem41a	12.51			G10090_21462	66664	Tmem41a	12.01			G10090_21462	66664	Tmem41a	9.85			G10090_21462	66664	Tmem41a	12.64			G10090_21462	66664	Tmem41a	12.36			G10090_21462	66664	Tmem41a	19.49			G10090_21462	66664	Tmem41a	14.07			G10090_21462	66664
G10090_18048	218341	Rfesd	6.52			G10090_18048	218341	Rfesd	4.83			G10090_18048	218341	Rfesd	5.78			G10090_18048	218341	Rfesd	5.52			G10090_18048	218341	Rfesd	4.01			G10090_18048	218341	Rfesd	4.09			G10090_18048	218341	Rfesd	4.29			G10090_18048	218341	Rfesd	3.22			G10090_18048	218341
G10090_7615	246782	Atpaf2	22.2			G10090_7615	246782	Atpaf2	19.28			G10090_7615	246782	Atpaf2	18.23			G10090_7615	246782	Atpaf2	21.5			G10090_7615	246782	Atpaf2	19.86			G10090_7615	246782	Atpaf2	25.92			G10090_7615	246782	Atpaf2	19.16			G10090_7615	246782	Atpaf2	16.76			G10090_7615	246782
G10090_11971	12032	Bcan	0			G10090_11971	12032	Bcan	0			G10090_11971	12032	Bcan	0.04			G10090_11971	12032	Bcan	0.1			G10090_11971	12032	Bcan	0			G10090_11971	12032	Bcan	0			G10090_11971	12032	Bcan	0			G10090_11971	12032	Bcan	0			G10090_11971	12032
G10090_15032	12508	Cd53	9.08			G10090_15032	12508	Cd53	6.49			G10090_15032	12508	Cd53	5.67			G10090_15032	12508	Cd53	6.17			G10090_15032	12508	Cd53	3.26			G10090_15032	12508	Cd53	7.24			G10090_15032	12508	Cd53	16.48			G10090_15032	12508	Cd53	25.16			G10090_15032	12508
G10090_2109	102632483	Gm17330	0.57			G10090_2109	102632483	Gm17330	0.41			G10090_2109	102632483	Gm17330	0.21			G10090_2109	102632483	Gm17330	0.09			G10090_2109	102632483	Gm17330	0.18			G10090_2109	102632483	Gm17330	0.3			G10090_2109	102632483	Gm17330	0.23			G10090_2109	102632483	Gm17330	0.61			G10090_2109	102632483
G10090_8788	15375	Foxa1	0			G10090_8788	15375	Foxa1	0			G10090_8788	15375	Foxa1	0			G10090_8788	15375	Foxa1	0			G10090_8788	15375	Foxa1	0			G10090_8788	15375	Foxa1	0			G10090_8788	15375	Foxa1	0			G10090_8788	15375	Foxa1	0			G10090_8788	15375
G10090_4340	12931	Crlf1	1.37			G10090_4340	12931	Crlf1	0.44			G10090_4340	12931	Crlf1	0.72			G10090_4340	12931	Crlf1	0.68			G10090_4340	12931	Crlf1	0.93			G10090_4340	12931	Crlf1	1.73			G10090_4340	12931	Crlf1	9.41			G10090_4340	12931	Crlf1	13.78			G10090_4340	12931
G10090_24638	381203	Slc22a20	0			G10090_24638	381203	Slc22a20	0			G10090_24638	381203	Slc22a20	0			G10090_24638	381203	Slc22a20	0			G10090_24638	381203	Slc22a20	0			G10090_24638	381203	Slc22a20	0			G10090_24638	381203	Slc22a20	0			G10090_24638	381203	Slc22a20	0			G10090_24638	381203
G10090_4226	12583	Cdo1	1.09			G10090_4226	12583	Cdo1	0.48			G10090_4226	12583	Cdo1	0.88			G10090_4226	12583	Cdo1	0.88			G10090_4226	12583	Cdo1	2.07			G10090_4226	12583	Cdo1	1.79			G10090_4226	12583	Cdo1	0.56			G10090_4226	12583	Cdo1	0.21			G10090_4226	12583
G10090_17205	67248	Rpl39	361.47			G10090_17205	67248	Rpl39	176.95			G10090_17205	67248	Rpl39	193.48			G10090_17205	67248	Rpl39	189.41			G10090_17205	67248	Rpl39	129.99			G10090_17205	67248	Rpl39	214.61			G10090_17205	67248	Rpl39	272.59			G10090_17205	67248	Rpl39	332.07			G10090_17205	67248
G10090_24044	245174	Zfp937	2.9			G10090_24044	245174	Zfp937	3.23			G10090_24044	245174	Zfp937	2.61			G10090_24044	245174	Zfp937	3.06			G10090_24044	245174	Zfp937	2.04			G10090_24044	245174	Zfp937	2.95			G10090_24044	245174	Zfp937	2.66			G10090_24044	245174	Zfp937	1.96			G10090_24044	245174
G10090_5520	244141	Nars2	5.56			G10090_5520	244141	Nars2	8.09			G10090_5520	244141	Nars2	7.14			G10090_5520	244141	Nars2	7.46			G10090_5520	244141	Nars2	6.46			G10090_5520	244141	Nars2	7.48			G10090_5520	244141	Nars2	5.14			G10090_5520	244141	Nars2	4.84			G10090_5520	244141
G10090_32416	259144	Olfr456	0.1			G10090_32416	259144	Olfr456	0.1			G10090_32416	259144	Olfr456	0			G10090_32416	259144	Olfr456	0.2			G10090_32416	259144	Olfr456	0			G10090_32416	259144	Olfr456	0			G10090_32416	259144	Olfr456	0.08			G10090_32416	259144	Olfr456	0.08			G10090_32416	259144
G10090_20262	68420	Ankrd13a	22.17			G10090_20262	68420	Ankrd13a	20.04			G10090_20262	68420	Ankrd13a	24.04			G10090_20262	68420	Ankrd13a	22.17			G10090_20262	68420	Ankrd13a	19.85			G10090_20262	68420	Ankrd13a	19.27			G10090_20262	68420	Ankrd13a	36.09			G10090_20262	68420	Ankrd13a	45.96			G10090_20262	68420
G10090_11942	66180	P3h4	20.85			G10090_11942	66180	P3h4	18.67			G10090_11942	66180	P3h4	20.78			G10090_11942	66180	P3h4	20.1			G10090_11942	66180	P3h4	22.24			G10090_11942	66180	P3h4	16.53			G10090_11942	66180	P3h4	16.28			G10090_11942	66180	P3h4	12			G10090_11942	66180
G10090_7289	80890	Trim2	1.22			G10090_7289	80890	Trim2	1.49			G10090_7289	80890	Trim2	1.39			G10090_7289	80890	Trim2	1.61			G10090_7289	80890	Trim2	1.51			G10090_7289	80890	Trim2	1.34			G10090_7289	80890	Trim2	1.51			G10090_7289	80890	Trim2	1.09			G10090_7289	80890
G10090_27094	108168656	LOC108168656	0			G10090_27094	108168656	LOC108168656	0.01			G10090_27094	108168656	LOC108168656	0			G10090_27094	108168656	LOC108168656	0			G10090_27094	108168656	LOC108168656	0			G10090_27094	108168656	LOC108168656	0			G10090_27094	108168656	LOC108168656	0			G10090_27094	108168656	LOC108168656	0			G10090_27094	108168656
G10090_16166	11844	Arf5	120.39			G10090_16166	11844	Arf5	84.23			G10090_16166	11844	Arf5	93.47			G10090_16166	11844	Arf5	84.78			G10090_16166	11844	Arf5	95.51			G10090_16166	11844	Arf5	60.79			G10090_16166	11844	Arf5	108.51			G10090_16166	11844	Arf5	74.55			G10090_16166	11844
G10090_24348	100042065	Gm3646	17.02			G10090_24348	100042065	Gm3646	13.53			G10090_24348	100042065	Gm3646	10.81			G10090_24348	100042065	Gm3646	10.95			G10090_24348	100042065	Gm3646	11.35			G10090_24348	100042065	Gm3646	11.05			G10090_24348	100042065	Gm3646	6.17			G10090_24348	100042065	Gm3646	3.17			G10090_24348	100042065
G10090_7580	74256	Cyld	4.42			G10090_7580	74256	Cyld	5.38			G10090_7580	74256	Cyld	4.96			G10090_7580	74256	Cyld	5.67			G10090_7580	74256	Cyld	4.97			G10090_7580	74256	Cyld	5.38			G10090_7580	74256	Cyld	7.31			G10090_7580	74256	Cyld	9.05			G10090_7580	74256
G10090_893	67287	Parp6	15.17			G10090_893	67287	Parp6	14.55			G10090_893	67287	Parp6	12.07			G10090_893	67287	Parp6	13.78			G10090_893	67287	Parp6	11.6			G10090_893	67287	Parp6	13.21			G10090_893	67287	Parp6	12.15			G10090_893	67287	Parp6	11.96			G10090_893	67287
G10090_7124	27057	Ncoa4	24.31			G10090_7124	27057	Ncoa4	29.68			G10090_7124	27057	Ncoa4	25.2			G10090_7124	27057	Ncoa4	24.9			G10090_7124	27057	Ncoa4	30.12			G10090_7124	27057	Ncoa4	30.98			G10090_7124	27057	Ncoa4	25.46			G10090_7124	27057	Ncoa4	26.46			G10090_7124	27057
G10090_31587	19746	Rhd	4.75			G10090_31587	19746	Rhd	3.78			G10090_31587	19746	Rhd	3.61			G10090_31587	19746	Rhd	2.94			G10090_31587	19746	Rhd	5.15			G10090_31587	19746	Rhd	5.32			G10090_31587	19746	Rhd	1.97			G10090_31587	19746	Rhd	1.86			G10090_31587	19746
G10090_8304	381270	2024-03-04	0.07			G10090_8304	381270	2024-03-04	0.04			G10090_8304	381270	2024-03-04	0			G10090_8304	381270	2024-03-04	0.1			G10090_8304	381270	2024-03-04	0			G10090_8304	381270	2024-03-04	0			G10090_8304	381270	2024-03-04	0			G10090_8304	381270	2024-03-04	0.04			G10090_8304	381270
G10090_23761	68134	Upf3b	11.54			G10090_23761	68134	Upf3b	10.23			G10090_23761	68134	Upf3b	12.43			G10090_23761	68134	Upf3b	10.27			G10090_23761	68134	Upf3b	7.71			G10090_23761	68134	Upf3b	11.87			G10090_23761	68134	Upf3b	10.74			G10090_23761	68134	Upf3b	8.61			G10090_23761	68134
G10090_21809	114304	Slc28a3	0			G10090_21809	114304	Slc28a3	0.06			G10090_21809	114304	Slc28a3	0.11			G10090_21809	114304	Slc28a3	0.12			G10090_21809	114304	Slc28a3	0.05			G10090_21809	114304	Slc28a3	0.14			G10090_21809	114304	Slc28a3	0.12			G10090_21809	114304	Slc28a3	0.15			G10090_21809	114304
G10090_9629	93734	Mpv17l	2.21			G10090_9629	93734	Mpv17l	1.71			G10090_9629	93734	Mpv17l	2.23			G10090_9629	93734	Mpv17l	2.01			G10090_9629	93734	Mpv17l	1.84			G10090_9629	93734	Mpv17l	1.81			G10090_9629	93734	Mpv17l	1.92			G10090_9629	93734	Mpv17l	1.6			G10090_9629	93734
G10090_30766	243653	Clec1a	6.29			G10090_30766	243653	Clec1a	5.22			G10090_30766	243653	Clec1a	6.68			G10090_30766	243653	Clec1a	6.52			G10090_30766	243653	Clec1a	4.5			G10090_30766	243653	Clec1a	4.69			G10090_30766	243653	Clec1a	3.28			G10090_30766	243653	Clec1a	3.94			G10090_30766	243653
G10090_10340	23849	Klf6	27.64			G10090_10340	23849	Klf6	28.55			G10090_10340	23849	Klf6	24.75			G10090_10340	23849	Klf6	25.25			G10090_10340	23849	Klf6	25.76			G10090_10340	23849	Klf6	26.95			G10090_10340	23849	Klf6	40.85			G10090_10340	23849	Klf6	46.74			G10090_10340	23849
G10090_32086	17164	Mapkapk2	119.14			G10090_32086	17164	Mapkapk2	127.01			G10090_32086	17164	Mapkapk2	110.22			G10090_32086	17164	Mapkapk2	117.3			G10090_32086	17164	Mapkapk2	157.97			G10090_32086	17164	Mapkapk2	136.37			G10090_32086	17164	Mapkapk2	135.53			G10090_32086	17164	Mapkapk2	122.87			G10090_32086	17164
G10090_13369	110075	Bmp3	0.04			G10090_13369	110075	Bmp3	0.02			G10090_13369	110075	Bmp3	0.03			G10090_13369	110075	Bmp3	0.02			G10090_13369	110075	Bmp3	0.01			G10090_13369	110075	Bmp3	0.07			G10090_13369	110075	Bmp3	0.06			G10090_13369	110075	Bmp3	0			G10090_13369	110075
G10090_28968	80901	Cxcr6	0.49			G10090_28968	80901	Cxcr6	0.05			G10090_28968	80901	Cxcr6	0.57			G10090_28968	80901	Cxcr6	0.11			G10090_28968	80901	Cxcr6	0.2			G10090_28968	80901	Cxcr6	0.45			G10090_28968	80901	Cxcr6	15.32			G10090_28968	80901	Cxcr6	14.38			G10090_28968	80901
G10090_2920	230793	Ahdc1	7.63			G10090_2920	230793	Ahdc1	10.02			G10090_2920	230793	Ahdc1	9.28			G10090_2920	230793	Ahdc1	8.94			G10090_2920	230793	Ahdc1	10.55			G10090_2920	230793	Ahdc1	10.03			G10090_2920	230793	Ahdc1	8.32			G10090_2920	230793	Ahdc1	8.04			G10090_2920	230793
G10090_2059	13728	Mark2	15.94			G10090_2059	13728	Mark2	17.19			G10090_2059	13728	Mark2	16.61			G10090_2059	13728	Mark2	17.47			G10090_2059	13728	Mark2	18.4			G10090_2059	13728	Mark2	17.48			G10090_2059	13728	Mark2	20.57			G10090_2059	13728	Mark2	21.03			G10090_2059	13728
G10090_20802	108160	Fam50a	15.85			G10090_20802	108160	Fam50a	19.22			G10090_20802	108160	Fam50a	20.36			G10090_20802	108160	Fam50a	20.01			G10090_20802	108160	Fam50a	18.13			G10090_20802	108160	Fam50a	20.7			G10090_20802	108160	Fam50a	23.17			G10090_20802	108160	Fam50a	23.85			G10090_20802	108160
G10090_6282	73458	Aldh3b3	0			G10090_6282	73458	Aldh3b3	0			G10090_6282	73458	Aldh3b3	0.17			G10090_6282	73458	Aldh3b3	0			G10090_6282	73458	Aldh3b3	0.1			G10090_6282	73458	Aldh3b3	0.06			G10090_6282	73458	Aldh3b3	0			G10090_6282	73458	Aldh3b3	0			G10090_6282	73458
G10090_10590	70385	Spdl1	0.04			G10090_10590	70385	Spdl1	0.16			G10090_10590	70385	Spdl1	0.23			G10090_10590	70385	Spdl1	0.16			G10090_10590	70385	Spdl1	0.42			G10090_10590	70385	Spdl1	0.21			G10090_10590	70385	Spdl1	1.52			G10090_10590	70385	Spdl1	1.58			G10090_10590	70385
G10090_28629	52715	Ccdc43	7.19			G10090_28629	52715	Ccdc43	8.85			G10090_28629	52715	Ccdc43	6.83			G10090_28629	52715	Ccdc43	7.29			G10090_28629	52715	Ccdc43	8.35			G10090_28629	52715	Ccdc43	10.04			G10090_28629	52715	Ccdc43	10			G10090_28629	52715	Ccdc43	12.9			G10090_28629	52715
G10090_13147	19317	Qk	49.17			G10090_13147	19317	Qk	64.15			G10090_13147	19317	Qk	55.9			G10090_13147	19317	Qk	53.23			G10090_13147	19317	Qk	59.01			G10090_13147	19317	Qk	65.58			G10090_13147	19317	Qk	57.32			G10090_13147	19317	Qk	65.92			G10090_13147	19317
G10090_27107	17755	Map1b	1.97			G10090_27107	17755	Map1b	1.54			G10090_27107	17755	Map1b	1.66			G10090_27107	17755	Map1b	1.71			G10090_27107	17755	Map1b	1.6			G10090_27107	17755	Map1b	1.94			G10090_27107	17755	Map1b	9.19			G10090_27107	17755	Map1b	8.63			G10090_27107	17755
G10090_20494	100163	Pafah2	4.79			G10090_20494	100163	Pafah2	5.52			G10090_20494	100163	Pafah2	5.61			G10090_20494	100163	Pafah2	5.63			G10090_20494	100163	Pafah2	6.01			G10090_20494	100163	Pafah2	6.34			G10090_20494	100163	Pafah2	6.14			G10090_20494	100163	Pafah2	3.76			G10090_20494	100163
G10090_6812	19664	Rbpj	9.94			G10090_6812	19664	Rbpj	9.98			G10090_6812	19664	Rbpj	9.91			G10090_6812	19664	Rbpj	9.41			G10090_6812	19664	Rbpj	9.43			G10090_6812	19664	Rbpj	12.68			G10090_6812	19664	Rbpj	14.72			G10090_6812	19664	Rbpj	17.37			G10090_6812	19664
G10090_31115	258377	Olfr654	0			G10090_31115	258377	Olfr654	0			G10090_31115	258377	Olfr654	0			G10090_31115	258377	Olfr654	0			G10090_31115	258377	Olfr654	0			G10090_31115	258377	Olfr654	0			G10090_31115	258377	Olfr654	0			G10090_31115	258377	Olfr654	0			G10090_31115	258377
G10090_8771	20322	Sord	100.87			G10090_8771	20322	Sord	107.77			G10090_8771	20322	Sord	91.31			G10090_8771	20322	Sord	91.19			G10090_8771	20322	Sord	109.24			G10090_8771	20322	Sord	97.19			G10090_8771	20322	Sord	40.05			G10090_8771	20322	Sord	45.55			G10090_8771	20322
G10090_219	237459	Cdk17	6.34			G10090_219	237459	Cdk17	8.39			G10090_219	237459	Cdk17	6.58			G10090_219	237459	Cdk17	7.49			G10090_219	237459	Cdk17	6.02			G10090_219	237459	Cdk17	8.07			G10090_219	237459	Cdk17	11.13			G10090_219	237459	Cdk17	11.36			G10090_219	237459
G10090_3061	102075	Plekhg4	0.07			G10090_3061	102075	Plekhg4	0.02			G10090_3061	102075	Plekhg4	0.16			G10090_3061	102075	Plekhg4	0.13			G10090_3061	102075	Plekhg4	0.05			G10090_3061	102075	Plekhg4	0			G10090_3061	102075	Plekhg4	0.07			G10090_3061	102075	Plekhg4	0.11			G10090_3061	102075
G10090_27151	13035	Ctsg	0			G10090_27151	13035	Ctsg	0			G10090_27151	13035	Ctsg	0			G10090_27151	13035	Ctsg	0			G10090_27151	13035	Ctsg	0.1			G10090_27151	13035	Ctsg	0			G10090_27151	13035	Ctsg	0			G10090_27151	13035	Ctsg	0			G10090_27151	13035
G10090_31428	104582	Rprml	0			G10090_31428	104582	Rprml	0			G10090_31428	104582	Rprml	0			G10090_31428	104582	Rprml	0			G10090_31428	104582	Rprml	0			G10090_31428	104582	Rprml	0			G10090_31428	104582	Rprml	0			G10090_31428	104582	Rprml	0.23			G10090_31428	104582
G10090_10260	381107	Tmem232	0			G10090_10260	381107	Tmem232	0.09			G10090_10260	381107	Tmem232	0.07			G10090_10260	381107	Tmem232	0.04			G10090_10260	381107	Tmem232	0			G10090_10260	381107	Tmem232	0			G10090_10260	381107	Tmem232	0			G10090_10260	381107	Tmem232	0			G10090_10260	381107
G10090_14613	67526	Atg12	12.8			G10090_14613	67526	Atg12	11.66			G10090_14613	67526	Atg12	13.14			G10090_14613	67526	Atg12	12.74			G10090_14613	67526	Atg12	14.87			G10090_14613	67526	Atg12	13.02			G10090_14613	67526	Atg12	13.17			G10090_14613	67526	Atg12	10.49			G10090_14613	67526
G10090_4071	105859	Csdc2	40.59			G10090_4071	105859	Csdc2	42.98			G10090_4071	105859	Csdc2	33.92			G10090_4071	105859	Csdc2	36.41			G10090_4071	105859	Csdc2	49.52			G10090_4071	105859	Csdc2	40.97			G10090_4071	105859	Csdc2	10.88			G10090_4071	105859	Csdc2	8			G10090_4071	105859
G10090_732	101700	Trim68	9.76			G10090_732	101700	Trim68	10.89			G10090_732	101700	Trim68	13.51			G10090_732	101700	Trim68	13			G10090_732	101700	Trim68	9.47			G10090_732	101700	Trim68	12.22			G10090_732	101700	Trim68	8.84			G10090_732	101700	Trim68	5.06			G10090_732	101700
G10090_22149	100044509	Tgfbr3l	7.14			G10090_22149	100044509	Tgfbr3l	5.86			G10090_22149	100044509	Tgfbr3l	5.04			G10090_22149	100044509	Tgfbr3l	8.16			G10090_22149	100044509	Tgfbr3l	3.16			G10090_22149	100044509	Tgfbr3l	1.92			G10090_22149	100044509	Tgfbr3l	2.36			G10090_22149	100044509	Tgfbr3l	1.81			G10090_22149	100044509
G10090_4190	71836	Shcbp1l	0.05			G10090_4190	71836	Shcbp1l	0			G10090_4190	71836	Shcbp1l	0			G10090_4190	71836	Shcbp1l	0.05			G10090_4190	71836	Shcbp1l	0.09			G10090_4190	71836	Shcbp1l	0.07			G10090_4190	71836	Shcbp1l	0			G10090_4190	71836	Shcbp1l	0.12			G10090_4190	71836
G10090_30800	14630	Gclm	15.23			G10090_30800	14630	Gclm	10.27			G10090_30800	14630	Gclm	14.85			G10090_30800	14630	Gclm	14.23			G10090_30800	14630	Gclm	11.21			G10090_30800	14630	Gclm	12.51			G10090_30800	14630	Gclm	16.38			G10090_30800	14630	Gclm	18.25			G10090_30800	14630
G10090_6875	12306	Anxa2	64.23			G10090_6875	12306	Anxa2	64.52			G10090_6875	12306	Anxa2	61.36			G10090_6875	12306	Anxa2	59.57			G10090_6875	12306	Anxa2	64.33			G10090_6875	12306	Anxa2	65.64			G10090_6875	12306	Anxa2	303.94			G10090_6875	12306	Anxa2	351.2			G10090_6875	12306
G10090_29013	81905	Cacng8	0			G10090_29013	81905	Cacng8	0.07			G10090_29013	81905	Cacng8	0			G10090_29013	81905	Cacng8	0			G10090_29013	81905	Cacng8	0			G10090_29013	81905	Cacng8	0.07			G10090_29013	81905	Cacng8	0.05			G10090_29013	81905	Cacng8	0			G10090_29013	81905
G10090_8473	14584	Gfpt2	9.58			G10090_8473	14584	Gfpt2	8.81			G10090_8473	14584	Gfpt2	8.54			G10090_8473	14584	Gfpt2	7.08			G10090_8473	14584	Gfpt2	10.95			G10090_8473	14584	Gfpt2	11.3			G10090_8473	14584	Gfpt2	8.06			G10090_8473	14584	Gfpt2	16.48			G10090_8473	14584
G10090_30678	381353	Ajm1	0.11			G10090_30678	381353	Ajm1	0.13			G10090_30678	381353	Ajm1	0.1			G10090_30678	381353	Ajm1	0.09			G10090_30678	381353	Ajm1	0.04			G10090_30678	381353	Ajm1	0.11			G10090_30678	381353	Ajm1	0.07			G10090_30678	381353	Ajm1	0.02			G10090_30678	381353
G10090_13332	17965	Nbl1	15.71			G10090_13332	17965	Nbl1	14.13			G10090_13332	17965	Nbl1	11.5			G10090_13332	17965	Nbl1	10.15			G10090_13332	17965	Nbl1	14.88			G10090_13332	17965	Nbl1	14.53			G10090_13332	17965	Nbl1	10.41			G10090_13332	17965	Nbl1	9.38			G10090_13332	17965
G10090_17826	56349	Net1	7.07			G10090_17826	56349	Net1	6.07			G10090_17826	56349	Net1	6.62			G10090_17826	56349	Net1	7.79			G10090_17826	56349	Net1	7.06			G10090_17826	56349	Net1	5.5			G10090_17826	56349	Net1	5.65			G10090_17826	56349	Net1	5.02			G10090_17826	56349
G10090_15666	218275	BC051665	0			G10090_15666	218275	BC051665	0			G10090_15666	218275	BC051665	0			G10090_15666	218275	BC051665	0			G10090_15666	218275	BC051665	0			G10090_15666	218275	BC051665	0			G10090_15666	218275	BC051665	0			G10090_15666	218275	BC051665	0			G10090_15666	218275
G10090_214	269120	Optc	0.09			G10090_214	269120	Optc	0.23			G10090_214	269120	Optc	0.22			G10090_214	269120	Optc	0.37			G10090_214	269120	Optc	0.02			G10090_214	269120	Optc	0.12			G10090_214	269120	Optc	0.08			G10090_214	269120	Optc	0.05			G10090_214	269120
G10090_7245	338369	Tmem220	3.21			G10090_7245	338369	Tmem220	2.14			G10090_7245	338369	Tmem220	2.75			G10090_7245	338369	Tmem220	2.74			G10090_7245	338369	Tmem220	3			G10090_7245	338369	Tmem220	2.98			G10090_7245	338369	Tmem220	2.22			G10090_7245	338369	Tmem220	1.23			G10090_7245	338369
G10090_2086	20787	Srebf1	14.02			G10090_2086	20787	Srebf1	10.89			G10090_2086	20787	Srebf1	11.12			G10090_2086	20787	Srebf1	13.67			G10090_2086	20787	Srebf1	13.01			G10090_2086	20787	Srebf1	9.83			G10090_2086	20787	Srebf1	10.65			G10090_2086	20787	Srebf1	9.8			G10090_2086	20787
G10090_33897	22526	Gm4836	0			G10090_33897	22526	Gm4836	0			G10090_33897	22526	Gm4836	0			G10090_33897	22526	Gm4836	0			G10090_33897	22526	Gm4836	0			G10090_33897	22526	Gm4836	0			G10090_33897	22526	Gm4836	0			G10090_33897	22526	Gm4836	0			G10090_33897	22526
G10090_25952	13007	Csrp1	39.75			G10090_25952	13007	Csrp1	37.94			G10090_25952	13007	Csrp1	41.24			G10090_25952	13007	Csrp1	47.63			G10090_25952	13007	Csrp1	32.98			G10090_25952	13007	Csrp1	32.53			G10090_25952	13007	Csrp1	87.66			G10090_25952	13007	Csrp1	78.74			G10090_25952	13007
G10090_9762	66587	Fastk	221.56			G10090_9762	66587	Fastk	187.14			G10090_9762	66587	Fastk	175.05			G10090_9762	66587	Fastk	184.59			G10090_9762	66587	Fastk	202.72			G10090_9762	66587	Fastk	166.96			G10090_9762	66587	Fastk	137.92			G10090_9762	66587	Fastk	104.97			G10090_9762	66587
G10090_307	230861	Eif4g3	14.3			G10090_307	230861	Eif4g3	15.36			G10090_307	230861	Eif4g3	15.19			G10090_307	230861	Eif4g3	16.28			G10090_307	230861	Eif4g3	14.66			G10090_307	230861	Eif4g3	17.96			G10090_307	230861	Eif4g3	17.95			G10090_307	230861	Eif4g3	18.01			G10090_307	230861
G10090_20695	74255	Smu1	13.28			G10090_20695	74255	Smu1	13.79			G10090_20695	74255	Smu1	14.76			G10090_20695	74255	Smu1	13.06			G10090_20695	74255	Smu1	13.58			G10090_20695	74255	Smu1	12.89			G10090_20695	74255	Smu1	17.25			G10090_20695	74255	Smu1	20.12			G10090_20695	74255
G10090_22715	436240	Foxr2	0			G10090_22715	436240	Foxr2	0			G10090_22715	436240	Foxr2	0			G10090_22715	436240	Foxr2	0			G10090_22715	436240	Foxr2	0			G10090_22715	436240	Foxr2	0.03			G10090_22715	436240	Foxr2	0			G10090_22715	436240	Foxr2	0			G10090_22715	436240
G10090_28849	67427	Rps20	58.12			G10090_28849	67427	Rps20	29.86			G10090_28849	67427	Rps20	35.1			G10090_28849	67427	Rps20	36.98			G10090_28849	67427	Rps20	33.79			G10090_28849	67427	Rps20	46.37			G10090_28849	67427	Rps20	57.34			G10090_28849	67427	Rps20	63.71			G10090_28849	67427
G10090_362	18729	Pira6	0.88			G10090_362	18729	Pira6	0.85			G10090_362	18729	Pira6	0.99			G10090_362	18729	Pira6	1.06			G10090_362	18729	Pira6	0.76			G10090_362	18729	Pira6	0.52			G10090_362	18729	Pira6	1.29			G10090_362	18729	Pira6	1.25			G10090_362	18729
G10090_12466	11651	Akt1	96.73			G10090_12466	11651	Akt1	106.16			G10090_12466	11651	Akt1	92.65			G10090_12466	11651	Akt1	94.85			G10090_12466	11651	Akt1	119.93			G10090_12466	11651	Akt1	97.48			G10090_12466	11651	Akt1	102.59			G10090_12466	11651	Akt1	92.32			G10090_12466	11651
G10090_32707	50527	Ero1l	6.08			G10090_32707	50527	Ero1l	8.66			G10090_32707	50527	Ero1l	7.3			G10090_32707	50527	Ero1l	7.42			G10090_32707	50527	Ero1l	6.69			G10090_32707	50527	Ero1l	7.22			G10090_32707	50527	Ero1l	18.92			G10090_32707	50527	Ero1l	11.74			G10090_32707	50527
G10090_5623	103737	Pex12	4.83			G10090_5623	103737	Pex12	5.97			G10090_5623	103737	Pex12	6.84			G10090_5623	103737	Pex12	5.44			G10090_5623	103737	Pex12	5.01			G10090_5623	103737	Pex12	7.07			G10090_5623	103737	Pex12	4.33			G10090_5623	103737	Pex12	4.57			G10090_5623	103737
G10090_16308	73671	Sult6b1	0.05			G10090_16308	73671	Sult6b1	0			G10090_16308	73671	Sult6b1	0.06			G10090_16308	73671	Sult6b1	0			G10090_16308	73671	Sult6b1	0			G10090_16308	73671	Sult6b1	0.57			G10090_16308	73671	Sult6b1	0.37			G10090_16308	73671	Sult6b1	0.26			G10090_16308	73671
G10090_14332	17698	Msn	76.9			G10090_14332	17698	Msn	89.39			G10090_14332	17698	Msn	93.93			G10090_14332	17698	Msn	93.76			G10090_14332	17698	Msn	68.7			G10090_14332	17698	Msn	92.15			G10090_14332	17698	Msn	356.5			G10090_14332	17698	Msn	488.01			G10090_14332	17698
G10090_8632	216227	Slc17a8	0.14			G10090_8632	216227	Slc17a8	0.28			G10090_8632	216227	Slc17a8	0.11			G10090_8632	216227	Slc17a8	0.26			G10090_8632	216227	Slc17a8	0.3			G10090_8632	216227	Slc17a8	0.35			G10090_8632	216227	Slc17a8	0.34			G10090_8632	216227	Slc17a8	0.2			G10090_8632	216227
G10090_25348	238880	Actbl2	0			G10090_25348	238880	Actbl2	0			G10090_25348	238880	Actbl2	0			G10090_25348	238880	Actbl2	0			G10090_25348	238880	Actbl2	0.03			G10090_25348	238880	Actbl2	0.12			G10090_25348	238880	Actbl2	0			G10090_25348	238880	Actbl2	0.03			G10090_25348	238880
G10090_8438	224405	Cyyr1	15.14			G10090_8438	224405	Cyyr1	15.29			G10090_8438	224405	Cyyr1	18.03			G10090_8438	224405	Cyyr1	19.2			G10090_8438	224405	Cyyr1	12.63			G10090_8438	224405	Cyyr1	14.95			G10090_8438	224405	Cyyr1	10.32			G10090_8438	224405	Cyyr1	12.2			G10090_8438	224405
G10090_18865	23923	Aadat	0			G10090_18865	23923	Aadat	0			G10090_18865	23923	Aadat	0			G10090_18865	23923	Aadat	0			G10090_18865	23923	Aadat	0			G10090_18865	23923	Aadat	0			G10090_18865	23923	Aadat	0			G10090_18865	23923	Aadat	0			G10090_18865	23923
G10090_9083	71732	Vps11	11.21			G10090_9083	71732	Vps11	10.8			G10090_9083	71732	Vps11	11.16			G10090_9083	71732	Vps11	13.4			G10090_9083	71732	Vps11	11.62			G10090_9083	71732	Vps11	11.54			G10090_9083	71732	Vps11	12.33			G10090_9083	71732	Vps11	13.17			G10090_9083	71732
G10090_174	27267	Cars	8.75			G10090_174	27267	Cars	6.97			G10090_174	27267	Cars	9.46			G10090_174	27267	Cars	9.17			G10090_174	27267	Cars	8.19			G10090_174	27267	Cars	8.9			G10090_174	27267	Cars	17.13			G10090_174	27267	Cars	20.67			G10090_174	27267
G10090_954	244091	Fsd2	51.48			G10090_954	244091	Fsd2	68.81			G10090_954	244091	Fsd2	58.43			G10090_954	244091	Fsd2	53.22			G10090_954	244091	Fsd2	71.45			G10090_954	244091	Fsd2	67.21			G10090_954	244091	Fsd2	22.48			G10090_954	244091	Fsd2	16.06			G10090_954	244091
G10090_7038	30940	Usp25	18.45			G10090_7038	30940	Usp25	22.85			G10090_7038	30940	Usp25	20.39			G10090_7038	30940	Usp25	19.18			G10090_7038	30940	Usp25	24.41			G10090_7038	30940	Usp25	21.3			G10090_7038	30940	Usp25	24.24			G10090_7038	30940	Usp25	30.77			G10090_7038	30940
G10090_19548	72002	Slc39a5	0			G10090_19548	72002	Slc39a5	0			G10090_19548	72002	Slc39a5	0.05			G10090_19548	72002	Slc39a5	0.1			G10090_19548	72002	Slc39a5	0			G10090_19548	72002	Slc39a5	0			G10090_19548	72002	Slc39a5	0.08			G10090_19548	72002	Slc39a5	0.08			G10090_19548	72002
G10090_32348	19204	Ptafr	2.21			G10090_32348	19204	Ptafr	1.79			G10090_32348	19204	Ptafr	1.33			G10090_32348	19204	Ptafr	2.34			G10090_32348	19204	Ptafr	2.36			G10090_32348	19204	Ptafr	2.89			G10090_32348	19204	Ptafr	3.59			G10090_32348	19204	Ptafr	7.03			G10090_32348	19204
G10090_13025	16619	Klk1b27	0			G10090_13025	16619	Klk1b27	0			G10090_13025	16619	Klk1b27	0			G10090_13025	16619	Klk1b27	0			G10090_13025	16619	Klk1b27	0			G10090_13025	16619	Klk1b27	0.12			G10090_13025	16619	Klk1b27	0			G10090_13025	16619	Klk1b27	0			G10090_13025	16619
G10090_19440	108168657	LOC108168657	0			G10090_19440	108168657	LOC108168657	0			G10090_19440	108168657	LOC108168657	0			G10090_19440	108168657	LOC108168657	0			G10090_19440	108168657	LOC108168657	0			G10090_19440	108168657	LOC108168657	0			G10090_19440	108168657	LOC108168657	0			G10090_19440	108168657	LOC108168657	0			G10090_19440	108168657
G10090_14499	258425	Olfr994	0			G10090_14499	258425	Olfr994	0			G10090_14499	258425	Olfr994	0			G10090_14499	258425	Olfr994	0			G10090_14499	258425	Olfr994	0			G10090_14499	258425	Olfr994	0			G10090_14499	258425	Olfr994	0			G10090_14499	258425	Olfr994	0			G10090_14499	258425
G10090_4656	330319	Wipf3	21.81			G10090_4656	330319	Wipf3	22.04			G10090_4656	330319	Wipf3	27.83			G10090_4656	330319	Wipf3	23.44			G10090_4656	330319	Wipf3	23.51			G10090_4656	330319	Wipf3	18.22			G10090_4656	330319	Wipf3	8.1			G10090_4656	330319	Wipf3	7.82			G10090_4656	330319
G10090_22204	18505	Pax3	0.03			G10090_22204	18505	Pax3	0			G10090_22204	18505	Pax3	0.03			G10090_22204	18505	Pax3	0.03			G10090_22204	18505	Pax3	0			G10090_22204	18505	Pax3	0			G10090_22204	18505	Pax3	0.02			G10090_22204	18505	Pax3	0.05			G10090_22204	18505
G10090_21263	321003	Xpnpep3	2.12			G10090_21263	321003	Xpnpep3	2.59			G10090_21263	321003	Xpnpep3	2.51			G10090_21263	321003	Xpnpep3	2.49			G10090_21263	321003	Xpnpep3	2.39			G10090_21263	321003	Xpnpep3	2.6			G10090_21263	321003	Xpnpep3	2.78			G10090_21263	321003	Xpnpep3	2.58			G10090_21263	321003
G10090_21904	231589	Vmn2r13	0			G10090_21904	231589	Vmn2r13	0			G10090_21904	231589	Vmn2r13	0			G10090_21904	231589	Vmn2r13	0			G10090_21904	231589	Vmn2r13	0			G10090_21904	231589	Vmn2r13	0			G10090_21904	231589	Vmn2r13	0			G10090_21904	231589	Vmn2r13	0			G10090_21904	231589
G10090_21596	258436	Olfr458	0			G10090_21596	258436	Olfr458	0			G10090_21596	258436	Olfr458	0			G10090_21596	258436	Olfr458	0			G10090_21596	258436	Olfr458	0			G10090_21596	258436	Olfr458	0			G10090_21596	258436	Olfr458	0			G10090_21596	258436	Olfr458	0			G10090_21596	258436
G10090_29506	12350	Car3	0.27			G10090_29506	12350	Car3	0.14			G10090_29506	12350	Car3	0.13			G10090_29506	12350	Car3	0.27			G10090_29506	12350	Car3	0.5			G10090_29506	12350	Car3	0.07			G10090_29506	12350	Car3	0			G10090_29506	12350	Car3	0			G10090_29506	12350
G10090_8327	56426	Pdcd10	11.69			G10090_8327	56426	Pdcd10	10.92			G10090_8327	56426	Pdcd10	10.73			G10090_8327	56426	Pdcd10	9.47			G10090_8327	56426	Pdcd10	9.85			G10090_8327	56426	Pdcd10	10.33			G10090_8327	56426	Pdcd10	13.62			G10090_8327	56426	Pdcd10	16.73			G10090_8327	56426
G10090_8358	106522	Pkdcc	13.43			G10090_8358	106522	Pkdcc	9.85			G10090_8358	106522	Pkdcc	10.99			G10090_8358	106522	Pkdcc	12.53			G10090_8358	106522	Pkdcc	12.07			G10090_8358	106522	Pkdcc	14.03			G10090_8358	106522	Pkdcc	11.66			G10090_8358	106522	Pkdcc	9.02			G10090_8358	106522
G10090_1989	19934	Rpl22	88.05			G10090_1989	19934	Rpl22	77.79			G10090_1989	19934	Rpl22	72.9			G10090_1989	19934	Rpl22	69.7			G10090_1989	19934	Rpl22	62.24			G10090_1989	19934	Rpl22	68.53			G10090_1989	19934	Rpl22	101.5			G10090_1989	19934	Rpl22	88.12			G10090_1989	19934
G10090_1550	56299	Fkbpl	7.74			G10090_1550	56299	Fkbpl	4.19			G10090_1550	56299	Fkbpl	7.67			G10090_1550	56299	Fkbpl	7.97			G10090_1550	56299	Fkbpl	5.97			G10090_1550	56299	Fkbpl	6.48			G10090_1550	56299	Fkbpl	6.32			G10090_1550	56299	Fkbpl	5.14			G10090_1550	56299
G10090_10392	68671	Pcyt2	31.13			G10090_10392	68671	Pcyt2	29.14			G10090_10392	68671	Pcyt2	24.16			G10090_10392	68671	Pcyt2	28.94			G10090_10392	68671	Pcyt2	30.22			G10090_10392	68671	Pcyt2	27.04			G10090_10392	68671	Pcyt2	16.85			G10090_10392	68671	Pcyt2	15.8			G10090_10392	68671
G10090_16198	214547	She	4.63			G10090_16198	214547	She	4.18			G10090_16198	214547	She	5.55			G10090_16198	214547	She	5.41			G10090_16198	214547	She	3.98			G10090_16198	214547	She	4.44			G10090_16198	214547	She	5.53			G10090_16198	214547	She	5.94			G10090_16198	214547
G10090_2669	497652	Acd	14.4			G10090_2669	497652	Acd	13.61			G10090_2669	497652	Acd	15.92			G10090_2669	497652	Acd	15.89			G10090_2669	497652	Acd	14.39			G10090_2669	497652	Acd	13.37			G10090_2669	497652	Acd	21.76			G10090_2669	497652	Acd	24.36			G10090_2669	497652
G10090_7881	72805	Zfp839	3.64			G10090_7881	72805	Zfp839	4.08			G10090_7881	72805	Zfp839	4.77			G10090_7881	72805	Zfp839	4.79			G10090_7881	72805	Zfp839	3.5			G10090_7881	72805	Zfp839	4.06			G10090_7881	72805	Zfp839	2.51			G10090_7881	72805	Zfp839	2.9			G10090_7881	72805
G10090_47	18969	Pola2	9.24			G10090_47	18969	Pola2	6.24			G10090_47	18969	Pola2	6.48			G10090_47	18969	Pola2	8.11			G10090_47	18969	Pola2	7.16			G10090_47	18969	Pola2	5.87			G10090_47	18969	Pola2	8			G10090_47	18969	Pola2	10.27			G10090_47	18969
G10090_5367	105171	Arrdc3	13.57			G10090_5367	105171	Arrdc3	14.73			G10090_5367	105171	Arrdc3	14.92			G10090_5367	105171	Arrdc3	14.69			G10090_5367	105171	Arrdc3	11.91			G10090_5367	105171	Arrdc3	13.33			G10090_5367	105171	Arrdc3	17.28			G10090_5367	105171	Arrdc3	10.66			G10090_5367	105171
G10090_18947	100043507	Gng5-ps	43.12			G10090_18947	100043507	Gng5-ps	36.37			G10090_18947	100043507	Gng5-ps	48.29			G10090_18947	100043507	Gng5-ps	47.66			G10090_18947	100043507	Gng5-ps	30.39			G10090_18947	100043507	Gng5-ps	59.58			G10090_18947	100043507	Gng5-ps	26.98			G10090_18947	100043507	Gng5-ps	45.32			G10090_18947	100043507
G10090_7463	27217	Mixl1	0			G10090_7463	27217	Mixl1	0			G10090_7463	27217	Mixl1	0			G10090_7463	27217	Mixl1	0			G10090_7463	27217	Mixl1	0			G10090_7463	27217	Mixl1	0			G10090_7463	27217	Mixl1	0			G10090_7463	27217	Mixl1	0			G10090_7463	27217
G10090_24979	338346	Gpr21	0.04			G10090_24979	338346	Gpr21	0.13			G10090_24979	338346	Gpr21	0.64			G10090_24979	338346	Gpr21	0.31			G10090_24979	338346	Gpr21	0.33			G10090_24979	338346	Gpr21	0.14			G10090_24979	338346	Gpr21	0.14			G10090_24979	338346	Gpr21	0.21			G10090_24979	338346
G10090_4637	67880	Dcxr	13.12			G10090_4637	67880	Dcxr	8.51			G10090_4637	67880	Dcxr	11.24			G10090_4637	67880	Dcxr	10.03			G10090_4637	67880	Dcxr	10.36			G10090_4637	67880	Dcxr	10.68			G10090_4637	67880	Dcxr	8.78			G10090_4637	67880	Dcxr	8.89			G10090_4637	67880
G10090_10817	77963	Hook1	1.79			G10090_10817	77963	Hook1	2.26			G10090_10817	77963	Hook1	2.04			G10090_10817	77963	Hook1	1.9			G10090_10817	77963	Hook1	2.41			G10090_10817	77963	Hook1	2.32			G10090_10817	77963	Hook1	1.37			G10090_10817	77963	Hook1	1.35			G10090_10817	77963
G10090_2419	19094	Mapk11	2.7			G10090_2419	19094	Mapk11	2.23			G10090_2419	19094	Mapk11	2.81			G10090_2419	19094	Mapk11	3.06			G10090_2419	19094	Mapk11	1.6			G10090_2419	19094	Mapk11	2.27			G10090_2419	19094	Mapk11	7.85			G10090_2419	19094	Mapk11	7.01			G10090_2419	19094
G10090_16075	71584	Gdpd2	0			G10090_16075	71584	Gdpd2	0			G10090_16075	71584	Gdpd2	0.04			G10090_16075	71584	Gdpd2	0			G10090_16075	71584	Gdpd2	0			G10090_16075	71584	Gdpd2	0			G10090_16075	71584	Gdpd2	0.03			G10090_16075	71584	Gdpd2	0.03			G10090_16075	71584
G10090_6884	14167	Fgf12	0.11			G10090_6884	14167	Fgf12	0.18			G10090_6884	14167	Fgf12	0.14			G10090_6884	14167	Fgf12	0.33			G10090_6884	14167	Fgf12	0.14			G10090_6884	14167	Fgf12	0.12			G10090_6884	14167	Fgf12	0.1			G10090_6884	14167	Fgf12	0.08			G10090_6884	14167
G10090_2501	66938	Sh3d21	4.38			G10090_2501	66938	Sh3d21	4.97			G10090_2501	66938	Sh3d21	4.28			G10090_2501	66938	Sh3d21	5.76			G10090_2501	66938	Sh3d21	3.67			G10090_2501	66938	Sh3d21	2.75			G10090_2501	66938	Sh3d21	2.59			G10090_2501	66938	Sh3d21	2.24			G10090_2501	66938
G10090_6552	74149	Zfp946	3.89			G10090_6552	74149	Zfp946	3.64			G10090_6552	74149	Zfp946	2.87			G10090_6552	74149	Zfp946	3.21			G10090_6552	74149	Zfp946	4.11			G10090_6552	74149	Zfp946	2.81			G10090_6552	74149	Zfp946	2.65			G10090_6552	74149	Zfp946	2.21			G10090_6552	74149
G10090_8841	105246572	Gm41844	1.39			G10090_8841	105246572	Gm41844	4.17			G10090_8841	105246572	Gm41844	4.58			G10090_8841	105246572	Gm41844	2.76			G10090_8841	105246572	Gm41844	7.77			G10090_8841	105246572	Gm41844	9.87			G10090_8841	105246572	Gm41844	7.36			G10090_8841	105246572	Gm41844	5.26			G10090_8841	105246572
G10090_12636	68734	Ppp4r3a	8.59			G10090_12636	68734	Ppp4r3a	10.3			G10090_12636	68734	Ppp4r3a	9.69			G10090_12636	68734	Ppp4r3a	10.37			G10090_12636	68734	Ppp4r3a	10			G10090_12636	68734	Ppp4r3a	11.22			G10090_12636	68734	Ppp4r3a	10.71			G10090_12636	68734	Ppp4r3a	11.8			G10090_12636	68734
G10090_9475	71175	Nipbl	5.64			G10090_9475	71175	Nipbl	6.9			G10090_9475	71175	Nipbl	6.47			G10090_9475	71175	Nipbl	6.42			G10090_9475	71175	Nipbl	5.77			G10090_9475	71175	Nipbl	6.45			G10090_9475	71175	Nipbl	5.33			G10090_9475	71175	Nipbl	5.7			G10090_9475	71175
G10090_30029	209195	Clic6	0.08			G10090_30029	209195	Clic6	0.03			G10090_30029	209195	Clic6	0			G10090_30029	209195	Clic6	0			G10090_30029	209195	Clic6	0.03			G10090_30029	209195	Clic6	0.03			G10090_30029	209195	Clic6	0			G10090_30029	209195	Clic6	0.02			G10090_30029	209195
G10090_19797	225995	D030056L22Rik	6.5			G10090_19797	225995	D030056L22Rik	4.84			G10090_19797	225995	D030056L22Rik	6.26			G10090_19797	225995	D030056L22Rik	6.39			G10090_19797	225995	D030056L22Rik	6.54			G10090_19797	225995	D030056L22Rik	6.31			G10090_19797	225995	D030056L22Rik	6.22			G10090_19797	225995	D030056L22Rik	6.7			G10090_19797	225995
G10090_3847	15042	H2-T24	8.15			G10090_3847	15042	H2-T24	5.91			G10090_3847	15042	H2-T24	8.13			G10090_3847	15042	H2-T24	9.59			G10090_3847	15042	H2-T24	5.97			G10090_3847	15042	H2-T24	6.17			G10090_3847	15042	H2-T24	9.97			G10090_3847	15042	H2-T24	12			G10090_3847	15042
G10090_16712	69215	Sat2	5.38			G10090_16712	69215	Sat2	5.04			G10090_16712	69215	Sat2	5.58			G10090_16712	69215	Sat2	4.71			G10090_16712	69215	Sat2	3.44			G10090_16712	69215	Sat2	4.56			G10090_16712	69215	Sat2	4.22			G10090_16712	69215	Sat2	3.83			G10090_16712	69215
G10090_16224	19935	Mrpl23	163.33			G10090_16224	19935	Mrpl23	110.74			G10090_16224	19935	Mrpl23	95.95			G10090_16224	19935	Mrpl23	109.02			G10090_16224	19935	Mrpl23	113.18			G10090_16224	19935	Mrpl23	108.56			G10090_16224	19935	Mrpl23	112.09			G10090_16224	19935	Mrpl23	82.73			G10090_16224	19935
G10090_18579	12922	Crhr2	13.01			G10090_18579	12922	Crhr2	16.08			G10090_18579	12922	Crhr2	15.74			G10090_18579	12922	Crhr2	15.21			G10090_18579	12922	Crhr2	16.71			G10090_18579	12922	Crhr2	13.81			G10090_18579	12922	Crhr2	15.74			G10090_18579	12922	Crhr2	8.51			G10090_18579	12922
G10090_19510	74186	Ccdc3	1.97			G10090_19510	74186	Ccdc3	2.05			G10090_19510	74186	Ccdc3	1.55			G10090_19510	74186	Ccdc3	1.46			G10090_19510	74186	Ccdc3	0.97			G10090_19510	74186	Ccdc3	1.52			G10090_19510	74186	Ccdc3	2.47			G10090_19510	74186	Ccdc3	1.05			G10090_19510	74186
G10090_18656	75124	Nxnl2	0			G10090_18656	75124	Nxnl2	0.19			G10090_18656	75124	Nxnl2	0.09			G10090_18656	75124	Nxnl2	0			G10090_18656	75124	Nxnl2	0.07			G10090_18656	75124	Nxnl2	0.1			G10090_18656	75124	Nxnl2	0			G10090_18656	75124	Nxnl2	0			G10090_18656	75124
G10090_9493	407786	Taf9b	8.3			G10090_9493	407786	Taf9b	9.07			G10090_9493	407786	Taf9b	8.46			G10090_9493	407786	Taf9b	7.02			G10090_9493	407786	Taf9b	7.75			G10090_9493	407786	Taf9b	8.27			G10090_9493	407786	Taf9b	10.59			G10090_9493	407786	Taf9b	8.63			G10090_9493	407786
G10090_10506	239759	Liph	0.11			G10090_10506	239759	Liph	0.06			G10090_10506	239759	Liph	0.11			G10090_10506	239759	Liph	0.03			G10090_10506	239759	Liph	0.03			G10090_10506	239759	Liph	0.15			G10090_10506	239759	Liph	0.19			G10090_10506	239759	Liph	0.08			G10090_10506	239759
G10090_21371	18597	Pdha1	372.5			G10090_21371	18597	Pdha1	458.29			G10090_21371	18597	Pdha1	432.2			G10090_21371	18597	Pdha1	401.77			G10090_21371	18597	Pdha1	478.13			G10090_21371	18597	Pdha1	483.18			G10090_21371	18597	Pdha1	224.72			G10090_21371	18597	Pdha1	236.05			G10090_21371	18597
G10090_6868	237339	L3mbtl3	2.7			G10090_6868	237339	L3mbtl3	2.11			G10090_6868	237339	L3mbtl3	2.59			G10090_6868	237339	L3mbtl3	3.56			G10090_6868	237339	L3mbtl3	2.24			G10090_6868	237339	L3mbtl3	3.11			G10090_6868	237339	L3mbtl3	2.55			G10090_6868	237339	L3mbtl3	1.87			G10090_6868	237339
G10090_7388	17192	Mbd3	54.94			G10090_7388	17192	Mbd3	45.78			G10090_7388	17192	Mbd3	40.3			G10090_7388	17192	Mbd3	47.88			G10090_7388	17192	Mbd3	43.93			G10090_7388	17192	Mbd3	39.04			G10090_7388	17192	Mbd3	68.25			G10090_7388	17192	Mbd3	68.61			G10090_7388	17192
G10090_10682	217325	Llgl2	4.49			G10090_10682	217325	Llgl2	4.65			G10090_10682	217325	Llgl2	3.91			G10090_10682	217325	Llgl2	4.21			G10090_10682	217325	Llgl2	5.12			G10090_10682	217325	Llgl2	4.87			G10090_10682	217325	Llgl2	5.6			G10090_10682	217325	Llgl2	4.34			G10090_10682	217325
G10090_32252	75552	Paqr9	27.69			G10090_32252	75552	Paqr9	27.69			G10090_32252	75552	Paqr9	27.97			G10090_32252	75552	Paqr9	26.07			G10090_32252	75552	Paqr9	28.31			G10090_32252	75552	Paqr9	22.68			G10090_32252	75552	Paqr9	13.45			G10090_32252	75552	Paqr9	8.83			G10090_32252	75552
G10090_298	21419	Tfap2b	0			G10090_298	21419	Tfap2b	0.06			G10090_298	21419	Tfap2b	0.05			G10090_298	21419	Tfap2b	0.02			G10090_298	21419	Tfap2b	0			G10090_298	21419	Tfap2b	0			G10090_298	21419	Tfap2b	0.01			G10090_298	21419	Tfap2b	0			G10090_298	21419
G10090_29955	14979	H2-Ke6	67.06			G10090_29955	14979	H2-Ke6	63.14			G10090_29955	14979	H2-Ke6	64.34			G10090_29955	14979	H2-Ke6	67.8			G10090_29955	14979	H2-Ke6	60.23			G10090_29955	14979	H2-Ke6	51.64			G10090_29955	14979	H2-Ke6	43.37			G10090_29955	14979	H2-Ke6	39.29			G10090_29955	14979
G10090_21349	230612	Slc5a9	0			G10090_21349	230612	Slc5a9	0			G10090_21349	230612	Slc5a9	0			G10090_21349	230612	Slc5a9	0			G10090_21349	230612	Slc5a9	0			G10090_21349	230612	Slc5a9	0			G10090_21349	230612	Slc5a9	0			G10090_21349	230612	Slc5a9	0			G10090_21349	230612
G10090_12908	319535	Zfp182	1.37			G10090_12908	319535	Zfp182	1.64			G10090_12908	319535	Zfp182	1.72			G10090_12908	319535	Zfp182	1.75			G10090_12908	319535	Zfp182	1.45			G10090_12908	319535	Zfp182	1.52			G10090_12908	319535	Zfp182	1.56			G10090_12908	319535	Zfp182	1.29			G10090_12908	319535
G10090_3214	105787	Prkaa1	5.82			G10090_3214	105787	Prkaa1	7.35			G10090_3214	105787	Prkaa1	7.32			G10090_3214	105787	Prkaa1	7.11			G10090_3214	105787	Prkaa1	6.72			G10090_3214	105787	Prkaa1	7.44			G10090_3214	105787	Prkaa1	9.21			G10090_3214	105787	Prkaa1	13.05			G10090_3214	105787
G10090_33249	67891	Rpl4	469.16			G10090_33249	67891	Rpl4	453.82			G10090_33249	67891	Rpl4	454.96			G10090_33249	67891	Rpl4	470.83			G10090_33249	67891	Rpl4	426.38			G10090_33249	67891	Rpl4	449.49			G10090_33249	67891	Rpl4	760.41			G10090_33249	67891	Rpl4	746.15			G10090_33249	67891
G10090_15897	66714	4921524J17Rik	12.32			G10090_15897	66714	4921524J17Rik	13.61			G10090_15897	66714	4921524J17Rik	14.73			G10090_15897	66714	4921524J17Rik	13.92			G10090_15897	66714	4921524J17Rik	17.95			G10090_15897	66714	4921524J17Rik	16.14			G10090_15897	66714	4921524J17Rik	13.89			G10090_15897	66714	4921524J17Rik	16.53			G10090_15897	66714
G10090_10624	29816	Hip1r	6.98			G10090_10624	29816	Hip1r	7.16			G10090_10624	29816	Hip1r	7			G10090_10624	29816	Hip1r	7.73			G10090_10624	29816	Hip1r	7.33			G10090_10624	29816	Hip1r	6.22			G10090_10624	29816	Hip1r	12.42			G10090_10624	29816	Hip1r	13.7			G10090_10624	29816
G10090_10983	433806	Chchd2-ps	0.27			G10090_10983	433806	Chchd2-ps	0			G10090_10983	433806	Chchd2-ps	0.18			G10090_10983	433806	Chchd2-ps	0			G10090_10983	433806	Chchd2-ps	0.13			G10090_10983	433806	Chchd2-ps	0			G10090_10983	433806	Chchd2-ps	0			G10090_10983	433806	Chchd2-ps	0			G10090_10983	433806
G10090_9455	224805	Aars2	9.6			G10090_9455	224805	Aars2	8			G10090_9455	224805	Aars2	9.48			G10090_9455	224805	Aars2	8.82			G10090_9455	224805	Aars2	10.3			G10090_9455	224805	Aars2	7.58			G10090_9455	224805	Aars2	7.49			G10090_9455	224805	Aars2	7.41			G10090_9455	224805
G10090_12861	170738	Kcnh7	0.21			G10090_12861	170738	Kcnh7	0.29			G10090_12861	170738	Kcnh7	0.17			G10090_12861	170738	Kcnh7	0.24			G10090_12861	170738	Kcnh7	0.15			G10090_12861	170738	Kcnh7	0.21			G10090_12861	170738	Kcnh7	0.11			G10090_12861	170738	Kcnh7	0.18			G10090_12861	170738
G10090_8894	233887	Zfp553	5.58			G10090_8894	233887	Zfp553	5.66			G10090_8894	233887	Zfp553	5.23			G10090_8894	233887	Zfp553	6.39			G10090_8894	233887	Zfp553	4.57			G10090_8894	233887	Zfp553	5.09			G10090_8894	233887	Zfp553	4.96			G10090_8894	233887	Zfp553	5.36			G10090_8894	233887
G10090_20933	11783	Apaf1	1.45			G10090_20933	11783	Apaf1	1.34			G10090_20933	11783	Apaf1	2.03			G10090_20933	11783	Apaf1	2.13			G10090_20933	11783	Apaf1	1.28			G10090_20933	11783	Apaf1	1.91			G10090_20933	11783	Apaf1	2.71			G10090_20933	11783	Apaf1	3.3			G10090_20933	11783
G10090_24026	16333	Ins1	0			G10090_24026	16333	Ins1	0			G10090_24026	16333	Ins1	0			G10090_24026	16333	Ins1	0			G10090_24026	16333	Ins1	0			G10090_24026	16333	Ins1	0.19			G10090_24026	16333	Ins1	0			G10090_24026	16333	Ins1	0			G10090_24026	16333
G10090_1896	75409	Slitrk5	0.02			G10090_1896	75409	Slitrk5	0.07			G10090_1896	75409	Slitrk5	0.02			G10090_1896	75409	Slitrk5	0.02			G10090_1896	75409	Slitrk5	0			G10090_1896	75409	Slitrk5	0			G10090_1896	75409	Slitrk5	0			G10090_1896	75409	Slitrk5	0.07			G10090_1896	75409
G10090_3002	668218	Bin2	1.32			G10090_3002	668218	Bin2	1.46			G10090_3002	668218	Bin2	1.84			G10090_3002	668218	Bin2	2.2			G10090_3002	668218	Bin2	0.9			G10090_3002	668218	Bin2	2.55			G10090_3002	668218	Bin2	7.28			G10090_3002	668218	Bin2	11.41			G10090_3002	668218
G10090_3536	74374	Clec16a	22.82			G10090_3536	74374	Clec16a	29.41			G10090_3536	74374	Clec16a	27.76			G10090_3536	74374	Clec16a	26.83			G10090_3536	74374	Clec16a	34.2			G10090_3536	74374	Clec16a	33.07			G10090_3536	74374	Clec16a	30.63			G10090_3536	74374	Clec16a	38.4			G10090_3536	74374
G10090_16803	14745	Lpar1	4.11			G10090_16803	14745	Lpar1	4.37			G10090_16803	14745	Lpar1	4.53			G10090_16803	14745	Lpar1	5.6			G10090_16803	14745	Lpar1	3.61			G10090_16803	14745	Lpar1	4.97			G10090_16803	14745	Lpar1	6.27			G10090_16803	14745	Lpar1	5.94			G10090_16803	14745
G10090_12593	94213	Ddx50	20.43			G10090_12593	94213	Ddx50	21.01			G10090_12593	94213	Ddx50	21.21			G10090_12593	94213	Ddx50	21.76			G10090_12593	94213	Ddx50	22.36			G10090_12593	94213	Ddx50	22.59			G10090_12593	94213	Ddx50	27.51			G10090_12593	94213	Ddx50	24.05			G10090_12593	94213
G10090_5664	14617	Gjd2	0			G10090_5664	14617	Gjd2	0			G10090_5664	14617	Gjd2	0.03			G10090_5664	14617	Gjd2	0			G10090_5664	14617	Gjd2	0			G10090_5664	14617	Gjd2	0			G10090_5664	14617	Gjd2	0			G10090_5664	14617	Gjd2	0			G10090_5664	14617
G10090_5017	11497	Adam3	0			G10090_5017	11497	Adam3	0			G10090_5017	11497	Adam3	0.07			G10090_5017	11497	Adam3	0.04			G10090_5017	11497	Adam3	0			G10090_5017	11497	Adam3	0.06			G10090_5017	11497	Adam3	0.07			G10090_5017	11497	Adam3	0.04			G10090_5017	11497
G10090_12476	67063	Tmem246	24.18			G10090_12476	67063	Tmem246	27.29			G10090_12476	67063	Tmem246	20.68			G10090_12476	67063	Tmem246	24.68			G10090_12476	67063	Tmem246	31.44			G10090_12476	67063	Tmem246	23.23			G10090_12476	67063	Tmem246	22.86			G10090_12476	67063	Tmem246	23.65			G10090_12476	67063
G10090_18850	434246	Trim72	203.16			G10090_18850	434246	Trim72	183.76			G10090_18850	434246	Trim72	191.98			G10090_18850	434246	Trim72	173.32			G10090_18850	434246	Trim72	208.42			G10090_18850	434246	Trim72	212.27			G10090_18850	434246	Trim72	142.57			G10090_18850	434246	Trim72	86.62			G10090_18850	434246
G10090_14419	16402	Itga5	23.72			G10090_14419	16402	Itga5	23.42			G10090_14419	16402	Itga5	24.82			G10090_14419	16402	Itga5	26.55			G10090_14419	16402	Itga5	28.32			G10090_14419	16402	Itga5	25.83			G10090_14419	16402	Itga5	111.78			G10090_14419	16402	Itga5	163.76			G10090_14419	16402
G10090_3578	76376	Slc24a2	0.05			G10090_3578	76376	Slc24a2	0.01			G10090_3578	76376	Slc24a2	0.07			G10090_3578	76376	Slc24a2	0.13			G10090_3578	76376	Slc24a2	0.14			G10090_3578	76376	Slc24a2	0.14			G10090_3578	76376	Slc24a2	0.2			G10090_3578	76376	Slc24a2	0.31			G10090_3578	76376
G10090_4504	67381	Med4	17.16			G10090_4504	67381	Med4	19.22			G10090_4504	67381	Med4	18.34			G10090_4504	67381	Med4	21.18			G10090_4504	67381	Med4	19.85			G10090_4504	67381	Med4	19.85			G10090_4504	67381	Med4	19.13			G10090_4504	67381	Med4	19.33			G10090_4504	67381
G10090_4991	70802	Pwwp2a	16.82			G10090_4991	70802	Pwwp2a	17.16			G10090_4991	70802	Pwwp2a	19.96			G10090_4991	70802	Pwwp2a	18.33			G10090_4991	70802	Pwwp2a	10.19			G10090_4991	70802	Pwwp2a	13.1			G10090_4991	70802	Pwwp2a	23.98			G10090_4991	70802	Pwwp2a	16.85			G10090_4991	70802
G10090_12366	170759	Atp13a1	9.14			G10090_12366	170759	Atp13a1	9.02			G10090_12366	170759	Atp13a1	8.54			G10090_12366	170759	Atp13a1	10.82			G10090_12366	170759	Atp13a1	9.54			G10090_12366	170759	Atp13a1	9.05			G10090_12366	170759	Atp13a1	14.95			G10090_12366	170759	Atp13a1	14.82			G10090_12366	170759
G10090_8547	271375	Cd200r2	0.06			G10090_8547	271375	Cd200r2	0.12			G10090_8547	271375	Cd200r2	0.05			G10090_8547	271375	Cd200r2	0			G10090_8547	271375	Cd200r2	0.11			G10090_8547	271375	Cd200r2	0.07			G10090_8547	271375	Cd200r2	0			G10090_8547	271375	Cd200r2	0			G10090_8547	271375
G10090_26551	18126	Nos2	4.92			G10090_26551	18126	Nos2	4.03			G10090_26551	18126	Nos2	4.64			G10090_26551	18126	Nos2	5.02			G10090_26551	18126	Nos2	4.77			G10090_26551	18126	Nos2	5.08			G10090_26551	18126	Nos2	6.5			G10090_26551	18126	Nos2	7			G10090_26551	18126
G10090_32992	21814	Tgfbr3	9.58			G10090_32992	21814	Tgfbr3	10.63			G10090_32992	21814	Tgfbr3	13.28			G10090_32992	21814	Tgfbr3	11.64			G10090_32992	21814	Tgfbr3	10.41			G10090_32992	21814	Tgfbr3	10.17			G10090_32992	21814	Tgfbr3	5.86			G10090_32992	21814	Tgfbr3	5.93			G10090_32992	21814
G10090_3684	64931	Izumo1r	0.12			G10090_3684	64931	Izumo1r	0			G10090_3684	64931	Izumo1r	0			G10090_3684	64931	Izumo1r	0.11			G10090_3684	64931	Izumo1r	0			G10090_3684	64931	Izumo1r	0.09			G10090_3684	64931	Izumo1r	0.09			G10090_3684	64931	Izumo1r	0			G10090_3684	64931
G10090_9297	234695	Carmil2	0.38			G10090_9297	234695	Carmil2	0.08			G10090_9297	234695	Carmil2	0.24			G10090_9297	234695	Carmil2	0.25			G10090_9297	234695	Carmil2	0.38			G10090_9297	234695	Carmil2	0.1			G10090_9297	234695	Carmil2	0.57			G10090_9297	234695	Carmil2	0.73			G10090_9297	234695
G10090_5194	15452	Hprt	55.29			G10090_5194	15452	Hprt	46.48			G10090_5194	15452	Hprt	47.97			G10090_5194	15452	Hprt	53.6			G10090_5194	15452	Hprt	42.28			G10090_5194	15452	Hprt	43.04			G10090_5194	15452	Hprt	67.3			G10090_5194	15452	Hprt	70.24			G10090_5194	15452
G10090_12833	223473	Nipal2	2.47			G10090_12833	223473	Nipal2	2.5			G10090_12833	223473	Nipal2	2.32			G10090_12833	223473	Nipal2	2.45			G10090_12833	223473	Nipal2	2.17			G10090_12833	223473	Nipal2	2.73			G10090_12833	223473	Nipal2	1.94			G10090_12833	223473	Nipal2	1.74			G10090_12833	223473
G10090_2295	14562	Gdf3	0.72			G10090_2295	14562	Gdf3	0.58			G10090_2295	14562	Gdf3	0.51			G10090_2295	14562	Gdf3	0.7			G10090_2295	14562	Gdf3	0.23			G10090_2295	14562	Gdf3	0.18			G10090_2295	14562	Gdf3	0.96			G10090_2295	14562	Gdf3	0.98			G10090_2295	14562
G10090_24894	105242453	LOC105242453	1.06			G10090_24894	105242453	LOC105242453	1.08			G10090_24894	105242453	LOC105242453	1.05			G10090_24894	105242453	LOC105242453	0.42			G10090_24894	105242453	LOC105242453	0.83			G10090_24894	105242453	LOC105242453	0.39			G10090_24894	105242453	LOC105242453	0			G10090_24894	105242453	LOC105242453	0.84			G10090_24894	105242453
G10090_27209	319149	Hist1h3d	0.25			G10090_27209	319149	Hist1h3d	0.22			G10090_27209	319149	Hist1h3d	0			G10090_27209	319149	Hist1h3d	0.77			G10090_27209	319149	Hist1h3d	0			G10090_27209	319149	Hist1h3d	0			G10090_27209	319149	Hist1h3d	0.72			G10090_27209	319149	Hist1h3d	0			G10090_27209	319149
G10090_14875	100273	Osbpl9	58.95			G10090_14875	100273	Osbpl9	58.22			G10090_14875	100273	Osbpl9	60.3			G10090_14875	100273	Osbpl9	57.89			G10090_14875	100273	Osbpl9	59.23			G10090_14875	100273	Osbpl9	66.48			G10090_14875	100273	Osbpl9	85.63			G10090_14875	100273	Osbpl9	80.99			G10090_14875	100273
G10090_2528	71089	2024-09-12	0			G10090_2528	71089	2024-09-12	0			G10090_2528	71089	2024-09-12	0			G10090_2528	71089	2024-09-12	0			G10090_2528	71089	2024-09-12	0			G10090_2528	71089	2024-09-12	0			G10090_2528	71089	2024-09-12	0			G10090_2528	71089	2024-09-12	0			G10090_2528	71089
G10090_33730	338320	Mia2	0			G10090_33730	338320	Mia2	0			G10090_33730	338320	Mia2	0			G10090_33730	338320	Mia2	0			G10090_33730	338320	Mia2	0			G10090_33730	338320	Mia2	0			G10090_33730	338320	Mia2	0			G10090_33730	338320	Mia2	0.05			G10090_33730	338320
G10090_15161	83945	Dnaja3	56.51			G10090_15161	83945	Dnaja3	64.36			G10090_15161	83945	Dnaja3	62.32			G10090_15161	83945	Dnaja3	59.71			G10090_15161	83945	Dnaja3	71.42			G10090_15161	83945	Dnaja3	70.37			G10090_15161	83945	Dnaja3	55.83			G10090_15161	83945	Dnaja3	47.59			G10090_15161	83945
G10090_8240	11750	Anxa7	55.68			G10090_8240	11750	Anxa7	48.04			G10090_8240	11750	Anxa7	54.16			G10090_8240	11750	Anxa7	55			G10090_8240	11750	Anxa7	55.58			G10090_8240	11750	Anxa7	60.99			G10090_8240	11750	Anxa7	122.18			G10090_8240	11750	Anxa7	138.4			G10090_8240	11750
G10090_18564	103742	Mien1	57.6			G10090_18564	103742	Mien1	33.14			G10090_18564	103742	Mien1	46.42			G10090_18564	103742	Mien1	42.37			G10090_18564	103742	Mien1	38.75			G10090_18564	103742	Mien1	44.44			G10090_18564	103742	Mien1	37.4			G10090_18564	103742	Mien1	34.19			G10090_18564	103742
G10090_18831	12049	Bcl2l10	0			G10090_18831	12049	Bcl2l10	0			G10090_18831	12049	Bcl2l10	0			G10090_18831	12049	Bcl2l10	0			G10090_18831	12049	Bcl2l10	0			G10090_18831	12049	Bcl2l10	0			G10090_18831	12049	Bcl2l10	0			G10090_18831	12049	Bcl2l10	0			G10090_18831	12049
G10090_8873	50797	Copb2	52.06			G10090_8873	50797	Copb2	57.73			G10090_8873	50797	Copb2	57.93			G10090_8873	50797	Copb2	54.39			G10090_8873	50797	Copb2	56.37			G10090_8873	50797	Copb2	57.35			G10090_8873	50797	Copb2	67.36			G10090_8873	50797	Copb2	68.7			G10090_8873	50797
G10090_33828	67096	Mmachc	41.39			G10090_33828	67096	Mmachc	52.53			G10090_33828	67096	Mmachc	45.3			G10090_33828	67096	Mmachc	40.48			G10090_33828	67096	Mmachc	45.6			G10090_33828	67096	Mmachc	50.21			G10090_33828	67096	Mmachc	40.38			G10090_33828	67096	Mmachc	36.07			G10090_33828	67096
G10090_17769	100504234	Ccdc170	0.23			G10090_17769	100504234	Ccdc170	0.33			G10090_17769	100504234	Ccdc170	0.11			G10090_17769	100504234	Ccdc170	0.16			G10090_17769	100504234	Ccdc170	0.19			G10090_17769	100504234	Ccdc170	0.19			G10090_17769	100504234	Ccdc170	0.16			G10090_17769	100504234	Ccdc170	0.06			G10090_17769	100504234
G10090_26085	71030	4933403O08Rik	0			G10090_26085	71030	4933403O08Rik	0.01			G10090_26085	71030	4933403O08Rik	0			G10090_26085	71030	4933403O08Rik	0			G10090_26085	71030	4933403O08Rik	0			G10090_26085	71030	4933403O08Rik	0			G10090_26085	71030	4933403O08Rik	0			G10090_26085	71030	4933403O08Rik	0			G10090_26085	71030
G10090_348	225372	Apbb3	7.3			G10090_348	225372	Apbb3	7.56			G10090_348	225372	Apbb3	8.54			G10090_348	225372	Apbb3	7.38			G10090_348	225372	Apbb3	7.14			G10090_348	225372	Apbb3	6.11			G10090_348	225372	Apbb3	7.73			G10090_348	225372	Apbb3	8.83			G10090_348	225372
G10090_25245	100206	Adprhl2	6.41			G10090_25245	100206	Adprhl2	7.09			G10090_25245	100206	Adprhl2	6.26			G10090_25245	100206	Adprhl2	6.97			G10090_25245	100206	Adprhl2	5.71			G10090_25245	100206	Adprhl2	4.96			G10090_25245	100206	Adprhl2	8.27			G10090_25245	100206	Adprhl2	8.32			G10090_25245	100206
G10090_10211	259038	Olfr283	0			G10090_10211	259038	Olfr283	0.11			G10090_10211	259038	Olfr283	0			G10090_10211	259038	Olfr283	0			G10090_10211	259038	Olfr283	0			G10090_10211	259038	Olfr283	0			G10090_10211	259038	Olfr283	0			G10090_10211	259038	Olfr283	0			G10090_10211	259038
G10090_22912	75141	Rasd2	3.92			G10090_22912	75141	Rasd2	2.41			G10090_22912	75141	Rasd2	3.43			G10090_22912	75141	Rasd2	3.49			G10090_22912	75141	Rasd2	2.52			G10090_22912	75141	Rasd2	2.47			G10090_22912	75141	Rasd2	0.81			G10090_22912	75141	Rasd2	0.97			G10090_22912	75141
G10090_3502	241627	Wdr76	1.15			G10090_3502	241627	Wdr76	1.34			G10090_3502	241627	Wdr76	1.54			G10090_3502	241627	Wdr76	1.48			G10090_3502	241627	Wdr76	1.54			G10090_3502	241627	Wdr76	1.36			G10090_3502	241627	Wdr76	1.87			G10090_3502	241627	Wdr76	2.08			G10090_3502	241627
G10090_24824	102634030	Gm31714	0			G10090_24824	102634030	Gm31714	0.04			G10090_24824	102634030	Gm31714	0.08			G10090_24824	102634030	Gm31714	0.04			G10090_24824	102634030	Gm31714	0			G10090_24824	102634030	Gm31714	0			G10090_24824	102634030	Gm31714	0			G10090_24824	102634030	Gm31714	0			G10090_24824	102634030
G10090_16840	110596	Arhgef28	2			G10090_16840	110596	Arhgef28	1.69			G10090_16840	110596	Arhgef28	2.29			G10090_16840	110596	Arhgef28	2.43			G10090_16840	110596	Arhgef28	1.9			G10090_16840	110596	Arhgef28	1.99			G10090_16840	110596	Arhgef28	2.44			G10090_16840	110596	Arhgef28	1.65			G10090_16840	110596
G10090_14025	269643	Ppp2r2c	0.1			G10090_14025	269643	Ppp2r2c	0.05			G10090_14025	269643	Ppp2r2c	0.02			G10090_14025	269643	Ppp2r2c	0.03			G10090_14025	269643	Ppp2r2c	0.07			G10090_14025	269643	Ppp2r2c	0.03			G10090_14025	269643	Ppp2r2c	0			G10090_14025	269643	Ppp2r2c	0.02			G10090_14025	269643
G10090_31680	100862366	Gm21678	0			G10090_31680	100862366	Gm21678	0			G10090_31680	100862366	Gm21678	0			G10090_31680	100862366	Gm21678	0			G10090_31680	100862366	Gm21678	0			G10090_31680	100862366	Gm21678	0			G10090_31680	100862366	Gm21678	0			G10090_31680	100862366	Gm21678	0			G10090_31680	100862366
G10090_31148	13051	Cx3cr1	2.56			G10090_31148	13051	Cx3cr1	3.19			G10090_31148	13051	Cx3cr1	2.2			G10090_31148	13051	Cx3cr1	3.06			G10090_31148	13051	Cx3cr1	1.99			G10090_31148	13051	Cx3cr1	4.13			G10090_31148	13051	Cx3cr1	5.01			G10090_31148	13051	Cx3cr1	8.85			G10090_31148	13051
[truncated: 17,783 more rows]
[truncated: 14 more columns]
