# Supplementary material for: Post-infarction KLHL40-mediated regulation of cardiac sarcomeric integrity and function
Source: PeerJ. 2026 Jun 5;14:e21375. doi: 10.7717/peerj.21375 (PMC13245431; doi:10.7717/peerj.21375)
Supplement: Supplemental Information 15 [file peerj-14-21375-s015.zip › GEO+PXD/PXD 020193.xlsx]

## Sheet: dia+log
GeneSymbol	xinjiDIA-Pcon1	xinjiDIA-Pcon2	xinjiDIA-Pcon3	xinjiDIA-10m1	xinjiDIA-10m2	xinjiDIA-10m3	xinjiDIA-1h1	xinjiDIA-1h2	xinjiDIA-1h3	xinjiDIA-6h1	xinjiDIA-6h2	xinjiDIA-6h3	xinjiDIA-24h1	xinjiDIA-24h2	xinjiDIA-24h3	xinjiDIA-72h1	xinjiDIA-72h2	xinjiDIA-72h3	Protein	xinjiDIA-6h1	xinjiDIA-6h2	xinjiDIA-6h3	xinjiDIA-72h1	xinjiDIA-72h2	xinjiDIA-72h3	xinjiDIA-Pcon1	xinjiDIA-Pcon2	xinjiDIA-Pcon3	xinjiDIA-10m1	xinjiDIA-10m2	xinjiDIA-10m3	xinjiDIA-1h1	xinjiDIA-1h2	xinjiDIA-1h3	xinjiDIA-24h1	xinjiDIA-24h2	xinjiDIA-24h3	xinjiDIA-Pcon	xinjiDIA-10m	xinjiDIA-1h	xinjiDIA-6h	xinjiDIA-24h	xinjiDIA-72h
Gbp6	10767.4	9333.46	12286.8	6094.78	8678.55	8970.47	6433.01	8083.72	7289.2	9378.45	10730.7	7978.5	7327.18	7225.74	5357.41	4879.02	6526.82	5396.14	A0A0G2JDV3	13.1951	13.3895	12.9619	12.2524	12.6722	12.3977	13.3944	13.1882	13.5848	12.5734	13.0832	13.131	12.6513	12.9808	12.8315	12.839	12.8189	12.3873	13.3891	12.9292	12.8212	13.1822	12.6818	12.4408
Cul4b	23964.1	20811.2	22992.3	2270.74	3097.31	2153.79	3082.52	3275.59	1803.44	21480.4	23486.4	20555.6	4219.08	3148	2498.11	25230.7	32074.4	29955.4	A2A432	14.3907	14.5195	14.3272	14.6229	14.9691	14.8705	14.5486	14.3451	14.4889	11.1489	11.5968	11.0727	11.5899	11.6775	10.8165	12.0427	11.6202	11.2866	14.4608	11.2728	11.3613	14.4125	11.6499	14.8209
Arfgef2	7078.63	10788.6	10603	7485.22	5200.73	5857.04	8181.34	8610.76	6850.37	5392.24	9903.31	6972.79	8616.89	8196.5	7827.39	8968.74	10018.8	6794.06	A2A5R2	12.3967	13.2737	12.7675	13.1307	13.2904	12.7301	12.7893	13.3972	13.3722	12.8698	12.3445	12.516	12.9981	13.0719	12.742	13.073	13.0008	12.9343	13.1862	12.5768	12.9373	12.8126	13.0027	13.0504
Tmem201	10858.8	14805.8	19558.7	33914.3	28701.3	20278.1	25097.9	23938.4	33142.3	20803.7	20092.6	18271.6	17685	17361.4	25477.8	7411.17	7774.3	9870.17	A2A8U2	14.3446	14.2944	14.1573	12.8555	12.9245	13.2689	13.4066	13.8539	14.2555	15.0496	14.8088	14.3076	14.6153	14.547	15.0164	14.1102	14.0836	14.637	13.8387	14.722	14.7262	14.2654	14.2769	13.0163
Osbpl9	6151.31	10268.8	14153	11565.7	16385.4	7980.02	16319.4	16454.7	16539.6	13570.2	19772	16200.2	7779.41	12384.5	5787.24	12335.5	10513.8	13749	A2A8Z1	13.7282	14.2712	13.9837	13.5905	13.36	13.747	12.5867	13.326	13.7888	13.4976	14.0001	12.9622	13.9943	14.0062	14.0136	12.9254	13.5962	12.4987	13.2338	13.4866	14.0047	13.9944	13.0068	13.5659
NA	419350	428384	444339	460380	421235	416701	432191	441608	464968	406990	411355	420347	370672	363000	397898	215836	237763	195779	A2AAJ9	18.6346	18.65	18.6812	17.7196	17.8592	17.5789	18.6778	18.7085	18.7613	18.8125	18.6843	18.6687	18.7213	18.7524	18.8268	18.4998	18.4696	18.602	18.7159	18.7218	18.7668	18.6553	18.5238	17.7192
Arhgap27	0	2366.69	591.592	0	0	0	0	0	0	1728.09	2698.47	198.716	0	0	0	2410.36	1504.13	1490.04	A2AB59	10.755	11.3979	7.63457	11.235	10.5547	10.5411	#NUM!	11.2087	9.20846	#NUM!	#NUM!	#NUM!	#NUM!	#NUM!	#NUM!	#NUM!	#NUM!	#NUM!	#NUM!	#NUM!	#NUM!	9.92915	#NUM!	10.777
Slc25a34	55548.5	67608.4	65647	51354.1	41984.6	43157.4	48988.7	57550.4	49198.4	64609.7	64113	92872.2	42429	42359.3	63003.6	49786.5	46889.1	35852.3	A2ADF7	15.9795	15.9683	16.503	15.6035	15.517	15.1298	15.7615	16.0449	16.0024	15.6482	15.3576	15.3973	15.5802	15.8125	15.5863	15.3728	15.3704	15.9431	15.9363	15.4677	15.6597	16.1503	15.5621	15.4167
Ddi2	89873	64193.2	105501	0	0	0	0	0	0	66222.9	96157.1	82263.4	0	0	0	292618	195567	215063	A2ADY9	16.015	16.5531	16.328	18.1587	17.5773	17.7144	16.4556	15.9701	16.6869	#NUM!	#NUM!	#NUM!	#NUM!	#NUM!	#NUM!	#NUM!	#NUM!	#NUM!	16.3709	#NUM!	#NUM!	16.2987	#NUM!	17.8168
Ckap5	26640.9	27484.8	29296	23155.8	22837.2	18186.2	22595.2	21277.4	20667.4	27472.6	24421	28827.3	17589.5	20059.4	16931.3	33967.3	32918.1	35755.8	A2AGT5	14.7457	14.5758	14.8151	15.0519	15.0066	15.1259	14.7014	14.7463	14.8384	14.4991	14.4791	14.1506	14.4637	14.377	14.3351	14.1024	14.292	14.0474	14.762	14.3762	14.3919	14.7122	14.1473	15.0614
Ndufaf6	9814.01	6378.48	17302	4015.43	4885.04	3669.59	3796.77	4518.1	3099.42	13516.6	19958.2	15461.6	3639.31	2791.9	3746	5836.62	6200.29	3640.36	A2AIL4	13.7224	14.2847	13.9164	12.5109	12.5981	11.8299	13.2606	12.639	14.0786	11.9713	12.2542	11.8414	11.8906	12.1415	11.5978	11.8294	11.447	11.8711	13.3261	12.0223	11.8766	13.9745	11.7159	12.313
Map7d1	30028	35548.2	33633.5	33785.8	30874.3	30579.1	33447.9	33629	39881.8	33211.1	31750.4	35597.3	27712.2	30673.3	25917.7	34263.7	33051.9	33679.9	A2AJI0	15.0194	14.9545	15.1195	15.0644	15.0124	15.0396	14.874	15.1175	15.0376	15.0441	14.9141	14.9003	15.0296	15.0374	15.2834	14.7582	14.9047	14.6617	15.0097	14.9528	15.1168	15.0311	14.7749	15.0388
Cavin4	249858	227893	235109	264772	262491	252917	236748	246338	244002	186581	194508	206591	193128	196620	185708	116938	120216	89079.4	A2AMM0	17.5094	17.5695	17.6564	16.8354	16.8753	16.4428	17.9307	17.798	17.843	18.0144	18.0019	17.9483	17.853	17.9103	17.8965	17.5592	17.585	17.5027	17.8572	17.9882	17.8866	17.5784	17.549	16.7178
Ubr4	30161.1	32738.8	33456.8	28832.5	37043.9	30449.7	39125.6	34431.1	36427.6	31805.7	34995.1	36191.3	34809.4	37781.3	34317.7	42059.6	44679.2	46497.6	A2AN08	14.957	15.0949	15.1434	15.3601	15.4473	15.5049	14.8804	14.9987	15.03	14.8154	15.1769	14.8941	15.2558	15.0714	15.1527	15.0872	15.2054	15.0667	14.9697	14.9622	15.16	15.0651	15.1197	15.4374
Ndufaf5	50326.8	45906.7	48664.1	39205.3	36025.5	33650.7	34826.4	37784.7	31941.6	46370.2	44769	55489.9	34495.7	37679.7	37763.6	20291.6	24365.2	18513.2	A2APY7	15.5009	15.4502	15.7599	14.3086	14.5725	14.1763	15.619	15.4864	15.5706	15.2588	15.1367	15.0384	15.0879	15.2055	14.9632	15.0741	15.2015	15.2047	15.5587	15.1446	15.0855	15.5704	15.1601	14.3525
Tubb1	11093.3	13678.3	7396.62	31040	33447.4	33211.8	67346.8	26531.3	30946.6	45460.6	23773.8	31934.4	39621.8	23123.6	28151.9	45704.4	20525.3	35336.9	A2AQ07	15.4723	14.5371	14.9628	15.48	14.3251	15.1089	13.4374	13.7396	12.8527	14.9218	15.0296	15.0194	16.0393	14.6954	14.9175	15.274	14.4971	14.7809	13.3432	14.9903	15.2174	14.9907	14.8507	14.9713
Etl4	28730.8	22713.8	28220.2	16647.1	13443.6	15053.6	16131.8	10832.5	11549.7	23521.2	24696.8	19167.6	8018.25	12853.7	13529.5	12787.6	13570.7	9503.42	A2AQ25	14.5217	14.592	14.2264	13.6425	13.7282	13.2142	14.8103	14.4713	14.7844	14.023	13.7146	13.8778	13.9776	13.4031	13.4956	12.9691	13.6499	13.7238	14.6887	13.8718	13.6254	14.4467	13.4476	13.5283
Myh7b	154054	131924	146830	67941.1	92970.2	65174.2	69095.3	72694.2	65403.5	186250	185889	179925	73130.9	69010.7	58559.4	72310.2	98665	83709.2	A2AQP0	17.5069	17.5041	17.457	16.1419	16.5903	16.3531	17.2331	17.0093	17.1638	16.052	16.5045	15.992	16.0763	16.1496	15.9971	16.1582	16.0745	15.8376	17.1354	16.1828	16.0743	17.4893	16.0234	16.3618
NA	36576.1	40273.9	36482.4	57993.4	56692.9	59055.2	54014.8	56730.3	59113.5	30671	30521.8	31091.9	55961.6	55764.4	58953.8	22938.1	26441.4	20480.5	A2ASQ1	14.9046	14.8976	14.9242	14.4855	14.6905	14.322	15.1586	15.2976	15.1549	15.8236	15.7909	15.8498	15.7211	15.7918	15.8512	15.7721	15.7671	15.8473	15.2037	15.8214	15.788	14.9088	15.7955	14.4993
NA	2.40643e+06	2.35218e+06	2.36393e+06	2.2328e+06	2.08631e+06	2.12975e+06	1.99349e+06	2.12478e+06	2.16461e+06	2.20212e+06	2.18155e+06	2.21281e+06	1.82217e+06	1.88088e+06	1.92433e+06	1.92469e+06	1.98475e+06	1.7056e+06	A2ASS6	21.0705	21.0569	21.0774	20.8762	20.9205	20.7018	21.1985	21.1656	21.1728	21.0904	20.9925	21.0223	20.9269	21.0189	21.0457	20.7972	20.843	20.8759	21.1789	21.0351	20.9971	21.0683	20.8387	20.8329
Klhl41	121049	120666	117209	221059	244526	223280	265494	247892	226308	99389.6	107375	119359	316119	439500	286192	198359	172597	149541	A2AUC9	16.6008	16.7123	16.8649	17.5978	17.3971	17.1902	16.8852	16.8807	16.8387	17.7541	17.8996	17.7685	18.0183	17.9194	17.7879	18.2701	18.7455	18.1266	16.8682	17.8074	17.9085	16.726	18.3807	17.395
Slc43a3	6852.97	11473.5	11827.3	0	0	0	0	0	0	16408.4	17732.7	11888.5	0	0	0	16459.7	9491.72	9738.84	A2AVZ9	14.0021	14.1141	13.5373	14.0067	13.2125	13.2495	12.7425	13.486	13.5298	#NUM!	#NUM!	#NUM!	#NUM!	#NUM!	#NUM!	#NUM!	#NUM!	#NUM!	13.2528	#NUM!	#NUM!	13.8845	#NUM!	13.4895
Mup11	30938.4	37296.4	45231	10032.7	11375.8	9666.85	7531.72	3051.48	3736.38	79545.3	62564.2	58349.5	11960.3	16273.9	9381.84	63941.2	32501.8	18810	A2BIM8	16.2795	15.933	15.8324	15.9645	14.9882	14.1992	14.9171	15.1867	15.465	13.2924	13.4737	13.2388	12.8788	11.5753	11.8674	13.546	13.9903	13.1957	15.1896	13.335	12.1072	16.015	13.5773	15.0506
Mup18	30938.4	37296.4	45231	10032.7	11375.8	9666.85	7531.72	3051.48	3736.38	79545.3	62564.2	58349.5	11960.3	16273.9	9381.84	63941.2	32501.8	18810	A2BIM8	16.2795	15.933	15.8324	15.9645	14.9882	14.1992	14.9171	15.1867	15.465	13.2924	13.4737	13.2388	12.8788	11.5753	11.8674	13.546	13.9903	13.1957	15.1896	13.335	12.1072	16.015	13.5773	15.0506
Nt5c1a	13564.5	23401.6	26122.3	12806.5	12810.9	13784.5	12908.2	11190.4	14613.2	18902.6	18690.5	23846.6	9896.75	8872.89	8826.79	11477.9	16413.8	11331.4	A3KFX0	14.2063	14.19	14.5415	13.4866	14.0026	13.468	13.7275	14.5143	14.673	13.6446	13.6451	13.7508	13.656	13.45	13.835	13.2727	13.1152	13.1077	14.305	13.6801	13.647	14.3126	13.1652	13.6524
Pm20d2	40672.2	53381.2	52276.8	23130	37800.9	29805.4	40300.6	40506.8	34486.4	33878.4	37057.7	43742.1	22947.6	24063.4	18826.2	20215.6	23877.8	17166.3	A3KG59	15.0481	15.1775	15.4167	14.3032	14.5434	14.0673	15.3118	15.704	15.6739	14.4975	15.2061	14.8633	15.2985	15.3059	15.0737	14.4861	14.5546	14.2005	15.5632	14.8556	15.226	15.2141	14.4137	14.3046
Tbc1d8b	23302.9	18562.5	30352.2	0	0	0	0	0	0	38954.6	38508	35418.5	0	0	0	58156.6	75911.3	87954.8	A3KGB4	15.2495	15.2329	15.1122	15.8277	16.212	16.4245	14.5082	14.1801	14.8895	#NUM!	#NUM!	#NUM!	#NUM!	#NUM!	#NUM!	#NUM!	#NUM!	#NUM!	14.5259	#NUM!	#NUM!	15.1982	#NUM!	16.1547
Ccdc9b	7117.38	6711.44	6111.87	0	3130.06	1967.07	2096.24	2518.9	3697.03	7153.75	11669.4	11507.2	630.126	1130.58	2228.96	2315.24	3113.38	4432.19	A3KGF9	12.8045	13.5104	13.4902	11.1769	11.6043	12.1138	12.7971	12.7124	12.5774	#NUM!	11.612	10.9418	11.0336	11.2986	11.8522	9.2995	10.1428	11.1222	12.6956	#NUM!	11.3948	13.2684	10.1882	11.6317
Cercam	0	0	0	0	0	0	0	0	0	2235.59	6333.46	5896.81	0	0	0	0	1391.71	5182.23	A3KGW5	11.1264	12.6288	12.5257	#NUM!	10.4426	12.3394	#NUM!	#NUM!	#NUM!	#NUM!	#NUM!	#NUM!	#NUM!	#NUM!	#NUM!	#NUM!	#NUM!	#NUM!	#NUM!	#NUM!	#NUM!	12.0936	#NUM!	#NUM!
Ttc38	51881.8	68707.3	67854.9	62528.9	71653.6	62735.1	73357.2	54300.6	42279.9	38441.4	40257.8	43875.7	60494.4	55910.9	29688.7	36798.3	36889	22915.5	A3KMP2	15.2304	15.297	15.4211	15.1674	15.1709	14.484	15.6629	16.0682	16.0502	15.9322	16.1288	15.937	16.1627	15.7287	15.3677	15.8845	15.7708	14.8576	15.9271	15.9993	15.753	15.3162	15.5043	14.9408
Mipep	43374.3	40109.7	45181.3	40085.3	40599.6	38104.3	36262.7	44795.2	47174.6	37019.9	39511.4	38020.7	34293.7	38858.6	36412.3	18455.6	20943.6	16917.2	A6H611	15.176	15.27	15.2145	14.1718	14.3542	14.0462	15.4046	15.2917	15.4634	15.2908	15.3092	15.2177	15.1462	15.4511	15.5257	15.0657	15.2459	15.1521	15.3866	15.2725	15.3743	15.2202	15.1546	14.1907
Armt1	0	0	745.475	1004.25	1332.18	1826.69	1850.81	1653.58	0	1987.84	3324.73	938	1281.71	1628.83	1285.42	849.347	367.725	1300.46	A6H630	10.957	11.699	9.87344	9.73021	8.52248	10.3448	#NUM!	#NUM!	9.54202	9.9719	10.3796	10.835	10.8539	10.6914	#NUM!	10.3239	10.6696	10.328	#NUM!	10.3955	#NUM!	10.8432	10.4405	9.5325
Mmrn2	7670.51	5974.47	7257.89	11329.9	8416.64	4297.81	5322.64	7975.57	8750.71	5632.59	7067.84	5882.98	7196.98	5249.02	5387.53	9331.51	9161.8	10545.7	A6H6E2	12.4596	12.7871	12.5223	13.1879	13.1614	13.3644	12.9051	12.5446	12.8253	13.4679	13.039	12.0694	12.3779	12.9614	13.0952	12.8132	12.3578	12.3954	12.7583	12.8588	12.8115	12.5897	12.5221	13.2379
Itih4	37517.8	70546.8	56616	16667	34038.4	25450.2	40866.8	38634.2	19536.9	183224	182835	215374	531604	468775	558725	1.20919e+06	1.0522e+06	1.51199e+06	A6X935	17.4832	17.4802	17.7165	20.2056	20.005	20.528	15.1953	16.1063	15.7889	14.0247	15.0549	14.6354	15.3186	15.2376	14.2539	19.02	18.8385	19.0918	15.6968	14.5717	14.9367	17.56	18.9834	20.2462
Atp2c2	1.31753e+06	1.36259e+06	1.34975e+06	0	0	0	0	0	0	1.55829e+06	1.09399e+06	1.66555e+06	0	0	0	829595	1.72472e+06	1.23394e+06	A7L9Z8	20.5715	20.0612	20.6676	19.662	20.7179	20.2348	20.3294	20.3779	20.3643	#NUM!	#NUM!	#NUM!	#NUM!	#NUM!	#NUM!	#NUM!	#NUM!	#NUM!	20.3572	#NUM!	#NUM!	20.4334	#NUM!	20.2049
NA	26450.2	23831.6	25396.9	38158	31169.9	27081.3	27622.7	31295	39490.1	40780.7	32355.5	27019.4	13648.8	15886.9	20345.3	8625.57	8683.54	7601.86	B0QZF7	15.3156	14.9817	14.7217	13.0744	13.0841	12.8921	14.691	14.5406	14.6324	15.2197	14.9279	14.725	14.7536	14.9336	15.2692	13.7365	13.9555	14.3124	14.6213	14.9575	14.9855	15.0063	14.0015	13.0169
Cisd3	153334	139335	151620	148452	157572	146546	151403	165949	151135	151166	144788	137961	126892	118567	132118	70693.7	74002.2	55311.7	B1AR13	17.2058	17.1436	17.0739	16.1093	16.1753	15.7553	17.2263	17.0882	17.2101	17.1796	17.2657	17.161	17.208	17.3404	17.2055	16.9532	16.8553	17.0115	17.1749	17.2021	17.2513	17.1411	16.94	16.0133
Tomm5	88998.7	111002	99962.7	146967	134973	134119	112528	124867	124759	139138	140844	74704.8	119478	84263.6	108557	60781.9	62338.2	56444	B1AXP6	17.0862	17.1037	16.1889	15.8914	15.9278	15.7845	16.4415	16.7602	16.6091	17.1651	17.0423	17.0332	16.7799	16.93	16.9288	16.8664	16.3626	16.7281	16.6036	17.0802	16.8796	16.7929	16.6524	15.8679
Usp24	7613.05	9402.99	9185.25	6602.15	6802.77	8721.54	8210.85	9373.1	7476.8	9569.24	14560.3	11758.9	4238.1	3779.1	4939.14	10787.6	11732.8	11755.9	B1AY13	13.2242	13.8298	13.5215	13.3971	13.5183	13.5211	12.8943	13.1989	13.1651	12.6887	12.7319	13.0904	13.0033	13.1943	12.8682	12.0492	11.8838	12.27	13.0861	12.837	13.0219	13.5251	12.0677	13.4788
Dlgap4	0	0	0	3687.72	0	0	6528.21	3501.1	2138.32	2350.18	5086.48	2968.76	5740.2	5775.08	5132.67	6728.22	6320.15	6947.51	B1AZP2	11.1986	12.3125	11.5356	12.716	12.6257	12.7623	#NUM!	#NUM!	#NUM!	11.8485	#NUM!	#NUM!	12.6725	11.7736	11.0623	12.4869	12.4956	12.3255	#NUM!	#NUM!	11.8361	11.6822	12.436	12.7013
Cad	9076.05	7826.07	10954.1	10471.2	6040.43	5591	8139.64	5912.53	8133.81	11709	11557.3	11801.6	9455	8256.93	7962.2	48168.4	43971.6	58645.7	B2RQC6	13.5153	13.4965	13.5267	15.5558	15.4243	15.8397	13.1478	12.9341	13.4192	13.3541	12.5604	12.4489	12.9907	12.5296	12.9897	13.2069	13.0114	12.959	13.167	12.7878	12.8367	13.5128	13.0591	15.6066
Otud4	7101.09	6600.14	12825.9	14064.1	96810	20299	98067.4	112160	137067	9838.79	20027.4	10844.9	28338.7	34444.3	77054.9	4379.2	7400.54	5221.6	B2RRE7	13.2643	14.2897	13.4047	12.0965	12.8534	12.3503	12.7938	12.6883	13.6468	13.7797	16.5629	14.3091	16.5815	16.7752	17.0645	14.7905	15.072	16.2336	13.043	14.8839	16.8071	13.6529	15.3654	12.4334
Tmem182	165674	147091	163495	156972	134510	109076	138715	113841	170268	160125	132304	175389	142887	157231	162953	121419	95586	88286	B2RVY9	17.2888	17.0135	17.4202	16.8896	16.5445	16.4299	17.338	17.1663	17.3189	17.2602	17.0374	16.735	17.0818	16.7967	17.3774	17.1245	17.2625	17.3141	17.2744	17.0108	17.0853	17.2408	17.2337	16.6213
Plxnb2	18857.6	18638.7	20906.2	14834.7	15192.9	13054.8	14862.9	16128.3	16998.5	16394.2	17365.7	20021.6	15884.7	15170.4	12843	25724.8	23861.3	24299	B2RXS4	14.0009	14.084	14.2893	14.6509	14.5424	14.5686	14.2029	14.186	14.3516	13.8567	13.8911	13.6723	13.8594	13.9773	14.0531	13.9553	13.889	13.6487	14.2468	13.8067	13.9633	14.1247	13.831	14.5873
Rbm25	10062	6045.2	3703.65	0	0	0	0	0	0	9785.52	5411.31	13769.5	0	0	0	17818.5	20344.7	15915.7	B2RY56	13.2564	12.4018	13.7492	14.1211	14.3124	13.9582	13.2966	12.5616	11.8547	#NUM!	#NUM!	#NUM!	#NUM!	#NUM!	#NUM!	#NUM!	#NUM!	#NUM!	12.571	#NUM!	#NUM!	13.1358	#NUM!	14.1305
Osbpl8	35575.8	34472.6	33392.7	10885.7	9833.75	16462	7236.95	9913.15	12367.4	31250.2	43641.5	32509.6	8360.82	7148.5	9195.94	53021	68622.2	82912.5	B9EJ86	14.9316	15.4134	14.9886	15.6943	16.0664	16.3393	15.1186	15.0732	15.0272	13.4101	13.2635	14.0069	12.8212	13.2751	13.5943	13.0294	12.8034	13.1668	15.073	13.5602	13.2302	15.1112	12.9999	16.0333
H2ac6	1.65784e+06	1.57607e+06	1.75189e+06	1.70649e+06	1.54885e+06	1.95611e+06	1.46691e+06	1.60628e+06	1.51881e+06	1.73737e+06	1.86673e+06	2.12995e+06	2.09623e+06	2.6335e+06	1.94068e+06	4.41169e+06	4.16199e+06	4.58475e+06	C0HKE1	20.7285	20.8321	21.0224	22.0729	21.9888	22.1284	20.6609	20.5879	20.7405	20.7026	20.5628	20.8996	20.4843	20.6153	20.5345	20.9994	21.3285	20.8881	20.6631	20.7216	20.5447	20.861	21.072	22.0634
H2ac7	1.65784e+06	1.57607e+06	1.75189e+06	1.70649e+06	1.54885e+06	1.95611e+06	1.46691e+06	1.60628e+06	1.51881e+06	1.73737e+06	1.86673e+06	2.12995e+06	2.09623e+06	2.6335e+06	1.94068e+06	4.41169e+06	4.16199e+06	4.58475e+06	C0HKE1	20.7285	20.8321	21.0224	22.0729	21.9888	22.1284	20.6609	20.5879	20.7405	20.7026	20.5628	20.8996	20.4843	20.6153	20.5345	20.9994	21.3285	20.8881	20.6631	20.7216	20.5447	20.861	21.072	22.0634
H2ac8	1.65784e+06	1.57607e+06	1.75189e+06	1.70649e+06	1.54885e+06	1.95611e+06	1.46691e+06	1.60628e+06	1.51881e+06	1.73737e+06	1.86673e+06	2.12995e+06	2.09623e+06	2.6335e+06	1.94068e+06	4.41169e+06	4.16199e+06	4.58475e+06	C0HKE1	20.7285	20.8321	21.0224	22.0729	21.9888	22.1284	20.6609	20.5879	20.7405	20.7026	20.5628	20.8996	20.4843	20.6153	20.5345	20.9994	21.3285	20.8881	20.6631	20.7216	20.5447	20.861	21.072	22.0634
H2ac11	1.65784e+06	1.57607e+06	1.75189e+06	1.70649e+06	1.54885e+06	1.95611e+06	1.46691e+06	1.60628e+06	1.51881e+06	1.73737e+06	1.86673e+06	2.12995e+06	2.09623e+06	2.6335e+06	1.94068e+06	4.41169e+06	4.16199e+06	4.58475e+06	C0HKE1	20.7285	20.8321	21.0224	22.0729	21.9888	22.1284	20.6609	20.5879	20.7405	20.7026	20.5628	20.8996	20.4843	20.6153	20.5345	20.9994	21.3285	20.8881	20.6631	20.7216	20.5447	20.861	21.072	22.0634
H2ac22	1.65784e+06	1.57607e+06	1.75189e+06	1.70649e+06	1.54885e+06	1.95611e+06	1.46691e+06	1.60628e+06	1.51881e+06	1.73737e+06	1.86673e+06	2.12995e+06	2.09623e+06	2.6335e+06	1.94068e+06	4.41169e+06	4.16199e+06	4.58475e+06	C0HKE1	20.7285	20.8321	21.0224	22.0729	21.9888	22.1284	20.6609	20.5879	20.7405	20.7026	20.5628	20.8996	20.4843	20.6153	20.5345	20.9994	21.3285	20.8881	20.6631	20.7216	20.5447	20.861	21.072	22.0634
H2ac24	1.65784e+06	1.57607e+06	1.75189e+06	1.70649e+06	1.54885e+06	1.95611e+06	1.46691e+06	1.60628e+06	1.51881e+06	1.73737e+06	1.86673e+06	2.12995e+06	2.09623e+06	2.6335e+06	1.94068e+06	4.41169e+06	4.16199e+06	4.58475e+06	C0HKE1	20.7285	20.8321	21.0224	22.0729	21.9888	22.1284	20.6609	20.5879	20.7405	20.7026	20.5628	20.8996	20.4843	20.6153	20.5345	20.9994	21.3285	20.8881	20.6631	20.7216	20.5447	20.861	21.072	22.0634
H2ac4	1.65784e+06	1.57607e+06	1.75189e+06	1.70649e+06	1.54885e+06	1.95611e+06	1.46691e+06	1.60628e+06	1.51881e+06	1.73737e+06	1.86673e+06	2.12995e+06	2.09623e+06	2.6335e+06	1.94068e+06	4.41169e+06	4.16199e+06	4.58475e+06	C0HKE1	20.7285	20.8321	21.0224	22.0729	21.9888	22.1284	20.6609	20.5879	20.7405	20.7026	20.5628	20.8996	20.4843	20.6153	20.5345	20.9994	21.3285	20.8881	20.6631	20.7216	20.5447	20.861	21.072	22.0634
H2ac13	1.65784e+06	1.57607e+06	1.75189e+06	1.70649e+06	1.54885e+06	1.95611e+06	1.46691e+06	1.60628e+06	1.51881e+06	1.73737e+06	1.86673e+06	2.12995e+06	2.09623e+06	2.6335e+06	1.94068e+06	4.41169e+06	4.16199e+06	4.58475e+06	C0HKE1	20.7285	20.8321	21.0224	22.0729	21.9888	22.1284	20.6609	20.5879	20.7405	20.7026	20.5628	20.8996	20.4843	20.6153	20.5345	20.9994	21.3285	20.8881	20.6631	20.7216	20.5447	20.861	21.072	22.0634
H2ac23	1.65784e+06	1.57607e+06	1.75189e+06	1.70649e+06	1.54885e+06	1.95611e+06	1.46691e+06	1.60628e+06	1.51881e+06	1.73737e+06	1.86673e+06	2.12995e+06	2.09623e+06	2.6335e+06	1.94068e+06	4.41169e+06	4.16199e+06	4.58475e+06	C0HKE1	20.7285	20.8321	21.0224	22.0729	21.9888	22.1284	20.6609	20.5879	20.7405	20.7026	20.5628	20.8996	20.4843	20.6153	20.5345	20.9994	21.3285	20.8881	20.6631	20.7216	20.5447	20.861	21.072	22.0634
Rnaset2b	9641.38	21356.5	18362.1	0	0	0	0	0	0	14368.7	18331	16216.4	0	0	0	28606.4	33516.7	31240.9	C0HKG5	13.8106	14.162	13.9852	14.804	15.0326	14.9311	13.235	14.3824	14.1644	#NUM!	#NUM!	#NUM!	#NUM!	#NUM!	#NUM!	#NUM!	#NUM!	#NUM!	13.9273	#NUM!	#NUM!	13.9859	#NUM!	14.9226
Rnaset2a	9641.38	21356.5	18362.1	0	0	0	0	0	0	14368.7	18331	16216.4	0	0	0	28606.4	33516.7	31240.9	C0HKG5	13.8106	14.162	13.9852	14.804	15.0326	14.9311	13.235	14.3824	14.1644	#NUM!	#NUM!	#NUM!	#NUM!	#NUM!	#NUM!	#NUM!	#NUM!	#NUM!	13.9273	#NUM!	#NUM!	13.9859	#NUM!	14.9226
NA	4655.44	8627.82	10257.5	0	0	0	0	0	0	7612.79	7100.3	5633.59	0	0	0	2880.23	2152.24	2050.86	D3YUJ3	12.8942	12.7937	12.4598	11.492	11.0716	11.002	12.1847	13.0748	13.3244	#NUM!	#NUM!	#NUM!	#NUM!	#NUM!	#NUM!	#NUM!	#NUM!	#NUM!	12.8613	#NUM!	#NUM!	12.7159	#NUM!	11.1885
Safb	37888.8	32216.2	32999.3	38524.7	37530.1	34804.5	34233.1	43607.4	31788.1	29781.6	30614.1	32282.4	28835.4	34378.6	33755	38234.3	49371.3	47841.4	D3YXK2	14.8621	14.9019	14.9785	15.2226	15.5914	15.546	15.2095	14.9755	15.0101	15.2335	15.1958	15.087	15.0631	15.4123	14.9562	14.8156	15.0692	15.0428	15.065	15.1721	15.1439	14.9142	14.9759	15.4533
Obsl1	30376.2	26260.4	33100.1	29419	23849.8	23127.2	25389.3	24757.7	25728.7	24080.4	27575.5	25739.3	25323.8	18208.4	22707.7	26882.2	23011.3	21610.5	D3YYU8	14.5556	14.7511	14.6517	14.7144	14.4901	14.3994	14.8907	14.6806	15.0145	14.8445	14.5417	14.4973	14.6319	14.5956	14.6511	14.6282	14.1523	14.4709	14.8619	14.6278	14.6262	14.6528	14.4171	14.5346
3425401B19Rik	5238.49	7887.55	6594.39	5656.41	3798.74	2542.05	3340.95	5186.5	4445.87	5418.89	6672.84	6038.91	2624.6	3022.46	2602.51	2026.85	2328.92	1458.04	D3Z1D3	12.4038	12.7041	12.5601	10.985	11.1854	10.5098	12.3549	12.9454	12.687	12.4657	11.8913	11.3118	11.706	12.3405	12.1182	11.3579	11.5615	11.3457	12.6624	11.8896	12.0549	12.556	11.4217	10.8934
Rbm24	31093.1	41207.7	39475.9	35451.1	34064.8	33857	38674.7	37259.7	46718.6	36086.1	46501.1	37977.3	31506.7	34186.7	29889.6	24155.6	23307.9	22865.3	D3Z4I3	15.1392	15.505	15.2129	14.5601	14.5085	14.4809	14.9243	15.3306	15.2687	15.1135	15.056	15.0472	15.2391	15.1853	15.5117	14.9434	15.0611	14.8674	15.1745	15.0722	15.312	15.2857	14.9573	14.5165
NA	0	3868.37	3897.63	7516.31	8038.02	9112.54	23098.3	0	4871.15	10547.9	2751.75	6528.2	12931	9448.13	10469.7	19764.3	14402.8	17841.7	D3Z6Q9	13.3647	11.4261	12.6725	14.2706	13.8141	14.123	#NUM!	11.9175	11.9284	12.8758	12.9726	13.1536	14.4955	#NUM!	12.25	13.6585	13.2058	13.3539	#NUM!	13.0007	#NUM!	12.4878	13.4061	14.0692
Gls	61827.3	52575.5	58976.6	47487.6	50863.4	56589.1	58907.8	52735.8	60839	56587.8	50465.6	53817.7	44486.3	48457	48380.2	43390.8	47257.7	45251.6	D3Z7P3	15.7882	15.623	15.7158	15.4051	15.5283	15.4657	15.916	15.6821	15.8479	15.5353	15.6343	15.7882	15.8462	15.6865	15.8927	15.4411	15.5644	15.5621	15.8153	15.6526	15.8085	15.709	15.5225	15.4663
Smim20	301702	284741	288275	313215	316209	279030	252198	269077	167725	215289	218601	230027	147741	136152	138471	107821	118703	47956.2	D3Z7Q2	17.7159	17.7379	17.8114	16.7183	16.857	15.5494	18.2028	18.1193	18.1371	18.2568	18.2705	18.0901	17.9442	18.0377	17.3557	17.1727	17.0549	17.0792	18.153	18.2058	17.7792	17.7551	17.1023	16.3749
NA	18680	15024.6	15323.9	6722.13	10610.5	5624.53	6752.46	6130.3	6181.07	30359.7	8194.62	23938.1	17751.9	23484.7	18447.4	22408.1	33210.8	21664.6	E0CYV9	14.8899	13.0005	14.547	14.4517	15.0194	14.4031	14.1892	13.875	13.9035	12.7147	13.3732	12.4575	12.7212	12.5817	12.5936	14.1157	14.5194	14.1711	13.9892	12.8485	12.6322	14.1458	14.2687	14.6247
Fga	97220.2	145051	139195	202442	259719	242561	291792	187313	189618	349193	467154	328911	2.1897e+06	2.17133e+06	2.2002e+06	2.68121e+06	1.30181e+06	2.04537e+06	E9PV24	18.4137	18.8335	18.3273	21.3545	20.3121	20.9639	16.569	17.1462	17.0867	17.6271	17.9866	17.888	18.1546	17.5151	17.5327	21.0623	21.0502	21.0692	16.934	17.8339	17.7341	18.5248	21.0606	20.8768
Gcn1	99770.2	133739	148093	26767.1	26435.9	19457.6	28756.1	26295.2	20513.1	131702	138764	147305	22864.5	26001.7	20250.8	334941	304119	305910	E9PVA8	17.0069	17.0823	17.1684	18.3535	18.2143	18.2227	16.6063	17.0291	17.1761	14.7082	14.6902	14.248	14.8116	14.6825	14.3243	14.4808	14.6663	14.3057	16.9372	14.5488	14.6061	17.0859	14.4843	18.2635
Rpl3l	89532.4	100018	96799.4	84308.1	80332.7	72898.9	74818.4	78966.4	74425.8	89748.6	83214.1	97683	75612.9	77551.9	82926.9	39320.3	47226.5	35726.4	E9PWZ3	16.4536	16.3445	16.5758	15.263	15.5273	15.1247	16.4501	16.6099	16.5627	16.3634	16.2937	16.1536	16.1911	16.269	16.1835	16.2063	16.2429	16.3396	16.5409	16.2702	16.2145	16.458	16.2629	15.305
Tns1	209045	210996	212131	195770	182373	183852	182813	200734	204726	170153	186526	183857	139037	138964	147658	126213	148720	120627	E9Q0S6	17.3765	17.509	17.4882	16.9455	17.1822	16.8802	17.6735	17.6869	17.6946	17.5788	17.4765	17.4882	17.48	17.6149	17.6433	17.0851	17.0843	17.1719	17.685	17.5145	17.5794	17.4579	17.1138	17.0026
Tex264	3824.45	7608.65	6715.27	5280.01	4434.24	4684.9	6676.64	3435.48	3178.16	3385.66	2133.49	4062.07	6149.61	10183.9	7913.8	12642.4	13743.7	12849.5	E9Q137	11.7252	11.059	11.988	13.626	13.7465	13.6494	11.901	12.8934	12.7132	12.3663	12.1145	12.1938	12.7049	11.7463	11.634	12.5863	13.314	12.9502	12.5026	12.2249	12.0284	11.5907	12.9501	13.674
Pi4ka	34763.1	39151.1	36623.2	37965.4	36811.5	34597.8	37461.6	37066.4	38593.3	32061.2	35181.9	37559.5	30144.5	33447.9	28870.7	26086.7	23521	24070.5	E9Q3L2	14.9685	15.1025	15.1969	14.671	14.5217	14.555	15.0853	15.2568	15.1605	15.2124	15.1679	15.0784	15.1931	15.1778	15.2361	14.8796	15.0296	14.8173	15.1675	15.1529	15.2023	15.0893	14.9089	14.5826
Ryr2	281222	285647	289173	267463	258277	257555	258707	275933	273100	268658	258235	272300	189230	188999	189341	121263	144733	120114	E9Q401	18.0354	17.9783	18.0548	16.8878	17.143	16.8741	18.1014	18.1239	18.1416	18.029	17.9786	17.9745	17.981	18.074	18.0591	17.5298	17.528	17.5306	18.1223	17.994	18.038	18.0229	17.5295	16.9683
Apob	4085.91	9230.3	7368.04	8517.88	9776.19	8662.59	9103.97	7033.73	8768.04	18012.7	16110.4	17829.7	34645.8	40219.2	50020.6	31260.5	21485.1	25892.5	E9Q414	14.1367	13.9757	14.122	14.9321	14.391	14.6602	11.9964	13.1722	12.8471	13.0563	13.2551	13.0806	13.1523	12.7801	13.098	15.0804	15.2956	15.6102	12.6719	13.1306	13.0101	14.0781	15.3287	14.6611
Wdfy1	15435.4	17078.2	15686.7	16211.9	17121.1	12222.9	15121.4	13577.9	9271.74	14741.4	12711.6	15087.2	17299.5	16037.5	15022.1	13764	15929.2	15204.8	E9Q4P1	13.8476	13.6339	13.881	13.7486	13.9594	13.8922	13.914	14.0599	13.9373	13.9848	14.0635	13.5773	13.8843	13.729	13.1786	14.0784	13.9692	13.8748	13.9704	13.8752	13.5973	13.7875	13.9741	13.8667
Acacb	78634.7	85458.7	88477.1	69262.5	71721.4	60719.2	76485.5	77599.9	79808	71587.2	77015.4	87643.4	56713.1	58527.5	55436	41695.5	53142.6	41547.7	E9Q4Z2	16.1274	16.2329	16.4194	15.3476	15.6976	15.3425	16.2629	16.3829	16.433	16.0798	16.1301	15.8899	16.2229	16.2438	16.2842	15.7914	15.8368	15.7585	16.3596	16.0333	16.2503	16.2599	15.7956	15.4626
NA	19950.1	19794.3	10103.8	0	0	0	0	0	231.828	27824.3	25270.4	16504.6	0	0	0	11128	14538.5	11134.3	E9Q555	14.7641	14.6252	14.0106	13.4419	13.8276	13.4427	14.2841	14.2728	13.3026	#NUM!	#NUM!	#NUM!	#NUM!	#NUM!	7.85691	#NUM!	#NUM!	#NUM!	13.9532	#NUM!	#NUM!	14.4666	#NUM!	13.5707
Dsp	395427	401701	394485	281166	269212	263419	238775	271808	284993	257138	290765	290736	181879	182496	181129	204738	226878	182632	E9Q557	17.9722	18.1495	18.1494	17.6434	17.7916	17.4786	18.5931	18.6158	18.5896	18.1011	18.0384	18.007	17.8653	18.0522	18.1206	17.4726	17.4775	17.4667	18.5995	18.0488	18.0127	18.0903	17.4723	17.6379
Nolc1	23676.7	21848	23463.9	14484.8	14173	14461.4	14240.9	17349.9	16843	21004.9	11527.3	28365.3	21365.8	29439.2	20229.3	75960.2	75728.7	95969.2	E9Q5C9	14.3584	13.4928	14.7918	16.213	16.2086	16.5503	14.5312	14.4152	14.5182	13.8223	13.7909	13.8199	13.7978	14.0826	14.0399	14.383	14.8454	14.3042	14.4882	13.811	13.9734	14.2143	14.5109	16.3239
Myo1e	0	0	0	0	0	0	0	0	0	5791.52	9124.13	3664.21	0	0	0	20159.3	16521.5	23391.8	E9Q634	12.4997	13.1555	11.8393	14.2992	14.0121	14.5137	#NUM!	#NUM!	#NUM!	#NUM!	#NUM!	#NUM!	#NUM!	#NUM!	#NUM!	#NUM!	#NUM!	#NUM!	#NUM!	#NUM!	#NUM!	12.4982	#NUM!	14.275
Ttc7b	16541.9	18974.1	20876.8	15299.5	14377.8	15392.5	16748.5	16390.3	19901	16728	16820.5	17031.9	13859.1	14517.8	12613.9	8327.36	9811.49	8506.79	E9Q6P5	14.03	14.0379	14.0559	13.0236	13.2603	13.0544	14.0138	14.2117	14.3496	13.9012	13.8116	13.9099	14.0317	14.0006	14.2806	13.7585	13.8255	13.6227	14.1917	13.8742	14.1043	14.0413	13.7356	13.1128
Ube4a	6932.14	6612.25	3725.82	3047.27	2776.67	0	3851.73	3176.55	4967.56	1248.48	4418.41	4032.29	940.13	1804.32	4153.38	5675.13	622.662	5000.44	E9Q735	10.286	12.1093	11.9774	12.4704	9.28231	12.2878	12.7591	12.6909	11.8633	11.5733	11.4391	#NUM!	11.9113	11.6332	12.2783	9.87672	10.8172	12.0201	12.4378	#NUM!	11.941	11.4575	10.9047	11.3469
Numa1	159138	190784	184133	21889.4	25977.5	22201.4	19165.3	19534.2	25248.6	136769	145703	150921	18638.2	18531.6	20981.8	282834	272332	279425	E9Q7G0	17.0614	17.1527	17.2034	18.1096	18.055	18.0921	17.2799	17.5416	17.4904	14.4179	14.665	14.4384	14.2262	14.2537	14.6239	14.186	14.1777	14.3568	17.4373	14.5071	14.3679	17.1392	14.2402	18.0856
Tsc22d2	0	3807.55	1574.38	0	0	0	0	0	0	2146.44	3018.24	1804.23	0	0	0	3851.44	3164.84	3934.09	E9Q7M2	11.0677	11.5595	10.8172	11.9112	11.6279	11.9418	#NUM!	11.8946	10.6206	#NUM!	#NUM!	#NUM!	#NUM!	#NUM!	#NUM!	#NUM!	#NUM!	#NUM!	#NUM!	#NUM!	#NUM!	11.1481	#NUM!	11.827
Fry	16970.5	14204.3	15542.6	0	0	0	0	0	0	14350.2	14905.5	18192.5	0	0	0	11214.6	12734.1	13173.4	E9Q8I9	13.8088	13.8636	14.1511	13.4531	13.6364	13.6853	14.0507	13.794	13.9239	#NUM!	#NUM!	#NUM!	#NUM!	#NUM!	#NUM!	#NUM!	#NUM!	#NUM!	13.9229	#NUM!	#NUM!	13.9411	#NUM!	13.5916
Ccdc141	678608	683116	687878	67785.5	67919.2	67382.9	63851.7	71633.3	76456.5	496639	518823	576523	45667.7	48682.4	45232.9	394181	438832	371145	E9Q8Q6	18.9218	18.9849	19.137	18.5885	18.7433	18.5016	19.3722	19.3818	19.3918	16.0487	16.0515	16.0401	15.9624	16.1283	16.2224	15.4789	15.5711	15.4651	19.3819	16.0468	16.1044	19.0146	15.505	18.6111
Rap1gds1	11694.4	11124	10829.1	6921.71	8555.87	7864.24	9939.89	8287.73	6094.03	7095.3	10299.6	9731.21	8775.12	8210.85	6202.13	19716.2	18329	16766.9	E9Q912	12.7926	13.3303	13.2484	14.2671	14.1618	14.0333	13.5135	13.4414	13.4026	12.7569	13.0627	12.9411	13.279	13.0168	12.5732	13.0992	13.0033	12.5985	13.4525	12.9202	12.9563	13.1238	12.9004	14.1541
Sec16a	3888.53	8699.63	13070.7	16057	5075.3	5369.07	5349.39	6996.46	2408.34	7833.99	7411.86	6870.83	2921.13	5151.66	3322.95	9718.12	9335.96	9401.48	E9QAT4	12.9355	12.8556	12.7463	13.2465	13.1886	13.1987	11.925	13.0867	13.6741	13.9709	12.3093	12.3905	12.3852	12.7724	11.2338	11.5123	12.3308	11.6982	12.8953	12.8902	12.1305	12.8458	11.8471	13.2112
NA	321406	307240	307254	0	0	0	0	0	0	414535	380033	389149	0	0	0	0	208266	193414	F6W8I0	18.6611	18.5358	18.57	#NUM!	17.6681	17.5613	18.294	18.229	18.2291	#NUM!	#NUM!	#NUM!	#NUM!	#NUM!	#NUM!	#NUM!	#NUM!	#NUM!	18.2507	#NUM!	#NUM!	18.589	#NUM!	#NUM!
Tpr	15663.2	17921.3	17564.2	12289.1	10913.8	10852.7	11248	10571.6	12560.8	13113.5	14723.5	14952	11487	11572.6	10846.7	22184.2	21808.4	22132.1	F6ZDS4	13.6788	13.8458	13.868	14.4372	14.4126	14.4339	13.9351	14.1294	14.1004	13.5851	13.4139	13.4058	13.4574	13.3679	13.6166	13.4877	13.4984	13.405	14.0549	13.4682	13.4806	13.7975	13.4637	14.4279
Skic3	0	11869.7	0	0	0	0	0	0	0	13419.4	5541.2	1376.06	0	0	0	14301.6	7861.6	12121.1	F8VPK0	13.712	12.436	10.4263	13.8039	12.9406	13.5652	#NUM!	13.535	#NUM!	#NUM!	#NUM!	#NUM!	#NUM!	#NUM!	#NUM!	#NUM!	#NUM!	#NUM!	#NUM!	#NUM!	#NUM!	12.1914	#NUM!	13.4366
2210016F16Rik	33060.2	46303.3	43871	32908.2	41784.9	35102	47784.5	43706.6	33710.5	34395.2	42380.5	38057.3	32379.7	31721	23433.7	44001.2	42013.7	37851	G3X8U3	15.0699	15.3711	15.2159	15.4253	15.3586	15.208	15.0128	15.4988	15.421	15.0062	15.3507	15.0993	15.5443	15.4156	15.0409	14.9828	14.9532	14.5163	15.3109	15.152	15.3336	15.219	14.8174	15.3306
Trim55	21685.8	20308.9	23382.6	28869	23128.5	22583.1	29110	30950	29382.8	16331.4	17007.3	17960.8	20968.4	22618.8	17494.1	13235	14875.6	12631.1	G3X8Y1	13.9954	14.0539	14.1326	13.6921	13.8607	13.6247	14.4045	14.3098	14.5131	14.8172	14.4974	14.463	14.8292	14.9177	14.8427	14.3559	14.4652	14.0946	14.4091	14.5925	14.8632	14.0606	14.3052	13.7258
Arfgef1	8100.44	11105.7	11303	0	0	0	0	0	0	11425.5	10791.3	11269.6	0	0	0	12249.1	14491.3	13038.3	G3X9K3	13.48	13.3976	13.4602	13.5804	13.8229	13.6705	12.9838	13.439	13.4644	#NUM!	#NUM!	#NUM!	#NUM!	#NUM!	#NUM!	#NUM!	#NUM!	#NUM!	13.2957	#NUM!	#NUM!	13.4459	#NUM!	13.6913
Atp2b1	42922.2	40238.7	43186	35124.7	32852.7	34480.7	34593.6	32525	33440.6	43368.6	39721.1	43785.3	32953.2	36752.5	38480.6	50575	49578.8	53032.2	G5E829	15.4044	15.2776	15.4182	15.6261	15.5974	15.6946	15.3894	15.2963	15.3983	15.1002	15.0037	15.0735	15.0782	14.9893	15.0293	15.0081	15.1656	15.2318	15.3613	15.0591	15.0323	15.3667	15.1352	15.6394
Trip12	11432.3	12111.1	11222.9	7078.54	9644.61	8689.52	8839.88	7528.6	10553	12013.3	12090.8	12310.2	8865.08	11036.5	6040.43	20129.3	16979.7	20719.1	G5E870	13.5523	13.5616	13.5876	14.297	14.0515	14.3387	13.4808	13.564	13.4542	12.7892	13.2355	13.0851	13.1098	12.8782	13.3654	13.1139	13.43	12.5604	13.4997	13.0366	13.1178	13.5672	13.0348	14.2291
Poglut3	5775.3	6164.32	7932.69	2386.47	3260.47	2375.39	4833.22	2379.08	1904.58	9108.45	5398.27	5355.68	2219.67	0	1854.65	10521.9	10121.1	13625.4	G5E897	13.153	12.3983	12.3869	13.3611	13.3051	13.734	12.4957	12.5897	12.9536	11.2207	11.6709	11.2139	12.2388	11.2162	10.8953	11.1161	#NUM!	10.8569	12.6797	11.3685	11.4501	12.646	#NUM!	13.4667
Ank3	30563.8	31036	33337	33308.1	29818.6	30514.2	29984.6	27688.8	28325.9	22912.1	23792.6	25013.8	22647.6	22107.4	23818.2	14850.2	14215.1	11056.8	G5E8K5	14.4838	14.5382	14.6104	13.8582	13.7951	13.4326	14.8995	14.9217	15.0248	15.0236	14.8639	14.8972	14.8719	14.757	14.7898	14.4671	14.4322	14.5398	14.9487	14.9282	14.8063	14.5442	14.4797	13.6953
Arfip1	9682.08	11695.7	15971.5	9114.74	11203.3	7016.82	9405.33	12311.9	9920.88	17883.9	10052.2	14611.3	10247.6	4930.85	5302.65	26605	20846	30819	G5E8V9	14.1264	13.2952	13.8348	14.6994	14.3475	14.9115	13.2411	13.5137	13.9632	13.154	13.4516	12.7766	13.1993	13.5878	13.2763	13.323	12.2676	12.3725	13.5727	13.1274	13.3544	13.7521	12.6544	14.6528
Hk2	384419	402944	375253	300583	337643	329867	349916	345894	267266	410117	448770	441564	326843	340423	348594	310335	315724	299198	O08528	18.6457	18.7756	18.7523	18.2435	18.2683	18.1907	18.5523	18.6202	18.5175	18.1974	18.3651	18.3315	18.4167	18.4	18.0279	18.3182	18.377	18.4112	18.5633	18.298	18.2815	18.7245	18.3688	18.2342
Capn2	63618.3	62032	68057.4	66074.4	70950.1	70970.6	84537.7	67163	63064.3	71988	71552.9	76050.8	75936.5	77310	68171.6	118627	105457	113978	O08529	16.1355	16.1267	16.2147	16.8561	16.6863	16.7984	15.9572	15.9207	16.0545	16.0118	16.1145	16.1149	16.3673	16.0354	15.9445	16.2125	16.2384	16.0569	15.9774	16.0804	16.1157	16.159	16.1693	16.7803
Cacna2d1	216302	223200	223035	184889	171382	167136	178703	173113	191480	211003	225813	234947	165280	155961	179892	118489	117801	111321	O08532	17.6869	17.7848	17.842	16.8544	16.846	16.7644	17.7227	17.768	17.7669	17.4963	17.3869	17.3507	17.4472	17.4014	17.5468	17.3346	17.2508	17.4568	17.7525	17.4113	17.4651	17.7712	17.3474	16.8216
Sec22b	54761.7	57591.3	55868.9	50030.2	47717.4	48080.8	46296.1	40374.1	49454.9	52679.4	50155.8	54702.5	46857.5	49517.6	50077.3	85060.7	90893.3	91997.2	O08547	15.685	15.6141	15.7393	16.3762	16.4719	16.4893	15.7409	15.8136	15.7698	15.6105	15.5422	15.5532	15.4986	15.3011	15.5938	15.516	15.5957	15.6119	15.7747	15.5686	15.4645	15.6795	15.5745	16.4458
Dpysl2	123446	121531	125996	190242	197083	198745	203227	203636	155383	128227	127282	129632	185168	174990	172067	148561	146989	146418	O08553	16.9683	16.9577	16.9841	17.1807	17.1653	17.1597	16.9135	16.891	16.943	17.5375	17.5884	17.6006	17.6327	17.6356	17.2455	17.4985	17.4169	17.3926	16.9158	17.5755	17.5046	16.97	17.436	17.1686
Lgals9	6329.26	5060.49	6684.9	9948.38	6878.41	8423.91	9682.98	10036.1	8204.26	8263.34	12338.6	11290.7	8972.48	9756.73	10109.1	20192.6	19363.5	19750.3	O08573	13.0125	13.5909	13.4628	14.3015	14.2411	14.2696	12.6278	12.3051	12.7067	13.2802	12.7479	13.0403	13.2412	13.2929	13.0022	13.1313	13.2522	13.3034	12.5465	13.0228	13.1788	13.3554	13.2289	14.2707
Emd	47232.5	47144.6	49442.3	37922.6	41167.2	41107.4	41980.6	33033.3	37788.8	37983.2	41874.6	45001.3	39966	32438.5	43050.6	55808.1	53697.6	60518.8	O08579	15.2131	15.3538	15.4577	15.7682	15.7126	15.8851	15.5275	15.5248	15.5935	15.2108	15.3292	15.3271	15.3574	15.0116	15.2057	15.2865	14.9854	15.3937	15.5486	15.289	15.1916	15.3415	15.2219	15.7886
Esrra	3840.17	5148.39	7206.5	4421.63	5147.88	5416.44	4414.86	4841.79	9472.34	4379.45	6307.25	7668.89	1504.18	3052.97	2198.95	3083.39	1593.95	3031.29	O08580	12.0965	12.6228	12.9048	11.5903	10.6384	11.5657	11.907	12.3299	12.8151	12.1104	12.3298	12.4031	12.1082	12.2413	13.2095	10.5548	11.576	11.1026	12.3506	12.2811	12.5197	12.5414	11.0778	11.2648
Gtpbp1	10795.8	6243.96	9222.26	8574.25	9704.36	8405.92	10457.9	5665.03	5854.05	7987.88	8020.21	9329.37	5508.26	7236.95	4319.32	9849.76	8151.38	13184.6	O08582	12.9636	12.9694	13.1876	13.2659	12.9928	13.6866	13.3982	12.6082	13.1709	13.0658	13.2444	13.0372	13.3523	12.4679	12.5152	12.4274	12.8212	12.0766	13.0591	13.1158	12.7785	13.0402	12.4417	13.3151
Alyref	33713.8	29359.7	33814.1	29608	25009.4	25050.9	22833.1	24058.2	25923.8	21703.7	28644.5	28233.4	23813	25020.3	23583.3	53613.4	52695.8	59388	O08583	14.4057	14.806	14.7851	15.7103	15.6854	15.8579	15.0411	14.8415	15.0453	14.8537	14.6102	14.6126	14.4788	14.5542	14.662	14.5395	14.6108	14.5255	14.976	14.6922	14.565	14.6656	14.5586	15.7512
NA	51938.1	56951.5	54497.1	45705.3	25353.3	46981	40603.4	39814.6	32156.9	52157.4	42456.5	54882.9	58296.4	63517.9	69214.6	137938	141610	152166	O08585	15.6706	15.3737	15.7441	17.0737	17.1116	17.2153	15.6645	15.7974	15.7339	15.4801	14.6299	15.5198	15.3093	15.281	14.9728	15.8311	15.9549	16.0788	15.7319	15.2099	15.1877	15.5961	15.9549	17.1335
Stxbp1	14688.3	12636.8	12648.5	13347.8	15326.2	11811.4	13266.3	14588.5	14227.9	16004	12652.6	15389.4	11818.7	12461.6	11689.3	13933.9	15411	14810.7	O08599	13.9661	13.6271	13.9097	13.7663	13.9117	13.8543	13.8424	13.6253	13.6267	13.7043	13.9037	13.5279	13.6955	13.8325	13.7964	13.5288	13.6052	13.5129	13.6981	13.712	13.7748	13.8343	13.549	13.8441
Endog	397310	376606	411602	342516	362867	314667	317521	323898	322217	420382	401553	400368	244773	244310	256117	162619	165938	135881	O08600	18.6813	18.6152	18.611	17.3111	17.3403	17.052	18.5999	18.5227	18.6509	18.3858	18.4691	18.2635	18.2765	18.3052	18.2977	17.9011	17.8984	17.9664	18.5912	18.3728	18.2931	18.6358	17.922	17.2345
NA	306178	264547	268998	258134	227299	220478	233861	228550	260167	324321	275317	264692	218414	229778	229894	189692	238764	189800	O08638	18.3071	18.0707	18.014	17.5333	17.8652	17.5341	18.224	18.0132	18.0372	17.9778	17.7942	17.7503	17.8353	17.8022	17.9891	17.7367	17.8099	17.8106	18.0915	17.8408	17.8755	18.1306	17.7857	17.6442
Metap2	27514.1	28730.1	32629.7	22383.3	22972.6	24171.1	20006.3	23476.9	27293.4	22179	27271.1	26167.6	22621.8	19541.3	24602.8	37425.7	42215	48052.1	O08663	14.4369	14.7351	14.6755	15.1917	15.3655	15.5523	14.7479	14.8103	14.9939	14.4501	14.4876	14.561	14.2882	14.519	14.7363	14.4654	14.2542	14.5865	14.8507	14.4996	14.5145	14.6158	14.4354	15.3698
Kng1	85793.7	133920	127761	47173.7	60192.7	57171	82481.1	76070	42177.4	212881	197474	205479	211806	197652	190108	418026	321469	323219	O08677	17.6997	17.5913	17.6486	18.6732	18.2943	18.3022	16.3886	17.031	16.9631	15.5257	15.8773	15.803	16.3318	16.215	15.3642	17.6924	17.5926	17.5365	16.7942	15.7353	15.9703	17.6465	17.6071	18.4232
Ngp	0	4870.52	0	5094	3621.94	3744.93	9316.49	6532.34	7384.96	146366	220418	61106.2	276752	278994	353654	81304	77574.1	89866	O08692	17.1592	17.7499	15.899	16.311	16.2433	16.4555	#NUM!	12.2499	#NUM!	12.3146	11.8225	11.8707	13.1856	12.6734	12.8504	18.0782	18.0899	18.432	#NUM!	12.0026	12.9031	16.936	18.2	16.3366
Prdx6	547619	701355	692852	464636	621601	528923	659399	561081	428208	638697	702268	633876	519687	419379	317274	850224	789936	691392	O08709	19.2848	19.4217	19.2738	19.6975	19.5914	19.3991	19.0628	19.4198	19.4022	18.8257	19.2456	19.0127	19.3308	19.0979	18.708	18.9873	18.6779	18.2754	19.2949	19.028	19.0455	19.3268	18.6468	19.5627
Akap1	68948.8	77242.4	74925.1	65982.8	61712.5	69908.9	54862.6	63286.8	62437.6	53094.8	50886.4	59694.5	47654.6	47401.4	54194.7	27739.3	31728	29646.4	O08715	15.6963	15.635	15.8653	14.7596	14.9535	14.8556	16.0732	16.2371	16.1932	16.0098	15.9133	16.0932	15.7435	15.9496	15.9301	15.5403	15.5326	15.7259	16.1678	16.0054	15.8744	15.7322	15.5996	14.8562
Bak1	46239.5	35258.6	45035.2	30764.9	31710.9	39539.2	41260.2	36508.9	41392.5	55673.6	49606.2	54390.2	33691.5	32035.7	23899.3	58553.7	64529.1	68824.7	O08734	15.7647	15.5982	15.7311	15.8375	15.9777	16.0706	15.4968	15.1057	15.4588	14.909	14.9527	15.271	15.3325	15.156	15.3371	15.0401	14.9674	14.5447	15.3538	15.0442	15.2752	15.698	14.8507	15.9619
Casp6	5507.39	1801.4	2292.13	0	0	0	0	0	0	8377.11	9806.62	6831.42	0	0	0	10762.4	12691.1	10640.2	O08738	13.0322	13.2595	12.738	13.3937	13.6315	13.3772	12.4272	10.8149	11.1625	#NUM!	#NUM!	#NUM!	#NUM!	#NUM!	#NUM!	#NUM!	#NUM!	#NUM!	11.4682	#NUM!	#NUM!	13.0099	#NUM!	13.4675
Ampd3	18773.9	22471.5	24385	17454.5	14946	13490.3	17398.4	18099.9	11787.2	19566	20466.2	21108.9	17803.9	18943.2	15816.5	30180.8	30177.6	25735.5	O08739	14.2561	14.321	14.3656	14.8813	14.8812	14.6515	14.1964	14.4558	14.5737	14.0913	13.8675	13.7196	14.0867	14.1437	13.5249	14.1199	14.2094	13.9491	14.4087	13.8928	13.9184	14.3142	14.0928	14.8047
NA	3877.52	5070.58	3714.86	8086.2	12733.5	10374.1	16893.8	2960.37	11772.3	17481.7	7834.31	5029.13	4375.52	3902.87	4177.82	11727.1	3648.77	2861.2	O08742	14.0936	12.9356	12.2961	13.5176	11.8332	11.4824	11.9209	12.3079	11.8591	12.9812	13.6363	13.3407	14.0442	11.5316	13.5231	12.0952	11.9303	12.0285	12.0293	13.3194	13.033	13.1084	12.018	12.2777
Dld	1.85813e+06	1.83411e+06	1.85935e+06	1.76341e+06	1.71585e+06	1.66845e+06	1.65553e+06	1.82885e+06	2.05324e+06	2.02367e+06	2.00659e+06	2.03484e+06	1.57415e+06	1.59011e+06	1.77392e+06	1.34889e+06	1.5665e+06	1.29117e+06	O08749	20.9485	20.9363	20.9565	20.3633	20.5791	20.3002	20.8254	20.8066	20.8264	20.7499	20.7105	20.6701	20.6589	20.8025	20.9695	20.5861	20.6007	20.7585	20.8195	20.7102	20.8103	20.9471	20.6484	20.4142
NA	799819	768778	831998	757321	752646	739704	809580	900115	852621	880548	936732	892306	622648	579293	678030	412530	452222	364999	O08756	19.748	19.8373	19.7672	18.6541	18.7867	18.4775	19.6093	19.5522	19.6662	19.5305	19.5216	19.4966	19.6268	19.7798	19.7015	19.2481	19.1439	19.371	19.6092	19.5162	19.7027	19.7842	19.2543	18.6394
Ube3a	13350.5	22589.3	22176.1	11944.3	10597.8	11379.8	16189.4	13503.3	18990	19855.3	19647.6	19594.6	10450.2	12028.7	8353.72	18861.4	19099.2	16566.1	O08759	14.2772	14.2621	14.2582	14.2031	14.2212	14.016	13.7046	14.4634	14.4367	13.544	13.3715	13.4742	13.9828	13.721	14.213	13.3512	13.5542	13.0282	14.2016	13.4632	13.9722	14.2658	13.3112	14.1468
Dctn1	59219.4	66415.2	65702.3	56821.2	54143	53051.4	53435.3	58928.9	57902	61882.3	62628.3	66502.9	48543.8	49972.4	55308.8	62136.8	60481.9	59854.4	O08788	15.9172	15.9345	16.0211	15.9232	15.8842	15.8692	15.8538	16.0192	16.0037	15.7941	15.7245	15.6951	15.7055	15.8467	15.8213	15.567	15.6088	15.7552	15.9589	15.7379	15.7912	15.9576	15.6437	15.8922
Prkcsh	43421.1	38894.2	47293.2	43548.8	40654	44230.1	36829.8	24130.6	31412.6	41909.3	39673.2	47419	45033.1	49568.9	47176.2	115943	108544	124422	O08795	15.355	15.2759	15.5332	16.8231	16.7279	16.9249	15.4061	15.2473	15.5293	15.4103	15.3111	15.4327	15.1686	14.5586	14.9391	15.4587	15.5971	15.5258	15.3942	15.3847	14.8887	15.388	15.5272	16.8253
Prdx4	15961.3	20290.7	23157.8	10333.4	9394.48	10165.3	9278.45	10491	10327.8	33241.8	35390.5	29568.9	9547.77	13285.2	13767.6	75700.4	73787.7	94163.5	O08807	15.0207	15.1111	14.8518	16.208	16.1711	16.5229	13.9623	14.3085	14.4992	13.335	13.1976	13.3114	13.1797	13.3569	13.3343	13.2209	13.6975	13.749	14.2567	13.2813	13.2903	14.9945	13.5558	16.3007
Diaph1	5804.07	9296.51	3154.49	0	721.247	0	163.878	811.122	847.323	8596.88	9820.62	6883.03	886.309	629.783	721.247	10014.3	9891.67	15316.9	O08808	13.0696	13.2616	12.7488	13.2898	13.272	13.9028	12.5028	13.1825	11.6232	#NUM!	9.49435	#NUM!	7.35648	9.66378	9.72677	9.79167	9.29871	9.49435	12.4362	#NUM!	8.91567	13.0267	9.52824	13.4882
Eftud2	99187.3	100312	123266	127012	122170	131064	124179	161777	151765	181876	160257	163521	114346	131263	128744	265430	293355	400400	O08810	17.4726	17.29	17.3191	18.018	18.1623	18.6111	16.5979	16.6141	16.9114	16.9546	16.8985	16.9999	16.9221	17.3037	17.2115	16.803	17.0021	16.9742	16.7078	16.951	17.1457	17.3606	16.9264	18.2638
Ro60	0	0	0	0	0	0	0	0	0	15727.3	1441.25	37639.6	0	0	0	5136.99	7352.59	8098.58	O08848	13.941	10.4931	15.2	12.3267	12.844	12.9835	#NUM!	#NUM!	#NUM!	#NUM!	#NUM!	#NUM!	#NUM!	#NUM!	#NUM!	#NUM!	#NUM!	#NUM!	#NUM!	#NUM!	#NUM!	13.2114	#NUM!	12.7181
Aip	0	13081.5	6898.03	0	0	0	0	0	0	10941	10496	6954.21	0	0	0	21490.7	24716.8	22581.4	O08915	13.4175	13.3575	12.7637	14.3914	14.5932	14.4628	#NUM!	13.6752	12.752	#NUM!	#NUM!	#NUM!	#NUM!	#NUM!	#NUM!	#NUM!	#NUM!	#NUM!	#NUM!	#NUM!	#NUM!	13.1796	#NUM!	14.4825
Flot1	117516	125480	122284	114348	104557	108468	114478	107695	118624	108576	117435	120755	123817	117074	138937	110632	115267	109282	O08917	16.7283	16.8415	16.8817	16.7554	16.8146	16.7377	16.8425	16.9371	16.8999	16.8031	16.6739	16.7269	16.8047	16.7166	16.856	16.9178	16.8371	17.0841	16.8932	16.7346	16.7924	16.8172	16.9463	16.7692
Sdcbp	17276.9	18619.4	19105.6	12383.9	15487.7	15969	14356.1	12175.1	12241.8	18405.4	21700.3	21819.9	16614.7	17050.4	21866.9	41298	44831.6	52946.1	O08992	14.1678	14.4054	14.4134	15.3338	15.4522	15.6922	14.0766	14.1845	14.2217	13.5962	13.9188	13.963	13.8094	13.5716	13.5795	14.0202	14.0575	14.4165	14.1609	13.826	13.6535	14.3289	14.1647	15.4927
Atox1	54590.1	64603.2	64511.6	68481.1	79703.6	70288.2	76128.7	71468.5	68190.9	49222.5	60628.9	40149.7	54848.4	51981	43932.6	69084.9	69104.5	59300.5	O08997	15.587	15.8877	15.2931	16.0761	16.0765	15.8558	15.7364	15.9793	15.9773	16.0634	16.2824	16.101	16.2162	16.125	16.0573	15.7432	15.6657	15.423	15.8976	16.1489	16.1328	15.5893	15.6106	16.0028
Degs1	1691.05	3162.7	3369.69	0	0	0	0	0	0	2915.89	0	2355.98	0	0	0	7651.36	10394.7	11609.6	O09005	11.5097	#NUM!	11.2021	12.9015	13.3436	13.503	10.7237	11.6269	11.7184	#NUM!	#NUM!	#NUM!	#NUM!	#NUM!	#NUM!	#NUM!	#NUM!	#NUM!	11.3563	#NUM!	#NUM!	#NUM!	#NUM!	13.2494
Snap23	12641.2	18958.1	21627.5	50203.2	43464.7	45833.8	48923.2	44658.7	43991.3	15682	18052.4	21426.1	56788.8	53849.8	43679.2	31877.5	28517.3	30255.6	O09044	13.9368	14.1399	14.3871	14.9603	14.7995	14.8849	13.6258	14.2105	14.4006	15.6155	15.4076	15.4841	15.5782	15.4467	15.4249	15.7933	15.7167	15.4147	14.079	15.5024	15.4833	14.1546	15.6415	14.8816
Psmb1	147605	163832	162795	61308.7	64042.1	64780.4	70244.9	67074	71181.3	139739	147915	148925	63453.5	63310.8	55792.3	210541	193181	200812	O09061	17.0924	17.1744	17.1842	17.6837	17.5596	17.6155	17.1714	17.3219	17.3127	15.9038	15.9667	15.9833	16.1001	16.0335	16.1192	15.9534	15.9502	15.7678	17.2686	15.9513	16.0843	17.1503	15.8905	17.6196
Hdac1	25879.1	27533.9	28769.3	29763	30615.4	27743.9	30025.4	24958.9	23065.3	25885.1	25640.1	22965.4	29064.9	24228	24947.3	44590	53741.2	51871.4	O09106	14.6598	14.6461	14.4872	15.4444	15.7137	15.6627	14.6595	14.7489	14.8122	14.8612	14.902	14.7599	14.8739	14.6073	14.4934	14.827	14.5644	14.6066	14.7402	14.841	14.6582	14.5977	14.666	15.6069
NA	2.14266e+06	2.00321e+06	0	0	0	0	0	0	0	2.80918e+06	2.41681e+06	2.60552e+06	0	0	0	391573	1.08943e+06	329617	O09108	21.4217	21.2047	21.3131	18.5789	20.0551	18.3304	21.031	20.9339	#NUM!	#NUM!	#NUM!	#NUM!	#NUM!	#NUM!	#NUM!	#NUM!	#NUM!	#NUM!	#NUM!	#NUM!	#NUM!	21.3132	#NUM!	18.9882
Map2k3	2160.49	3367.34	5265.01	3126.06	6899.32	3292.5	7830.96	4704.37	4855.09	5939.53	5870.88	6618.09	5765.07	4200.62	2378.6	4715.39	4602.76	3877.64	O09110	12.5361	12.5194	12.6922	12.2032	12.1683	11.921	11.0771	11.7174	12.3622	11.6101	12.7522	11.685	12.935	12.1998	12.2453	12.4931	12.0364	11.2159	11.7189	12.0158	12.46	12.5826	11.9151	12.0975
Ndufb11	1.59621e+06	1.54855e+06	1.6443e+06	1.65114e+06	1.63601e+06	1.54053e+06	1.60398e+06	1.502e+06	1.64728e+06	1.66865e+06	1.65536e+06	1.77763e+06	1.69658e+06	1.42899e+06	1.68933e+06	1.35908e+06	1.55334e+06	1.37697e+06	O09111	20.6702	20.6587	20.7615	20.3742	20.5669	20.3931	20.6062	20.5625	20.649	20.655	20.6418	20.555	20.6132	20.5185	20.6517	20.6942	20.4466	20.688	20.6059	20.6173	20.5944	20.6968	20.6096	20.4447
Ptgds	33643.3	37688.1	31445.6	38103.1	36060.2	23153.8	28860.5	19644.7	33043.2	29359.6	27322.7	43554.1	37445.1	36903	39313.9	7640.79	12623.1	3945.33	O09114	14.8415	14.7378	15.4105	12.8995	13.6238	11.9459	15.038	15.2018	14.9406	15.2176	15.1381	14.499	14.8168	14.2619	15.0121	15.1925	15.1714	15.2628	15.0601	14.9516	14.6969	14.9966	15.2089	12.8231
Sypl	20893.6	33851.1	30483.8	22542.6	20250.8	15627.3	11267.2	16914.8	17735.6	28927.3	31968.8	43919.8	20704.1	14500.5	22415.6	34678.4	34402.3	29554.4	O09117	14.8201	14.9644	15.4226	15.0817	15.0702	14.8511	14.3508	15.0469	14.8958	14.4604	14.3057	13.9318	13.4598	14.046	14.1144	14.3376	13.8238	14.4522	14.7645	14.2326	13.8734	15.069	14.2046	15.001
Ntn1	2699.27	1038.91	1190.52	2419.3	830.503	761.992	2189.58	4178.61	0	4390.86	3572.28	4451.45	0	1054.96	1075.84	807.511	1034.18	235.746	O09118	12.1003	11.8026	12.1201	9.65734	10.0143	7.88109	11.3984	10.0209	10.2174	11.2404	9.69784	9.57363	11.0964	12.0288	#NUM!	#NUM!	10.043	10.0713	10.5455	10.1706	#NUM!	12.0077	#NUM!	9.18423
Gsto1	722613	857268	866144	589131	776475	656063	791145	670325	533661	771723	750783	731920	591749	557453	358089	860086	954503	699830	O09131	19.5577	19.518	19.4813	19.7141	19.8644	19.4166	19.4629	19.7094	19.7242	19.1682	19.5666	19.3235	19.5936	19.3545	19.0256	19.1746	19.0885	18.45	19.6322	19.3528	19.3245	19.519	18.9044	19.6651
Man2b1	0	6794.19	12153.5	0	0	0	0	0	0	11806.8	6479.06	8047.82	0	0	0	37253.2	30151.8	42517.5	O09159	13.5273	12.6616	12.9744	15.1851	14.88	15.3758	#NUM!	12.7301	13.5691	#NUM!	#NUM!	#NUM!	#NUM!	#NUM!	#NUM!	#NUM!	#NUM!	#NUM!	#NUM!	#NUM!	#NUM!	13.0544	#NUM!	15.1469
Casq2	1.38214e+06	1.47589e+06	1.48942e+06	1.38121e+06	1.48079e+06	1.33722e+06	1.41888e+06	1.45336e+06	1.68943e+06	1.68132e+06	1.62351e+06	1.70059e+06	1.31778e+06	1.19817e+06	1.48079e+06	955473	1.24951e+06	1.021e+06	O09161	20.6812	20.6307	20.6976	19.8659	20.2529	19.9616	20.3985	20.4932	20.5063	20.3975	20.4979	20.3508	20.4363	20.471	20.6881	20.3297	20.1924	20.4979	20.466	20.4154	20.5318	20.6698	20.34	20.0268
Sod3	2407.99	7729.08	9882.71	0	0	0	0	0	0	6925.6	9645.45	7090.18	0	0	0	12942.9	16152.4	16551.3	O09164	12.7577	13.2356	12.7916	13.6599	13.9795	14.0147	11.2336	12.9161	13.2707	#NUM!	#NUM!	#NUM!	#NUM!	#NUM!	#NUM!	#NUM!	#NUM!	#NUM!	12.4735	#NUM!	#NUM!	12.9283	#NUM!	13.8847
NA	74047.6	77649.8	82506.9	82083.6	82287.1	70614.8	78014.3	79662.5	90506.4	78721.3	80727	85310.4	79809.6	83291.6	81026.5	148007	143919	181675	O09167	16.2645	16.3008	16.3804	17.1753	17.1349	17.471	16.1762	16.2447	16.3322	16.3248	16.3284	16.1077	16.2515	16.2816	16.4657	16.2843	16.3459	16.3061	16.251	16.2536	16.3329	16.3152	16.3121	17.2604
Gclm	6637.73	8173.94	7412.75	0	0	0	0	0	0	6243.18	8513.09	7989.04	0	0	0	22995.5	12422.7	14421	O09172	12.6081	13.0555	12.9638	14.4891	13.6007	13.8159	12.6965	12.9968	12.8558	#NUM!	#NUM!	#NUM!	#NUM!	#NUM!	#NUM!	#NUM!	#NUM!	#NUM!	12.8497	#NUM!	#NUM!	12.8758	#NUM!	13.9685
Amacr	320365	343789	354641	343587	354863	348936	344973	336397	361447	347057	343640	319394	293697	278133	350858	154220	173610	132645	O09174	18.4048	18.3905	18.285	17.2346	17.4055	17.0172	18.2894	18.3912	18.436	18.3903	18.4369	18.4126	18.3961	18.3598	18.4634	18.164	18.0854	18.4205	18.3722	18.4133	18.4065	18.3601	18.2233	17.2191
Kif1c	70292	71622	84246.7	76079	76635.7	63073.8	72214.6	65083.5	50039.1	73747.9	76502.1	81987.6	59390.2	63382.9	59638.3	73413.8	70136.8	69943.3	O35071	16.1703	16.2232	16.3231	16.1638	16.0979	16.0939	16.1011	16.1281	16.3623	16.2152	16.2257	15.9448	16.14	15.99	15.6108	15.8579	15.9518	15.864	16.1972	16.1286	15.9136	16.2389	15.8912	16.1185
Ptgis	13014.6	12225.7	17021.7	9569.97	9909.59	8550.07	8153.76	10866.7	11626.6	13191.9	14362.3	13709.8	15559.1	18042.6	13094.4	79171.2	68247	77685.8	O35074	13.6874	13.81	13.7429	16.2727	16.0585	16.2454	13.6678	13.5776	14.0551	13.2243	13.2746	13.0617	12.9932	13.4076	13.5051	13.9255	14.1391	13.6767	13.7669	13.1869	13.302	13.7468	13.9138	16.1922
Vps26c	0	10505.5	2868.54	1780.62	2198.95	2794.13	3132.07	2862.34	1839.14	6767.99	3889.42	7495.67	3292.88	1324.97	1744.17	8679.7	7962.36	7565.29	O35075	12.7245	11.9253	12.8718	13.0834	12.959	12.8852	#NUM!	13.3589	11.4861	10.7982	11.1026	11.4482	11.6129	11.483	10.8448	11.6851	10.3717	10.7683	#NUM!	11.1163	11.3136	12.5072	10.9417	12.9759
Agpat1	20797.1	13449.9	19808.2	45168.9	43050.6	53757.8	36752.5	38034.9	41997.2	13638	15236.8	25363.5	53706.4	52691.6	62066.8	6535.95	17576.6	20330.9	O35083	13.7353	13.8953	14.6305	12.6742	14.1014	14.3114	14.3441	13.7153	14.2738	15.463	15.3937	15.7142	15.1656	15.215	15.358	15.7128	15.6853	15.9215	14.1111	15.5237	15.2462	14.087	15.7732	13.6956
Scarb2	47546.6	54169.9	46946.1	55000	53497	51045.5	48558.6	66582.3	75392.7	52628.1	57238.7	58995.9	47214.7	46977	63603.2	58422.1	67028.7	60221.8	O35114	15.6835	15.8047	15.8483	15.8342	16.0325	15.878	15.5371	15.7252	15.5187	15.7471	15.7072	15.6395	15.5674	16.0229	16.2021	15.5269	15.5197	15.9568	15.5937	15.6979	15.9308	15.7789	15.6678	15.9149
Grcc10	3476.21	9516.29	6152.08	0	0	0	0	0	0	5998.03	8461.33	8641.99	0	0	0	8100.48	10249.4	8561.36	O35127	12.5503	13.0467	13.0771	12.9838	13.3233	13.0636	11.7633	13.2162	12.5869	#NUM!	#NUM!	#NUM!	#NUM!	#NUM!	#NUM!	#NUM!	#NUM!	#NUM!	12.5221	#NUM!	#NUM!	12.8914	#NUM!	13.1236
Phb2	1.33555e+06	1.26827e+06	1.29837e+06	1.66577e+06	1.49001e+06	1.62768e+06	1.53675e+06	1.53792e+06	1.71617e+06	1.35821e+06	1.31778e+06	1.34727e+06	1.63099e+06	1.73673e+06	1.7394e+06	1.12907e+06	1.22879e+06	998124	O35129	20.3733	20.3297	20.3616	20.1067	20.2288	19.9289	20.349	20.2744	20.3083	20.6678	20.5069	20.6344	20.5515	20.5525	20.7108	20.6373	20.7279	20.7302	20.3106	20.603	20.6049	20.3549	20.6985	20.0881
Atpif1	682983	627707	557780	528992	480236	532716	496780	458972	441080	611033	590442	569952	318071	315461	282606	268264	308614	246312	O35143	19.2209	19.1714	19.1205	18.0333	18.2354	17.9101	19.3815	19.2597	19.0893	19.0129	18.8734	19.023	18.9222	18.808	18.7507	18.279	18.2671	18.1084	19.2435	18.9698	18.827	19.1709	18.2182	18.0596
Col15a1	227563	226278	233763	171762	173192	164549	147034	184264	194040	223228	233784	230772	139242	142790	150831	285763	319647	379011	O35206	17.7682	17.8348	17.8161	18.1245	18.2861	18.5319	17.7959	17.7877	17.8347	17.3901	17.402	17.3282	17.1658	17.4914	17.566	17.0872	17.1235	17.2026	17.8061	17.3734	17.4077	17.8064	17.1378	18.3142
Ddt	254959	330376	352462	238687	331395	277135	336777	275175	214366	276137	263406	287807	230209	224109	145626	193641	185146	154139	O35215	18.075	18.0069	18.1347	17.563	17.4983	17.2339	17.9599	18.3337	18.4271	17.8648	18.3382	18.0802	18.3614	18.07	17.7097	17.8126	17.7738	17.1519	18.2403	18.0944	18.047	18.0722	17.5794	17.4317
Psmd4	39660.9	45427.3	46394.7	29064.2	32358.4	33453	33843.4	34397.6	30767.4	37268.5	37798.3	45657.5	36963.5	40968.4	33087	61320.6	56555	55944.6	O35226	15.1857	15.206	15.4786	15.9041	15.7874	15.7717	15.2754	15.4713	15.5017	14.827	14.9819	15.0298	15.0466	15.07	14.9091	15.1738	15.3222	15.014	15.4161	14.9462	15.0086	15.2901	15.17	15.8211
Ptpn9	3635.35	4665.66	4876.8	0	0	0	0	0	753.475	4815.24	7197.66	6816.52	0	386.518	0	5379.99	8103.64	8040.92	O35239	12.2334	12.8133	12.7348	12.3934	12.9844	12.9731	11.8279	12.1879	12.2517	#NUM!	#NUM!	#NUM!	#NUM!	#NUM!	9.55742	#NUM!	8.59439	#NUM!	12.0892	#NUM!	#NUM!	12.5938	#NUM!	12.7836
Exoc7	6516.14	1833.6	3297.91	0	0	0	0	0	0	7912.96	7785.98	6750.92	0	0	0	7978.3	4773.39	9369.81	O35250	12.95	12.9267	12.7209	12.9619	12.2208	13.1938	12.6698	10.8405	11.6873	#NUM!	#NUM!	#NUM!	#NUM!	#NUM!	#NUM!	#NUM!	#NUM!	#NUM!	11.7325	#NUM!	#NUM!	12.8658	#NUM!	12.7922
Dhx15	190640	189834	180609	20329.2	21951	20708.6	24411.6	24457.3	22423.7	227151	212250	232994	22729.3	23529.4	21332.2	449477	482646	540888	O35286	17.7933	17.6954	17.8299	18.7779	18.8806	19.045	17.5405	17.5344	17.4625	14.3113	14.422	14.3379	14.5753	14.578	14.4527	14.4723	14.5222	14.3807	17.5125	14.3571	14.5353	17.7729	14.4584	18.9012
Purb	37317.7	47374.2	46211.4	34704.4	35417.9	36331.6	32513.3	38368.9	36619.6	37197.6	35846.5	43096.2	28872.4	27039.8	24863	30564.4	35014.3	32626.4	O35295	15.1829	15.1295	15.3953	14.8996	15.0957	14.9938	15.1876	15.5318	15.496	15.0828	15.1122	15.1489	14.9887	15.2277	15.1603	14.8174	14.7228	14.6017	15.4051	15.1147	15.1256	15.2359	14.714	14.9963
Nmi	12626.7	0	7092.34	0	0	0	0	0	0	4339.98	1845.33	0	0	0	0	22890.3	8222.73	9472.31	O35309	12.0835	10.8497	#NUM!	14.4824	13.0054	13.2095	13.6242	#NUM!	12.792	#NUM!	#NUM!	#NUM!	#NUM!	#NUM!	#NUM!	#NUM!	#NUM!	#NUM!	#NUM!	#NUM!	#NUM!	#NUM!	#NUM!	13.5658
Srsf5	11105.7	9616.62	13021.7	9417.65	8794.82	12579.4	9116.91	6891.99	0	9423.24	13901.9	7325.74	13062.5	9567.68	13633.8	18321.7	23462.1	29260.6	O35326	13.202	13.763	12.8388	14.1613	14.518	14.8367	13.439	13.2313	13.6686	13.2012	13.1024	13.6188	13.1543	12.7507	#NUM!	13.6731	13.224	13.7349	13.4463	13.3075	#NUM!	13.2679	13.544	14.5053
Kpna4	28906.8	27299.2	33186.9	33231.4	25086.9	20588.1	29948	47314.3	22629.6	28008.1	24398.3	31306	24279.6	19465.4	19206.7	36663.2	36858.3	40132.7	O35343	14.7736	14.5745	14.9342	15.162	15.1697	15.2925	14.8191	14.7366	15.0183	15.0203	14.6146	14.3295	14.8702	15.53	14.4659	14.5675	14.2486	14.2293	14.858	14.6548	14.9554	14.7607	14.3485	15.2081
Kpna3	47265.7	35101.7	38887.2	37280.7	39109	37837.8	43999	40785.2	38916.8	34308.8	38939.3	34565.7	31095.6	34914.5	27276.9	55130.5	52745.3	49924.9	O35344	15.0663	15.2489	15.0771	15.7506	15.6868	15.6075	15.5285	15.0993	15.247	15.1861	15.2552	15.2075	15.4252	15.3158	15.2481	14.9244	15.0915	14.7354	15.2916	15.2163	15.3297	15.1308	14.9171	15.6816
Kpna6	9510.22	9206.19	8561.99	0	0	0	0	0	0	17989.7	12353.3	11468.6	0	0	0	17457.1	15093.3	11583.9	O35345	14.1349	13.5926	13.4854	14.0915	13.8816	13.4998	13.2153	13.1684	13.0637	#NUM!	#NUM!	#NUM!	#NUM!	#NUM!	#NUM!	#NUM!	#NUM!	#NUM!	13.1491	#NUM!	#NUM!	13.7376	#NUM!	13.8243
Capn1	22688.3	27146.7	30148	23517	29451.1	25987	37022.3	29741.9	32083.3	36783.5	35362.2	36324.4	38514.1	39064.5	35868.3	53980.3	41517	47470.8	O35350	15.1668	15.1099	15.1487	15.7201	15.3414	15.5348	14.4697	14.7285	14.8798	14.5214	14.846	14.6655	15.1761	14.8602	14.9695	15.2331	15.2536	15.1304	14.6926	14.6777	15.002	15.1418	15.2057	15.5321
Abcc1	13144.4	15394.8	14415.5	31180.8	35004.8	36495.4	30977.6	34168.1	36222.6	18372.9	17719.2	16064.5	25964.7	30922.9	30484.2	18437.2	18353.7	18480.2	O35379	14.1653	14.113	13.9716	14.1703	14.1638	14.1737	13.6822	13.9102	13.8153	14.9284	15.0953	15.1554	14.9189	15.0604	15.1446	14.6643	14.9164	14.8958	13.8026	15.0597	15.0413	14.0833	14.8255	14.1693
Anp32a	113406	142682	154494	74956.9	94024.9	92211.8	92453.9	94934.7	80241.6	130723	136591	133637	82921.4	76557.5	64832.3	172741	161954	168526	O35381	16.9962	17.0595	17.028	17.3983	17.3052	17.3626	16.7911	17.1224	17.2372	16.1938	16.5208	16.4927	16.4964	16.5346	16.2921	16.3395	16.2243	15.9844	17.0503	16.4024	16.4411	17.0279	16.1827	17.3554
Exoc4	5198.89	12653.1	6279.36	3302.24	2844.72	2870.63	3148	4053.91	4023.79	11623.6	13040.9	11732	3150.54	2189.58	1134.65	20069.7	16387.2	18008.5	O35382	13.5048	13.6708	13.5182	14.2927	14.0003	14.1364	12.344	13.6272	12.6164	11.6892	11.4741	11.4871	11.6202	11.9851	11.9743	11.6214	11.0964	10.148	12.8625	11.5502	11.8599	13.5646	10.9553	14.1431
Phyh	47945.5	46987.7	41998.9	36963.2	45341.8	51905.2	37258.4	37819.1	35885.9	47196.9	54344.6	46192.9	34889.8	32070	34833	15817	18261.9	14864.8	O35386	15.5264	15.7298	15.4954	13.9492	14.1565	13.8596	15.5491	15.52	15.3581	15.1738	15.4686	15.6636	15.1853	15.2068	15.1311	15.0905	14.9689	15.0882	15.4757	15.4353	15.1744	15.5839	15.0492	13.9884
Hax1	7066.37	4528.85	5342.58	12223.9	11922.6	13843.2	7753.22	10749.8	13722.5	5440.41	11993.2	2615.08	9240.88	7441.89	8081.94	2895.89	3409.24	2008.48	O35387	12.4095	13.5499	11.3526	11.4998	11.7352	10.9719	12.7868	12.1449	12.3833	13.5774	13.5414	13.7569	12.9206	13.392	13.7443	13.1738	12.8615	12.9805	12.4383	13.6252	13.3523	12.4374	13.0053	11.4023
Dhodh	109139	90935.3	99267.1	86161.9	82642.6	84046.3	74031	83742.2	91813.9	105700	101134	106945	71680.9	77203.3	86446.6	47322.6	64031.3	52057.3	O35435	16.6896	16.6259	16.7065	15.5302	15.9665	15.6678	16.7358	16.4726	16.599	16.3948	16.3346	16.3589	16.1758	16.3537	16.4864	16.1293	16.2364	16.3995	16.6025	16.3628	16.3386	16.674	16.2551	15.7215
Ech1	1.47904e+06	1.48492e+06	1.53458e+06	1.37019e+06	1.39148e+06	1.3083e+06	1.30009e+06	1.37774e+06	1.41864e+06	1.41099e+06	1.54749e+06	1.4748e+06	1.30869e+06	1.29196e+06	1.34783e+06	965033	1.20828e+06	853001	O35459	20.4283	20.5615	20.4921	19.8802	20.2045	19.7022	20.4962	20.502	20.5494	20.3859	20.4082	20.3193	20.3102	20.3939	20.4361	20.3197	20.3011	20.3622	20.5159	20.3711	20.38	20.494	20.3277	19.929
Fkbp8	25660.3	25178.8	27781.8	33631.7	30939.1	24249.2	26724.6	27516.9	23165.5	20842.5	27602.4	25858	28670.9	30090.8	29629.4	32733.4	28320.6	27489.2	O35465	14.3472	14.7525	14.6583	14.9985	14.7896	14.7466	14.6472	14.6199	14.7619	15.0375	14.9171	14.5656	14.7059	14.748	14.4997	14.8073	14.877	14.8547	14.6763	14.8401	14.6512	14.586	14.8464	14.8449
Rabep1	152.813	4538.39	12354.7	0	0	0	0	0	0	10152.5	16376.4	12297.6	0	0	0	13691.4	13189.7	12548	O35551	13.3095	13.9993	13.5861	13.741	13.6871	13.6152	7.25562	12.148	13.5928	#NUM!	#NUM!	#NUM!	#NUM!	#NUM!	#NUM!	#NUM!	#NUM!	#NUM!	10.9988	#NUM!	#NUM!	13.6317	#NUM!	13.6811
Cd151	24535.7	26656	25349.1	26926.2	28435.8	27353.4	28250.4	31691	35297.4	27865.8	22313.2	23754.9	21956	30977.6	26547.3	12391.1	21975.4	17093.1	O35566	14.7662	14.4456	14.5359	13.597	14.4236	14.0611	14.5826	14.7022	14.6296	14.7167	14.7954	14.7394	14.786	14.9518	15.1073	14.4223	14.9189	14.6963	14.6381	14.7505	14.9483	14.5826	14.6792	14.0272
Psmd14	57969	73304.5	72872.4	66799.6	52937.9	65619.2	71081.3	66680.1	60461	65648.3	82232	85664.3	77078.8	80829.4	69435.5	105515	103290	110491	O35593	16.0025	16.3274	16.3864	16.6871	16.6563	16.7536	15.823	16.1616	16.1531	16.0276	15.692	16.0018	16.1172	16.025	15.8837	16.234	16.3026	16.0834	16.0459	15.9071	16.0086	16.2388	16.2067	16.699
Adam10	6473.36	7351.85	11472.9	0	0	0	0	0	0	17927.7	14518.9	17619.4	0	0	0	15467.3	12813.5	12772.9	O35598	14.1299	13.8256	14.1049	13.9169	13.6454	13.6408	12.6603	12.8439	13.4859	#NUM!	#NUM!	#NUM!	#NUM!	#NUM!	#NUM!	#NUM!	#NUM!	#NUM!	12.9967	#NUM!	#NUM!	14.0201	#NUM!	13.7344
Fyb	0	0	0	1604.9	3114.69	2423.75	5420.7	557.505	1607.82	3977.15	821.099	700.473	3356.72	3818.12	3339.91	5870.73	3633.51	6497.86	O35601	11.9575	9.68141	9.45219	12.5193	11.8271	12.6657	#NUM!	#NUM!	#NUM!	10.6483	11.6049	11.243	12.4043	9.12284	10.6509	11.7128	11.8986	11.7056	#NUM!	11.1654	10.726	10.3637	11.7724	12.3374
Npc1	16615.6	12981.7	15016.3	38564.4	19887.2	35966.4	51981	23244.8	34281.9	8542.43	10897.4	11457.9	16818.1	30497.8	35135	15259.3	27945.1	26740.5	O35604	13.0604	13.4117	13.4841	13.8974	14.7703	14.7067	14.0203	13.6642	13.8742	15.235	14.2796	15.1344	15.6657	14.5046	15.0652	14.0377	14.8964	15.1006	13.8529	14.883	15.0785	13.3187	14.6783	14.4581
Scamp3	26331	21330.6	24202.4	16544.9	17589.1	14661.6	15207.3	18028.5	18585.3	20971.4	25075.4	23702.4	13966.2	14909	15530.2	30122.7	29771.8	28247.6	O35609	14.3561	14.614	14.5327	14.8786	14.8617	14.7858	14.6845	14.3806	14.5629	14.0141	14.1024	13.8398	13.8925	14.138	14.1819	13.7697	13.8639	13.9228	14.5427	13.9854	14.0708	14.501	13.8521	14.842
Anxa3	125240	125644	123082	82932.5	100498	92971.7	95047.5	82165.3	72479.6	147000	132541	139024	121589	123328	130637	266153	263859	304922	O35639	17.1655	17.0161	17.085	18.0219	18.0094	18.2181	16.9343	16.939	16.9093	16.3397	16.6168	16.5045	16.5364	16.3262	16.1453	16.8917	16.9121	16.9952	16.9275	16.487	16.336	17.0888	16.933	18.0831
Ap1b1	210914	237517	274548	191315	181129	195388	186597	155297	154621	197190	205930	212544	179829	168809	154191	275922	287593	233823	O35643	17.5892	17.6518	17.6974	18.0739	18.1337	17.8351	17.6863	17.8577	18.0667	17.5456	17.4667	17.576	17.5096	17.2447	17.2384	17.4563	17.365	17.2344	17.8702	17.5294	17.3309	17.6461	17.3519	18.0142
NA	401016	390212	376699	391426	402997	358931	303391	299439	256555	433560	391854	365662	323031	333059	384066	280761	273562	261358	O35658	18.7259	18.58	18.4802	18.099	18.0615	17.9957	18.6133	18.5739	18.5231	18.5784	18.6204	18.4533	18.2108	18.1919	17.9689	18.3013	18.3454	18.551	18.5701	18.5507	18.1239	18.5953	18.3992	18.0521
Gstm6	10121.3	14864.9	18333.6	10678.7	16631	15577.5	23888	18607.7	6298.71	8361.83	12564.7	12740.7	11386.7	14538.6	8858.77	9562.09	17031.8	4794.79	O35660	13.0296	13.6171	13.6372	13.2231	14.0559	12.2273	13.3051	13.8596	14.1622	13.3824	14.0216	13.9272	14.544	14.1836	12.6208	13.4751	13.8276	13.1129	13.7756	13.7771	13.7828	13.4279	13.4719	13.1688
Mgll	120099	123778	134972	95628.9	97293.4	89177.4	95347.6	90808.1	99604.6	143250	142300	145787	88674.2	90612.1	101506	69311.3	89245.3	74752.2	O35678	17.1282	17.1186	17.1535	16.0808	16.4455	16.1898	16.8739	16.9174	17.0423	16.5452	16.5701	16.4444	16.5409	16.4705	16.6039	16.4362	16.4674	16.6312	16.9445	16.5199	16.5385	17.1334	16.5116	16.2387
Myadm	92483.2	102287	101624	118860	111126	128541	114799	129245	165738	100008	92785.1	103564	122306	118166	127564	119990	114702	122867	O35682	16.6098	16.5016	16.6602	16.8726	16.8075	16.9067	16.4969	16.6423	16.6329	16.8589	16.7618	16.9719	16.8088	16.9797	17.3385	16.9001	16.8505	16.9609	16.5907	16.8642	17.0423	16.5905	16.9038	16.8623
Ndufa1	358533	904267	933378	867571	819535	846183	475884	537078	647370	2.34416e+06	1.0828e+06	1.89191e+06	562527	323333	662020	519443	198229	623235	O35683	21.1606	20.0463	20.8514	18.9866	17.5968	19.2494	18.4517	19.7864	19.8321	19.7266	19.6444	19.6906	18.8603	19.0348	19.3042	19.1016	18.3027	19.3365	19.3567	19.6872	19.0664	20.6861	18.9136	18.6109
Nudc	45088.3	56504.9	52448.1	33988.5	37239.6	32184.8	29871	27489.5	21018.4	47429.1	53243.2	50594.9	34074.4	32513.3	28435.8	104655	96330.2	114634	O35685	15.5335	15.7003	15.6267	16.6753	16.5557	16.8067	15.4605	15.7861	15.6786	15.0528	15.1845	14.9741	14.8665	14.7466	14.3594	15.0564	14.9887	14.7954	15.6417	15.0705	14.6575	15.6202	14.9469	16.6792
Pnn	0	10581.3	7003.92	0	0	0	0	0	0	9464.63	2168.29	8575.89	0	0	0	18688.1	11975.4	51703.6	O35691	13.2083	11.0823	13.0661	14.1898	13.5478	15.658	#NUM!	13.3692	12.7739	#NUM!	#NUM!	#NUM!	#NUM!	#NUM!	#NUM!	#NUM!	#NUM!	#NUM!	#NUM!	#NUM!	#NUM!	12.4522	#NUM!	14.4652
Socs3	40567.9	17791.5	24356.2	0	0	0	0	0	0	29932	26186.1	34991.3	0	0	0	18803.2	21437.4	22167.7	O35718	14.8694	14.6765	15.0947	14.1987	14.3878	14.4362	15.308	14.1189	14.572	#NUM!	#NUM!	#NUM!	#NUM!	#NUM!	#NUM!	#NUM!	#NUM!	#NUM!	14.6663	#NUM!	#NUM!	14.8802	#NUM!	14.3409
Hnrnph1	92906.2	92604.6	92662.8	86036.3	87513	91361.7	88397.3	96253.5	85461.1	91784.7	97346.8	91622.6	87765.7	89317.5	78886.5	158918	166767	184011	O35737	16.486	16.5708	16.4834	17.2779	17.3475	17.4894	16.5035	16.4988	16.4997	16.3927	16.4172	16.4793	16.4317	16.5546	16.383	16.4214	16.4467	16.2675	16.5007	16.4297	16.4564	16.5134	16.3785	17.3716
Chil3	62890.3	39412.4	36061.9	4970.92	13982.4	4799.59	5893.98	10300.2	6314.38	68480.4	54714.4	56706.4	181448	200001	298431	62317.9	58879	75003.5	O35744	16.0634	15.7396	15.7912	15.9274	15.8455	16.1947	15.9405	15.2664	15.1382	12.2793	13.7713	12.2287	12.525	13.3304	12.6244	17.4692	17.6096	18.187	15.4484	12.7598	12.8266	15.8648	17.7553	15.9892
Api5	30805.2	30499.2	27714.1	205004	224174	171708	207743	188277	181334	33600.9	32998.2	35843.6	183910	182813	184356	56436.9	57593.8	66918	O35841	15.0362	15.0101	15.1294	15.7844	15.8136	16.0301	14.9109	14.8965	14.7583	17.6453	17.7743	17.3896	17.6644	17.5225	17.4683	17.4886	17.48	17.4921	14.8552	17.6031	17.5517	15.0586	17.4869	15.876
Bcat2	603402	583054	597026	571914	577225	581427	551184	607931	698964	560495	606315	630202	496130	492811	561385	294404	332862	253619	O35855	19.0963	19.2097	19.2655	18.1674	18.3446	17.9523	19.2028	19.1533	19.1874	19.1254	19.1388	19.1492	19.0722	19.2135	19.4149	18.9204	18.9107	19.0986	19.1812	19.1378	19.2335	19.1905	18.9766	18.1548
Timm44	191507	179695	185347	177094	159342	156955	150090	166271	177216	206498	187761	199512	132260	134028	150126	81548.8	90999.1	79007.5	O35857	17.6558	17.5185	17.6061	16.3154	16.4736	16.2697	17.547	17.4552	17.4999	17.4342	17.2818	17.26	17.1955	17.3432	17.4352	17.013	17.0322	17.1958	17.5007	17.3253	17.3246	17.5935	17.0803	16.3529
Cops5	34471	39580.8	41251.6	30944.9	35458.9	34444.3	42092	34538.8	35510	36125.4	36637.6	35936.1	35230.1	33054.7	32545.1	39699.7	39286.2	43885	O35864	15.1407	15.161	15.1331	15.2768	15.2617	15.4214	15.0731	15.2725	15.3322	14.9174	15.1139	15.072	15.3613	15.0759	15.1159	15.1045	15.0126	14.9902	15.2259	15.0344	15.1844	15.145	15.0357	15.32
Calu	78963.8	78581.4	69260.8	86465.2	67445.3	79308.1	65295.2	58432	69250.2	82517.4	68055.8	81632.5	81813.1	90380.5	88583.1	189379	210373	225772	O35887	16.3324	16.0544	16.3169	17.5309	17.6826	17.7845	16.2689	16.2619	16.0798	16.3998	16.0414	16.2752	15.9947	15.8345	16.0795	16.32	16.4637	16.4347	16.2035	16.2388	15.9696	16.2346	16.4062	17.666
Sp100	14676.5	7534.71	14010	22813.1	24147.4	27474.1	20637.8	27344.5	23702.9	17266.7	20446.6	22191.6	24392.3	17823.3	30615.4	24345.6	33602.7	35019.2	O35892	14.0757	14.3196	14.4377	14.5714	15.0363	15.0959	13.8412	12.8793	13.7742	14.4776	14.5596	14.7458	14.333	14.739	14.5328	14.5741	14.1215	14.902	13.4982	14.5943	14.5349	14.2777	14.5325	14.9012
Lsm2	15139.4	16154.7	15701.9	0	0	0	0	0	0	15104.1	29242.8	22897.7	0	0	0	28492.1	32822.1	43378.1	O35900	13.8826	14.8358	14.4829	14.7983	15.0024	15.4047	13.886	13.9797	13.9386	#NUM!	#NUM!	#NUM!	#NUM!	#NUM!	#NUM!	#NUM!	#NUM!	#NUM!	13.9348	#NUM!	#NUM!	14.4005	#NUM!	15.0684
Ctnnd2	12031.8	23149.2	21646.6	0	0	0	0	0	0	21606.1	24490.4	23080.3	0	0	0	6588.49	13940.1	4110.35	O35927	14.3991	14.5799	14.4944	12.6857	13.7669	12.005	13.5546	14.4987	14.4019	#NUM!	#NUM!	#NUM!	#NUM!	#NUM!	#NUM!	#NUM!	#NUM!	#NUM!	14.1517	#NUM!	#NUM!	14.4912	#NUM!	12.8192
Gp1ba	0	6963.62	0	42389.4	44367.5	40267.3	57835.2	6756.64	28496.5	57155.6	47737.8	56025.2	38385.9	36982.5	59332.4	67814.3	33887.8	38864.2	O35930	15.8026	15.5428	15.7738	16.0493	15.0485	15.2462	#NUM!	12.7656	#NUM!	15.3714	15.4372	15.2973	15.8197	12.7221	14.7985	15.2283	15.1746	15.8565	#NUM!	15.3687	14.4467	15.7064	15.4198	15.448
Fxn	96921.7	103853	98049.7	80578.8	71589.6	77999.5	68138.8	69703.9	67596	90412.6	87560.8	84360	60269.5	68734.1	71964.1	44900.6	46746	37525.3	O35943	16.4642	16.418	16.3643	15.4544	15.5126	15.1956	16.5645	16.6642	16.5812	16.2981	16.1275	16.2512	16.0562	16.089	16.0447	15.8791	16.0687	16.135	16.6033	16.2256	16.0633	16.4155	16.0276	15.3875
Psmb10	40506.9	32352.3	26824.1	83424.3	65644.6	76435.1	49972.4	74632.4	62733.2	35484.1	20921.4	14424.2	50011.2	48507.8	46788.9	36565.4	39195.7	43757.8	O35955	15.1149	14.3527	13.8162	15.1582	15.2584	15.4173	15.3059	14.9816	14.7112	16.3482	16.0024	16.2219	15.6088	16.1875	15.9369	15.61	15.5659	15.5139	14.9996	16.1908	15.9111	14.4279	15.5633	15.278
Mrpl23	91297.3	94991.4	102711	88348.7	81144.8	83198.4	75339.6	89026.8	90392.9	107322	104013	105184	73356.6	71852.6	81279.4	58596	60233.5	50062.6	O35972	16.7116	16.6664	16.6826	15.8385	15.8783	15.6114	16.4783	16.5355	16.6482	16.4309	16.3082	16.3443	16.2011	16.442	16.4639	16.1626	16.1328	16.3106	16.554	16.3611	16.369	16.6869	16.202	15.7761
Cavin1	701592	660161	668951	597424	602103	565046	563434	643300	693864	740142	745297	675363	502564	517846	546152	420703	450642	416299	O54724	19.4974	19.5075	19.3653	18.6824	18.7816	18.6673	19.4203	19.3325	19.3515	19.1884	19.1997	19.108	19.1039	19.2951	19.4043	18.9389	18.9822	19.0589	19.3681	19.1654	19.2678	19.4567	18.9934	18.7104
Ddost	109486	106639	119355	116327	110942	118814	109135	106478	105053	153706	135276	133376	121042	114097	133536	345881	324536	389981	O54734	17.2298	17.0455	17.0251	18.3999	18.308	18.573	16.7404	16.7024	16.8649	16.8278	16.7594	16.8583	16.7358	16.7002	16.6808	16.8851	16.7999	17.0269	16.7692	16.8152	16.7056	17.1002	16.904	18.427
Ap3d1	8346.15	12041.1	11862.2	0	0	0	0	0	0	20319.1	28157.7	17177.7	0	0	0	22364.4	20742.5	26391.7	O54774	14.3105	14.7812	14.0682	14.4489	14.3403	14.6878	13.0269	13.5557	13.5341	#NUM!	#NUM!	#NUM!	#NUM!	#NUM!	#NUM!	#NUM!	#NUM!	#NUM!	13.3722	#NUM!	#NUM!	14.3867	#NUM!	14.4923
Srpk2	14914.1	16621.9	20809	12747	15586.6	29616.6	14601	14778.5	20691.6	11510.6	11175.2	9597.2	10430.8	13618.2	11910.6	13365.9	16025.3	16123.7	O54781	13.4907	13.448	13.2284	13.7063	13.9681	13.9769	13.8644	14.0208	14.3449	13.6379	13.928	14.8541	13.8338	13.8512	14.3368	13.3486	13.7333	13.54	14.0767	14.14	14.0072	13.389	13.5406	13.8837
Aqp7	14798.5	15253.8	13890.4	6754.4	7379.76	8518.32	9698.38	8403.05	7611.35	12220.2	13221.2	11718	6594.55	9366.09	6995.27	3561.73	4010.4	2890.83	O54794	13.577	13.6906	13.5164	11.7984	11.9695	11.4973	13.8532	13.8969	13.7618	12.7216	12.8494	13.0564	13.2435	13.0367	12.8939	12.6871	13.1932	12.7722	13.8373	12.8758	13.0581	13.5947	12.8842	11.7551
Il16	0	6176.43	2325.08	4888.39	6274.02	4265.88	4264.67	6637.17	4147.03	13437.8	4572.07	5672.14	7230.16	6460.87	8929.97	11003.4	13465.7	14024.2	O54824	13.714	12.1586	12.4697	13.4257	13.717	13.7756	#NUM!	12.5926	11.1831	12.2551	12.6152	12.0586	12.0582	12.6964	12.0179	12.8198	12.6575	13.1244	#NUM!	12.3096	12.2575	12.7808	12.8673	13.6394
Bysl	5871.31	5024.98	7151.36	0	0	0	0	0	0	4669.04	7590.74	4798.78	0	0	0	16608.9	12304.3	23165.9	O54825	12.1889	12.89	12.2285	14.0197	13.5869	14.4997	12.5195	12.2949	12.804	#NUM!	#NUM!	#NUM!	#NUM!	#NUM!	#NUM!	#NUM!	#NUM!	#NUM!	12.5395	#NUM!	#NUM!	12.4358	#NUM!	14.0354
Gucy1b1	11353.4	12399.7	12666.3	8617.52	9984.98	9483.57	9093.37	7438.78	7273.47	17966.5	18118.2	10987.2	10176.9	10304.1	10597.8	8168.33	13339.4	6186.67	O54865	14.133	14.1452	13.4235	12.9958	13.7034	12.5949	13.4708	13.598	13.6287	13.0731	13.2855	13.2112	13.1506	12.8608	12.8284	13.313	13.3309	13.3715	13.5659	13.1899	12.9466	13.9006	13.3385	13.0981
Hmgb3	14770.1	22223.1	24150.2	18934.2	25409.8	26143.6	23123.6	24033.7	17020.9	17441.2	19331.3	19788.8	18737.8	17033	14865.7	13441.6	15032.4	12821.2	O54879	14.0902	14.2387	14.2724	13.7144	13.8758	13.6462	13.8504	14.4398	14.5597	14.2087	14.6331	14.6742	14.4971	14.5528	14.055	14.1937	14.056	13.8597	14.2833	14.5053	14.3683	14.2004	14.0365	13.7455
Itgb3	484.046	2890.64	1386.1	12065.3	15058	17741.8	31749.3	3247.14	15122.2	25013.3	5337.16	16710.4	27484.4	10221.2	17927.2	29720.5	15079	20626.4	O54890	14.6104	12.3819	14.0285	14.8592	13.8803	14.3322	8.919	11.4972	10.4368	13.5586	13.8782	14.1149	14.9544	11.665	13.8844	14.7463	13.3193	14.1299	10.2843	13.8506	13.5013	13.6736	14.0652	14.3572
NA	29100.8	27590.8	27147.5	23640.4	21360.1	21305.3	23323.4	28202.9	25334.2	22554.4	20558.8	21719.8	21672.7	21578.9	22361.9	13423.8	15062.4	11949.5	O54901	14.4611	14.3275	14.4067	13.7125	13.8787	13.5447	14.8288	14.7519	14.7285	14.529	14.3826	14.3789	14.5095	14.7836	14.6288	14.4036	14.3973	14.4488	14.7697	14.4302	14.6406	14.3984	14.4166	13.7119
Pakap	48497	46426.6	47476.6	42875	35779.9	29952.3	40968.4	44128.7	48756.1	48420.5	52286.1	50032.8	56079	74493.2	53864.9	93464.9	102294	103494	O54931	15.5633	15.6741	15.6106	16.5121	16.6424	16.6592	15.5656	15.5027	15.5349	15.3878	15.1269	14.8704	15.3222	15.4294	15.5733	15.7752	16.1848	15.7171	15.5344	15.1284	15.4417	15.616	15.8923	16.6046
Smarce1	50383.5	78696.3	74324.2	0	0	0	0	0	0	58310.2	72879.6	56769.7	0	0	0	164731	111312	119979	O54941	15.8315	16.1532	15.7928	17.3298	16.7642	16.8724	15.6207	16.264	16.1815	#NUM!	#NUM!	#NUM!	#NUM!	#NUM!	#NUM!	#NUM!	#NUM!	#NUM!	16.0221	#NUM!	#NUM!	15.9258	#NUM!	16.9888
Dnajb6	40332.3	37923.1	39345.8	26396.5	26151.8	21191.5	27091	28271	34717.8	29562.7	35494.9	27742.1	21693.2	26242.2	26633.4	22453.2	25068	20799.3	O54946	14.8515	15.1153	14.7598	14.4546	14.6136	14.3442	15.2996	15.2108	15.2639	14.6881	14.6746	14.3712	14.7255	14.787	15.0834	14.405	14.6796	14.701	15.2581	14.578	14.8653	14.9089	14.5952	14.4708
Prkag1	44967.9	37527.2	47523.1	31621.2	34282.3	36453.5	38725.5	35520.2	37645.7	48512	49548.6	48623.9	32416.1	37065.9	28640.5	34459.8	37991.2	37948.7	O54950	15.5661	15.5966	15.5694	15.0726	15.2134	15.2118	15.4566	15.1956	15.5363	14.9486	15.0652	15.1538	15.241	15.1164	15.2002	14.9844	15.1778	14.8058	15.3962	15.0559	15.1858	15.5773	14.9893	15.1659
Banf1	60838.2	60507	59809.8	54169.6	57728.3	52817.2	60811.2	60014.8	64118.8	83028	76196.4	76287.5	61401.5	66692	73028.6	113302	132185	141894	O54962	16.3413	16.2174	16.2192	16.7898	17.0122	17.1145	15.8927	15.8848	15.8681	15.7252	15.817	15.6887	15.8921	15.873	15.9685	15.906	16.0252	16.1562	15.8819	15.7436	15.9112	16.2593	16.0291	16.9722
Get3	63275.8	62517.6	67353.1	28101.9	27398	33882.4	34866.5	33569.3	36116.4	62068.4	67925.1	59525.2	36570.7	38310.3	18559.6	87711.4	80571.1	87191.3	O54984	15.9216	16.0517	15.8612	16.4205	16.298	16.4119	15.9494	15.932	16.0395	14.7784	14.7418	15.0483	15.0896	15.0349	15.1404	15.1584	15.2254	14.1799	15.9736	14.8561	15.0883	15.9448	14.8546	16.3768
Slk	11647.4	12130.2	10615.8	7451.94	8826.79	7308.41	8453.74	8225.87	5203.37	9437.65	10315.7	10940.7	9573.04	11248	8540.88	17746.5	19869.4	16789.2	O54988	13.2042	13.3325	13.4174	14.1152	14.2783	14.0352	13.5077	13.5663	13.3739	12.8634	13.1077	12.8353	13.0454	13.006	12.3452	13.2248	13.4574	13.0602	13.4827	12.9355	12.7989	13.3181	13.2474	14.1429
Fkbp7	10567.3	1656.65	7425.54	0	0	0	0	0	0	8466.15	8033.42	5206.13	0	0	0	17005.5	14461.6	20311.6	O54998	13.0475	12.9718	12.346	14.0537	13.8199	14.31	13.3673	10.6941	12.8583	#NUM!	#NUM!	#NUM!	#NUM!	#NUM!	#NUM!	#NUM!	#NUM!	#NUM!	12.3065	#NUM!	#NUM!	12.7884	#NUM!	14.0612
Bnip3	17502.4	18267.5	23342.7	16193.5	20558.2	14874.8	12348.8	15882.6	17489.7	23501.1	28779	19083.7	19095.1	10996.5	13278.5	5190.82	4545.26	4775.98	O55003	14.5204	14.8127	14.22	12.3417	12.1501	12.2216	14.0953	14.157	14.5107	13.9831	14.3274	13.8606	13.5921	13.9552	14.0942	14.2209	13.4248	13.6968	14.2543	14.057	13.8805	14.5177	13.7808	12.2378
Trappc3	61058.4	57660.7	62668.3	49050.8	50328	52761.2	53385.3	52440.8	55236	71431.8	87336.3	64241.7	51969.5	45532.2	52758.5	56375.6	66765.5	63776.5	O55013	16.1243	16.4143	15.9712	15.7828	16.0268	15.9607	15.8979	15.8153	15.9354	15.582	15.6191	15.6872	15.7042	15.6784	15.7533	15.6654	15.4746	15.6871	15.8829	15.6294	15.712	16.1699	15.609	15.9234
Pgrmc1	17163.3	20591.1	26664.7	31256.9	30963.8	33349.5	26779.8	20211.4	36901.9	29393.8	28124	23035.3	21646.7	28250.4	26151.8	36499.7	59702.5	39120.3	O55022	14.8432	14.7795	14.4916	15.1556	15.8655	15.2556	14.067	14.3297	14.7026	14.9319	14.9183	15.0254	14.7089	14.3029	15.1714	14.4019	14.786	14.6746	14.3665	14.9585	14.7277	14.7048	14.6208	15.4256
NA	54894.7	67413.9	66370.2	45822.4	47824	50129.7	55971.5	42535.7	36790.6	50850.4	59426.2	64388	46410.2	44201	37709	99302.7	89453.1	81596.8	O55023	15.634	15.8588	15.9745	16.5995	16.4488	16.3162	15.7444	16.0408	16.0182	15.4838	15.5454	15.6134	15.7724	15.3764	15.167	15.5022	15.4318	15.2026	15.9345	15.5475	15.4386	15.8224	15.3789	16.4549
Entpd2	35763.2	34578.9	38134.9	24483.1	26744.5	33115.2	25185.3	31754	33613.9	32792.1	39181.9	41483.3	29628	21338	29308.7	16797.2	26029.2	18391.3	O55026	15.0011	15.2579	15.3402	14.0359	14.6678	14.1667	15.1262	15.0776	15.2188	14.5795	14.707	15.0152	14.6203	14.9546	15.0368	14.8547	14.3811	14.839	15.1409	14.7672	14.8706	15.1997	14.6916	14.2902
Bckdk	48735.1	55426.3	50448.8	55481.4	50134.5	45772.8	49119.4	64325.9	64826.2	50615.7	54287.2	56335.1	48674.4	41885.1	52341.1	25282.1	25828.2	21684.1	O55028	15.6273	15.7283	15.7817	14.6258	14.6567	14.4043	15.5727	15.7583	15.6225	15.7597	15.6135	15.4822	15.584	15.9731	15.9843	15.5709	15.3541	15.6757	15.6512	15.6185	15.8471	15.7125	15.5336	14.5623
Copb2	107070	110153	133110	87702	77183	80991.2	103523	80539.5	88655.1	126223	123123	134474	102452	98782.5	99580.8	293593	272834	343545	O55029	16.9456	16.9097	17.037	18.1635	18.0577	18.3901	16.7082	16.7491	17.0223	16.4203	16.236	16.3055	16.6596	16.2974	16.4359	16.6446	16.592	16.6036	16.8265	16.3206	16.4643	16.9641	16.6134	18.2038
Nck2	13963.2	15802.4	17510.3	13092	15272.9	11535.4	14196.8	13298.6	15896	10917.8	16837.5	15288.2	12948.6	15104.8	15878.1	22109	20808.5	18932	O55033	13.4144	14.0394	13.9001	14.4323	14.3449	14.2085	13.7693	13.9479	14.0959	13.6764	13.8987	13.4938	13.7933	13.699	13.9564	13.6605	13.8827	13.9548	13.9377	13.6896	13.8162	13.7846	13.8327	14.3286
Snca	2847.33	6365.87	6240.81	3917.62	8889.41	9729.89	16839.5	6910.38	9742.73	10501.1	12773.8	10740.5	15626.5	20585.6	10628.3	20715.2	6871.95	9235.12	O55042	13.3583	13.6409	13.3908	14.3384	12.7465	13.1729	11.4754	12.6361	12.6075	11.9358	13.1179	13.2482	14.0396	12.7545	13.2501	13.9317	14.3293	13.3756	12.2397	12.7673	13.3481	13.4633	13.8789	13.4193
Pde6d	4528.72	5122.74	7312.07	0	0	0	0	0	0	15590.8	19867.8	18209.7	0	0	0	7754.94	9566.06	13885.6	O55057	13.9284	14.2781	14.1524	12.9209	13.2237	13.7613	12.1449	12.3227	12.8361	#NUM!	#NUM!	#NUM!	#NUM!	#NUM!	#NUM!	#NUM!	#NUM!	#NUM!	12.4346	#NUM!	#NUM!	14.1197	#NUM!	13.302
Tpmt	7572.94	1439.44	4417.35	2218.43	3730.32	4074.55	4485.62	2542.39	1708.96	3314.86	4970.24	4040.94	442.078	1850.81	916.516	4745.11	2625.73	1543.42	O55060	11.6947	12.2791	11.9805	12.2122	11.3585	10.5919	12.8866	10.4913	12.109	11.1153	11.8651	11.9924	12.1311	11.312	10.7389	8.78816	10.8539	9.84002	11.829	11.6576	11.394	11.9848	9.82737	11.3875
Stk10	0	3691.31	0	0	0	0	0	0	0	7377.15	7847.92	5972.33	0	0	0	21468.9	19270.7	25300.4	O55098	12.8488	12.9381	12.5441	14.39	14.2341	14.6269	#NUM!	11.8499	#NUM!	#NUM!	#NUM!	#NUM!	#NUM!	#NUM!	#NUM!	#NUM!	#NUM!	#NUM!	#NUM!	#NUM!	#NUM!	12.777	#NUM!	14.417
Syngr1	9151.6	27910.7	26636.6	26620.5	19206.7	22660.8	21305.3	29944	43755.3	11894.8	23101.7	21387	11404.4	7622.38	19005.9	25470	20019.7	20163.2	O55100	13.538	14.4957	14.3844	14.6365	14.2891	14.2994	13.1598	14.7685	14.7011	14.7002	14.2293	14.4679	14.3789	14.87	15.4172	13.4773	12.896	14.2142	14.2098	14.4658	14.8887	14.1394	13.5292	14.4084
Strn	16464.2	17475.6	17861.3	14762.4	18582.6	15370.9	12874.8	15914.1	14753.7	17715.8	18318.7	15425.1	19440	21134.9	15828.3	28145	24988.9	29423.8	O55106	14.1128	14.161	13.913	14.7806	14.609	14.8447	14.007	14.0931	14.1246	13.8496	14.1817	13.9079	13.6523	13.958	13.8488	14.2467	14.3673	13.9502	14.0749	13.9797	13.8197	14.0623	14.1881	14.7448
Dsg2	129601	139527	120803	129388	110204	111730	110399	106961	117484	79036.3	89189.8	82814.4	83886.2	79142.7	79802.5	44463.9	64109.5	45504.2	O55111	16.2702	16.4446	16.3376	15.4403	15.9683	15.4737	16.9837	17.0902	16.8823	16.9813	16.7498	16.7697	16.7524	16.7067	16.8421	16.3561	16.2722	16.2841	16.9854	16.8336	16.7671	16.3508	16.3042	15.6274
NA	2.30566e+06	2.63893e+06	2.28519e+06	2.34923e+06	2.42697e+06	2.32757e+06	2.1916e+06	2.3573e+06	2.83466e+06	2.39996e+06	2.59192e+06	2.41198e+06	2.16947e+06	2.11804e+06	2.62051e+06	2.06569e+06	2.2657e+06	2.1354e+06	O55126	21.1946	21.3056	21.2018	20.9782	21.1115	21.0261	21.1367	21.3315	21.1239	21.1638	21.2107	21.1504	21.0636	21.1687	21.4347	21.0489	21.0143	21.3214	21.1974	21.175	21.2223	21.234	21.1282	21.0386
Sap18	13878.7	11515.4	9053.92	165.93	472.635	291.794	0	1455.44	1663.02	12481.3	8826.72	14562.7	527.85	0	0	19144.7	21285.3	21793.7	O55128	13.6075	13.1077	13.83	14.2247	14.3776	14.4116	13.7606	13.4913	13.1443	7.37443	8.88458	8.1888	#NUM!	10.5072	10.6996	9.04398	#NUM!	#NUM!	13.4654	8.14927	#NUM!	13.515	#NUM!	14.338
Septin7	83788.4	83504.5	86649.6	72365.9	70102.4	72486.1	79281.5	73809.4	56056.4	80399.3	84286.3	85774.8	80450.5	72564.7	75307.6	150663	160498	167769	O55131	16.2949	16.363	16.3883	17.201	17.2922	17.3561	16.3545	16.3496	16.4029	16.143	16.0972	16.1454	16.2747	16.1715	15.7746	16.2958	16.147	16.2005	16.369	16.1285	16.0736	16.3487	16.2144	17.2831
Eif6	118421	121032	121632	34624.3	34382.9	29708.1	40708.3	30774.5	25536.2	128428	123710	148029	43275.7	51862	20451.7	465381	443471	473917	O55135	16.9706	16.9166	17.1755	18.8281	18.7585	18.8543	16.8536	16.885	16.8922	15.0795	15.0694	14.8586	15.313	14.9094	14.6403	15.4013	15.6624	14.3199	16.8769	15.0025	14.9542	17.0209	15.1279	18.8136
Acot1	891764	924514	1.014e+06	881934	1.13004e+06	911009	978714	1.09425e+06	1.17747e+06	1.04195e+06	1.17824e+06	1.05878e+06	813840	821103	801768	565772	612171	523204	O55137	19.9909	20.1682	20.014	19.1099	19.2236	18.997	19.7663	19.8183	19.9516	19.7503	20.1079	19.7971	19.9005	20.0615	20.1673	19.6344	19.6472	19.6128	19.8454	19.8851	20.0431	20.0577	19.6315	19.1101
Rpl35a	111544	99633.1	111465	152012	150126	155589	123542	101639	132221	117461	129384	120567	117118	144339	106718	174807	189247	212465	O55142	16.8418	16.9813	16.8795	17.4154	17.5299	17.6969	16.7673	16.6043	16.7662	17.2138	17.1958	17.2474	16.9146	16.6331	17.0126	16.8376	17.1391	16.7034	16.7126	17.219	16.8534	16.9009	16.8934	17.5474
Atp2a2	5.99173e+06	5.53264e+06	6.03833e+06	6.41046e+06	6.19089e+06	6.4527e+06	5.86468e+06	5.84208e+06	6.02575e+06	6.16098e+06	5.88707e+06	6.1855e+06	5.97158e+06	6.21717e+06	5.95468e+06	5.95679e+06	5.70051e+06	5.87129e+06	O55143	22.5547	22.4891	22.5605	22.5061	22.4427	22.4852	22.5145	22.3995	22.5257	22.612	22.5617	22.6215	22.4836	22.4781	22.5227	22.5097	22.5678	22.5056	22.4799	22.5984	22.4948	22.5348	22.5277	22.478
Cd59a	37163.5	37412.7	43734.3	40183.4	9222.01	0	10702.1	7707.2	6517.5	4535.04	5000.53	6305.64	35099.6	33152.7	36645.7	19385.4	0	0	O55186	12.1469	12.2879	12.6224	14.2427	#NUM!	#NUM!	15.1816	15.1912	15.4165	15.2943	13.1709	#NUM!	13.3856	12.912	12.6701	15.0992	15.0168	15.1614	15.2631	#NUM!	12.9892	12.3524	15.0925	#NUM!
Supt5	3042.84	5692.62	7498.96	3932.92	1854.65	3144.93	3040.55	4968.19	4791.41	4167.85	6871.17	5082.6	2867.67	4429.69	3550.6	9807.52	9209.37	10628.1	O55201	12.0251	12.7463	12.3113	13.2597	13.1689	13.3756	11.5712	12.4749	12.8725	11.9414	10.8569	11.6188	11.5701	12.2785	12.2262	11.4857	12.113	11.7938	12.3062	11.4724	12.025	12.3609	11.7975	13.2681
Ilk	119386	143655	131107	116131	126949	114401	139863	114962	114970	134115	134684	133062	119015	118753	106993	138555	140603	139245	O55222	17.0331	17.0392	17.0217	17.0801	17.1013	17.0873	16.8653	17.1322	17.0004	16.8254	16.9539	16.8037	17.0937	16.8108	16.8109	16.8608	16.8576	16.7072	16.9993	16.861	16.9051	17.0314	16.8085	17.0895
Psmb5	79613.9	94203.2	89116.3	58600.6	61309.9	59364.2	60630	64167.7	55720.6	80218.6	88705.7	74981.3	55815.3	58364.9	49559	104448	95696.4	90243.8	O55234	16.2916	16.4367	16.1942	16.6724	16.5462	16.4615	16.2807	16.5235	16.4434	15.8386	15.9038	15.8573	15.8877	15.9696	15.7659	15.7684	15.8328	15.5969	16.4159	15.8666	15.8744	16.3075	15.7327	16.56
Ninj1	1445.19	951.313	3312.96	0	0	0	0	0	0	1029.54	0	1010.87	0	0	0	6208.09	4880.85	3669.79	O70131	10.0078	#NUM!	9.98138	12.5999	12.2529	11.8415	10.497	9.89378	11.6939	#NUM!	#NUM!	#NUM!	#NUM!	#NUM!	#NUM!	#NUM!	#NUM!	#NUM!	10.6949	#NUM!	#NUM!	#NUM!	#NUM!	12.2314
Dhx9	60986	54795.1	56294.8	51753.3	43971.5	47476.3	43961.9	48056.9	50999.3	59493.3	61454.8	54535.9	49364.2	52927.8	56204	115514	111453	129239	O70133	15.8604	15.9072	15.7349	16.8177	16.7661	16.9797	15.8962	15.7418	15.7807	15.6594	15.4243	15.5349	15.424	15.5525	15.6382	15.5912	15.6917	15.7784	15.8062	15.5395	15.5382	15.8342	15.6871	16.8545
Pkig	28254.9	25461.8	25565.5	10366.6	29688.7	27994	0	30274.4	19927.3	18498.4	20324.4	23302.9	32720.2	26338.6	18601.6	26489.8	28287.3	19194.3	O70139	14.1751	14.3109	14.5082	14.6931	14.7879	14.2284	14.7862	14.636	14.6419	13.3397	14.8576	14.7728	#NUM!	14.8858	14.2825	14.9979	14.6849	14.1831	14.6881	14.3234	#NUM!	14.3314	14.622	14.5698
Ncf2	0	55.6279	0	6282.82	4376.75	0	0	0	0	5743.36	8313.96	140.266	41506.4	21868.5	37838.4	32856.6	26485.6	38633.5	O70145	12.4877	13.0213	7.13202	15.0039	14.6929	15.2376	#NUM!	5.79774	#NUM!	12.6172	12.0956	#NUM!	#NUM!	#NUM!	#NUM!	15.341	14.4166	15.2076	#NUM!	#NUM!	#NUM!	10.8803	14.9884	14.9781
Dpm1	19752	20248.3	22605.6	25759.3	22729.1	19796.4	21846.8	24431.7	20083.8	20519.9	16096.9	21770.5	24066.8	22050.8	29963.2	31349.9	30769.6	32996.2	O70152	14.3247	13.9745	14.4101	14.9362	14.9092	15.01	14.2697	14.3055	14.4644	14.6528	14.4723	14.273	14.4151	14.5765	14.2937	14.5548	14.4285	14.8709	14.3465	14.466	14.4284	14.2364	14.6181	14.9518
Pip4k2a	0	4958.69	0	0	0	0	0	0	0	25916.8	35712.2	2372.78	0	0	0	14384	13019.1	14611.9	O70172	14.6616	15.1241	11.2124	13.8122	13.6683	13.8349	#NUM!	12.2757	#NUM!	#NUM!	#NUM!	#NUM!	#NUM!	#NUM!	#NUM!	#NUM!	#NUM!	#NUM!	#NUM!	#NUM!	#NUM!	13.666	#NUM!	13.7718
Eif3d	52387.7	49904.4	54633.2	37803.7	39162.6	36141.6	32936.1	34941.3	37022.6	44427.2	43817.5	48341	30747.5	31593.2	32358.4	70267.5	63800.7	73954.3	O70194	15.4392	15.4192	15.561	16.1006	15.9613	16.1743	15.6769	15.6069	15.7375	15.2062	15.2572	15.1414	15.0074	15.0926	15.1761	14.9082	14.9473	14.9819	15.6738	15.2016	15.092	15.4731	14.9458	16.0787
Pdlim3	4386.03	5546.69	6213.89	4220.9	5230.89	4573.64	3435.23	5967.56	13010	3131.43	5703.2	1949.84	4515.1	5406.23	3386.8	9959.39	17702.9	15286.8	O70209	11.6126	12.4776	10.9291	13.2818	14.1117	13.9	12.0987	12.4374	12.6013	12.0433	12.3528	12.1591	11.7462	12.5429	13.6673	12.1405	12.4004	11.7257	12.3791	12.1851	12.6522	11.6731	12.0889	13.7645
Pgam2	1.45334e+06	1.76705e+06	1.88648e+06	1.47294e+06	1.95644e+06	1.65248e+06	2.17133e+06	1.71526e+06	1.2725e+06	1.63418e+06	1.64618e+06	1.61947e+06	1.4982e+06	1.37702e+06	835114	1.87835e+06	1.91124e+06	1.32091e+06	O70250	20.6401	20.6507	20.6271	20.841	20.8661	20.3331	20.4709	20.7529	20.8473	20.4903	20.8998	20.6562	21.0502	20.71	20.2792	20.5148	20.3931	19.6716	20.6904	20.6821	20.6798	20.6393	20.1932	20.6801
Eef1b2	108269	136400	143672	115417	125518	120078	129126	142995	117881	125235	127842	136390	127299	102049	123429	236045	216430	241157	O70251	16.9343	16.964	17.0574	17.8487	17.7235	17.8796	16.7243	17.0575	17.1324	16.8165	16.9375	16.8736	16.9784	17.1256	16.847	16.9579	16.6389	16.9133	16.9714	16.8759	16.9837	16.9852	16.8367	17.8173
Hmox2	41452.6	32317.4	36812.5	20732.8	19691.6	17988.2	21895	25577.4	24394.1	41777.1	39393.8	41200.6	18140	20358.3	24622.4	37455.7	38234.7	40618.3	O70252	15.3504	15.2657	15.3304	15.1929	15.2226	15.3098	15.3392	14.98	15.1679	14.3396	14.2653	14.1348	14.4183	14.6426	14.5742	14.1469	14.3133	14.5877	15.1624	14.2466	14.545	15.3155	14.3493	15.2418
Atxn2	9474.81	8572.5	7556.31	9366.29	8874.25	6794.19	7644.8	8667.4	12289.5	6271.25	9312.62	6498.6	3674.46	3276.18	4268.98	5237.99	5838.74	2632.22	O70305	12.6145	13.185	12.6659	12.3548	12.5114	11.3621	13.2099	13.0655	12.8835	13.1933	13.1154	12.7301	12.9003	13.0814	13.5851	11.8433	11.6778	12.0597	13.0529	13.0129	13.1889	12.8218	11.8603	12.0761
Itgb5	1988.28	2873.47	2509.7	0	0	0	0	0	0	3994.8	6529.06	5072.19	0	0	0	5884.83	8769.45	8655.87	O70309	11.9639	12.6727	12.3084	12.5228	13.0983	13.0795	10.9573	11.4886	11.2933	#NUM!	#NUM!	#NUM!	#NUM!	#NUM!	#NUM!	#NUM!	#NUM!	#NUM!	11.2464	#NUM!	#NUM!	12.315	#NUM!	12.9002
Nmt1	26476.1	25072.9	27410.3	14991.4	12943.6	13355.3	12123.1	13722.2	10744.4	19034.8	21289.6	21366.1	12552.4	13334.5	12128.3	37852.8	41132.4	39824.1	O70310	14.2163	14.3779	14.383	15.2081	15.328	15.2814	14.6924	14.6138	14.7424	13.8718	13.6599	13.7051	13.5655	13.7442	13.3913	13.6157	13.7029	13.5661	14.6829	13.7456	13.567	14.3257	13.6282	15.2725
Epb41l2	53695.1	58356.9	60674.9	26299.7	29849.9	25353.3	26812	28939.3	28176.9	61753.4	63135	57364.3	28798.6	34952.6	30575.1	109121	121347	130153	O70318	15.9142	15.9462	15.8079	16.7356	16.8888	16.9899	15.7125	15.8326	15.8888	14.6828	14.8654	14.6299	14.7106	14.8207	14.7822	14.8137	15.0931	14.9001	15.8113	14.726	14.7712	15.8894	14.9356	16.8714
Gpx4	159400	166247	164490	127425	136423	131931	142086	122499	126795	165231	156283	166417	127497	117437	139368	125299	130088	123550	O70325	17.3341	17.2538	17.3444	16.935	16.9891	16.9147	17.2823	17.343	17.3276	16.9593	17.0577	17.0094	17.1164	16.9024	16.9521	16.9601	16.8415	17.0885	17.3176	17.0088	16.9903	17.3108	16.9634	16.9463
NA	9193.2	7568.44	10180.3	21595.6	27531.9	22391.7	32257	21392.7	25354.4	16663.8	19934.1	19999.2	73781	93256.1	83060.7	62961.6	63246.9	64270.3	O70362	14.0244	14.2829	14.2877	15.9422	15.9487	15.9719	13.1664	12.8858	13.3135	14.3985	14.7488	14.4507	14.9773	14.3848	14.63	16.171	16.5089	16.3419	13.1219	14.5326	14.664	14.1983	16.3406	15.9543
Ctss	0	14922.7	30509.2	0	0	0	0	0	0	8146.62	5736.38	18506.2	0	0	0	11946.1	14135.1	15120.3	O70370	12.992	12.4859	14.1757	13.5443	13.787	13.8842	#NUM!	13.8652	14.897	#NUM!	#NUM!	#NUM!	#NUM!	#NUM!	#NUM!	#NUM!	#NUM!	#NUM!	#NUM!	#NUM!	#NUM!	13.2179	#NUM!	13.7385
NA	76544.6	77013.8	80571	95216.8	81432.8	74344.2	81426.2	81384.6	84479.3	76830.8	89666.7	90886.7	145722	176076	149533	181519	183367	160484	O70373	16.2294	16.4523	16.4718	17.4698	17.4844	17.2921	16.224	16.2328	16.298	16.5389	16.3133	16.1819	16.3132	16.3125	16.3663	17.1529	17.4258	17.1901	16.2516	16.3447	16.3307	16.3845	17.2563	17.4154
Emc8	23998	9454.7	24611.9	27085.2	26410.1	23051.4	21868.5	19013.4	19275	22367.9	24603.2	33694.2	27568.6	33379.7	30512.2	37917.3	21954.9	33218.8	O70378	14.4491	14.5866	15.0402	15.2106	14.4223	15.0197	14.5506	13.2068	14.5871	14.7252	14.6888	14.4926	14.4166	14.2147	14.2344	14.7507	15.0267	14.8971	14.1148	14.6355	14.2886	14.692	14.8915	14.8842
Pdlim1	139998	159454	174477	140174	132336	143757	143564	141011	129933	144162	167704	148615	132508	130474	106528	221547	220403	209032	O70400	17.1373	17.3556	17.1812	17.7573	17.7498	17.6734	17.095	17.2828	17.4127	17.0969	17.0138	17.1333	17.1313	17.1054	16.9874	17.0157	16.9934	16.7009	17.2635	17.0813	17.0747	17.2247	16.9033	17.7268
Vamp8	15513.9	19870.2	19952.9	18605.6	17146.9	16185.6	20167.9	13955	16424	24464.7	19671.5	23264.3	24439	22727	23535	48315	47496	48338.2	O70404	14.5784	14.2638	14.5058	15.5602	15.5355	15.5609	13.9213	14.2783	14.2843	14.1834	14.0657	13.9824	14.2998	13.7685	14.0035	14.5769	14.4721	14.5225	14.1613	14.0772	14.0239	14.4494	14.5238	15.5522
Aoc3	39945.3	32806.5	36665.1	23104.6	26262	22500.9	20908.7	22876	30263.7	34652.8	35988.3	36057	23284	18278.7	23209.3	23487.6	26358.6	26674.3	O70423	15.0807	15.1352	15.138	14.5196	14.686	14.7032	15.2857	15.0017	15.1621	14.4959	14.6807	14.4577	14.3518	14.4815	14.8853	14.5071	14.1579	14.5024	15.1499	14.5448	14.5729	15.118	14.3891	14.6363
Fhl2	1.54259e+06	1.37056e+06	1.50035e+06	1.10673e+06	1.04986e+06	1.07367e+06	1.09537e+06	1.0592e+06	937769	1.30669e+06	1.30106e+06	1.39647e+06	874871	868822	849857	825562	918498	696131	O70433	20.3175	20.3113	20.4133	19.655	19.8089	19.409	20.5569	20.3863	20.5169	20.0779	20.0018	20.0341	20.063	20.0145	19.8389	19.7387	19.7287	19.6969	20.4867	20.0379	19.9721	20.3474	19.7214	19.6243
Psma3	108947	121848	116881	90898.9	86975	93878.8	88530	76701.6	71076.2	91269.6	100387	88671.6	85387.6	85639.8	73749.3	143806	144522	143729	O70435	16.4778	16.6152	16.4362	17.1338	17.1409	17.133	16.7333	16.8947	16.8347	16.472	16.4083	16.5185	16.4339	16.227	16.1171	16.3817	16.386	16.1703	16.8209	16.4663	16.2593	16.5097	16.3127	17.1359
NA	28829.8	41460.8	36099.1	34438.8	34675.8	31895.8	33957.9	28080	30115	32827.4	27010.8	34014	33907.1	36942.1	38435	45616.8	45475.8	50590.8	O70439	15.0026	14.7212	15.0538	15.4773	15.4728	15.6266	14.8153	15.3395	15.1397	15.0717	15.0816	14.9611	15.0515	14.7773	14.8782	15.0493	15.173	15.2301	15.0981	15.0382	14.9023	14.9259	15.1508	15.5256
NA	6.10039e+06	6.31748e+06	6.27232e+06	4.8364e+06	4.64996e+06	4.30444e+06	4.5813e+06	4.24034e+06	4.61303e+06	5.85712e+06	5.27491e+06	5.78804e+06	4.09316e+06	4.09736e+06	4.07066e+06	5.29045e+06	5.34661e+06	5.35342e+06	O70468	22.4818	22.3307	22.4646	22.335	22.3502	22.352	22.5405	22.5909	22.5806	22.2055	22.1488	22.0374	22.1273	22.0157	22.1373	21.9648	21.9663	21.9568	22.5707	22.1306	22.0935	22.4257	21.9626	22.3457
Ugdh	0	0	14389.1	0	0	0	0	0	0	29862.4	13650.1	5156.79	0	0	0	197275	163148	198489	O70475	14.866	13.7366	12.3323	17.5898	17.3158	17.5987	#NUM!	#NUM!	13.8127	#NUM!	#NUM!	#NUM!	#NUM!	#NUM!	#NUM!	#NUM!	#NUM!	#NUM!	#NUM!	#NUM!	#NUM!	13.645	#NUM!	17.5015
NA	47448.8	58408.6	56480.5	48261.6	44576.1	47963.6	51644	41099.8	35789.1	60219.6	60717.2	63388.9	41864.1	46369.8	44012.5	119518	115877	116082	O70492	15.8779	15.8898	15.9519	16.8669	16.8222	16.8248	15.5341	15.8339	15.7855	15.5586	15.444	15.5497	15.6563	15.3268	15.1272	15.3534	15.5009	15.4256	15.7178	15.5174	15.3701	15.9066	15.4267	16.838
Hsd17b12	89387.5	94309.9	119144	21402.3	22925.3	15328.3	26576	21436.9	25279.2	127966	83610.5	117624	25395.6	23149.5	28223.6	219514	212620	256901	O70503	16.9654	16.3514	16.8438	17.744	17.6979	17.9709	16.4478	16.5251	16.8623	14.3855	14.4847	13.9039	14.6978	14.3878	14.6257	14.6323	14.4987	14.7846	16.6118	14.258	14.5704	16.7202	14.6385	17.8042
Tcap	652476	687349	706251	1.00757e+06	913436	898144	1.17235e+06	1.17188e+06	1.09042e+06	489152	614743	641148	1.16207e+06	1.17973e+06	1.17972e+06	302054	337751	257469	O70548	18.8999	19.2296	19.2903	18.2044	18.3656	17.974	19.3156	19.3907	19.4298	19.9424	19.8009	19.7766	20.161	20.1604	20.0564	20.1483	20.17	20.17	19.3787	19.84	20.1259	19.1399	20.1628	18.1814
Diaph2	0	3758.6	2713.89	0	0	0	0	0	0	4022.29	5224.33	7003.88	0	0	0	9067.18	2730.47	5630.91	O70566	11.9738	12.351	12.7739	13.1464	11.4149	12.4592	#NUM!	11.876	11.4061	#NUM!	#NUM!	#NUM!	#NUM!	#NUM!	#NUM!	#NUM!	#NUM!	#NUM!	#NUM!	#NUM!	#NUM!	12.3663	#NUM!	12.3402
Pdk4	181638	193096	219386	86879.7	121625	113558	164886	196455	171528	233684	315182	206188	232772	178982	286824	51678.7	81584.4	65774.8	O70571	17.8342	18.2658	17.6536	15.6573	16.316	16.0052	17.4707	17.559	17.7431	16.4067	16.8921	16.7931	17.3311	17.5838	17.3881	17.8286	17.4495	18.1298	17.5909	16.6973	17.4343	17.9179	17.8026	15.9928
Smpd2	55477.9	58241.4	60425.9	50611.3	57648.6	47708.7	49379.2	53900.2	53547.6	49778.2	44983.1	58632.4	38702.1	48151.1	50434.9	36985.8	38838.9	34115.7	O70572	15.6032	15.4571	15.8394	15.1747	15.2452	15.0581	15.7596	15.8298	15.8829	15.6272	15.815	15.542	15.5916	15.718	15.7085	15.2401	15.5553	15.6221	15.8241	15.6614	15.6727	15.6332	15.4725	15.1593
Pfdn2	34647.4	52786.2	62529.6	20217	28834	20043.1	33251.5	29801.8	19846.5	33278.3	38266.6	43462.9	26271.3	21194.3	16887.9	66751.9	64741.1	66203.9	O70591	15.0223	15.2238	15.4075	16.0265	15.9824	16.0146	15.0805	15.6879	15.9323	14.3033	14.8155	14.2908	15.0211	14.8631	14.2766	14.6812	14.3714	14.0437	15.5669	14.4699	14.7203	15.2179	14.3654	16.0078
Rtn2	367313	373588	332548	379537	320010	337681	350980	381958	402273	373292	394830	417394	336326	327250	428988	187009	224318	167978	O70622	18.5099	18.5909	18.6711	17.5128	17.7752	17.3579	18.4867	18.5111	18.3432	18.5339	18.2878	18.3653	18.421	18.5431	18.6178	18.3595	18.32	18.7106	18.447	18.3956	18.5273	18.5906	18.4634	17.5486
Gp9	0	1730.13	0	11311.4	15672.2	16164.3	24461	5504.17	13329.5	26774.6	10564.6	11020.9	20107.8	11439.3	9306.8	16279.9	4903.84	9614.89	O88186	14.7086	13.3669	13.428	13.9908	12.2597	13.2311	#NUM!	10.7567	#NUM!	13.4655	13.9359	13.9805	14.5782	12.4263	13.7023	14.2955	13.4817	13.1841	#NUM!	13.794	13.5689	13.8345	13.6538	13.1605
Col5a1	91948.1	58654.2	77590.1	111728	116751	123550	102883	138627	153945	55130.4	83727.8	65217.2	100875	69876.6	105329	108630	97887.5	109131	O88207	15.7506	16.3534	15.993	16.7291	16.5788	16.7357	16.4885	15.8399	16.2436	16.7696	16.8331	16.9147	16.6506	17.0808	17.2321	16.6222	16.0925	16.6845	16.1907	16.8391	16.9878	16.0323	16.4664	16.6812
Cfdp1	0	4895.43	4985.86	0	0	0	0	0	0	6205.76	4587.87	13057.3	0	0	0	9693.59	8557.24	10534.6	O88271	12.5994	12.1636	13.6726	13.2428	13.0629	13.3628	#NUM!	12.2572	12.2836	#NUM!	#NUM!	#NUM!	#NUM!	#NUM!	#NUM!	#NUM!	#NUM!	#NUM!	#NUM!	#NUM!	#NUM!	12.8119	#NUM!	13.2229
Nid2	207951	216748	217769	201977	193666	189735	180936	200276	218805	168431	204549	192715	148327	144834	158412	179570	197873	207308	O88322	17.3618	17.6421	17.5561	17.4542	17.5942	17.6614	17.6659	17.7257	17.7324	17.6238	17.5632	17.5336	17.4651	17.6116	17.7393	17.1784	17.144	17.2733	17.708	17.5736	17.6053	17.52	17.1986	17.5699
Wdr1	222726	249008	263714	227680	252414	232489	296175	237591	195940	285088	261126	258762	259893	245088	192381	547361	495096	536610	O88342	18.121	17.9944	17.9813	19.0621	18.9173	19.0335	17.7649	17.9258	18.0086	17.7966	17.9454	17.8268	18.1761	17.8581	17.5801	17.9876	17.9029	17.5536	17.8998	17.8563	17.8714	18.0322	17.8147	19.0043
NA	3462.05	6297.36	0	12399	12508.2	8271.41	9640.06	8655.15	12695.7	9499.39	8504.38	8000.21	12795.4	12834.2	13677.6	12220.1	11846.4	11862.6	O88384	13.2136	13.054	12.9658	13.577	13.5322	13.5341	11.7574	12.6205	#NUM!	13.5979	13.6106	13.0139	13.2348	13.0793	13.6321	13.6433	13.6477	13.7395	#NUM!	13.4075	13.3154	13.0778	13.6769	13.5478
Mtx2	158028	173193	161785	219113	195656	200192	195731	220658	243217	154504	169926	167239	172343	164886	200336	76491	81027.7	65843.7	O88441	17.2373	17.3745	17.3516	16.223	16.3061	16.0068	17.2698	17.402	17.3037	17.7413	17.578	17.611	17.5785	17.7515	17.8919	17.3949	17.3311	17.6121	17.3252	17.6434	17.7406	17.3211	17.446	16.1786
NA	5933.55	9110.32	9323.34	14359.2	14296.6	13952.9	13904.1	10556.4	8678.03	8157.9	8372.76	7079.68	15145.8	17301.8	12698.6	20988.6	17780.7	20816.1	O88447	12.994	13.0315	12.7895	14.3573	14.118	14.3454	12.5347	13.1533	13.1866	13.8097	13.8034	13.7683	13.7632	13.3658	13.0832	13.8866	14.0786	13.6324	12.9582	13.7938	13.4041	12.9383	13.8659	14.2736
NA	10459.6	10056.4	10288.5	5151.56	5954.61	3686.71	9206.61	0	7519.5	8277.25	8095.08	11522.4	4101.84	5279.06	6518.83	14903.8	17542.5	13394.8	O88448	13.0149	12.9828	13.4921	13.8634	14.0986	13.7094	13.3525	13.2958	13.3287	12.3308	12.5398	11.8481	13.1685	#NUM!	12.8764	12.0021	12.3661	12.6704	13.3257	12.2396	#NUM!	13.1633	12.3462	13.8904
Capns1	59491	57875	55552	47331.9	55792.3	52946	57146	47196.8	43486.5	53345.7	51927.4	56512.9	61151.9	61864.3	54143	99471.1	99996.6	97096	O88456	15.7031	15.6642	15.7863	16.602	16.6096	16.5671	15.8604	15.8207	15.7616	15.5305	15.7678	15.6922	15.8024	15.5264	15.4083	15.9001	15.9168	15.7245	15.8142	15.6635	15.579	15.7179	15.8471	16.5929
Dync1i2	31152.1	30524.4	32171	61777.2	52994.7	53949.4	55409	57057.8	55995.8	28621.5	28008.5	33144.5	58150.1	65766.6	66215.4	33328.1	30086.6	29306.1	O88487	14.8048	14.7736	15.0165	15.0245	14.8768	14.8389	14.927	14.8977	14.9735	15.9148	15.6936	15.7193	15.7578	15.8001	15.773	15.8275	16.0051	16.0149	14.9327	15.7759	15.777	14.865	15.9491	14.9134
Plin4	273015	282276	271527	202819	178578	188845	142790	164683	146999	188262	227281	209473	155447	158097	147046	162149	172313	119506	O88492	17.5224	17.7941	17.6764	17.307	17.3947	16.8667	18.0586	18.1067	18.0507	17.6298	17.4462	17.5268	17.1235	17.3293	17.1654	17.2461	17.2705	17.1659	18.072	17.5343	17.2061	17.6643	17.2275	17.1895
Ppt1	25355	29014	28249.6	26713	19737	19593.7	21952.7	24692.1	18747.5	28124.4	26236.5	30093.6	23127	23301.2	16793.4	33517.9	43690.5	42199.6	O88531	14.7795	14.6793	14.8772	15.0326	15.415	15.3649	14.63	14.8245	14.7859	14.7053	14.2686	14.2581	14.4221	14.5918	14.1944	14.4973	14.5081	14.0356	14.7468	14.4107	14.4028	14.7787	14.347	15.2709
Cops3	37475.8	38645.1	39394.8	57778.6	67022.9	66034.8	64911	71779.1	66369.3	32453.6	38093.5	39352.4	69691	60209.4	68070.9	51151.3	43735.3	38138.8	O88543	14.9861	15.2173	15.2642	15.6425	15.4165	15.219	15.1937	15.238	15.2657	15.8182	16.0324	16.0109	15.9862	16.1313	16.0182	16.0887	15.8777	16.0547	15.2325	15.9539	16.0452	15.1558	16.007	15.426
Cops4	51688.2	51370.6	55937.2	63615.1	68259.9	63520.6	66426.2	61822.1	57664.6	48557	49726	54067.5	71182.9	64823.4	59273.1	55355.6	64810.9	54736.3	O88544	15.5674	15.6017	15.7225	15.7564	15.9839	15.7402	15.6575	15.6487	15.7715	15.9571	16.0588	15.9549	16.0195	15.9158	15.8154	16.1192	15.9842	15.8551	15.6926	15.9903	15.9169	15.6305	15.9862	15.8269
Cops6	18982.3	24603.4	24823.7	19512	17046.2	17689.7	19255.5	27156.1	16391.1	25034.7	25672.3	26243	21173.5	21172	18066.5	24087.8	26162.1	24232.8	O88545	14.6116	14.6479	14.6796	14.556	14.6752	14.5647	14.2124	14.5866	14.5994	14.2521	14.0572	14.1106	14.233	14.729	14.0006	14.37	14.3699	14.141	14.4661	14.14	14.3209	14.6464	14.2936	14.5986
Hnrnpa2b1	862092	813317	895768	686576	626174	664148	606667	653915	658250	799416	879108	875954	578306	606667	573009	1.69216e+06	1.58969e+06	1.9419e+06	O88569	19.6086	19.7457	19.7405	20.6904	20.6003	20.889	19.7175	19.6335	19.7728	19.3891	19.2562	19.3411	19.2105	19.3187	19.3283	19.1415	19.2105	19.1282	19.7079	19.3288	19.2859	19.6983	19.1601	20.7266
Comt	86393.9	91572.2	96170.9	66646.7	74984.2	71853.7	83878.1	83607.6	73267.6	80938.1	99366.8	90308.7	76969.4	67815	63763.3	119341	116322	100633	O88587	16.3045	16.6005	16.4626	16.8647	16.8278	16.6187	16.3986	16.4826	16.5533	16.0242	16.1943	16.1328	16.356	16.3513	16.1609	16.232	16.0493	15.9604	16.4782	16.1171	16.2894	16.4559	16.0806	16.7704
Gosr1	0	0	0	0	0	0	0	0	0	1432.2	866.331	1059.53	0	0	0	838.072	1127.92	1620.55	O88630	10.484	9.75877	10.0492	9.71093	10.1394	10.6623	#NUM!	#NUM!	#NUM!	#NUM!	#NUM!	#NUM!	#NUM!	#NUM!	#NUM!	#NUM!	#NUM!	#NUM!	#NUM!	#NUM!	#NUM!	10.0973	#NUM!	10.1709
Lamtor3	9431.3	14686.8	13180.6	25260.5	25773	29776.6	21059.8	24486.2	32755.9	22859.1	26505.8	14346.9	25428.5	20743.2	23745	13920.7	12065.5	14407.4	O88653	14.4805	14.694	13.8085	13.7649	13.5586	13.8145	13.2032	13.8422	13.6861	14.6246	14.6536	14.8619	14.3622	14.5797	14.9995	14.6342	14.3403	14.5353	13.5772	14.7134	14.6471	14.3277	14.5033	13.7127
NA	32405.9	37566	36777.3	46568.5	42837.5	34176.6	38822.4	46610.3	58976.7	50383.3	63569.5	57434	54002	51341.2	43780	55183.2	60528.8	52459.7	O88667	15.6207	15.956	15.8096	15.7519	15.8853	15.6789	14.984	15.1971	15.1665	15.5071	15.3866	15.0607	15.2446	15.5084	15.8479	15.7207	15.6478	15.418	15.1159	15.3181	15.5336	15.7954	15.5955	15.7721
Creg1	23783.6	23482.7	23232	14283.5	16141.2	9829.68	15230.9	10816.8	11443	27318.9	22040.9	24914	15959.3	14862.9	16723.4	40324.3	38031.2	47702.3	O88668	14.7376	14.4279	14.6047	15.2994	15.2149	15.5418	14.5377	14.5193	14.5038	13.8021	13.9785	13.2629	13.8947	13.401	13.4822	13.9621	13.8594	14.0296	14.5203	13.6812	13.5926	14.5901	13.9504	15.352
Psmc3	191147	211702	218220	179210	201784	173179	187992	182636	144779	204780	204127	223265	170865	171155	153720	240042	257796	244127	O88685	17.6437	17.6391	17.7684	17.8729	17.9759	17.8973	17.5443	17.6917	17.7354	17.4513	17.6225	17.4019	17.5203	17.4786	17.1435	17.3825	17.3849	17.2299	17.6571	17.4919	17.3808	17.6837	17.3325	17.9154
Clpp	107993	91949.1	100102	90087.6	84796.7	76926.3	85984.7	95660.2	97122.3	97753.3	95189.8	99267.9	75017.8	79805.5	79273	45038.2	52500.5	47179	O88696	16.5769	16.5385	16.599	15.4589	15.68	15.5259	16.7206	16.4885	16.6111	16.459	16.3717	16.2312	16.3918	16.5456	16.5675	16.1949	16.2842	16.2745	16.6067	16.354	16.5016	16.5715	16.2512	15.5549
Ctbp1	83110.1	89046.8	87298.1	74750.5	79479.3	55958.4	77203.3	74746.3	66785.2	81232.9	91522.2	92089.9	77312.9	88902.1	66135.1	133439	132818	138683	O88712	16.3098	16.4818	16.4908	17.0258	17.0191	17.0814	16.3427	16.4423	16.4137	16.1898	16.2783	15.7721	16.2364	16.1897	16.0272	16.2384	16.4399	16.0131	16.3996	16.0801	16.1511	16.4275	16.2305	17.0421
Hsd17b7	6568.44	8085.92	12758.6	11038.6	7629.44	7090.66	9994.12	5634.9	3859.88	9645.21	9500.57	10700.2	5998.21	7691.07	7875.66	6634.96	8782.13	4644.59	O88736	13.2356	13.2138	13.3853	12.6959	13.1004	12.1813	12.6813	12.9812	13.6392	13.4303	12.8974	12.7917	13.2869	12.4602	11.9143	12.5503	12.909	12.9432	13.1006	13.0398	12.5538	13.2782	12.8008	12.6592
Birc6	39446.4	41783.5	53205.9	4624.76	5088.51	4541.66	4098.88	5429.44	5375.72	55979.6	64031.6	55928.3	4867.15	7567.81	4204.26	124932	120398	145416	O88738	15.7726	15.9665	15.7713	16.9308	16.8775	17.1498	15.2676	15.3506	15.6993	12.1752	12.313	12.149	12.001	12.4066	12.3922	12.2489	12.8857	12.0376	15.4392	12.2124	12.2666	15.8368	12.3907	16.986
Tom1	70119.8	85810.6	85839.1	69958.2	66364.2	68013.1	71852.6	69976.1	58908	55735.6	61381.9	57004.5	71620.6	73131.6	62754	88972.8	94860.8	71813.9	O88746	15.7663	15.9055	15.7988	16.4411	16.5335	16.132	16.0975	16.3889	16.3893	16.0942	16.0181	16.0535	16.1328	16.0946	15.8462	16.1281	16.1582	15.9374	16.2919	16.0553	16.0245	15.8235	16.0746	16.3689
F5	0	0	0	6073.78	6723.21	12818.3	14281.8	8911.58	8159.75	12767.3	6029.24	4688.22	25844.9	16596.5	35292.4	20622.2	5078.73	14140.8	O88783	13.6402	12.5578	12.1948	14.3319	12.3103	13.7876	#NUM!	#NUM!	#NUM!	12.5684	12.7149	13.6459	13.8019	13.1215	12.9943	14.6576	14.0186	15.1071	#NUM!	12.9764	13.3059	12.7976	14.5944	13.4766
F11r	54304	50881.5	49219.1	39849.5	39449.5	25843.5	36198.3	46550.9	41538.8	70021.9	51876.6	51114.1	38337.6	28101.6	38973.8	43249.5	52835.9	51631.6	O88792	16.0955	15.6628	15.6414	15.4004	15.6892	15.656	15.7288	15.6349	15.5869	15.2823	15.2677	14.6575	15.1436	15.5065	15.3422	15.2265	14.7784	15.2502	15.6502	15.0692	15.3308	15.7999	15.085	15.5819
Stam2	6283.86	2717.7	1305.94	0	0	0	0	0	0	7666.25	7682.64	6127.86	0	0	0	7857.42	4213.8	6746.52	O88811	12.9043	12.9074	12.5812	12.9398	12.0409	12.7199	12.6174	11.4082	10.3509	#NUM!	#NUM!	#NUM!	#NUM!	#NUM!	#NUM!	#NUM!	#NUM!	#NUM!	11.4588	#NUM!	#NUM!	12.7976	#NUM!	12.5669
Idh1	2.94164e+06	3.46285e+06	3.78472e+06	77158.9	94142.8	77759.8	100195	83271.9	65304.4	3.16313e+06	3.14462e+06	3.27166e+06	89983.1	80030.6	61309.9	6.9058e+06	6.6833e+06	7.16848e+06	O88844	21.5929	21.5845	21.6416	22.7194	22.6721	22.7732	21.4882	21.7235	21.8518	16.2355	16.5226	16.2467	16.6124	16.3455	15.9949	16.4574	16.2883	15.9038	21.6878	16.3349	16.3176	21.6063	16.2165	22.7216
Apaf1	0	0	0	0	0	0	0	0	0	1851.12	0	1507.12	0	0	0	3580.87	8988.45	5500.75	O88879	10.8542	#NUM!	10.5576	11.8061	13.1339	12.4254	#NUM!	#NUM!	#NUM!	#NUM!	#NUM!	#NUM!	#NUM!	#NUM!	#NUM!	#NUM!	#NUM!	#NUM!	#NUM!	#NUM!	#NUM!	#NUM!	#NUM!	12.4551
F10	50786.9	37259.9	42573.7	205601	303036	250701	353761	322063	330118	246478	278916	265500	4.26582e+06	5.15994e+06	4.24184e+06	1.00251e+06	549839	894130	O88947	17.9111	18.0895	18.0183	19.9352	19.0686	19.7701	15.6322	15.1853	15.3777	17.6495	18.2091	17.9356	18.4324	18.297	18.3326	22.0244	22.2989	22.0163	15.3984	17.9314	18.354	18.0063	22.1132	19.5913
Lin7c	44105.4	47963.3	40330.6	31782.8	28255.5	30100.7	27703.2	28652.1	27694.5	38275	42607.4	37149.4	31303.9	26492.6	30907.4	31517.6	33348.6	34815.5	O88952	15.2241	15.3788	15.1811	14.9439	15.0253	15.0874	15.4287	15.5496	15.2996	14.956	14.7862	14.8775	14.7578	14.8064	14.7573	14.9341	14.6933	14.9157	15.426	14.8732	14.7738	15.2613	14.8477	15.0189
Gnpda1	20772.4	17414.6	22726.8	18002.5	19831.8	18036	18487.3	17464.2	19381	22765.2	25932.1	23728.9	17240.8	19255.5	14814.7	51501.3	35753.6	52306.1	O88958	14.4745	14.6625	14.5344	15.6523	15.1258	15.6747	14.3424	14.088	14.4721	14.1359	14.2755	14.1386	14.1742	14.0921	14.2424	14.0735	14.233	13.8547	14.3008	14.1833	14.1696	14.5571	14.0538	15.4843
Yme1l1	35032.8	31233.1	32068.6	63527.5	50253.2	50013.6	51448.3	53614.9	65016.5	25150	34956.1	32251	36064.3	45321.8	36884.4	22730.8	28457.7	27365.7	O88967	14.6183	15.0933	14.9771	14.4724	14.7965	14.7401	15.0964	14.9308	14.9689	15.9551	15.6169	15.61	15.6508	15.7103	15.9885	15.1383	15.4679	15.1707	14.9987	15.7274	15.7832	14.8962	15.259	14.6697
Stx8	24785.3	24787.6	23623.1	13574.1	12928.1	7202.52	8240.57	12512.4	13739.2	21641.9	25382.2	27071.2	13589.8	18680.9	19238.5	24747.6	24297.1	25558.2	O88983	14.4015	14.6315	14.7245	14.595	14.5685	14.6415	14.5972	14.5973	14.5279	13.7286	13.6582	12.8143	13.0085	13.6111	13.746	13.7302	14.1893	14.2317	14.5741	13.4004	13.4552	14.5858	14.0504	14.6017
Gcat	26101.3	21601.7	20211.4	7989.12	11544.8	9847.51	9390	9108.19	14653.4	34053.7	33946	33089.6	6510.17	6844.95	11169	9206.32	13547.6	7462.06	O88986	15.0555	15.051	15.0141	13.1684	13.7257	12.8654	14.6718	14.3989	14.3029	12.9638	13.495	13.2655	13.1969	13.1529	13.8389	12.6685	12.7408	13.4472	14.4579	13.2414	13.3963	15.0402	12.9522	13.2532
Actn3	0	0	0	0	0	0	0	0	0	992.062	3339.46	769.921	0	0	0	0	0	5289.77	O88990	9.95429	11.7054	9.58857	#NUM!	#NUM!	12.369	#NUM!	#NUM!	#NUM!	#NUM!	#NUM!	#NUM!	#NUM!	#NUM!	#NUM!	#NUM!	#NUM!	#NUM!	#NUM!	#NUM!	#NUM!	10.4161	#NUM!	#NUM!
Lgmn	23934.2	23677.7	20749	10433.8	16849.9	17016.3	18738.3	12671.4	10540.2	9350.55	13946.4	16451.8	20482.2	23669.8	19635.2	188582	246097	323944	O89017	13.1908	13.7676	14.006	17.5248	17.9089	18.3054	14.5468	14.5312	14.3408	13.349	14.0405	14.0546	14.1937	13.6293	13.3636	14.3221	14.5308	14.2612	14.4729	13.8147	13.7289	13.6548	14.3713	17.913
Afm	3971.15	8838.18	9415.49	2035.27	4102.11	1311.22	7044.08	5457.8	3237.05	13769.9	16432.8	14283.1	12599.8	10783.8	8665.42	24621.1	21122	23439.8	O89020	13.7492	14.0043	13.802	14.5876	14.3665	14.5167	11.9553	13.1095	13.2008	10.991	12.0022	10.3567	12.7822	12.4141	11.6605	13.6211	13.3966	13.0811	12.7552	11.1166	12.2856	13.8518	13.3662	14.4902
Tpp1	28120.9	31481.4	29597.7	12042.3	16024.8	10500.2	13174.2	13042.8	19704.6	25816	27980.1	24153.9	11973.5	11188.1	11747.6	17174.9	24030.3	23125	O89023	14.656	14.7721	14.56	14.068	14.5526	14.4972	14.7794	14.9422	14.8532	13.5558	13.968	13.3581	13.6854	13.671	14.2662	13.5476	13.4497	13.5201	14.8583	13.6273	13.8742	14.6627	13.5058	14.3726
Itm2b	8927.88	12901	10631.7	12859.4	16418	15413.5	14297.4	12235.2	14290	14899.9	16058.7	13102.6	16206.1	14957.7	17297	10977.6	18187.8	21135	O89051	13.863	13.9711	13.6776	13.4223	14.1507	14.3673	13.1241	13.6552	13.3761	13.6505	14.003	13.9119	13.8035	13.5788	13.8027	13.9842	13.8686	14.0782	13.3851	13.8551	13.7283	13.8372	13.977	13.9801
Coro1a	19138.1	15623.2	19741.4	25868.8	25856.3	31121	59398.9	19741.2	24711.5	65764.8	45741.5	46868.2	178830	167149	195656	275307	275129	333877	O89053	16.005	15.4812	15.5163	18.0707	18.0697	18.349	14.2242	13.9314	14.2689	14.6589	14.6582	14.9256	15.8581	14.2689	14.5929	17.4482	17.3508	17.578	14.1415	14.7476	14.9067	15.6675	17.459	18.1631
Cope	48830.3	74450.7	64693.4	15317.9	11559.7	13452.7	11204.5	10318.2	19675.9	62142.8	46086.8	59273.7	10331.6	13752.7	12148.3	104997	107743	123745	O89079	15.9233	15.4921	15.8551	16.68	16.7172	16.917	15.5755	16.184	15.9813	13.9029	13.4968	13.7156	13.4518	13.3329	14.2641	13.3348	13.7474	13.5685	15.9136	13.7051	13.6829	15.7568	13.5502	16.7714
Rbm3	15288	8442.23	16513.4	8899.76	15124	4046.71	8111.3	7630.98	15308.7	10525.8	23123.9	22063.4	18064.4	5608.56	17477.7	49571.2	70931.7	74846.4	O89086	13.3616	14.4971	14.4294	15.5972	16.1141	16.1916	13.9001	13.0434	14.0114	13.1196	13.8845	11.9825	12.9857	12.8977	13.9021	14.1409	12.4534	14.0932	13.6516	12.9955	13.2618	14.096	13.5625	15.9677
Cd93	48633.1	52248.9	57209.5	54360.2	50816.1	48389.7	48758.1	59193.6	56771.9	52830.3	56155.7	52954.7	44693	56090.8	38053.9	84155.2	91925.8	98732.2	O89103	15.6891	15.7771	15.6925	16.3608	16.4882	16.5912	15.5697	15.6731	15.804	15.7303	15.633	15.5624	15.5734	15.8532	15.7929	15.4478	15.7755	15.2158	15.6822	15.6419	15.7398	15.7196	15.4797	16.4801
Lancl1	28764.6	33774	36984.3	26197.8	41435.3	40027.6	37333.1	40729.8	29607.3	32729.1	24829.6	27843.2	34974	35079.1	27906.1	19984.4	19321.7	17496	O89112	14.9983	14.5998	14.765	14.2866	14.2379	14.0947	14.812	15.0436	15.1746	14.6772	15.3386	15.2887	15.1882	15.3138	14.8537	15.094	15.0983	14.7683	15.0101	15.1015	15.1185	14.7877	14.9869	14.2064
Vti1a	2863.06	8006.14	3626.29	0	0	0	0	0	0	5364.85	7667.57	5505.57	0	0	0	6670.92	7250.89	6974.53	O89116	12.3893	12.9046	12.4267	12.7037	12.8239	12.7679	11.4833	12.9669	11.8243	#NUM!	#NUM!	#NUM!	#NUM!	#NUM!	#NUM!	#NUM!	#NUM!	#NUM!	12.0915	#NUM!	#NUM!	12.5735	#NUM!	12.7652
Cyct	36235.3	30924.8	31601.3	33832.7	38519.4	50775.9	28015.4	38183.6	38547.3	24378.6	22804.6	18107.5	14559.6	12367.3	13125.7	11547.2	13818.2	11069.1	P00015	14.5733	14.477	14.1443	13.4952	13.7543	13.4342	15.1451	14.9165	14.9477	15.0461	15.2333	15.6319	14.7739	15.2207	15.2343	13.8297	13.5942	13.6801	15.0031	15.3038	15.0763	14.3982	13.7013	13.5613
CYTB	1.29187e+06	1.34344e+06	1.42569e+06	691825	692701	627728	583619	646809	626557	2.8493e+06	2.60837e+06	2.8649e+06	635618	715985	724492	907004	1.53539e+06	1.47273e+06	P00158	21.4422	21.3147	21.4501	19.7907	20.5502	20.4901	20.301	20.3575	20.4432	19.4	19.4019	19.2598	19.1547	19.303	19.2571	19.2778	19.4496	19.4666	20.3673	19.3539	19.2382	21.4023	19.398	20.277
Adh1	70922.2	76231.5	64831.8	64136.9	64745.6	65265.1	74916.7	62725.1	61121.5	62809.1	60059.2	69078.8	75511	74916.7	71653.6	39470.3	48320.6	29177.3	P00329	15.9387	15.8741	16.076	15.2685	15.5604	14.8326	16.1139	16.2181	15.9844	15.9689	15.9825	15.994	16.193	15.9368	15.8994	16.2044	16.193	16.1288	16.1055	15.9818	16.0097	15.9629	16.1754	15.2205
COX1	456179	481076	432415	350020	416170	347662	393902	409327	294484	467893	388855	478880	403805	374423	434313	291613	295119	258006	P00397	18.8358	18.5689	18.8693	18.1537	18.1709	17.977	18.7992	18.8759	18.7221	18.4171	18.6668	18.4073	18.5875	18.6429	18.1678	18.6233	18.5143	18.7284	18.7991	18.4971	18.4661	18.758	18.622	18.1006
COX2	1.12027e+07	1.5499e+07	1.25438e+07	1.19816e+07	1.20668e+07	1.17458e+07	1.0612e+07	1.12573e+07	1.34036e+07	1.45489e+07	1.70603e+07	1.46786e+07	1.13049e+07	1.21669e+07	1.20668e+07	1.30009e+07	1.07017e+07	1.01457e+07	P00405	23.7944	24.0241	23.8072	23.6321	23.3513	23.2744	23.4173	23.8857	23.5805	23.5143	23.5245	23.4856	23.3392	23.4244	23.6761	23.4304	23.5365	23.5245	23.6278	23.5082	23.4799	23.8753	23.4971	23.4193
COX3	157741	141321	127001	100102	82926.9	94051.4	133284	105924	97731	122599	93211.4	131564	139462	117245	93490.1	49146.8	65122.4	49807.9	P00416	16.9036	16.5082	17.0054	15.5848	15.9909	15.6041	17.2672	17.1086	16.9545	16.6111	16.3396	16.5212	17.0241	16.6927	16.5765	17.0895	16.8392	16.5125	17.1101	16.4906	16.7644	16.8057	16.8137	15.7266
Hprt	30638.3	37648.9	37538.6	27388.4	29927.4	25713.7	36671.5	33733.7	27128.3	36394.9	38712.7	38803.7	39043.5	32892.4	29606.5	91517.7	91440.9	105942	P00493	15.1514	15.2405	15.2439	16.4818	16.4806	16.6929	14.903	15.2003	15.1961	14.7413	14.8692	14.6502	15.1624	15.0419	14.7275	15.2528	15.0055	14.8536	15.0998	14.7536	14.9773	15.212	15.0373	16.5517
ATP6	77253.3	82362.2	77063.5	52247.5	47437.3	45331.8	34952.6	28000.5	16640.4	65023	95772.2	56457.3	37915.4	29056.4	33551.3	43299	26743.3	27053	P00848	15.9887	16.5473	15.7849	15.402	14.7069	14.7235	16.2373	16.3297	16.2338	15.6731	15.5337	15.4682	15.0931	14.7732	14.0224	15.2105	14.8266	15.0341	16.2669	15.5583	14.6296	16.107	15.0237	14.9441
Car2	221342	242349	265182	242044	272616	200629	369578	325651	387749	405619	571687	387450	345765	402913	377501	1.91212e+06	512269	595383	P00920	18.6298	19.1249	18.5637	20.8667	18.9665	19.1835	17.7559	17.8867	18.0166	17.8849	18.0565	17.6142	18.4955	18.313	18.5648	18.3994	18.6201	18.5261	17.8864	17.8519	18.4577	18.7728	18.5152	19.6722
C3	137289	195329	202399	109317	152429	127357	214314	197502	125899	400286	396475	372044	1.00594e+06	827040	761170	864875	719408	872782	P01027	18.6107	18.5969	18.5051	19.7221	19.4565	19.7353	17.0669	17.5755	17.6268	16.7382	17.2178	16.9585	17.7094	17.5915	16.9419	19.9401	19.6576	19.5379	17.4231	16.9715	17.4143	18.5709	19.7119	19.6379
C4b	9725.73	16330.9	14229.7	6899.02	9660.23	6858.27	10916.2	9454.37	9256.57	38319.1	35145.6	37721.6	108795	113655	92525	190926	119604	191398	P01029	15.2258	15.1011	15.2031	17.5427	16.8679	17.5462	13.2476	13.9953	13.7966	12.7522	13.2378	12.7436	13.4142	13.2068	13.1763	16.7313	16.7943	16.4976	13.6798	12.9112	13.2657	15.1766	16.6744	17.3189
NA	0	0	0	0	0	0	0	0	0	5378.52	5899.27	2638.32	0	0	0	9287.95	16167.2	17467.3	P01630	12.393	12.5263	11.3654	13.1811	13.9808	14.0924	#NUM!	#NUM!	#NUM!	#NUM!	#NUM!	#NUM!	#NUM!	#NUM!	#NUM!	#NUM!	#NUM!	#NUM!	#NUM!	#NUM!	#NUM!	12.0949	#NUM!	13.7514
NA	6679.91	9874.87	6308.1	1659.46	7737.74	8794.88	12320.5	5994.13	3277.84	30421.7	35457.7	16873.3	29000.7	29948	41527.5	50793.2	35935.9	54217.1	P01631	14.8928	15.1138	14.0425	15.6323	15.1331	15.7265	12.7056	13.2695	12.623	10.6965	12.9177	13.1024	13.5888	12.5493	11.6785	14.8238	14.8702	15.3418	12.866	12.2389	12.6055	14.683	15.0119	15.4973
NA	0	0	0	0	0	0	0	0	0	35090	18559.2	19905.2	0	0	0	25784.9	18966.5	18277.1	P01637	15.0988	14.1798	14.2809	14.6542	14.2112	14.1578	#NUM!	#NUM!	#NUM!	#NUM!	#NUM!	#NUM!	#NUM!	#NUM!	#NUM!	#NUM!	#NUM!	#NUM!	#NUM!	#NUM!	#NUM!	14.5198	#NUM!	14.3411
NA	0	0	0	0	0	0	0	0	0	10699.3	8233.11	0	7891	11082.9	16349.1	30241.7	22401.3	25007.7	P01642	13.3852	13.0072	#NUM!	14.8843	14.4513	14.6101	#NUM!	#NUM!	#NUM!	#NUM!	#NUM!	#NUM!	#NUM!	#NUM!	#NUM!	12.946	13.436	13.9969	#NUM!	#NUM!	#NUM!	#NUM!	13.4597	14.6485
NA	0	9259.7	11461.6	10142.3	0	0	0	3766.34	0	19074.9	30578.2	17677.3	7603.52	6644.75	15408.3	16529.8	23627.5	13142.7	P01654	14.2194	14.9002	14.1096	14.0128	14.5282	13.682	#NUM!	13.1767	13.4845	13.3081	#NUM!	#NUM!	#NUM!	11.8789	#NUM!	12.8925	12.698	13.9114	#NUM!	#NUM!	#NUM!	14.4097	13.1673	14.0743
NA	5980.88	1940.29	2079.57	2302.09	1617.73	1592.58	1576.53	2789.17	4111.4	8123.17	10227.3	12210.7	12457.8	15562.3	14601.6	18753.9	8319.96	17740.9	P01786	12.9878	13.3201	13.5759	14.1949	13.0224	14.1148	12.5461	10.9221	11.0221	11.1687	10.6598	10.6371	10.6225	11.4456	12.0054	13.6048	13.9258	13.8338	11.4968	10.8219	11.3579	13.2946	13.7881	13.7774
Thy1	23539.6	20474.8	23856.5	16692.7	17067.6	18671.1	13923.3	21697.2	13941.2	15231.4	21052.4	26220	17841.3	18231.8	18509.4	58749.8	54734.2	64331.4	P01831	13.8948	14.3617	14.6784	15.8423	15.7402	15.9732	14.5228	14.3216	14.5421	14.0269	14.059	14.1885	13.7652	14.4052	13.7671	14.1229	14.1542	14.176	14.4622	14.0915	13.9792	14.3116	14.151	15.8519
NA	19370.7	18049.8	20295.5	9530.54	10392.5	7629.53	9554.07	9573.02	0	35797.7	28669.4	29333.3	39822.4	37591.5	47489.4	67231.5	46209.5	57536.3	P01837	15.1276	14.8072	14.8403	16.0368	15.4959	15.8122	14.2416	14.1397	14.3089	13.2183	13.3433	12.8974	13.2219	13.2248	#NUM!	15.2813	15.1981	15.5353	14.2301	13.153	#NUM!	14.925	15.3382	15.7816
NA	1765.44	1623.64	0	3286.12	2292.85	0	4723.85	8680.88	4249.35	7354.86	10522.2	6731.8	19953.8	22156.5	20751.1	12980.7	8082.58	10109	P01843	12.8445	13.3611	12.7168	13.6641	12.9806	13.3034	10.7858	10.665	#NUM!	11.6822	11.1629	#NUM!	12.2057	13.0836	12.053	14.2844	14.4354	14.3409	#NUM!	#NUM!	12.4475	12.9741	14.3536	13.316
NA	10957.8	15738.7	14591.9	30805.4	15745.6	11911.9	26523	15026.8	29852.8	21453.3	25143.7	19148.7	40444.1	55283.1	112367	35015.2	32044.8	34988.7	P01864	14.3889	14.6179	14.225	15.0957	14.9678	15.0946	13.4197	13.942	13.8329	14.9109	13.9427	13.5401	14.695	13.8752	14.8656	15.3036	15.7546	16.7779	13.7315	14.1312	14.4786	14.4106	15.9454	15.0527
NA	18334.5	29092.9	40212.8	15977.6	17256.1	19534.5	30427.8	33102.3	29762.6	87038.4	86232.2	87984	88546.1	95610.1	116314	111873	105051	111532	P01867	16.4094	16.3959	16.425	16.7715	16.6807	16.7671	14.1623	14.8284	15.2954	13.9638	14.0748	14.2537	14.8931	15.0146	14.8612	16.4341	16.5449	16.8277	14.762	14.0974	14.923	16.4101	16.6022	16.7398
NA	16828.4	23310.8	27811.1	15500.2	26367.1	6605.21	24137.1	18496.6	21896.8	98579.9	103457	52591.4	58569.9	77650	60548.1	118137	59657.8	89583.1	P01868	16.589	16.6587	15.6825	16.8501	15.8644	16.4509	14.0386	14.5087	14.7634	13.92	14.6865	12.6894	14.559	14.175	14.4184	15.8379	16.2447	15.8858	14.4369	13.7653	14.3841	16.3101	15.9895	16.3885
NA	17260.8	28648.1	30415.4	31221.2	28374.2	24759.9	25610.9	26006.1	53381.6	59605.7	60464.6	62990.4	297705	258047	322183	264676	173323	258537	P01872	15.8632	15.8838	15.9428	18.0139	17.4031	17.98	14.0752	14.8062	14.8925	14.9302	14.7923	14.5957	14.6445	14.6666	15.7041	18.1835	17.9773	18.2975	14.5913	14.7727	15.005	15.8966	18.1528	17.799
NA	25806.7	15162.7	6940.72	14430.1	5428.16	7170.44	4985.15	9355.85	10527.8	29898.9	21840.9	27419.6	28506.4	13317.6	22996.6	58510.8	26423.7	55255	P01878	14.8678	14.4147	14.7429	15.8364	14.6895	15.7538	14.6555	13.8882	12.7609	13.8168	12.4062	12.8078	12.2834	13.1917	13.3619	14.799	13.701	14.4891	13.7682	13.0103	12.9457	14.6752	14.3297	15.4266
B2m	26971.6	32560.9	28504.7	59969.5	71414.7	76054.3	63310.8	54668.8	57817.4	44290.6	52970.4	54209.3	119259	152379	135770	82418.1	74354.1	94970.1	P01887	15.4347	15.6929	15.7263	16.3307	16.1821	16.5352	14.7192	14.9909	14.7989	15.8719	16.1239	16.2147	15.9502	15.7384	15.8192	16.8637	17.2173	17.0508	14.8363	16.0702	15.8359	15.618	17.0439	16.3493
H2-Q10	73117.9	98525.5	79853.1	10078.4	11861.1	7653.92	12538.5	9561.14	8296.79	264165	197020	280322	45618.2	66506.5	67664.3	485387	283292	350748	P01898	18.0111	17.588	18.0967	18.8888	18.1119	18.4201	16.1579	16.5882	16.2851	13.299	13.534	12.902	13.6141	13.223	13.0183	15.4773	16.0212	16.0461	16.3437	13.245	13.2851	17.8986	15.8482	18.4736
H2-D1	61699.7	61418.7	47000.3	43613.4	40295.8	41843	32327.2	33980.9	33240	67794.9	69910.1	62903.7	60617	60438.5	64565.3	177499	171823	192016	P01899	16.0489	16.0932	15.9409	17.4375	17.3906	17.5509	15.913	15.9064	15.5204	15.4125	15.2983	15.3527	14.9805	15.0524	15.0206	15.8874	15.8832	15.9785	15.7799	15.3545	15.0178	16.0277	15.9164	17.4596
H2-K1	11926.8	12543.6	10655.6	10902.9	7142.58	10515.7	8999.01	5105.73	7634.45	14584	12039.9	11347.1	12532.5	13681.8	15549	24134.5	28199.4	30786.1	P01901	13.8321	13.5555	13.47	14.5588	14.7834	14.91	13.5419	13.6147	13.3793	13.4124	12.8022	13.3603	13.1356	12.3179	12.8983	13.6134	13.74	13.9245	13.512	13.1916	12.7839	13.6192	13.7593	14.7507
NA	1.76381e+07	1.84636e+07	2.3226e+07	1.86397e+07	2.09202e+07	1.78716e+07	2.81555e+07	2.62792e+07	3.04144e+07	2.97388e+07	3.81345e+07	2.62652e+07	2.10171e+07	2.63762e+07	2.09202e+07	5.60835e+07	4.34916e+07	5.61099e+07	P01942	24.8258	25.1846	24.6466	25.7411	25.3742	25.7418	24.0722	24.1382	24.4692	24.1519	24.3184	24.0912	24.7469	24.6474	24.8582	24.3251	24.6527	24.3184	24.2265	24.1871	24.7509	24.8857	24.4321	25.619
Hbb-b1	3.74174e+07	3.76506e+07	3.78048e+07	2.80176e+07	3.6741e+07	2.77289e+07	5.32178e+07	3.67378e+07	4.11554e+07	5.51081e+07	8.95029e+07	5.51835e+07	5.32033e+07	5.32178e+07	4.12488e+07	8.95029e+07	8.95029e+07	8.95029e+07	P02088	25.7158	26.4154	25.7177	26.4154	26.4154	26.4154	25.1572	25.1662	25.1721	24.7398	25.1309	24.7249	25.6654	25.1308	25.2946	25.665	25.6654	25.2979	25.1651	24.8652	25.3636	25.9496	25.5428	26.4154
Hbb-bs	3.74174e+07	3.76506e+07	3.78048e+07	2.80176e+07	3.6741e+07	2.77289e+07	5.32178e+07	3.67378e+07	4.11554e+07	5.51081e+07	8.95029e+07	5.51835e+07	5.32033e+07	5.32178e+07	4.12488e+07	8.95029e+07	8.95029e+07	8.95029e+07	P02088	25.7158	26.4154	25.7177	26.4154	26.4154	26.4154	25.1572	25.1662	25.1721	24.7398	25.1309	24.7249	25.6654	25.1308	25.2946	25.665	25.6654	25.2979	25.1651	24.8652	25.3636	25.9496	25.5428	26.4154
Hbb-bt	3.74174e+07	3.76506e+07	3.78048e+07	2.80176e+07	3.6741e+07	2.77289e+07	5.32178e+07	3.67378e+07	4.11554e+07	5.51081e+07	8.95029e+07	5.51835e+07	5.32033e+07	5.32178e+07	4.12488e+07	8.95029e+07	8.95029e+07	8.95029e+07	P02088	25.7158	26.4154	25.7177	26.4154	26.4154	26.4154	25.1572	25.1662	25.1721	24.7398	25.1309	24.7249	25.6654	25.1308	25.2946	25.665	25.6654	25.2979	25.1651	24.8652	25.3636	25.9496	25.5428	26.4154
Hbb-b2	1.88596e+06	993238	1.38882e+06	2.05734e+06	1.59305e+06	1.44263e+06	1.51727e+06	948433	1.18523e+06	1.25931e+06	2.45357e+06	1.28206e+06	1.17862e+06	987731	1.19826e+06	7.46058e+06	3.8904e+06	4.17308e+06	P02089	20.2642	21.2265	20.29	22.8309	21.8915	21.9927	20.8469	19.9218	20.4054	20.9723	20.6034	20.4603	20.533	19.8552	20.1767	20.1687	19.9138	20.1925	20.3914	20.6787	20.1883	20.5936	20.0916	22.2383
Hbb-y	13368.5	12413.6	10770.7	5235.16	7817.58	7029.87	9330.59	4390.41	0	22003.7	25358.4	20320.2	11460.1	12501.5	16331.2	65927.3	29435	31966.6	P02104	14.4255	14.6302	14.3106	16.0086	14.8452	14.9643	13.7066	13.5996	13.3948	12.354	12.9325	12.7793	13.1878	12.1001	#NUM!	13.4843	13.6098	13.9953	13.567	12.6886	#NUM!	14.4554	13.6965	15.2727
NA	1.97727e+06	1.92042e+06	2.26318e+06	2.73013e+06	3.46307e+06	2.89337e+06	3.63942e+06	3.27608e+06	3.58638e+06	2.68513e+06	3.01058e+06	2.69541e+06	3.57226e+06	2.91269e+06	3.68217e+06	4.09578e+06	4.96986e+06	6.45725e+06	P02301	21.3566	21.5216	21.3621	21.9657	22.2448	22.6225	20.9151	20.873	21.1099	21.3805	21.7236	21.4643	21.7953	21.6435	21.7741	21.7684	21.4739	21.8121	20.966	21.5228	21.7376	21.4134	21.6848	22.2777
Col4a1	59544.6	68764.4	67113.9	91756.5	90687.9	115092	58975.6	69283	67456.2	30792.6	47574.1	43156.4	57821	50766.9	45178.4	43128.1	60577.8	59048.2	P02463	14.9103	15.5379	15.3973	15.3963	15.8865	15.8496	15.8617	16.0694	16.0343	16.4855	16.4686	16.8124	15.8478	16.0802	16.0417	15.8193	15.6316	15.4633	15.9885	16.5889	15.9899	15.2818	15.6381	15.7108
NA	443698	468964	465974	613959	555597	551752	468775	581024	614960	415980	444672	405657	494217	503364	555597	341143	376442	356508	P02468	18.6662	18.7624	18.6299	18.38	18.5221	18.4436	18.7592	18.8391	18.8299	19.2278	19.0837	19.0737	18.8385	19.1482	19.2301	18.9148	18.9412	19.0837	18.8094	19.1284	19.0723	18.6861	18.9799	18.4486
Lamb1	588773	616681	675953	462611	439865	428082	367689	445844	490787	608387	655970	566314	368999	382171	461497	562289	609456	617231	P02469	19.2146	19.3233	19.1112	19.101	19.2172	19.2354	19.1674	19.2342	19.3666	18.8194	18.7467	18.7075	18.4881	18.7662	18.9047	18.4933	18.5439	18.816	19.256	18.7579	18.7197	19.2164	18.6177	19.1845
Krt10	294799	363027	855369	114150	263365	87251.5	117643	115905	84930.2	155982	157710	183454	151860	137993	213603	196392	178027	131053	P02535	17.251	17.2669	17.4851	17.5834	17.4417	16.9998	18.1694	18.4697	19.7062	16.8006	18.0067	16.4129	16.8441	16.8226	16.374	17.2124	17.0742	17.7046	18.7818	17.0734	16.6802	17.3343	17.3304	17.3416
Mt2	0	0	0	0	944.099	60.4672	2665.02	655.163	922.098	942.358	4503.64	3132.64	25518.9	7001.22	5039.91	25097.1	13164.3	4846.52	P02798	9.88013	12.1369	11.6132	14.6152	13.6843	12.2427	#NUM!	#NUM!	#NUM!	#NUM!	9.88279	5.91808	11.3799	9.35571	9.84878	14.6393	12.7734	12.2992	#NUM!	#NUM!	10.1948	11.2101	13.2373	13.5141
Mt1	3566.62	13233.8	13311.7	10062.1	7353.88	7471.53	10507.2	9238.85	6416.25	16025.9	17804.9	19976.4	25817.2	18401.5	10764.9	1409.04	11429.9	8216.73	P02802	13.9681	14.12	14.286	10.4605	13.4805	13.0043	11.8003	13.6919	13.7004	13.2966	12.8443	12.8672	13.3591	13.1735	12.6475	14.656	14.1675	13.3941	13.0642	13.0027	13.06	14.1247	14.0725	12.3151
ND1	873692	829348	938428	653464	569706	560937	588146	674360	671322	1.0264e+06	1.00865e+06	986905	547430	528912	631062	531711	615051	571063	P03888	19.9692	19.944	19.9126	19.0203	19.2303	19.1233	19.7368	19.6616	19.8399	19.3177	19.1199	19.0975	19.1658	19.3632	19.3566	19.0623	19.0127	19.2674	19.7461	19.1784	19.2952	19.9419	19.1141	19.1246
ND2	102766	70091.3	81678.4	89174.5	72928.5	39150.8	67727.5	84766.9	89017.4	133530	55567.2	118079	30898.4	22228.6	45433.1	39126.7	64220.1	41506.4	P03893	17.0268	15.7619	16.8494	15.2559	15.9707	15.341	16.649	16.0969	16.3177	16.4443	16.1542	15.2568	16.0475	16.3712	16.4418	14.9152	14.4401	15.4715	16.3545	15.9518	16.2868	16.546	14.9423	15.5225
ND3	2.57073e+06	2.45285e+06	2.40439e+06	2.47936e+06	2.24561e+06	2.36947e+06	2.28266e+06	2.03434e+06	2.11021e+06	2.10228e+06	2.32192e+06	2.43281e+06	2.95567e+06	3.09341e+06	2.81523e+06	2.308e+06	2.88989e+06	2.74468e+06	P03899	21.0035	21.1469	21.2142	21.1382	21.4626	21.3882	21.2937	21.226	21.1972	21.2415	21.0987	21.1761	21.1223	20.9561	21.009	21.4951	21.5608	21.4248	21.239	21.1721	21.0291	21.1215	21.4935	21.3297
ND4L	17392.6	18368.1	15956.2	0	0	0	0	0	0	14042.2	27103.2	5040.87	0	0	0	8042.85	10032.6	34494.4	P03903	13.7775	14.7262	12.2995	12.9735	13.2924	15.0741	14.0862	14.1649	13.9618	#NUM!	#NUM!	#NUM!	#NUM!	#NUM!	#NUM!	#NUM!	#NUM!	#NUM!	14.071	#NUM!	#NUM!	13.601	#NUM!	13.78
ND4	270898	279416	275971	274339	242279	298467	245088	274339	324920	295298	317819	317850	241086	226136	247187	137721	160232	128581	P03911	18.1718	18.2778	18.278	17.0714	17.2898	16.9723	18.0474	18.0921	18.0742	18.0656	17.8863	18.1872	17.9029	18.0656	18.3097	17.8792	17.7868	17.9152	18.0712	18.0464	18.0928	18.2425	17.8604	17.1112
ND5	606235	568553	593643	468371	417882	392258	439500	448175	484783	730304	739782	704042	395195	437771	457128	307470	385390	320736	P03921	19.4781	19.4967	19.4253	18.2301	18.556	18.291	19.2095	19.1169	19.1792	18.8373	18.6727	18.5814	18.7455	18.7737	18.887	18.5922	18.7398	18.8022	19.1686	18.6972	18.8021	19.4667	18.7114	18.359
ATP8	950111	852440	927538	849708	825842	852916	901602	934706	884091	867797	884096	939489	789842	784617	789394	401963	541225	413600	P03930	19.727	19.7538	19.8415	18.6167	19.0459	18.6579	19.8577	19.7012	19.823	19.6966	19.6555	19.702	19.7821	19.8342	19.7538	19.5912	19.5816	19.5904	19.794	19.6847	19.79	19.7741	19.5877	18.7735
Cfd	5348.38	9741.48	8278.41	25227.6	15530.2	28525.4	49194.5	17934.8	10940.8	19741.7	22870.7	17659.4	67342.7	64556.9	51392.6	25927.4	21603.7	27893	P03953	14.269	14.4812	14.1081	14.6622	14.399	14.7676	12.3849	13.2499	13.0151	14.6227	13.9228	14.8	15.5862	14.1305	13.4174	16.0392	15.9783	15.6493	12.8833	14.4485	14.378	14.2861	15.8889	14.6096
NA	1207.4	4728.86	8342.56	3350.8	8137.41	3490.75	13970.4	20356.6	15971.6	22527.6	29609.4	14628.8	38878.6	31259.2	56545.6	21980.6	36051	41590.7	P03987	14.4594	14.8538	13.8365	14.4239	15.1378	15.344	10.2377	12.2073	13.0263	11.7103	12.9904	11.7693	13.7701	14.3132	13.9632	15.2467	14.932	15.7871	11.8237	12.1567	14.0155	14.3832	15.3219	14.9686
Krt1	168405	157841	191141	137305	874847	37118.9	113249	133729	112150	90513	130132	94509.1	112375	122675	414548	89761.2	58387.4	74177.3	P04104	16.4658	16.9896	16.5282	16.4538	15.8334	16.1787	17.3616	17.2681	17.5443	17.067	19.7387	15.1799	16.7891	17.029	16.7751	16.778	16.9045	18.6612	17.3913	17.3285	16.8644	16.6612	17.4479	16.1553
Fabp4	1.71094e+06	1.6636e+06	1.70416e+06	1.493e+06	1.65936e+06	1.5837e+06	1.68609e+06	1.63542e+06	1.46735e+06	1.84447e+06	1.85568e+06	1.63187e+06	1.44976e+06	1.40514e+06	1.43024e+06	1.5288e+06	1.92375e+06	1.48156e+06	P04117	20.8148	20.8235	20.6381	20.544	20.8755	20.4987	20.7064	20.6659	20.7006	20.5098	20.6622	20.5949	20.6853	20.6412	20.4848	20.4674	20.4223	20.4478	20.691	20.5889	20.6038	20.7588	20.4458	20.6394
NA	12721.7	20615.3	23134.9	65511.6	78105.4	56012.2	136152	118008	68642	36359.6	37149	34133	314122	268807	240856	65257.5	55413.1	64720.7	P04186	15.15	15.181	15.0589	15.9939	15.7579	15.9819	13.635	14.3314	14.4978	15.9995	16.2531	15.7735	17.0549	16.8485	16.0668	18.261	18.0362	17.8778	14.1547	16.0087	16.6567	15.13	18.0583	15.9112
Mb	4.40041e+06	6.08511e+06	5.50712e+06	4.13257e+06	5.84322e+06	4.41692e+06	6.59857e+06	5.46184e+06	3.3861e+06	4.643e+06	5.1872e+06	4.75362e+06	4.88135e+06	4.27076e+06	2.49159e+06	5.34797e+06	5.5507e+06	3.98831e+06	P04247	22.1466	22.3065	22.1806	22.3506	22.4042	21.9273	22.0692	22.5369	22.3929	21.9786	22.4783	22.0746	22.6537	22.381	21.6912	22.2188	22.0261	21.2486	22.333	22.1772	22.242	22.2112	21.8312	22.2274
Cd74	10983.3	0	4888.55	0	0	0	0	0	0	10054.6	0	0	0	0	0	3713.76	2079.01	2311.41	P04441	13.2956	#NUM!	#NUM!	11.8587	11.0217	11.1746	13.423	#NUM!	12.2552	#NUM!	#NUM!	#NUM!	#NUM!	#NUM!	#NUM!	#NUM!	#NUM!	#NUM!	#NUM!	#NUM!	#NUM!	#NUM!	#NUM!	11.3516
Hbb-bh1	30126.9	33455.4	34699.4	16081.2	18661.3	14921.5	24083	18910.9	26529.7	52523.5	79824	53627.4	24913	30591.5	24071.5	144811	53416.4	71350.6	P04444	15.6807	16.2845	15.7107	17.1438	15.705	16.1226	14.8788	15.03	15.0826	13.9731	14.1878	13.8651	14.5557	14.2069	14.6953	14.6046	14.9008	14.555	14.9971	14.0087	14.486	15.892	14.6868	16.3238
Slc4a1	251757	261547	257174	223192	221998	201100	290477	270045	320033	413028	608878	434926	303028	326074	367577	1.81997e+06	528395	754278	P04919	18.6559	19.2158	18.7304	20.7955	19.0113	19.5247	17.9417	17.9967	17.9724	17.7679	17.7602	17.6176	18.1481	18.0428	18.2879	18.2091	18.3148	18.4877	17.9703	17.7152	18.1596	18.8674	18.3372	19.7772
Prnp	13436.9	16208.5	10244.8	18094.2	15040.5	16411.2	11477.1	9933.12	10027.2	12751.8	10850.5	13752.6	16953.4	19365.8	17950.5	20404	22285.9	19215.9	P04925	13.6384	13.4055	13.7474	14.3166	14.4438	14.23	13.7139	13.9845	13.3226	14.1432	13.8766	14.0024	13.4865	13.278	13.2916	14.0493	14.2412	14.1317	13.6737	14.0074	13.352	13.5971	14.1407	14.3301
Aldoc	217879	250359	285103	8129.57	20601.5	21913.7	23704.1	19191.9	8968	474328	405389	310075	9257.34	10730.4	1179.24	304275	413601	440284	P05063	18.8555	18.6289	18.2423	18.215	18.6579	18.7481	17.7332	17.9336	18.1211	12.989	14.3305	14.4195	14.5328	14.2282	13.1306	13.1764	13.3894	10.2036	17.9293	13.913	13.9639	18.5756	12.2565	18.5403
Aldoa	2.12579e+06	2.72103e+06	2.87234e+06	1.93141e+06	2.44768e+06	2.05263e+06	2.60884e+06	2.22023e+06	1.60634e+06	2.5018e+06	2.49413e+06	2.58768e+06	2.38896e+06	2.3493e+06	1.64744e+06	3.66295e+06	3.77004e+06	3.03469e+06	P05064	21.2545	21.2501	21.3032	21.8046	21.8461	21.5331	21.0196	21.3757	21.4538	20.8812	21.223	20.969	21.315	21.0823	20.6153	21.188	21.1638	20.6518	21.283	21.0244	21.0042	21.2693	21.0012	21.7279
Nppa	13991.7	24413.3	20571.8	9556.21	11824.4	17831.4	14699.9	16051.5	13023.2	408495	20354.9	18453.5	45187.8	91191.8	45096.1	296162	230805	229775	P05125	18.64	14.3131	14.1716	18.176	17.8163	17.8099	13.7723	14.5754	14.3284	13.2222	13.5295	14.1221	13.8435	13.9704	13.6688	15.4636	16.4766	15.4607	14.2253	13.6246	13.8276	15.7082	15.8003	17.9341
Prkaca	131403	152013	138159	50562.3	48592.9	45423.8	53849.8	46985.6	42715.5	124702	120739	123727	34531.2	35769.1	39634.6	83181.6	94753.6	95228.3	P05132	16.9281	16.8815	16.9168	16.344	16.5319	16.5391	17.0036	17.2138	17.076	15.6258	15.5685	15.4712	15.7167	15.5199	15.3825	15.0756	15.1264	15.2745	17.0978	15.5551	15.5397	16.9088	15.1588	16.4717
Got1	1.73494e+06	2.20577e+06	2.30794e+06	1.87591e+06	2.31731e+06	1.85515e+06	2.53859e+06	2.17898e+06	1.54806e+06	1.70334e+06	1.87946e+06	1.8413e+06	1.89947e+06	2.00908e+06	1.09486e+06	2.14645e+06	2.32458e+06	1.54684e+06	P05201	20.6999	20.8419	20.8123	21.0335	21.1485	20.5609	20.7265	21.0729	21.1382	20.8392	21.144	20.8231	21.2756	21.0552	20.562	20.8572	20.9381	20.0623	20.9792	20.9354	20.9643	20.7847	20.6192	20.9143
Got2	1.05309e+07	1.01351e+07	1.02682e+07	9.89295e+06	9.58944e+06	9.12816e+06	9.29264e+06	9.92939e+06	9.5466e+06	9.38174e+06	9.70885e+06	9.69852e+06	8.7609e+06	8.3314e+06	8.98976e+06	7.02386e+06	7.29533e+06	7.03259e+06	P05202	23.1614	23.2109	23.2093	22.7438	22.7985	22.7456	23.3281	23.2729	23.2917	23.238	23.193	23.1219	23.1477	23.2433	23.1866	23.0626	22.9901	23.0999	23.2976	23.1843	23.1925	23.1939	23.0509	22.7627
Tuba1b	731207	711079	778317	701759	654192	685894	803604	649921	662576	833917	787492	800976	683447	726029	590446	2.35861e+06	2.17483e+06	2.60208e+06	P05213	19.6695	19.5869	19.6114	21.1695	21.0525	21.3112	19.4799	19.4397	19.57	19.4206	19.3194	19.3876	19.6161	19.3099	19.3377	19.3825	19.4697	19.1714	19.4965	19.3759	19.4213	19.6226	19.3412	21.1777
Tuba3a	128442	111553	117749	246247	166018	211659	213601	206632	180645	107534	124423	149728	130542	156191	153153	211628	176193	222946	P05214	16.7144	16.9249	17.192	17.6912	17.4268	17.7663	16.9708	16.7674	16.8454	17.9097	17.341	17.6914	17.7046	17.6567	17.4628	16.9942	17.253	17.2246	16.8612	17.6474	17.608	16.9438	17.1572	17.6281
Tuba3b	128442	111553	117749	246247	166018	211659	213601	206632	180645	107534	124423	149728	130542	156191	153153	211628	176193	222946	P05214	16.7144	16.9249	17.192	17.6912	17.4268	17.7663	16.9708	16.7674	16.8454	17.9097	17.341	17.6914	17.7046	17.6567	17.4628	16.9942	17.253	17.2246	16.8612	17.6474	17.608	16.9438	17.1572	17.6281
Saa1	0	0	0	0	4517.12	0	4959.97	8543.73	0	157341	124944	149273	708516	575410	1.14388e+06	61398.6	28140.7	39391.8	P05366	17.2635	16.9309	17.1876	15.9059	14.7804	15.2656	#NUM!	#NUM!	#NUM!	#NUM!	12.1412	#NUM!	12.2761	13.0607	#NUM!	19.4344	19.1342	20.1255	#NUM!	#NUM!	#NUM!	17.1273	19.5647	15.3173
Saa2	631.032	0	0	0	31032.2	0	16037.5	30127.2	0	138114	62833.6	81530.9	1.60228e+06	1.57594e+06	2.08631e+06	41397.3	15543.2	15498.2	P05367	17.0755	15.9392	16.3151	15.3372	13.924	13.9198	9.30157	#NUM!	#NUM!	#NUM!	14.9215	#NUM!	13.9692	14.8788	#NUM!	20.6117	20.5878	20.9925	#NUM!	#NUM!	#NUM!	16.4433	20.7307	14.3937
NA	0	0	0	0	863.754	346.608	0	3590.55	1366.12	31456.8	16781.9	20674.6	7282.96	7208.94	9352.28	83769.7	125822	157142	P05555	14.9411	14.0346	14.3356	16.3541	16.941	17.2617	#NUM!	#NUM!	#NUM!	#NUM!	9.75448	8.43716	#NUM!	11.81	10.4159	12.8303	12.8156	13.1911	#NUM!	#NUM!	#NUM!	14.4371	12.9457	16.8523
Pdgfrb	0	0	0	0	0	0	0	0	0	4034.59	3425.56	4093.93	0	0	0	11679.5	17990.3	18238.8	P05622	11.9782	11.7421	11.9993	13.5117	14.1349	14.1547	#NUM!	#NUM!	#NUM!	#NUM!	#NUM!	#NUM!	#NUM!	#NUM!	#NUM!	#NUM!	#NUM!	#NUM!	#NUM!	#NUM!	#NUM!	11.9065	#NUM!	13.9338
Myl1	137060	94627.1	135681	113296	114703	118614	99070.9	99535.6	86194.2	156185	141226	154712	205674	216053	260646	178147	180525	385455	P05977	17.2529	17.1076	17.2392	17.4427	17.4618	18.5562	17.0644	16.53	17.0499	16.7897	16.8075	16.8559	16.5962	16.6029	16.3953	17.65	17.721	17.9917	16.8814	16.8177	16.5315	17.1999	17.7876	17.8203
Ldha	1.95173e+06	2.46992e+06	2.67545e+06	2.1696e+06	2.74538e+06	2.4167e+06	2.99419e+06	2.37886e+06	1.85848e+06	2.24183e+06	2.30237e+06	2.07849e+06	2.47543e+06	2.41535e+06	1.49001e+06	4.82918e+06	4.72858e+06	5.06687e+06	P06151	21.0962	21.1347	20.9871	22.2033	22.173	22.2727	20.8963	21.236	21.3514	21.049	21.3886	21.2046	21.5137	21.1818	20.8257	21.2392	21.2038	20.5069	21.1612	21.2141	21.1738	21.0727	20.9833	22.2163
NA	8332.14	12168.6	11396.9	7830.58	8194.13	5514.75	8055.54	7019.76	9374.51	20263.1	20183.9	17219.8	26991.4	25043.1	48315	41808	30589.2	44487.9	P06330	14.3066	14.3009	14.0718	15.3515	14.9007	15.4411	13.0245	13.5709	13.4764	12.9349	13.0004	12.4291	12.9758	12.7772	13.1945	14.7202	14.6121	15.5602	13.3572	12.7881	12.9825	14.2264	14.9642	15.2311
NA	9523.25	12285	7981.88	0	0	0	0	0	0	2737.48	1874.15	4077.32	0	0	0	10656.4	3239.68	10681.6	P06537	11.4186	10.872	11.9934	13.3794	11.6616	13.3828	13.2172	13.5846	12.9625	#NUM!	#NUM!	#NUM!	#NUM!	#NUM!	#NUM!	#NUM!	#NUM!	#NUM!	13.2548	#NUM!	#NUM!	11.428	#NUM!	12.808
C9	35273.3	34288	47566.3	7810.01	8691.55	9173.93	7881.73	9410.86	6817.21	128808	110758	144206	69164.6	69389.1	67919.2	258474	138292	228216	P06683	16.9749	16.7571	17.1378	17.9797	17.0774	17.8	15.1063	15.0654	15.5377	12.9311	13.0854	13.1633	12.9443	13.2001	12.735	16.0777	16.0824	16.0515	15.2365	13.0599	12.9598	16.9566	16.0706	17.619
Hc	6691.3	8883.19	10320.5	4859.39	7827.39	5056.01	10942.3	11361.9	7067.06	22719	19736.2	21637.1	44741.4	43717.7	40295.8	32754.5	24407.2	32389.8	P06684	14.4716	14.2686	14.4012	14.9994	14.575	14.9833	12.7081	13.1169	13.3332	12.2466	12.9343	12.3038	13.4176	13.4719	12.7869	15.4493	15.4159	15.2983	13.0527	12.4949	13.2255	14.3805	15.3879	14.8526
Apoa4	88168	112980	128848	78639.7	87668.2	68912.9	84417.1	90508.1	67033.3	203862	194905	201843	332660	292999	276630	1.20086e+06	1.01752e+06	1.17531e+06	P06728	17.6372	17.5724	17.6229	20.1956	19.9566	20.1646	16.428	16.7857	16.9753	16.263	16.4198	16.0725	16.3652	16.4658	16.0326	18.3437	18.1605	18.0776	16.7297	16.2517	16.2879	17.6108	18.1939	20.1056
Gpi1	655987	833353	861208	657098	765565	659954	831543	752195	523836	734347	781730	727866	595802	560041	385385	902187	844391	764125	P06745	19.4861	19.5763	19.4733	19.7831	19.6876	19.5434	19.3233	19.6686	19.716	19.3257	19.5462	19.332	19.6654	19.5207	18.9988	19.1845	19.0952	18.5559	19.5693	19.4013	19.395	19.5119	18.9452	19.6714
Ctsl	1498.54	6193.02	4537.2	0	0	0	0	0	0	9211.38	4025.78	5682.01	0	0	0	19061.6	20654.3	23213.1	P06797	13.1692	11.9751	12.4722	14.2184	14.3342	14.5027	10.5493	12.5964	12.1476	#NUM!	#NUM!	#NUM!	#NUM!	#NUM!	#NUM!	#NUM!	#NUM!	#NUM!	11.7645	#NUM!	#NUM!	12.5388	#NUM!	14.3517
NA	3508.2	0	990.426	3109.94	1946.4	3559.72	2217.94	4192.49	3372.88	20161.3	6155.89	9743.74	24821.9	26576	27333.4	102922	114411	129436	P06800	14.2993	12.5878	13.2503	16.6512	16.8039	16.9819	11.7765	#NUM!	9.95191	11.6027	10.9266	11.7975	11.115	12.0336	11.7198	14.5993	14.6978	14.7384	#NUM!	11.4423	11.6228	13.3791	14.6785	16.8123
Me1	86907.8	101264	105955	67235.3	74662	72588.5	95974.3	77722.6	56276.2	77225.5	78718.7	76781.6	76559	73589.5	50193.7	79624.5	92982.3	69132.1	P06801	16.2368	16.2644	16.2285	16.2809	16.5047	16.0771	16.4072	16.6278	16.6931	16.0369	16.1881	16.1475	16.5504	16.246	15.7802	16.2243	16.1672	15.6152	16.576	16.1242	16.1922	16.2432	16.0022	16.2876
Enpp1	0	826.976	1114.7	0	0	0	0	0	0	10456	10148.9	12836.4	0	0	0	14743.3	16184.2	9792.95	P06802	13.352	13.309	13.648	13.8478	13.9823	13.2575	#NUM!	9.6917	10.1224	#NUM!	#NUM!	#NUM!	#NUM!	#NUM!	#NUM!	#NUM!	#NUM!	#NUM!	#NUM!	#NUM!	#NUM!	13.4363	#NUM!	13.6959
Cfh	23451.2	35940.7	47830.7	23557.2	29119	28351.8	39595.9	38686	29533.9	103068	93959.3	102457	286227	275693	321124	251052	207831	285793	P06909	16.6532	16.5197	16.6447	17.9376	17.6651	18.1246	14.5174	15.1333	15.5456	14.5239	14.8297	14.7912	15.2731	15.2395	14.8501	18.1268	18.0727	18.2928	15.0655	14.7149	15.1209	16.6059	18.1641	17.9091
S100a4	4967.76	5644.95	7026.63	4639.07	5387.53	7667.85	4615.75	5493.42	5090.16	11397.1	10384.2	10424.1	25985.5	27622.7	22338.8	132453	126705	164378	P07091	13.4764	13.3421	13.3476	17.0151	16.9511	17.3267	12.2784	12.4627	12.7786	12.1796	12.3954	12.9046	12.1723	12.4235	12.3135	14.6654	14.7536	14.4473	12.5066	12.4932	12.3031	13.3887	14.6221	17.0976
Sparc	10077.2	5828.26	11703.9	2670.27	3718.17	2220.02	4315.45	5089.83	2643.38	14525.6	20748.2	24307.3	10566.3	11525	8007.75	120991	111108	142409	P07214	13.8263	14.3407	14.5691	16.8845	16.7616	17.1197	13.2988	12.5088	13.5147	11.3828	11.8604	11.1164	12.0753	12.3134	11.3682	13.3672	13.4925	12.9672	13.1075	11.4532	11.919	14.2454	13.2756	16.9219
Ttr	148115	191574	207762	104501	133195	96227.4	168809	176992	120685	440027	437981	411655	245404	211214	212958	440672	380044	357807	P07309	18.7472	18.7405	18.6511	18.7493	18.5358	18.4488	17.1764	17.5475	17.6646	16.6732	17.0232	16.5542	17.365	17.4333	16.8809	17.9048	17.6883	17.7002	17.4628	16.7502	17.2264	18.7129	17.7645	18.578
Ckm	4.12659e+06	4.61074e+06	4.94987e+06	5.72869e+06	6.05887e+06	5.96003e+06	6.33491e+06	5.95344e+06	4.82267e+06	4.3795e+06	4.59353e+06	4.50417e+06	5.86131e+06	5.48802e+06	4.45653e+06	3.77223e+06	4.23395e+06	3.40999e+06	P07310	22.0623	22.1312	22.1028	21.847	22.0136	21.7013	21.9765	22.1366	22.239	22.4498	22.5306	22.5069	22.5949	22.5053	22.2014	22.4828	22.3879	22.0875	22.1173	22.4958	22.4339	22.0988	22.3194	21.854
Anxa2	324884	336419	338930	418614	463590	433623	443310	452027	503798	381416	384564	383316	599385	596633	626174	1.09063e+06	1.17809e+06	1.32835e+06	P07356	18.541	18.5529	18.5482	20.0567	20.168	20.3412	18.3096	18.3599	18.3706	18.6753	18.8225	18.7261	18.758	18.786	18.9425	19.1931	19.1865	19.2562	18.3467	18.7413	18.8288	18.5473	19.2119	20.1886
Orm2	0	0	0	0	2704.08	0	0	0	0	13457.1	5999.58	2755.8	17822.2	10321.4	9850.24	18115.6	17718	18082.3	P07361	13.7161	12.5506	11.4283	14.1449	14.1129	14.1423	#NUM!	#NUM!	#NUM!	#NUM!	11.4009	#NUM!	#NUM!	#NUM!	#NUM!	14.1214	13.3333	13.2659	#NUM!	#NUM!	#NUM!	12.565	13.5736	14.1334
Alb	5.22782e+06	6.93116e+06	6.75561e+06	3.73156e+06	4.94324e+06	4.03618e+06	7.34722e+06	6.0575e+06	3.03918e+06	8.89386e+06	8.92903e+06	8.91871e+06	1.21512e+07	1.0612e+07	8.30174e+06	2.2961e+07	2.08195e+07	2.53813e+07	P07724	23.0844	23.0901	23.0884	24.4527	24.3114	24.5973	22.3178	22.7247	22.6877	21.8313	22.237	21.9446	22.8088	22.5303	21.5352	23.5346	23.3392	22.985	22.5767	22.0043	22.2914	23.0876	23.2863	24.4538
Bpifa2	0	17607.3	51654.1	9879.85	3175.88	0	0	0	20421.5	64097.2	99463.1	73138.6	79287.4	63460.1	125518	72032.6	36151.4	75751.9	P07743	15.968	16.6019	16.1583	16.1364	15.1418	16.209	#NUM!	14.1039	15.6566	13.2703	11.6329	#NUM!	#NUM!	#NUM!	14.3178	16.2748	15.9536	16.9375	#NUM!	#NUM!	#NUM!	16.2427	16.3886	15.829
Serpina1a	342396	478941	500188	0	0	0	0	0	0	693929	838811	795963	0	0	0	1.80642e+06	1.02379e+06	1.24429e+06	P07758	19.4044	19.678	19.6023	20.7847	19.9655	20.2469	18.3853	18.8695	18.9321	#NUM!	#NUM!	#NUM!	#NUM!	#NUM!	#NUM!	#NUM!	#NUM!	#NUM!	18.729	#NUM!	#NUM!	19.5616	#NUM!	20.3324
Serpina3k	256025	407166	423594	246946	324005	295726	388913	362652	237165	782417	855966	691138	934819	863220	647028	1.78928e+06	993495	1.39968e+06	P07759	19.5776	19.7072	19.3986	20.7709	19.9222	20.4167	17.9659	18.6353	18.6923	17.9138	18.3057	18.1739	18.5691	18.4682	17.8555	19.8343	19.7194	19.3035	18.4312	18.1311	18.2976	19.5611	19.6191	20.3699
Hsp90aa1	126948	141567	147609	120297	126053	113964	143327	127736	118033	132019	125492	140900	147976	161000	114703	379230	339789	363927	P07901	17.0104	16.9372	17.1043	18.5327	18.3743	18.4733	16.9539	17.1111	17.1714	16.8762	16.9437	16.7982	17.1289	16.9628	16.8488	17.175	17.2967	16.8075	17.0788	16.8727	16.9802	17.0173	17.0931	18.4601
Pdia4	21351.4	21703.7	25668.5	24125.7	17641.3	22343.3	22512.7	21876.5	26705.8	27599.5	27244.1	34351	30327.9	35251.5	30217.9	128810	112464	139612	P08003	14.7524	14.7337	15.0681	16.9749	16.7791	17.0911	14.382	14.4057	14.6477	14.5583	14.1067	14.4476	14.4585	14.4171	14.7049	14.8884	15.1054	14.8831	14.4785	14.3708	14.5268	14.8514	14.959	16.9484
Aprt	5159.66	8272.48	6782.58	7329.75	12751.6	12158.7	8568.02	9521.7	17233.3	11792.5	12916.4	12574.9	19768.6	17902	7464.41	60967.6	65434.7	80883.1	P08030	13.5256	13.6569	13.6183	15.8958	15.9978	16.3036	12.3331	13.0141	12.7276	12.8395	13.6384	13.5697	13.0647	13.217	14.0729	14.2709	14.1278	12.8658	12.6916	13.3492	13.4516	13.6002	13.7549	16.0657
Spta1	180185	199690	199852	132225	134205	123327	178982	164001	216104	272474	393142	269189	162548	171917	188859	746109	264484	289472	P08032	18.0558	18.5847	18.0383	19.509	18.0128	18.1431	17.4591	17.6074	17.6086	17.0126	17.0341	16.9121	17.4495	17.3233	17.7214	17.3105	17.3914	17.527	17.5584	16.9863	17.4981	18.2262	17.4096	18.555
Ltf	0	14400.6	12229	20995	30512.2	42175.9	24273.7	14871	9795.37	72166.2	48644.9	52747	328705	353761	438135	51547.2	49327.5	62316.2	P08071	16.139	15.57	15.6868	15.6536	15.5901	15.9273	#NUM!	13.8138	13.578	14.3578	14.8971	15.3641	14.5671	13.8602	13.2579	18.3264	18.4324	18.741	#NUM!	14.873	13.8951	15.7986	18.5	15.7237
Cbr2	58973.9	63450.2	72782	63317.7	64832.3	54623.4	50713.4	53535.4	84831.8	95323.7	100098	89348.8	58229.5	52031.4	56419.9	105270	72859.9	75498	P08074	16.5405	16.6111	16.4472	16.6837	16.1528	16.2042	15.8478	15.9533	16.1513	15.9503	15.9844	15.7372	15.6301	15.7082	16.3723	15.8295	15.6671	15.7839	15.9841	15.8907	15.9035	16.5329	15.7602	16.3469
Hck	0	0	95012	0	0	0	0	0	0	73575.1	209013	217600	0	0	0	78110.5	36462.4	46950.4	P08103	16.1669	17.6732	17.7313	16.2532	15.1541	15.5189	#NUM!	#NUM!	16.5358	#NUM!	#NUM!	#NUM!	#NUM!	#NUM!	#NUM!	#NUM!	#NUM!	#NUM!	#NUM!	#NUM!	#NUM!	17.1905	#NUM!	15.6421
Hsp90b1	304263	283871	309434	601217	516211	541751	553940	485269	515816	357551	342647	414528	644521	679858	608161	1.30264e+06	1.20017e+06	1.5713e+06	P08113	18.4478	18.3864	18.6611	20.313	20.1948	20.5835	18.215	18.1149	18.2393	19.1975	18.9776	19.0473	19.0794	18.8884	18.9765	19.2979	19.3749	19.2141	18.1897	19.0741	18.9814	18.4984	19.2956	20.3638
Col3a1	18640.3	16268.4	6538.75	7620.27	5910.45	9563.1	4114.56	9791.32	9425.26	11779.5	24464.3	18844.4	6422.99	5110.68	0	39794.7	51413.7	55590.8	P08121	13.524	14.5784	14.2018	15.2803	15.6499	15.7626	14.1861	13.9898	12.6748	12.8956	12.5291	13.2233	12.0065	13.2573	13.2023	12.649	12.3193	#NUM!	13.6169	12.8826	12.822	14.1014	#NUM!	15.5642
Col4a2	127336	137106	143206	184455	156465	211262	96997.3	137130	135922	61205.2	105043	83270.4	99754.9	91624.1	65644.6	122015	131918	115511	P08122	15.9014	16.6806	16.3455	16.8967	17.0093	16.8177	16.9583	17.0649	17.1277	17.4929	17.2555	17.6887	16.5657	17.0652	17.0524	16.6061	16.4834	16.0024	17.0503	17.479	16.8944	16.3092	16.364	16.9079
S100a10	46302.2	44591.4	46743.1	50340.8	53864.9	59245.6	52398	71385.3	56425.9	63302.6	58006.5	67642.7	67809.9	47557.7	67511.8	91174.5	77777	88062.7	P08207	15.95	15.8239	16.0456	16.4763	16.2471	16.4262	15.4988	15.4445	15.5125	15.6194	15.7171	15.8544	15.6772	16.1233	15.7841	16.0492	15.5374	16.0429	15.4852	15.7303	15.8615	15.9399	15.8765	16.3832
Apoe	56393.4	64775.9	69976.1	57167.2	46402.8	42923.1	75720.1	60387.2	54318.4	207798	216689	237558	881911	1.05047e+06	900521	1.74432e+06	940533	1.68495e+06	P08226	17.6648	17.7253	17.8579	20.7342	19.8431	20.6843	15.7832	15.9832	16.0946	15.8029	15.5019	15.3895	16.2084	15.882	15.7292	19.7503	20.0026	19.7804	15.9537	15.5648	15.9398	17.7493	19.8444	20.4205
Sod1	212916	225090	243789	229064	291231	231680	275693	284139	266364	224417	249904	219116	198842	200387	163690	188989	176835	156267	P08228	17.7758	17.931	17.7413	17.5279	17.432	17.2537	17.6999	17.7801	17.8953	17.8054	18.1518	17.8218	18.0727	18.1162	18.023	17.6013	17.6124	17.3206	17.7918	17.9263	18.0707	17.8161	17.5114	17.4045
Mdh2	2.0055e+07	2.28211e+07	2.08291e+07	1.54167e+07	1.5531e+07	1.4896e+07	1.56654e+07	1.55239e+07	1.53519e+07	1.94359e+07	2.15133e+07	1.95401e+07	1.56443e+07	1.36676e+07	1.5531e+07	1.44221e+07	1.44099e+07	1.191e+07	P08249	24.2122	24.3587	24.2199	23.7818	23.7806	23.5057	24.2575	24.4439	24.3121	23.878	23.8886	23.8284	23.9011	23.888	23.8719	23.8991	23.7043	23.8886	24.3378	23.865	23.887	24.2636	23.8307	23.6893
C4bp	5644.43	8588.84	8487.39	6062.38	23654.3	6077.76	6742.11	4137.72	6373.33	47164.4	48704.9	40571.6	92029.1	88143.3	84012	361648	223767	428390	P08607	15.5254	15.5718	15.3082	18.4642	17.7716	18.7086	12.4626	13.0682	13.0511	12.5657	14.5298	12.5693	12.719	12.0146	12.6378	16.4898	16.4276	16.3583	12.8607	13.2216	12.4571	15.4685	16.4252	18.3148
Gnai2	541153	550335	554719	121818	125868	120505	127642	139098	120065	589469	553325	572723	129451	134582	147882	885773	935596	1.04228e+06	P08752	19.1691	19.0778	19.1275	19.7566	19.8355	19.9913	19.0457	19.0699	19.0814	16.8944	16.9415	16.8787	16.9617	17.0857	16.8735	16.982	17.0381	17.1741	19.0657	16.9049	16.9736	19.1248	17.0648	19.8611
Lyz2	6339.95	5748.62	5708.17	17862.1	19126.1	11293	18894	14312.9	19767	48465.6	38868.1	35387.9	135935	127877	159342	106691	109764	118776	P08905	15.5647	15.2463	15.111	16.7031	16.744	16.8579	12.6303	12.489	12.4788	14.1246	14.2233	13.4631	14.2056	13.805	14.2708	17.0526	16.9644	17.2818	12.5327	13.937	14.0938	15.3073	17.0996	16.7683
Itgb1	249126	255692	262206	369954	359833	361906	372793	369319	406820	285958	264761	314334	418892	470927	419575	331955	327769	341055	P09055	18.1254	18.0143	18.2619	18.3406	18.3223	18.3796	17.9265	17.964	18.0003	18.497	18.457	18.4653	18.508	18.4945	18.634	18.6762	18.8451	18.6786	17.9636	18.4731	18.5455	18.1339	18.7333	18.3475
P4hb	106838	108844	118579	185351	168236	186040	173379	166936	164796	134353	124050	136641	214683	237552	223499	507827	456191	553675	P09103	17.0357	16.9206	17.06	18.954	18.7993	19.0787	16.7051	16.7319	16.8555	17.4999	17.3601	17.5053	17.4036	17.3489	17.3303	17.7119	17.8579	17.7699	16.7641	17.4551	17.3609	17.0054	17.7799	18.944
Alpl	28619.3	24734.9	24853.7	14748.2	11980.4	14017.9	16113.4	13113.2	16942.3	18540.8	22780.7	17507.5	15612	15700.5	18984.3	10775.5	12452	12686.4	P09242	14.1784	14.4755	14.0957	13.3955	13.6041	13.631	14.8047	14.5943	14.6012	13.8483	13.5484	13.775	13.976	13.6787	14.0483	13.9304	13.9385	14.2125	14.6667	13.7239	13.901	14.2499	14.0271	13.5435
Ncl	110838	112326	111634	90464.4	99711.6	95048	94187.7	101985	108673	99866.4	118071	108305	108979	124991	111962	277951	289222	347891	P09405	16.6077	16.8493	16.7247	18.0845	18.1418	18.4083	16.7581	16.7773	16.7684	16.4651	16.6055	16.5364	16.5233	16.638	16.7296	16.7337	16.9315	16.7727	16.7679	16.5356	16.6303	16.7272	16.8126	18.2115
Pgk1	747949	892603	944800	677236	843640	752706	941916	733411	565302	776829	804140	784399	693595	648343	407583	1.10841e+06	1.18442e+06	975896	P09411	19.5672	19.6171	19.5812	20.0801	20.1757	19.8964	19.5126	19.7677	19.8496	19.3693	19.6863	19.5217	19.8452	19.4843	19.1087	19.4037	19.3064	18.6367	19.71	19.5258	19.4794	19.5885	19.1156	20.0507
Ace	26065.7	28826.6	30452.3	17752.7	21825	18794.4	19846.4	24266.8	22936.6	28466.7	29075.1	30221.8	16390.4	16554.3	14896.5	15274.7	18281.5	13071.7	P09470	14.797	14.8275	14.8833	13.8989	14.1581	13.6742	14.6699	14.8151	14.8943	14.1158	14.4137	14.198	14.2766	14.5667	14.4854	14.0006	14.0149	13.8627	14.7931	14.2425	14.4429	14.8359	13.9594	13.9104
Fth1	35731.6	40939	40611	8744.12	16699.6	17317.6	20778.3	27415.5	20531.7	34516.7	45965.8	35282.5	19365.9	16914.2	17902.3	61657.4	59935.9	73879.7	P09528	15.075	15.4883	15.1067	15.912	15.8711	16.1729	15.1249	15.3212	15.3096	13.0941	14.0275	14.08	14.3428	14.7427	14.3256	14.2412	14.0459	14.1279	15.2519	13.7339	14.4704	15.2233	14.1383	15.9853
NA	96598.9	122026	89570.6	11695.4	12864.4	22720.3	17590.6	19459.1	18281.9	2.03988e+06	142757	135328	24019.2	57047.9	34147.1	109424	94536.2	98290.8	P09541	20.9601	17.1232	17.0461	16.7396	16.5286	16.5848	16.5597	16.8968	16.4507	13.5137	13.6511	14.4717	14.1025	14.2482	14.1581	14.5519	15.7999	15.0595	16.6358	13.8788	14.1696	18.3764	15.1371	16.6176
Myl3	4.2019e+07	4.22845e+07	4.246e+07	4.11892e+07	4.12488e+07	5.26895e+07	3.68026e+07	5.31207e+07	5.30026e+07	4.27554e+07	4.28354e+07	4.28127e+07	3.67929e+07	3.68026e+07	3.6741e+07	3.07065e+07	3.87108e+07	3.29237e+07	P09542	25.3496	25.3523	25.3515	24.872	25.2062	24.9726	25.3245	25.3336	25.3396	25.2958	25.2979	25.651	25.1333	25.6628	25.6596	25.1329	25.1333	25.1309	25.3326	25.4149	25.4852	25.3511	25.1324	25.017
Csf1r	0	0	0	0	0	0	0	0	0	851.774	0	0	0	0	0	5799.87	7175.72	9294.69	P09581	9.73433	#NUM!	#NUM!	12.5018	12.8089	13.1822	#NUM!	#NUM!	#NUM!	#NUM!	#NUM!	#NUM!	#NUM!	#NUM!	#NUM!	#NUM!	#NUM!	#NUM!	#NUM!	#NUM!	#NUM!	#NUM!	#NUM!	12.831
Hmgn2	13417.8	10678.3	16145.5	9799.73	32972.8	12671.9	24556.9	30673.6	4619.56	11092.3	14056.6	12087.5	17457.5	16638.4	8023.34	15995	14984.7	12700.5	P09602	13.4373	13.779	13.5612	13.9653	13.8712	13.6326	13.7119	13.3824	13.9788	13.2585	15.009	13.6293	14.5838	14.9047	12.1735	14.0916	14.0222	12.97	13.691	13.9656	13.8874	13.5925	13.6946	13.823
Sod2	2.7875e+06	2.75749e+06	2.60461e+06	2.45767e+06	2.40235e+06	2.39155e+06	2.36968e+06	2.42636e+06	2.40978e+06	2.61268e+06	2.52357e+06	2.65231e+06	2.23194e+06	2.09814e+06	2.22093e+06	1.83447e+06	2.06458e+06	1.92845e+06	P09671	21.3171	21.267	21.3388	20.8069	20.9774	20.879	21.4105	21.3949	21.3126	21.2289	21.196	21.1895	21.1763	21.2104	21.2005	21.0899	21.0007	21.0827	21.3727	21.2048	21.1957	21.3076	21.0578	20.8878
Apoa2	122633	151742	144807	90244.8	112571	111520	106179	99962.9	87994.2	307490	333359	342717	304696	300857	308498	337923	199176	216679	P09813	18.2302	18.3467	18.3867	18.3663	17.6037	17.7252	16.904	17.2113	17.1438	16.4616	16.7805	16.7669	16.6961	16.6091	16.4251	18.217	18.1987	18.2349	17.0863	16.6697	16.5768	18.3212	18.2169	17.8984
Surf1	52721.9	65733.2	54795.3	61236.6	57435.9	62034.5	48718.5	55002.4	48085	59290	41959.8	36501.2	48024.9	38985.6	61238.3	25328.8	30737.7	31212.9	P09925	15.8555	15.3567	15.1557	14.6285	14.9077	14.9299	15.6861	16.0043	15.7418	15.9021	15.8097	15.9208	15.5722	15.7472	15.5533	15.5515	15.2507	15.9021	15.8107	15.8775	15.6242	15.456	15.5681	14.822
Chmp6	12324.7	18071	19147.3	13844.5	13147.8	15312.1	10730.4	9224.48	10584	11685.1	16210.5	0	12619.9	10916.2	4925.49	17434.8	16806.8	16006.8	P0C0A3	13.5124	13.9846	#NUM!	14.0897	14.0368	13.9664	13.5893	14.1414	14.2249	13.757	13.6825	13.9024	13.3894	13.1713	13.3696	13.6234	13.4142	12.2661	13.9852	13.7806	13.3101	#NUM!	13.1012	14.0309
H2az1	117160	115814	124037	145001	167271	138701	153678	202221	231913	205335	168502	162851	128242	99615.5	134973	158635	165628	191063	P0C0S6	17.6476	17.3624	17.3132	17.2754	17.3376	17.5437	16.8381	16.8214	16.9204	17.1457	17.3518	17.0816	17.2296	17.6256	17.8232	16.9685	16.6041	17.0423	16.86	17.1931	17.5594	17.4411	16.8716	17.3855
Prkg1	35386.4	11450.8	20187.4	0	0	0	0	0	0	17905.9	13726.2	18490.8	0	0	0	15775.4	11272.5	13196.8	P0C605	14.1281	13.7446	14.1745	13.9454	13.4605	13.6879	15.1109	13.4832	14.3012	#NUM!	#NUM!	#NUM!	#NUM!	#NUM!	#NUM!	#NUM!	#NUM!	#NUM!	14.2984	#NUM!	#NUM!	14.0158	#NUM!	13.6979
Ly6c1	62596.5	60716.1	69634.3	122604	36963.3	26699	38028.2	47360.1	17288	51993.9	54221.7	51435.7	50424.5	44756.7	51450.2	35518	31481.8	30574.9	P0CW02	15.6661	15.7266	15.6505	15.1163	14.9422	14.9001	15.9338	15.8898	16.0875	16.9036	15.1738	14.7045	15.2148	15.5314	14.0775	15.6218	15.4498	15.6509	15.9704	15.594	14.9412	15.681	15.5742	14.9862
NA	1.06376e+06	1.16508e+06	1.19682e+06	855518	808329	879046	882890	825510	1.0123e+06	1.43048e+06	1.26263e+06	1.18195e+06	666952	735208	682707	552173	758852	568073	P0DN34	20.4481	20.268	20.1727	19.0748	19.5335	19.1157	20.0207	20.152	20.1908	19.7064	19.6246	19.7456	19.7519	19.6549	19.9492	19.3472	19.4878	19.3809	20.1212	19.6922	19.7853	20.2963	19.4053	19.2413
Ifi211	0	0	7357.4	2740.54	4166.49	2065.66	6930.85	5346.88	14437.2	13559.6	20426.2	14850.6	10626.2	2570.87	13786.5	65021.9	62082.4	64930.9	P0DOV1	13.727	14.3181	13.8582	15.9886	15.9219	15.9866	#NUM!	#NUM!	12.845	11.4202	12.0246	11.0124	12.7588	12.3845	13.8175	13.3753	11.328	13.751	#NUM!	11.4857	12.9869	13.9678	12.8181	15.9657
Ifi204	10136.9	8499.94	8865.29	947.751	3605.97	0	2444.46	2009.86	2562.64	11556.9	8932.62	8376.19	6104.27	6798.25	7031.04	43075.1	42867	48811.8	P0DOV2	13.4965	13.1249	13.0321	15.3946	15.3876	15.5749	13.3073	13.0532	13.114	9.88836	11.8162	#NUM!	11.2553	10.9729	11.3234	12.5756	12.7309	12.7795	13.1582	#NUM!	11.1839	13.2178	12.6954	15.4524
Calm1	295791	302896	295571	360208	356510	363510	361228	372557	343568	391955	370455	325328	356097	348747	326989	460204	447329	464962	P0DP26	18.5803	18.4989	18.3115	18.8119	18.771	18.8268	18.1742	18.2085	18.1731	18.4585	18.4436	18.4716	18.4625	18.5071	18.3902	18.4419	18.4118	18.3189	18.1853	18.4579	18.4533	18.4636	18.3909	18.8032
Calm2	295791	302896	295571	360208	356510	363510	361228	372557	343568	391955	370455	325328	356097	348747	326989	460204	447329	464962	P0DP26	18.5803	18.4989	18.3115	18.8119	18.771	18.8268	18.1742	18.2085	18.1731	18.4585	18.4436	18.4716	18.4625	18.5071	18.3902	18.4419	18.4118	18.3189	18.1853	18.4579	18.4533	18.4636	18.3909	18.8032
Calm3	295791	302896	295571	360208	356510	363510	361228	372557	343568	391955	370455	325328	356097	348747	326989	460204	447329	464962	P0DP26	18.5803	18.4989	18.3115	18.8119	18.771	18.8268	18.1742	18.2085	18.1731	18.4585	18.4436	18.4716	18.4625	18.5071	18.3902	18.4419	18.4118	18.3189	18.1853	18.4579	18.4533	18.4636	18.3909	18.8032
Anxa1	13793.3	13029	15308.7	25901.8	30999.8	24205.5	31567.8	33067.9	30582.9	72388.8	62099.4	55313.6	246644	228561	283408	197992	188847	212835	P10107	16.1435	15.9223	15.7553	17.5951	17.5269	17.6994	13.7517	13.6694	13.9021	14.6608	14.92	14.563	14.9462	15.0131	14.9004	17.9121	17.8022	18.1125	13.7744	14.7146	14.9533	15.9404	17.9423	17.6071
Eef1a1	118579	138512	155423	168566	185708	207716	205858	186045	154185	169861	169360	157817	315111	347522	238917	1.15822e+06	1.12038e+06	1.48906e+06	P10126	17.374	17.3697	17.2679	20.1435	20.0956	20.506	16.8555	17.0796	17.2458	17.363	17.5027	17.6643	17.6513	17.5053	17.2343	18.2655	18.4067	17.8662	17.0603	17.51	17.4636	17.3372	18.1795	20.2483
NA	0	0	0	0	0	0	0	0	0	9477.51	5964.2	6420.56	0	0	0	11503.1	12536.6	11730.6	P10404	13.2103	12.5421	12.6485	13.4897	13.6139	13.518	#NUM!	#NUM!	#NUM!	#NUM!	#NUM!	#NUM!	#NUM!	#NUM!	#NUM!	#NUM!	#NUM!	#NUM!	#NUM!	#NUM!	#NUM!	12.8003	#NUM!	13.5405
Nid1	735507	746406	760071	906520	887067	838357	772269	893490	878229	491245	624371	551763	688052	694851	657765	554745	578048	525685	P10493	18.9061	19.252	19.0737	19.0815	19.1408	19.0038	19.4884	19.5096	19.5358	19.79	19.7587	19.6772	19.5587	19.7691	19.7442	19.3922	19.4063	19.3272	19.5113	19.742	19.6907	19.0773	19.3752	19.0754
Alad	48701.2	62456.6	56036.9	38351.2	47212.5	42382.5	48399	54365.3	42423.6	46195.9	55748	51059.6	40381.3	31116.4	22543.9	39252.6	40929.4	33551.7	P10518	15.4955	15.7666	15.6399	15.2605	15.3208	15.0341	15.5717	15.9306	15.7741	15.227	15.5269	15.3712	15.5627	15.7304	15.3726	15.3014	14.9254	14.4605	15.7588	15.375	15.5552	15.634	14.8957	15.2051
Ctsb	178501	158939	188113	141449	154623	145030	131046	184742	178366	169262	200297	187610	128913	122443	130406	912767	1.10739e+06	1.53131e+06	P10605	17.3689	17.6118	17.5174	19.7999	20.0787	20.5463	17.4456	17.2781	17.5212	17.1099	17.2384	17.146	16.9997	17.4952	17.4445	16.976	16.9017	16.9926	17.415	17.1648	17.3131	17.4994	16.9568	20.1417
Eif4a2	80128.7	84057.5	94492.1	68721.1	82204	66937.6	78369.5	77263.7	71368.5	77007.8	75939.2	77785	54437.5	58690.1	41116.2	45754.6	57778.9	45941.5	P10630	16.2327	16.2126	16.2472	15.4816	15.8183	15.4875	16.29	16.3591	16.5279	16.0685	16.3269	16.0305	16.258	16.2375	16.123	15.7323	15.8408	15.3274	16.3923	16.142	16.2062	16.2308	15.6335	15.5958
Mapt	94914.2	106919	107530	58722.5	63460.7	66614.1	69966.8	56385.9	45277.5	109271	118758	103715	57458.4	48810.6	35501	50751.6	57656.2	27511.6	P10637	16.7375	16.8577	16.6623	15.6312	15.8152	14.7478	16.5343	16.7062	16.7144	15.8416	15.9536	16.0235	16.0944	15.783	15.4665	15.8102	15.5749	15.1156	16.6516	15.9396	15.7813	16.7525	15.5002	15.398
Txn1	44219.6	50640.6	49973.8	279333	338688	328697	364097	323021	302925	45865.2	58943	47555.7	313080	279818	221998	75041.3	59394.3	68286.4	P10639	15.4851	15.847	15.5373	16.1954	15.858	16.0593	15.4324	15.628	15.6089	18.0916	18.3696	18.3264	18.474	18.3013	18.2086	18.2562	18.0941	17.7602	15.5564	18.2625	18.3279	15.6232	18.0368	16.0376
Gstm1	380957	473563	434087	320114	412855	351215	426380	370943	290962	376210	428444	384729	327751	294062	264110	283463	310966	242332	P10649	18.5212	18.7087	18.5535	18.1128	18.2464	17.8866	18.5393	18.8532	18.7276	18.2882	18.6553	18.422	18.7018	18.5008	18.1505	18.3222	18.1658	18.0108	18.7067	18.4552	18.451	18.5945	18.1663	18.0819
Tcea1	8665.53	9244.57	12413.5	0	0	0	0	0	0	11829.2	11043	9991.22	0	0	0	28292.3	25849.7	30908	P10711	13.5301	13.4308	13.2864	14.7881	14.6579	14.9157	13.0811	13.1744	13.5996	#NUM!	#NUM!	#NUM!	#NUM!	#NUM!	#NUM!	#NUM!	#NUM!	#NUM!	13.285	#NUM!	#NUM!	13.4158	#NUM!	14.7872
Rras	94678.7	97927.6	102091	124565	121244	104333	120588	130575	132449	93605.5	98668.2	97948	123180	123542	108383	97550.4	89790.9	94071.9	P10833	16.5143	16.5903	16.5797	16.5739	16.4543	16.5215	16.5308	16.5794	16.6395	16.9265	16.8876	16.6708	16.8797	16.9945	17.0151	16.9104	16.9146	16.7258	16.5832	16.8283	16.9631	16.5614	16.8503	16.5165
Slc3a2	15356.2	13989.2	12083.4	0	0	0	0	0	0	29154.8	24151.2	24066.6	0	0	0	73762.4	77868.4	121101	P10852	14.8314	14.5598	14.5547	16.1706	16.2487	16.8859	13.9065	13.772	13.5607	#NUM!	#NUM!	#NUM!	#NUM!	#NUM!	#NUM!	#NUM!	#NUM!	#NUM!	13.7464	#NUM!	#NUM!	14.6487	#NUM!	16.4351
H2bc7	4.77407e+06	5.14572e+06	4.87709e+06	4.4294e+06	4.24184e+06	4.71614e+06	4.38092e+06	4.55481e+06	5.10378e+06	5.52522e+06	5.46726e+06	5.33202e+06	5.76272e+06	5.39846e+06	5.74579e+06	9.50202e+06	9.49918e+06	1.0729e+07	P10853	22.3976	22.3824	22.3463	23.1798	23.1794	23.355	22.1868	22.2949	22.2176	22.0787	22.0163	22.1692	22.0628	22.119	22.2831	22.4583	22.3641	22.4541	22.2331	22.088	22.155	22.3754	22.4255	23.2381
H2bc11	4.77407e+06	5.14572e+06	4.87709e+06	4.4294e+06	4.24184e+06	4.71614e+06	4.38092e+06	4.55481e+06	5.10378e+06	5.52522e+06	5.46726e+06	5.33202e+06	5.76272e+06	5.39846e+06	5.74579e+06	9.50202e+06	9.49918e+06	1.0729e+07	P10853	22.3976	22.3824	22.3463	23.1798	23.1794	23.355	22.1868	22.2949	22.2176	22.0787	22.0163	22.1692	22.0628	22.119	22.2831	22.4583	22.3641	22.4541	22.2331	22.088	22.155	22.3754	22.4255	23.2381
H2bc13	4.77407e+06	5.14572e+06	4.87709e+06	4.4294e+06	4.24184e+06	4.71614e+06	4.38092e+06	4.55481e+06	5.10378e+06	5.52522e+06	5.46726e+06	5.33202e+06	5.76272e+06	5.39846e+06	5.74579e+06	9.50202e+06	9.49918e+06	1.0729e+07	P10853	22.3976	22.3824	22.3463	23.1798	23.1794	23.355	22.1868	22.2949	22.2176	22.0787	22.0163	22.1692	22.0628	22.119	22.2831	22.4583	22.3641	22.4541	22.2331	22.088	22.155	22.3754	22.4255	23.2381
H2bc15	4.77407e+06	5.14572e+06	4.87709e+06	4.4294e+06	4.24184e+06	4.71614e+06	4.38092e+06	4.55481e+06	5.10378e+06	5.52522e+06	5.46726e+06	5.33202e+06	5.76272e+06	5.39846e+06	5.74579e+06	9.50202e+06	9.49918e+06	1.0729e+07	P10853	22.3976	22.3824	22.3463	23.1798	23.1794	23.355	22.1868	22.2949	22.2176	22.0787	22.0163	22.1692	22.0628	22.119	22.2831	22.4583	22.3641	22.4541	22.2331	22.088	22.155	22.3754	22.4255	23.2381
H2bc23	4.77407e+06	5.14572e+06	4.87709e+06	4.4294e+06	4.24184e+06	4.71614e+06	4.38092e+06	4.55481e+06	5.10378e+06	5.52522e+06	5.46726e+06	5.33202e+06	5.76272e+06	5.39846e+06	5.74579e+06	9.50202e+06	9.49918e+06	1.0729e+07	P10853	22.3976	22.3824	22.3463	23.1798	23.1794	23.355	22.1868	22.2949	22.2176	22.0787	22.0163	22.1692	22.0628	22.119	22.2831	22.4583	22.3641	22.4541	22.2331	22.088	22.155	22.3754	22.4255	23.2381
H2bc24	4.77407e+06	5.14572e+06	4.87709e+06	4.4294e+06	4.24184e+06	4.71614e+06	4.38092e+06	4.55481e+06	5.10378e+06	5.52522e+06	5.46726e+06	5.33202e+06	5.76272e+06	5.39846e+06	5.74579e+06	9.50202e+06	9.49918e+06	1.0729e+07	P10853	22.3976	22.3824	22.3463	23.1798	23.1794	23.355	22.1868	22.2949	22.2176	22.0787	22.0163	22.1692	22.0628	22.119	22.2831	22.4583	22.3641	22.4541	22.2331	22.088	22.155	22.3754	22.4255	23.2381
H1f0	387210	394689	437449	321233	358089	318654	374423	367345	293467	418975	383061	398613	300592	250710	216065	129946	211862	185428	P10922	18.6765	18.5472	18.6046	16.9876	17.6928	17.5005	18.5628	18.5904	18.7388	18.2933	18.45	18.2816	18.5143	18.4868	18.1628	18.1974	17.9357	17.7211	18.6306	18.3416	18.388	18.6094	17.9514	17.3936
Sub1	11558.5	19354.7	24530.3	25579.5	26934.1	23521.8	29406.3	25545.4	24743.3	29226.5	39210.1	27383.3	40279.9	43041.3	41581	82335.7	65948.9	84842.2	P11031	14.835	15.2589	14.741	16.3292	16.0091	16.3725	13.4967	14.2404	14.5823	14.6427	14.7171	14.5217	14.8438	14.6408	14.5947	15.2978	15.3934	15.3436	14.1064	14.6272	14.6931	14.945	15.3449	16.2369
Col1a1	390924	410461	414571	333011	276026	380154	268078	342277	325873	302521	418646	354974	322081	276329	218179	1.33386e+06	1.43535e+06	1.82391e+06	P11087	18.2067	18.6754	18.4374	20.3472	20.453	20.7986	18.5765	18.6469	18.6613	18.3452	18.0744	18.5362	18.0323	18.3848	18.314	18.2971	18.076	17.7351	18.6282	18.3186	18.2437	18.4398	18.0361	20.5329
NA	10686.4	11952.4	13662	10657	14309.2	7334.7	10268.3	17072.8	15911.9	14752.4	14936.4	14246	9496.33	9346.91	13211.3	19734	24006.6	28220.8	P11103	13.8487	13.8665	13.7983	14.2684	14.5511	14.7845	13.3835	13.545	13.7379	13.3795	13.8047	12.8405	13.3259	14.0594	13.9578	13.2132	13.1903	13.6895	13.5555	13.3416	13.781	13.8378	13.3643	14.5347
Lpl	109793	114324	116699	109834	117718	142374	101530	121033	126312	158884	195758	144417	145216	112528	122555	74950.9	89160.6	76936.7	P11152	17.2776	17.5787	17.1399	16.1937	16.4441	16.2314	16.7444	16.8028	16.8324	16.745	16.845	17.1193	16.6315	16.885	16.9466	17.1478	16.7799	16.9031	16.7932	16.9031	16.8211	17.3321	16.9436	16.2897
Mpo	6751.26	0	0	2771.82	673.714	0	0	2660.29	8047.28	56856.8	38980.7	30290.5	43388.9	40474.3	60109.3	80082	73929.9	83231.3	P11247	15.795	15.2505	14.8866	16.2892	16.1739	16.3448	12.7209	#NUM!	#NUM!	11.4366	9.39599	#NUM!	#NUM!	11.3774	12.9743	15.405	15.3047	15.8753	#NUM!	#NUM!	#NUM!	15.3107	15.5284	16.2693
Fn1	63475.4	78431.9	82911.3	70551.8	75415.8	67115.1	75016.7	73509.5	71273.5	106184	163032	135103	453284	441441	480236	2.34325e+06	1.713e+06	2.38027e+06	P11276	16.6962	17.3148	17.0437	21.1601	20.7081	21.1827	15.9539	16.2592	16.3393	16.1064	16.2026	16.0343	16.1949	16.1656	16.1211	18.7901	18.7519	18.8734	16.1841	16.1144	16.1605	17.0182	18.8051	21.017
Gpx1	171744	172141	157644	128835	142077	142154	153103	150743	179349	172153	222074	198502	171741	165498	169818	479064	342547	421945	P11352	17.3933	17.7607	17.5988	18.8699	18.3859	18.6867	17.3899	17.3932	17.2663	16.9752	17.1163	17.1171	17.2241	17.2017	17.4524	17.3899	17.3365	17.3736	17.3498	17.0695	17.2928	17.5843	17.3667	18.6475
Fabp3	9.62108e+06	1.36689e+07	1.39757e+07	8.2765e+06	1.12601e+07	9.76593e+06	1.21669e+07	1.0545e+07	7.28378e+06	9.12289e+06	1.06541e+07	9.15026e+06	9.9703e+06	9.61967e+06	5.84322e+06	1.12806e+07	9.75904e+06	8.81613e+06	P11404	23.1211	23.3449	23.1254	23.4273	23.2183	23.0717	23.1978	23.7044	23.7364	22.9806	23.4247	23.2193	23.5365	23.3301	22.7963	23.2492	23.1976	22.4783	23.5462	23.2082	23.2209	23.1971	22.975	23.2391
Lamp1	32950.4	39622.8	39206.3	30698	29226.7	30622.1	26960	33502.4	26732	40541.6	37975	42222.3	33392.7	35906.8	39270.4	62567.9	74817.5	77224.8	P11438	15.3071	15.2128	15.3657	15.9331	16.1911	16.2368	15.008	15.274	15.2588	14.9059	14.835	14.9023	14.7185	15.032	14.7063	15.0272	15.132	15.2612	15.1803	14.881	14.8189	15.2952	15.1401	16.1203
Hsp90ab1	1.32566e+06	1.46366e+06	1.65374e+06	1.27601e+06	1.37828e+06	1.23935e+06	1.42899e+06	1.28221e+06	992154	1.34765e+06	1.38833e+06	1.44943e+06	1.25444e+06	1.44066e+06	887067	3.61043e+06	3.40082e+06	4.04045e+06	P11499	20.362	20.4049	20.4671	21.7837	21.6975	21.9461	20.3383	20.4811	20.6573	20.2832	20.3944	20.2412	20.4466	20.2902	19.9202	20.2586	20.4583	19.7587	20.4922	20.3063	20.219	20.4113	20.1585	21.8091
Dmd	399228	400157	403882	224555	206706	208229	148524	214911	224296	306793	340947	333428	152886	158341	161386	192576	206612	169341	P11531	18.2269	18.3792	18.347	17.5551	17.6566	17.3696	18.6069	18.6102	18.6236	17.7767	17.6572	17.6678	17.1803	17.7134	17.775	17.2221	17.2727	17.3002	18.6135	17.7006	17.5563	18.3177	17.265	17.5271
NA	0	311.949	0	0	0	0	0	0	0	3806.17	3735.03	2386.2	0	0	0	3536.21	561.28	1017.76	P11589	11.8941	11.8669	11.2205	11.788	9.13258	9.99118	#NUM!	8.28517	#NUM!	#NUM!	#NUM!	#NUM!	#NUM!	#NUM!	#NUM!	#NUM!	#NUM!	#NUM!	#NUM!	#NUM!	#NUM!	11.6605	#NUM!	10.3039
Lcn2	0	0	0	0	0	129590	3482.73	0	0	21981.7	30339.9	22924.1	164465	106338	173553	11398.1	9186.79	14109.3	P11672	14.424	14.8889	14.4846	13.4765	13.1653	13.7844	#NUM!	#NUM!	#NUM!	#NUM!	#NUM!	16.9836	11.766	#NUM!	#NUM!	17.3274	16.6983	17.405	#NUM!	#NUM!	#NUM!	14.5992	17.1436	13.4754
Krt8	9800.96	7046.74	13466.1	0	0	0	0	0	0	8924.16	2687.63	0	0	0	0	53065.6	30945.4	42363	P11679	13.1235	11.3921	#NUM!	15.6955	14.9174	15.3705	13.2587	12.7827	13.717	#NUM!	#NUM!	#NUM!	#NUM!	#NUM!	#NUM!	#NUM!	#NUM!	#NUM!	13.2528	#NUM!	#NUM!	#NUM!	#NUM!	15.3278
Cfp	0	1369.65	4444.13	1289.16	104.773	0	1889.16	1285.65	0	8807.39	10835.6	9259.33	16293.3	14082	16123.1	20745.1	14296.6	19501.6	P11680	13.1045	13.4035	13.1767	14.3405	13.8034	14.2513	#NUM!	10.4196	12.1177	10.3322	6.71113	#NUM!	10.8835	10.3283	#NUM!	13.992	13.7816	13.9768	#NUM!	#NUM!	#NUM!	13.2282	13.9168	14.1317
Itga5	16916.6	15354.5	14813.5	30517.4	29889.6	38532.5	28328.1	22142.3	24921.9	16767	16850.8	18888.7	57128	61556.4	54746.9	46025	48796.7	53907.7	P11688	14.0333	14.0405	14.2052	15.4901	15.5745	15.7182	14.0462	13.9064	13.8546	14.8973	14.8674	15.2338	14.7899	14.4345	14.6051	15.8019	15.9096	15.7405	13.9357	14.9995	14.6099	14.093	15.8173	15.5943
Camk2a	70036.2	72488.5	80251.1	71374.8	70602.2	76704.1	68599.5	60469	81845	67932.7	67071.2	83792.3	66994.9	66426.2	64127.4	37790	43394	41122.1	P11798	16.0518	16.0334	16.3545	15.2057	15.4052	15.3276	16.0958	16.1455	16.2922	16.1231	16.1074	16.227	16.0659	15.8839	16.3206	16.0318	16.0195	15.9687	16.1778	16.1525	16.0901	16.1466	16.0066	15.3129
Itgb2	3242.1	8125.6	1714.78	8407.5	7784.74	5237.31	4820.82	12297.3	14456.5	10216.7	6459.75	7041.48	20082	25512.4	28374.2	30274.3	30460.8	33282.4	P11835	13.3186	12.6573	12.7817	14.8858	14.8947	15.0225	11.6627	12.9883	10.7438	13.0375	12.9264	12.3546	12.2351	13.5861	13.8194	14.2936	14.6389	14.7923	11.7983	12.7728	13.2135	12.9192	14.5749	14.9343
NA	0	0	0	0	0	0	0	0	0	14545.8	21603.4	13517.4	0	0	0	16970.7	10489.4	13424.5	P11859	13.8283	14.399	13.7225	14.0508	13.3566	13.7126	#NUM!	#NUM!	#NUM!	#NUM!	#NUM!	#NUM!	#NUM!	#NUM!	#NUM!	#NUM!	#NUM!	#NUM!	#NUM!	#NUM!	#NUM!	13.9833	#NUM!	13.7067
Itpr1	0	0	0	0	0	0	0	0	0	7642.68	14245	6240.41	0	0	0	5038.09	6462.04	8166.31	P11881	12.8999	13.7982	12.6074	12.2987	12.6578	12.9955	#NUM!	#NUM!	#NUM!	#NUM!	#NUM!	#NUM!	#NUM!	#NUM!	#NUM!	#NUM!	#NUM!	#NUM!	#NUM!	#NUM!	#NUM!	13.1018	#NUM!	12.6506
Oas1a	0	0	0	0	0	0	0	0	0	11591.8	5597.47	0	0	0	0	20563.1	27903.3	34193.9	P11928	13.5008	12.4506	#NUM!	14.3278	14.7681	15.0614	#NUM!	#NUM!	#NUM!	#NUM!	#NUM!	#NUM!	#NUM!	#NUM!	#NUM!	#NUM!	#NUM!	#NUM!	#NUM!	#NUM!	#NUM!	#NUM!	#NUM!	14.7191
Nudt19	39531.3	40699.3	40851.8	29535.6	32135	28163.7	31818.1	32003	37261.2	51199.1	51504.2	45573.7	28703.1	16375.8	26488.6	26747.2	23079.1	20221.6	P11930	15.6438	15.6524	15.4759	14.7071	14.4943	14.3036	15.2707	15.3127	15.3181	14.8502	14.9719	14.7815	14.9576	14.9659	15.1854	14.8089	13.9993	14.6931	15.3005	14.8679	15.0363	15.5907	14.5004	14.5017
Tcp1	151449	151161	172279	183145	207718	170436	197652	195077	182561	163886	165682	169551	185622	201337	176707	290516	282647	314271	P11983	17.3223	17.3381	17.3714	18.1483	18.1086	18.2616	17.2085	17.2057	17.3944	17.4826	17.6643	17.3789	17.5926	17.5737	17.478	17.502	17.6193	17.431	17.2695	17.5086	17.5481	17.3439	17.5174	18.1728
App	20533.2	16582.8	11411.9	0	0	0	0	0	0	7601.92	2938.97	9908.8	0	0	0	16113	16400.7	14311.4	P12023	12.8921	11.5211	13.2745	13.9759	14.0015	13.8049	14.3257	14.0174	13.4783	#NUM!	#NUM!	#NUM!	#NUM!	#NUM!	#NUM!	#NUM!	#NUM!	#NUM!	13.9404	#NUM!	#NUM!	12.5626	#NUM!	13.9274
Apcs	13743.2	8825.36	5405.88	37713.7	0	0	0	1812.22	0	4634.24	3070.86	6908.42	100715	93714.9	95696.2	35388	44114.4	36858.6	P12246	12.1781	11.5844	12.7541	15.111	15.429	15.1697	13.7464	13.1074	12.4003	15.2028	#NUM!	#NUM!	#NUM!	10.8235	#NUM!	16.6199	16.516	16.5462	13.0847	#NUM!	#NUM!	12.1722	16.5607	15.2365
Gusb	1373.11	0	0	0	0	0	0	0	0	2291.29	1162.5	867.77	0	0	0	41348	47365.1	58600.3	P12265	11.1619	10.183	9.76117	15.3355	15.5315	15.8386	10.4232	#NUM!	#NUM!	#NUM!	#NUM!	#NUM!	#NUM!	#NUM!	#NUM!	#NUM!	#NUM!	#NUM!	#NUM!	#NUM!	#NUM!	10.3687	#NUM!	15.5686
NA	80672	80340.6	83147.1	77982.9	76469.2	80177.3	75434.5	80406.6	83688.6	68697.5	74004.4	72468	62591.5	62000.5	62295.9	41600.3	43470.9	36798.7	P12367	16.068	16.1753	16.1451	15.3443	15.4078	15.1674	16.2998	16.2938	16.3434	16.2509	16.2226	16.2909	16.2029	16.295	16.3527	15.9337	15.92	15.9269	16.3123	16.2548	16.2836	16.1294	15.9268	15.3065
Pfkl	343338	369076	416046	361427	401639	364694	399806	414380	373271	423350	426253	415967	363723	344973	313148	502957	458176	491686	P12382	18.6915	18.7014	18.6661	18.9401	18.8055	18.9074	18.3893	18.4936	18.6664	18.4633	18.6155	18.4763	18.6089	18.6606	18.5099	18.4725	18.3961	18.2565	18.5164	18.5184	18.5931	18.6863	18.375	18.8843
Cox5a	9.04763e+06	8.69621e+06	9.24116e+06	9.56209e+06	9.26391e+06	8.86217e+06	9.01738e+06	9.26239e+06	9.22562e+06	1.11995e+07	9.42488e+06	1.12491e+07	9.01304e+06	9.29264e+06	9.26391e+06	7.72972e+06	8.04867e+06	8.63236e+06	P12787	23.4169	23.168	23.4233	22.882	22.9403	23.0413	23.1091	23.052	23.1396	23.1889	23.1432	23.0792	23.1043	23.143	23.1372	23.1036	23.1477	23.1432	23.1002	23.1371	23.1281	23.3361	23.1315	22.9545
Pdcd6	49548.4	51476.5	53446.7	36919.3	32026.8	35913.8	41691	39033.7	45419.6	53663.2	57626.8	57500.9	40846.6	44798.3	47824	66275.4	67093.1	63852.4	P12815	15.7116	15.8145	15.8113	16.0162	16.0339	15.9625	15.5966	15.6516	15.7058	15.1721	14.967	15.1323	15.3474	15.2524	15.471	15.3179	15.4512	15.5454	15.6513	15.0904	15.357	15.7791	15.4382	16.0042
Rpl7a	68847.9	76547.1	84389.7	96006.9	98022	95357.9	106863	100615	105392	90323.2	82315	98093.2	106890	116886	110434	152863	174675	189142	P12970	16.4628	16.3289	16.5819	17.2219	17.4143	17.5291	16.0711	16.2241	16.3648	16.5508	16.5808	16.5411	16.7054	16.6185	16.6854	16.7058	16.8347	16.7528	16.22	16.5576	16.6698	16.4578	16.7645	17.3884
Gsn	148734	131596	143425	112360	101356	111957	153383	120029	143485	505077	478403	488527	1.01564e+06	1.24462e+06	1.12017e+06	1.29527e+06	972175	1.46092e+06	P13020	18.9461	18.8679	18.8981	20.3048	19.8909	20.4784	17.1824	17.0058	17.1299	16.7778	16.6291	16.7726	17.2268	16.873	17.1305	19.954	20.2473	20.0953	17.106	16.7265	17.0768	18.904	20.0988	20.2247
Umps	0	680.188	939.323	0	0	0	0	0	0	16843.5	699.539	21952.5	0	0	0	8089.81	14040.5	17778.3	P13439	14.0399	9.45026	14.4221	12.9819	13.7773	14.1178	#NUM!	9.40979	9.87548	#NUM!	#NUM!	#NUM!	#NUM!	#NUM!	#NUM!	#NUM!	#NUM!	#NUM!	#NUM!	#NUM!	#NUM!	12.6374	#NUM!	13.6257
Myh3	787943	760397	734468	0	0	0	0	0	0	146790	48472.8	250933	0	0	0	604995	930761	538819	P13541	17.1634	15.5649	17.9369	19.2066	19.8281	19.0394	19.5877	19.5364	19.4863	#NUM!	#NUM!	#NUM!	#NUM!	#NUM!	#NUM!	#NUM!	#NUM!	#NUM!	19.5368	#NUM!	#NUM!	16.8884	#NUM!	19.358
Myh8	1.4944e+07	1.14255e+07	1.58659e+07	0	0	0	0	0	0	1.67889e+07	1.47301e+07	1.69832e+07	0	0	0	8.25624e+06	9.23877e+06	9.2513e+06	P13542	24.001	23.8123	24.0176	22.9771	23.1393	23.1412	23.8331	23.4458	23.9194	#NUM!	#NUM!	#NUM!	#NUM!	#NUM!	#NUM!	#NUM!	#NUM!	#NUM!	23.7327	#NUM!	#NUM!	23.9436	#NUM!	23.0858
Ncam1	0	0	0	0	0	0	0	0	0	2468.05	1311.16	1935.7	0	0	0	7450.94	6684.24	7513.01	P13595	11.2692	10.3566	10.9186	12.8632	12.7065	12.8752	#NUM!	#NUM!	#NUM!	#NUM!	#NUM!	#NUM!	#NUM!	#NUM!	#NUM!	#NUM!	#NUM!	#NUM!	#NUM!	#NUM!	#NUM!	10.8481	#NUM!	12.815
Icam1	0	398313	351013	0	0	0	0	0	0	312093	348250	356421	0	0	0	286368	345622	242896	P13597	18.2516	18.4098	18.4432	18.1275	18.3988	17.89	#NUM!	18.6035	18.4212	#NUM!	#NUM!	#NUM!	#NUM!	#NUM!	#NUM!	#NUM!	#NUM!	#NUM!	#NUM!	#NUM!	#NUM!	18.3682	#NUM!	18.1388
Car1	101652	113560	94126.5	92143.6	95290.6	87506.9	135829	134438	158206	112437	199940	121567	123625	127239	131198	434501	168297	195465	P13634	16.7788	17.6092	16.8914	18.729	17.3606	17.5766	16.6333	16.7931	16.5223	16.4916	16.54	16.4171	17.0514	17.0366	17.2714	16.9156	16.9572	17.0014	16.6496	16.4829	17.1198	17.0931	16.9581	17.8887
Gpd1	142282	170387	169953	115019	159596	149313	167149	152360	116511	151726	152475	154121	129705	110173	82082.6	138164	136613	103621	P13707	17.2111	17.2182	17.2337	17.076	17.0597	16.661	17.1184	17.3785	17.3748	16.8115	17.2841	17.188	17.3508	17.2171	16.8301	16.9849	16.7494	16.3248	17.2905	17.0945	17.1327	17.221	16.6864	16.9322
S100a6	67829.5	67094.6	78476.3	66387.4	70496.2	64383.2	80444.2	105757	96811.7	129506	123475	103876	161429	163571	146323	433056	403889	471549	P14069	16.9827	16.9139	16.6645	18.7242	18.6236	18.847	16.0496	16.0339	16.26	16.0186	16.1053	15.9744	16.2957	16.6904	16.5629	17.3005	17.3196	17.1588	16.1145	16.0328	16.5163	16.8537	17.2596	18.7316
Atp1b1	930954	1.03465e+06	1.04457e+06	959763	970169	947442	929920	920942	896947	1.01939e+06	990994	1.02743e+06	1.02332e+06	1.10587e+06	1.05985e+06	701339	755880	687065	P14094	19.9593	19.9185	19.9706	19.4198	19.5278	19.3901	19.8284	19.9807	19.9945	19.8723	19.8879	19.8537	19.8267	19.8128	19.7747	19.9648	20.0768	20.0154	19.9345	19.8713	19.8047	19.9495	20.019	19.4459
C1qb	0	5853.28	1965.47	1363.25	1583.43	737.312	2116.96	3934.3	3216.66	11864.2	14866.4	12546.5	65471.2	71185.6	50973	134444	93798.9	140843	P14106	13.5343	13.8598	13.615	17.0366	16.5173	17.1037	#NUM!	12.515	10.9407	10.4128	10.6288	9.52613	11.0478	11.9419	11.6513	15.9986	16.1193	15.6374	#NUM!	10.1893	11.547	13.6697	15.9184	16.8859
Rpl27a	414624	367249	462399	308526	309249	316870	300011	293538	337771	438465	402759	467609	285311	316559	233250	1.22979e+06	1.47782e+06	1.81135e+06	P14115	18.7421	18.6196	18.8349	20.23	20.495	20.7886	18.6614	18.4864	18.8188	18.235	18.2384	18.2735	18.1947	18.1632	18.3657	18.1222	18.2721	17.8315	18.6555	18.249	18.2412	18.7322	18.0753	20.5046
Rps16	273932	247553	296487	272531	285236	241815	267243	318040	338865	298480	300018	303765	235678	253630	220109	534881	536994	588160	P14131	18.1873	18.1947	18.2126	19.0289	19.0345	19.1658	18.0635	17.9174	18.1776	18.0561	18.1218	17.8835	18.0278	18.2788	18.3704	17.8465	17.9524	17.7479	18.0528	18.0205	18.2257	18.1982	17.8489	19.0764
Slc2a4	201959	205583	190129	84022.4	98213.5	90940.5	83045	102374	131066	266471	257668	236154	79414.6	69169.5	105166	102340	103949	91817.8	P14142	18.0236	17.9752	17.8494	16.643	16.6655	16.4865	17.6237	17.6494	17.5366	16.3585	16.5836	16.4726	16.3416	16.6435	16.9999	16.2771	16.0778	16.6823	17.6032	16.4716	16.6617	17.9494	16.3458	16.5983
Rpl7	215487	209251	241869	285160	258968	218419	227219	282437	297594	244133	296674	327991	268521	272347	272616	492214	480611	533854	P14148	17.8973	18.1785	18.3233	18.9089	18.8745	19.0261	17.7172	17.6749	17.8839	18.1214	17.9824	17.7367	17.7937	18.1076	18.183	18.0347	18.0551	18.0565	17.7587	17.9469	18.0281	18.133	18.0488	18.9365
Mdh1	2.59424e+06	3.14652e+06	3.20496e+06	2.54076e+06	3.27761e+06	2.74137e+06	3.47825e+06	3.06611e+06	2.03781e+06	2.5977e+06	2.94415e+06	2.62458e+06	2.83281e+06	2.53859e+06	1.6069e+06	2.96421e+06	3.28627e+06	2.58394e+06	P14152	21.3088	21.4894	21.3237	21.4992	21.648	21.3011	21.3069	21.5853	21.6119	21.2768	21.6442	21.3865	21.7299	21.548	20.9586	21.4338	21.2756	20.6159	21.5014	21.4358	21.4122	21.374	21.1084	21.4828
Rpsa	460389	453274	491469	492588	471621	469354	477710	480032	477744	476052	473149	519490	466390	515305	452221	1.31818e+06	1.31751e+06	1.62973e+06	P14206	18.8608	18.8519	18.9867	20.3301	20.3294	20.6362	18.8125	18.79	18.9067	18.91	18.8473	18.8403	18.8658	18.8728	18.8659	18.8312	18.9751	18.7867	18.8364	18.8659	18.8681	18.8998	18.8643	20.4319
Calr	143280	147654	151318	303044	281296	282118	269768	250806	253470	167633	151636	173392	331175	337803	324871	476103	423241	487309	P14211	17.3549	17.2102	17.4037	18.8609	18.6911	18.8945	17.1285	17.1719	17.2072	18.2092	18.1017	18.1059	18.0414	17.9362	17.9515	18.3372	18.3658	18.3095	17.1692	18.1389	17.9763	17.323	18.3375	18.8155
NA	0	0	0	0	0	0	0	0	0	3514.52	0	1633.91	0	0	0	18988	18644.6	25380.4	P14430	11.7791	#NUM!	10.6741	14.2128	14.1865	14.6314	#NUM!	#NUM!	#NUM!	#NUM!	#NUM!	#NUM!	#NUM!	#NUM!	#NUM!	#NUM!	#NUM!	#NUM!	#NUM!	#NUM!	#NUM!	#NUM!	#NUM!	14.3436
Srp54a	5844.8	10553.1	11438.6	52777.9	51342.1	59306.2	51081.9	50171.4	48808.8	8740.23	10135	10367.4	46344.2	54862.6	51566.7	14034.7	16565.6	15618.7	P14576	13.0935	13.3071	13.3398	13.7767	14.0159	13.931	12.5129	13.3654	13.4816	15.6876	15.6479	15.8559	15.6405	15.6146	15.5749	15.5001	15.7435	15.6542	13.12	15.7305	15.61	13.2468	15.6326	13.9079
Srp54b	5844.8	10553.1	11438.6	52777.9	51342.1	59306.2	51081.9	50171.4	48808.8	8740.23	10135	10367.4	46344.2	54862.6	51566.7	14034.7	16565.6	15618.7	P14576	13.0935	13.3071	13.3398	13.7767	14.0159	13.931	12.5129	13.3654	13.4816	15.6876	15.6479	15.8559	15.6405	15.6146	15.5749	15.5001	15.7435	15.6542	13.12	15.7305	15.61	13.2468	15.6326	13.9079
Hspb1	692341	717144	790081	719091	782811	668895	844930	834811	798095	902417	942261	915521	1.19691e+06	1.45184e+06	970169	2.5797e+06	2.24699e+06	2.32978e+06	P14602	19.7834	19.8458	19.8042	21.2988	21.0996	21.1518	19.4011	19.4519	19.5916	19.4558	19.5783	19.3514	19.6885	19.6711	19.6062	20.1909	20.4694	19.8879	19.4816	19.4618	19.6553	19.8111	20.1827	21.1834
Psmd3	54236.1	59269.3	60972.5	62759.7	68757.3	63307.1	67493.7	58591	54957.6	65441	64619.7	68749.7	72341.5	72214.6	73103.4	85627.8	89339.6	85559.2	P14685	15.9979	15.9797	16.0691	16.3858	16.447	16.3846	15.727	15.855	15.8959	15.9375	16.0692	15.9501	16.0425	15.8384	15.746	16.1425	16.14	16.1577	15.8259	15.9856	15.8756	16.0156	16.1467	16.4058
Lmnb1	265952	270148	261422	245641	220109	226609	218156	229228	250574	279873	288670	275271	238485	227870	259719	287806	294180	313452	P14733	18.0944	18.1391	18.0705	18.1347	18.1663	18.2579	18.0208	18.0434	17.996	17.9062	17.7479	17.7898	17.735	17.8064	17.9349	17.8635	17.7978	17.9866	18.0201	17.8146	17.8254	18.1013	17.8827	18.1863
Anxa6	417737	440004	505804	458253	542574	502493	575410	518568	497089	655690	652721	686592	632181	592854	605215	674667	684308	712712	P14824	19.3227	19.3161	19.3891	19.3638	19.3843	19.443	18.6722	18.7472	18.9482	18.8058	19.0495	18.9387	19.1342	18.9842	18.9231	19.27	19.1773	19.2071	18.7892	18.9313	19.0138	19.3426	19.2181	19.397
Crp	0	0	0	0	0	0	0	0	0	6117.3	4100.96	0	6089.37	6186.29	5260	3204.83	1796.56	775.524	P14847	12.5787	12.0017	#NUM!	11.646	10.811	9.59903	#NUM!	#NUM!	#NUM!	#NUM!	#NUM!	#NUM!	#NUM!	#NUM!	#NUM!	12.5721	12.5949	12.3608	#NUM!	#NUM!	#NUM!	#NUM!	12.5093	10.6854
Rplp0	188943	184931	193743	156198	149289	160197	145620	153089	159080	177863	165056	189667	140932	153678	153952	309444	288395	324660	P14869	17.4404	17.3326	17.5331	18.2393	18.1377	18.3086	17.5276	17.4966	17.5638	17.253	17.1877	17.2895	17.1518	17.224	17.2794	17.1046	17.2296	17.2321	17.5293	17.2434	17.2184	17.4354	17.1888	18.2285
Map1b	8589.31	5953.05	3864.09	0	0	0	0	0	0	6837.22	0	5578.73	0	0	0	10530.1	18764.7	19520.4	P14873	12.7392	#NUM!	12.4457	13.3622	14.1957	14.2527	13.0683	12.5394	11.9159	#NUM!	#NUM!	#NUM!	#NUM!	#NUM!	#NUM!	#NUM!	#NUM!	#NUM!	12.5079	#NUM!	#NUM!	#NUM!	#NUM!	13.9369
Hmox1	3753.56	2570.73	5183.43	0	1305.81	1692.1	0	0	0	1096.19	8156.35	6595.1	11568	9975.88	10048	58641.2	29041.1	46999.6	P14901	10.0983	12.9937	12.6872	15.8396	14.8258	15.5204	11.874	11.328	12.3397	#NUM!	10.3507	10.7246	#NUM!	#NUM!	#NUM!	13.4979	13.2842	13.2946	11.8472	#NUM!	#NUM!	11.9264	13.3589	15.3953
Glul	33026.2	43341.5	35893.7	40031.7	47770.2	41696.3	51143.7	35797.3	29691	52733	56593.7	47713.1	78018.3	67727.5	60798.5	48985.1	51366.9	41797.7	P15105	15.6864	15.7884	15.5421	15.5801	15.6486	15.3511	15.0113	15.4035	15.1314	15.2889	15.5438	15.3476	15.6423	15.1276	14.8577	16.2515	16.0475	15.8917	15.1821	15.3934	15.2092	15.6723	16.0636	15.5266
Cdh2	309304	324704	311952	346357	327843	307970	313488	326852	352728	245404	282488	263997	261847	277158	248008	204309	211523	177631	P15116	17.9048	18.1078	18.0102	17.6404	17.6905	17.4385	18.2387	18.3088	18.251	18.4019	18.3226	18.2324	18.258	18.3183	18.4282	17.9984	18.0803	17.92	18.2661	18.319	18.3348	18.0076	17.9996	17.5898
Insr	19640.6	20937	22040.1	15699.1	15723.3	13020.5	15505.4	15372.6	17472.6	16809.2	17040.6	15624.3	13996.4	15581.1	14960	8508.73	11195.5	11829.6	P15208	14.037	14.0567	13.9315	13.0547	13.4506	13.5301	14.2616	14.3538	14.4278	13.9384	13.9406	13.6685	13.9205	13.9081	14.0928	13.7728	13.9275	13.8688	14.3477	13.8492	13.9738	14.0084	13.8564	13.3452
Thbd	24924.5	28137.1	27940.4	19306.3	19754.6	22106.5	10054.8	18390	17354.5	18993.6	21450.8	23912.4	21745.7	14378.5	20406.6	10508.4	14926.1	8953.01	P15306	14.2132	14.3887	14.5455	13.3593	13.8656	13.1282	14.6053	14.7802	14.7701	14.2368	14.2699	14.4322	13.2956	14.1666	14.083	14.4084	13.8116	14.3167	14.7185	14.313	13.8484	14.3825	14.1789	13.451
Bpgm	74987.5	76921.7	80158.7	74161.3	76003.8	70384.8	114955	91656.3	117109	102087	172469	108445	107958	123769	116544	384594	128714	157374	P15327	16.6394	17.396	16.7266	18.553	16.9738	17.2638	16.1944	16.2311	16.2906	16.1784	16.2138	16.103	16.8107	16.4839	16.8375	16.7201	16.9173	16.8305	16.2387	16.165	16.7107	16.9207	16.8226	17.5969
NA	6298.94	9658.32	13580	42921.4	37919	40731.8	41076.9	60237.6	65112.5	12720.1	14470.9	11618.6	34018.2	40543	41260.7	2396.78	3735.95	1855.51	P15331	13.6348	13.8209	13.5042	11.2269	11.8673	10.8576	12.6209	13.2376	13.7292	15.3894	15.2106	15.3139	15.326	15.8784	15.9906	15.054	15.3072	15.3325	13.1959	15.3046	15.7317	13.6533	15.2312	11.3172
Cd44	367.485	0	0	0	2107.42	0	5724.99	3194.6	5495.86	4915.97	17854.6	11680.9	22363.4	24461	24506.1	75521.6	66351.2	71676.4	P15379	12.2633	14.124	13.5119	16.2046	16.0178	16.1292	8.52154	#NUM!	#NUM!	#NUM!	11.0413	#NUM!	12.4831	11.6414	12.4241	14.4489	14.5782	14.5809	#NUM!	#NUM!	12.1829	13.2997	14.536	16.1172
NA	150491	160812	160830	125568	122345	106571	137224	137622	159627	173489	219271	175742	120876	147344	145399	340096	158531	163127	P15508	17.4045	17.7424	17.4231	18.3756	17.2744	17.3156	17.1993	17.295	17.2952	16.9381	16.9006	16.7015	17.0662	17.0704	17.2843	16.8832	17.1688	17.1497	17.2632	16.8467	17.1403	17.5233	17.0672	17.6552
Nme1	117331	132405	141139	46254.5	52522.4	36824.8	56660.4	64665.7	67931.2	178222	174981	155979	64181.5	50198.3	47063	428697	355007	388314	P15532	17.4433	17.4168	17.251	18.7096	18.4375	18.5669	16.8402	17.0146	17.1068	15.4973	15.6806	15.1684	15.7901	15.9807	16.0518	15.9699	15.6153	15.5223	16.9872	15.4488	15.9409	17.3704	15.7025	18.5713
B4galt1	9217.46	8046.13	11759.2	0	0	0	0	0	0	13740.6	15490.8	17739	0	0	0	49833.1	51158.8	59348.4	P15535	13.7462	13.9191	14.1146	15.6048	15.6427	15.8569	13.1702	12.9741	13.5215	#NUM!	#NUM!	#NUM!	#NUM!	#NUM!	#NUM!	#NUM!	#NUM!	#NUM!	13.2219	#NUM!	#NUM!	13.9266	#NUM!	15.7015
Gstm2	354102	445649	413024	307737	446068	357221	445596	432312	332969	343463	406774	367484	325647	300011	211205	269668	327074	228816	P15626	18.3898	18.6339	18.4873	18.0408	18.3193	17.8038	18.4338	18.7655	18.6559	18.2313	18.7669	18.4465	18.7654	18.7217	18.345	18.3129	18.1947	17.6883	18.6184	18.4816	18.6107	18.5037	18.0653	18.0546
H1f2	1.02117e+06	1.27594e+06	1.56855e+06	1.45838e+06	1.92433e+06	1.69576e+06	1.96514e+06	1.99853e+06	1.67574e+06	1.69268e+06	1.50896e+06	1.54398e+06	2.56198e+06	2.56408e+06	2.24561e+06	1.47863e+06	2.22616e+06	2.49046e+06	P15864	20.6909	20.5251	20.5582	20.4958	21.0861	21.248	19.9618	20.2831	20.581	20.4759	20.8759	20.6935	20.9062	20.9305	20.6764	21.2888	21.29	21.0987	20.2753	20.6818	20.8377	20.5914	21.2258	20.9433
Lgals1	402383	405757	370795	523132	527261	549099	532578	510138	549667	335192	387198	335532	447281	424240	361146	876210	805699	915921	P16045	18.3546	18.5627	18.3561	19.7409	19.6199	19.8049	18.6182	18.6303	18.5003	18.9968	19.0082	19.0667	19.0226	18.9605	19.0682	18.7708	18.6945	18.4622	18.5829	19.0239	19.0171	18.4245	18.6425	19.7219
NA	0	0	0	0	2988.49	10.7952	0	772.358	0	9161.14	579.557	1993.2	9535.27	9623.87	10952.5	32824.2	79212.8	99390.3	P16110	13.1613	9.17881	10.9609	15.0025	16.2734	16.6008	#NUM!	#NUM!	#NUM!	#NUM!	11.5452	3.43232	#NUM!	9.59313	#NUM!	13.2191	13.2324	13.419	#NUM!	#NUM!	#NUM!	11.1003	13.2901	15.9589
Ldhb	1.69768e+06	2.1684e+06	2.20108e+06	1.68084e+06	2.12537e+06	1.93989e+06	2.21173e+06	2.16042e+06	1.5012e+06	1.87931e+06	1.97959e+06	1.8269e+06	1.83935e+06	1.68609e+06	1.0164e+06	2.08406e+06	2.13075e+06	1.55925e+06	P16125	20.8418	20.9168	20.801	20.991	21.0229	20.5724	20.6951	21.0482	21.0698	20.6808	21.0193	20.8875	21.0767	21.0429	20.5177	20.8108	20.6853	19.955	20.9377	20.8625	20.8791	20.8532	20.4837	20.8621
Srp14	28863.7	26184.9	28186.1	21376.9	20629	19822.5	14409.2	16072.3	23392.4	24756.1	27405.2	23527.4	19794.9	14044.6	18535.9	61035.9	50971.2	54084.7	P16254	14.5955	14.7422	14.5221	15.8974	15.6374	15.7229	14.817	14.6764	14.7827	14.3838	14.3324	14.2748	13.8147	13.9723	14.5138	14.2728	13.7777	14.178	14.7587	14.3303	14.1002	14.6199	14.0762	15.7526
Slc4a3	9230.75	7523.64	10736.4	16397	16433.5	14583.7	14743.8	17648.7	19648.3	11226.9	16802.5	8697.69	7679.32	10832.6	9788.96	4033.33	4105.69	5030.75	P16283	13.4547	14.0364	13.0864	11.9778	12.0034	12.2966	13.1722	12.8772	13.3902	14.0011	14.0043	13.8321	13.8478	14.1073	14.2621	12.9068	13.4031	13.2569	13.1466	13.9459	14.0724	13.5258	13.1889	12.0926
F9	0	0	18662.9	920.079	443.236	0	441.862	529.625	1063.8	60423.4	9983.59	33173.6	2904.57	3354.42	2659.63	153833	139401	149769	P16294	15.8828	13.2853	15.0177	17.231	17.0889	17.1924	#NUM!	#NUM!	14.1879	9.84561	8.79193	#NUM!	8.78745	9.04883	10.055	11.5041	11.7118	11.377	#NUM!	#NUM!	9.2971	14.7286	11.531	17.1708
Cnp	2251.34	2474.35	2369.9	5068.42	5275.23	4914.18	6977.92	5333.42	7369.95	6052.35	6569.25	7718.67	7153.29	1488.77	4102.11	7613	7615.57	6737.75	P16330	12.5633	12.6815	12.9141	12.8942	12.8947	12.7181	11.1366	11.2728	11.2106	12.3073	12.365	12.2627	12.7686	12.3808	12.8474	12.8044	10.5399	12.0022	11.2067	12.3117	12.6656	12.7196	11.7822	12.8357
Mmut	337902	335119	328928	318216	328857	293576	298818	327760	324051	320937	327932	332402	247426	267243	295762	147591	162446	139820	P16332	18.2919	18.323	18.3426	17.1712	17.3096	17.0932	18.3662	18.3543	18.3274	18.2796	18.3271	18.1634	18.1889	18.3223	18.3059	17.9166	18.0278	18.1741	18.3493	18.2567	18.2723	18.3192	18.0395	17.1914
Enpep	38712.7	36172.7	36030.3	27898.5	26021.6	32109.4	23865.5	32152.3	44849.3	52090.6	57158.1	44862.7	22676.6	16748.5	17271.7	24722.4	32854.8	25324.6	P16406	15.6687	15.8027	15.4532	14.5935	15.0038	14.6283	15.2405	15.1426	15.1369	14.7679	14.6674	14.9707	14.5426	14.9726	15.4528	14.4689	14.0317	14.0761	15.1734	14.802	14.9894	15.6415	14.1923	14.7419
NA	634378	623418	618025	607417	585653	558297	560041	610900	605321	567710	582474	598619	492231	500100	495255	477618	499680	443392	P16546	19.1148	19.1518	19.1913	18.8655	18.9306	18.7582	19.275	19.2498	19.2373	19.2123	19.1597	19.0907	19.0952	19.2206	19.2073	18.909	18.9319	18.9178	19.254	19.1542	19.1744	19.1526	18.9195	18.8515
Hspa1l	0	9861.29	11918.9	0	0	0	527.538	472.723	0	8665.54	14696.2	12243.8	1018.42	3500.29	2144.35	56781.6	36436.1	41431.1	P16627	13.0811	13.8432	13.5798	15.7931	15.1531	15.3384	#NUM!	13.2676	13.541	#NUM!	#NUM!	#NUM!	9.04313	8.88485	#NUM!	9.99212	11.7733	11.0663	#NUM!	#NUM!	#NUM!	13.5013	10.9439	15.4282
Ctsa	77135.1	88715.5	74542.3	11137.1	10846.7	7790.42	11653.2	11814.9	13703	105138	73510.1	67323.7	8102.93	11671	13859.8	337111	398715	449086	P16675	16.6819	16.1657	16.0388	18.3629	18.605	18.7766	16.2351	16.4369	16.1858	13.4431	13.405	12.9275	13.5084	13.5283	13.7422	12.9842	13.5106	13.7586	16.2859	13.2585	13.593	16.2955	13.4178	18.5815
Gapdh	4.0504e+06	5.23748e+06	5.21433e+06	4.05078e+06	4.85898e+06	4.83353e+06	5.48802e+06	4.64849e+06	3.31402e+06	4.98473e+06	5.02206e+06	5.09593e+06	5.0642e+06	4.5813e+06	3.06723e+06	8.80665e+06	7.86563e+06	7.73755e+06	P16858	22.2491	22.2598	22.2809	23.0702	22.9071	22.8834	21.9496	22.3204	22.314	21.9498	22.2122	22.2046	22.3879	22.1483	21.6601	22.2719	22.1273	21.5485	22.1947	22.1222	22.0654	22.2633	21.9826	22.9536
Lamp2	19877.2	22197.2	25780.8	40313.8	34560.6	50328.2	36709.7	47938.8	66219.1	30219.7	36502.2	36462	44026.8	49447.3	62831.2	67305	49532.3	66324.2	P17047	14.8832	15.1557	15.1541	16.0384	15.5961	16.0172	14.2788	14.4381	14.654	15.299	15.0768	15.6191	15.1639	15.5489	16.015	15.4261	15.5936	15.9392	14.457	15.3316	15.5759	15.0643	15.653	15.8839
Hmga1	32758.4	39365.9	46551.7	39322.4	43731.9	37391.1	38173.3	44242.2	46568.4	37907.7	47688.6	41117.5	27016.9	21624.1	22443.8	28436.6	32532.5	26698.6	P17095	15.2102	15.5414	15.3275	14.7955	14.9896	14.7045	14.9996	15.2647	15.5065	15.2631	15.4164	15.1904	15.2203	15.4331	15.5071	14.7216	14.4004	14.454	15.2569	15.29	15.3868	15.3597	14.5253	14.8298
Hmga1b	32758.4	39365.9	46551.7	39322.4	43731.9	37391.1	38173.3	44242.2	46568.4	37907.7	47688.6	41117.5	27016.9	21624.1	22443.8	28436.6	32532.5	26698.6	P17095	15.2102	15.5414	15.3275	14.7955	14.9896	14.7045	14.9996	15.2647	15.5065	15.2631	15.4164	15.1904	15.2203	15.4331	15.5071	14.7216	14.4004	14.454	15.2569	15.29	15.3868	15.3597	14.5253	14.8298
Hspa2	16432	14243.9	14978.1	2.84452e+06	2.94134e+06	2.8579e+06	2.91269e+06	2.55074e+06	2.32315e+06	24581.3	15847.3	20572.2	2.90914e+06	3.30661e+06	2.5514e+06	29848.1	33624	38520.6	P17156	14.5853	13.9519	14.3284	14.8653	15.0372	15.2333	14.0042	13.7981	13.8706	21.4398	21.488	21.4465	21.4739	21.2825	21.1477	21.4722	21.6569	21.2829	13.8909	21.4581	21.3014	14.2885	21.4706	15.0453
Eno1	1.58277e+06	1.7829e+06	1.81992e+06	1.18974e+06	1.33874e+06	1.16694e+06	1.37702e+06	1.16291e+06	982453	1.78176e+06	1.76771e+06	1.87507e+06	1.38798e+06	1.34695e+06	1.25643e+06	3.83486e+06	3.71927e+06	3.94621e+06	P17182	20.7649	20.7535	20.8385	21.8707	21.8266	21.912	20.594	20.7658	20.7954	20.1822	20.3524	20.1543	20.3931	20.1493	19.906	20.4046	20.3613	20.2609	20.7184	20.2297	20.1495	20.7856	20.3422	21.8698
Eno1b	1.58277e+06	1.7829e+06	1.81992e+06	1.18974e+06	1.33874e+06	1.16694e+06	1.37702e+06	1.16291e+06	982453	1.78176e+06	1.76771e+06	1.87507e+06	1.38798e+06	1.34695e+06	1.25643e+06	3.83486e+06	3.71927e+06	3.94621e+06	P17182	20.7649	20.7535	20.8385	21.8707	21.8266	21.912	20.594	20.7658	20.7954	20.1822	20.3524	20.1543	20.3931	20.1493	19.906	20.4046	20.3613	20.2609	20.7184	20.2297	20.1495	20.7856	20.3422	21.8698
Eno2	98855.9	118781	139014	75891.6	88442.2	91070.1	89840.2	73718.8	59595.2	103662	106844	119718	72003.7	68669	41784.9	73007	74719.7	51972.5	P17183	16.6615	16.7051	16.8693	16.1557	16.1892	15.6655	16.593	16.8579	17.0849	16.2117	16.4324	16.4747	16.4551	16.1697	15.8629	16.1358	16.0674	15.3507	16.8453	16.3729	16.1626	16.7453	15.8513	16.0035
NA	21009.3	23708.2	23254.5	21793.6	20696.2	20252.8	24522.1	24385.9	24946	18721.3	24041.9	21047.8	33197.5	34347.7	29451.1	86120.2	90428	99722.6	P17225	14.1924	14.5533	14.3614	16.3941	16.4645	16.6056	14.3587	14.5331	14.5052	14.4116	14.3371	14.3058	14.5818	14.5738	14.6065	15.0188	15.0679	14.846	14.4657	14.3515	14.5874	14.369	14.9776	16.4881
Ap2a1	87027.9	83074.1	88708.1	61856.3	60038.5	59419.7	65010.5	64246.4	62122.5	80746.6	75417.9	88882.2	59341.1	60962.7	61149.3	108120	119764	119136	P17426	16.3011	16.2026	16.4396	16.7223	16.8698	16.8623	16.4092	16.3421	16.4368	15.9166	15.8736	15.8587	15.9884	15.9713	15.9228	15.8567	15.8956	15.9	16.396	15.883	15.9608	16.3144	15.8841	16.8181
Ap2a2	68381.1	73711.2	74838.9	48548.9	51081.8	44278.5	52161	60585.7	64346.9	71644.7	60793.8	70013.9	49169.5	50553.5	49817.3	112961	105332	119329	P17427	16.1286	15.8916	16.0954	16.7855	16.6846	16.8646	16.0613	16.1696	16.1915	15.5672	15.6405	15.4343	15.6707	15.8867	15.9736	15.5855	15.6255	15.6044	16.1408	15.5473	15.8437	16.0385	15.6051	16.7782
Gba	15615.1	0	14371.3	0	0	0	0	0	0	4355.6	0	1588.51	0	0	0	21834.4	14391.4	18962.1	P17439	12.0887	#NUM!	10.6335	14.4143	13.8129	14.2108	13.9307	#NUM!	13.8109	#NUM!	#NUM!	#NUM!	#NUM!	#NUM!	#NUM!	#NUM!	#NUM!	#NUM!	#NUM!	#NUM!	#NUM!	#NUM!	#NUM!	14.146
Selenbp1	487935	697395	679522	520308	650228	517526	709704	630679	493001	502486	680894	587772	528229	451796	349791	505329	493588	342633	P17563	18.9387	19.3771	19.1649	18.9469	18.9129	18.3863	18.8963	19.4116	19.3742	18.989	19.3106	18.9813	19.4369	19.2665	18.9112	19.0108	18.7853	18.4161	19.2274	19.0936	19.2049	19.1602	18.7374	18.7487
Cox7c	2.75763e+06	1.80198e+06	1.76957e+06	1.97566e+06	1.88718e+06	1.99996e+06	2.02836e+06	1.62113e+06	1.63568e+06	2.52986e+06	2.56981e+06	2.33655e+06	1.7483e+06	1.78747e+06	2.05066e+06	1.61412e+06	1.60122e+06	1.7371e+06	P17665	21.2706	21.2932	21.1559	20.6223	20.6107	20.7282	21.395	20.7812	20.755	20.9139	20.8478	20.9315	20.9519	20.6286	20.6415	20.7375	20.7695	20.9677	20.977	20.8977	20.7406	21.2399	20.8249	20.6538
Hk1	596701	579036	644800	413522	422945	429884	419379	399709	386018	767137	659153	747732	435220	397800	411245	609834	581566	564473	P17710	19.5491	19.3303	19.5122	19.2181	19.1496	19.1065	19.1866	19.1433	19.2985	18.6576	18.6901	18.7136	18.6779	18.6086	18.5583	18.7314	18.6017	18.6496	19.2095	18.6871	18.6149	19.4638	18.6609	19.1581
Ppia	561666	571708	683701	453285	482703	491909	487841	513099	572904	662647	762569	678469	423796	404287	471621	1.85627e+06	1.78799e+06	2.21331e+06	P17742	19.3379	19.5405	19.3719	20.824	20.7699	21.0778	19.0994	19.1249	19.383	18.7901	18.8808	18.908	18.8961	18.9689	19.1279	18.693	18.625	18.8473	19.2024	18.8596	18.9976	19.4168	18.7218	20.8906
Tpi1	1.40999e+06	1.84725e+06	1.92065e+06	1.35035e+06	1.7394e+06	1.53179e+06	1.84087e+06	1.56424e+06	1.11422e+06	1.42188e+06	1.58596e+06	1.49208e+06	1.64387e+06	1.47919e+06	830578	2.26675e+06	2.3424e+06	1.84924e+06	P17751	20.4394	20.5969	20.5089	21.1122	21.1596	20.8185	20.4273	20.8169	20.8732	20.3649	20.7302	20.5468	20.812	20.577	20.0876	20.6487	20.4964	19.6638	20.7058	20.5473	20.4922	20.5151	20.2696	21.0301
Slc2a1	13551.5	17490.8	15560.7	15594.8	16931.3	12800.6	10659	15063.4	15172.5	23050.1	25853	23410	30991	30165.4	38291.9	58930.7	51508.4	57589.6	P17809	14.4925	14.658	14.5148	15.8467	15.6525	15.8135	13.7262	14.0943	13.9256	13.9288	14.0474	13.6439	13.3798	13.8788	13.8892	14.9196	14.8806	15.2248	13.9154	13.8734	13.7159	14.5551	15.0083	15.7709
Pcna	5184.39	4796.31	6699.8	0	0	0	0	0	0	3840.26	3083.93	1494.48	0	0	0	38932.9	44341.5	55885.8	P17918	11.907	11.5906	10.5454	15.2487	15.4364	15.7702	12.34	12.2277	12.7099	#NUM!	#NUM!	#NUM!	#NUM!	#NUM!	#NUM!	#NUM!	#NUM!	#NUM!	12.4259	#NUM!	#NUM!	11.3477	#NUM!	15.4851
Ier2	53235.4	42489.7	32202.5	0	0	0	0	0	0	36217.1	51355.4	35803.9	0	0	0	25305.5	42990.8	36121.1	P17950	15.1444	15.6482	15.1278	14.6272	15.3917	15.1406	15.7001	15.3748	14.9749	#NUM!	#NUM!	#NUM!	#NUM!	#NUM!	#NUM!	#NUM!	#NUM!	#NUM!	15.3499	#NUM!	#NUM!	15.3068	#NUM!	15.0532
Ptpra	10169.1	0	0	0	0	0	0	0	0	8479.98	11828.1	9703.5	0	0	0	14422.4	20637.1	17669.6	P18052	13.0498	13.5299	13.2443	13.816	14.333	14.109	13.3119	#NUM!	#NUM!	#NUM!	#NUM!	#NUM!	#NUM!	#NUM!	#NUM!	#NUM!	#NUM!	#NUM!	#NUM!	#NUM!	#NUM!	13.2747	#NUM!	14.086
Ctsd	318523	341919	329967	295732	312065	304896	315461	363894	328955	304112	339740	310986	274563	270714	270169	578543	647962	904458	P18242	18.2142	18.3741	18.2465	19.1421	19.3056	19.7867	18.281	18.3833	18.332	18.1739	18.2515	18.218	18.2671	18.4732	18.3275	18.0668	18.0464	18.0435	18.3321	18.2145	18.3559	18.2783	18.0522	19.4114
Ccn1	0	0	0	0	0	0	0	0	0	1608.9	3657.43	1143.22	0	0	0	0	932.747	848.317	P18406	10.6519	11.8366	10.1589	#NUM!	9.86534	9.72846	#NUM!	#NUM!	#NUM!	#NUM!	#NUM!	#NUM!	#NUM!	#NUM!	#NUM!	#NUM!	#NUM!	#NUM!	#NUM!	#NUM!	#NUM!	10.8825	#NUM!	#NUM!
Bsg	717821	610310	606199	661192	565476	612012	541373	601850	666823	635281	684888	668331	550606	563434	549843	371327	391370	339976	P18572	19.277	19.3855	19.3502	18.5023	18.5782	18.3751	19.4533	19.2192	19.2094	19.3347	19.1091	19.2232	19.0463	19.199	19.3469	19.0707	19.1039	19.0687	19.294	19.2223	19.1974	19.3376	19.0811	18.4852
Rps6ka3	10492.9	14700.2	14480.7	4570.2	5676.45	5385.33	8750.05	6146.56	8173.37	16947.8	18632.1	13220.2	8477.43	6917.61	9673.82	25955.6	29635.2	31430	P18654	14.0488	14.1855	13.6905	14.6638	14.855	14.9399	13.3571	13.8435	13.8218	12.158	12.4708	12.3948	13.0951	12.5856	12.9967	13.0494	12.7561	13.2399	13.6742	12.3412	12.8925	13.9749	13.0151	14.8195
Cfl1	154480	165603	167668	232176	278560	256839	337803	216970	183340	230026	194046	177120	364988	367689	303036	820332	832677	1.26195e+06	P18760	17.8114	17.566	17.4344	19.6458	19.6674	20.2672	17.2371	17.3374	17.3552	17.8249	18.0876	17.9705	18.3658	17.7271	17.4842	18.4775	18.4881	18.2091	17.3099	17.961	17.859	17.6039	18.3916	19.8602
Gnao1	53425.9	44686	60539.4	46197.1	43632.6	30292.5	28599.3	44997.4	44130.1	53866.8	58404.5	51858.8	35356.8	35285.4	36370.6	40711.5	39037.9	32739.4	P18872	15.7171	15.8338	15.6623	15.3131	15.2526	14.9987	15.7053	15.4475	15.8856	15.4955	15.4131	14.8867	14.8037	15.4576	15.4295	15.1097	15.1068	15.1505	15.6795	15.2651	15.2302	15.7377	15.1223	15.1882
Krt19	2281.27	1458.56	4184.2	0	0	0	0	0	0	4097.86	1889.1	2491.78	0	0	0	11591.7	2568.73	7280.14	P19001	12.0007	10.8835	11.283	13.5008	11.3268	12.8297	11.1556	10.5103	12.0307	#NUM!	#NUM!	#NUM!	#NUM!	#NUM!	#NUM!	#NUM!	#NUM!	#NUM!	11.2322	#NUM!	#NUM!	11.389	#NUM!	12.5525
Fasn	8995.76	4692.6	6068.66	2351.63	2028.07	2272.74	4360.15	2565.53	2375.62	6703.04	6257.7	12650.2	5547.85	6688.1	5064.65	31910.1	29407.9	36664	P19096	12.7106	12.6114	13.6269	14.9617	14.8439	15.1621	13.135	12.1962	12.5672	11.1994	10.9859	11.1502	12.0902	11.325	11.2141	12.4377	12.7074	12.3062	12.6328	11.1119	11.5431	12.983	12.4838	14.9892
Tnnc1	4.67807e+06	4.43087e+06	4.77959e+06	788942	867618	815223	836649	813206	644096	3.94895e+06	3.80588e+06	4.66838e+06	734257	675892	516211	2.43391e+06	3.0675e+06	2.80031e+06	P19123	21.913	21.8598	22.1545	21.2148	21.5486	21.4172	22.1575	22.0792	22.1885	19.5896	19.7267	19.6368	19.6743	19.6333	19.2969	19.4859	19.3664	18.9776	22.1417	19.651	19.5348	21.9758	19.2767	21.3935
Gstp1	313940	408813	402711	323214	409503	346391	484587	419414	271635	319957	350292	341994	348332	321405	227299	359440	318875	271275	P19157	18.2875	18.4182	18.3836	18.4554	18.2826	18.0494	18.2601	18.6411	18.6194	18.3021	18.6435	18.402	18.8864	18.678	18.0513	18.4101	18.294	17.7942	18.5069	18.4492	18.5386	18.3631	18.1661	18.2625
F2	23111.8	33278.4	34427	13164	18368.8	14779.6	32476.1	25123.5	18065.6	189838	178604	187196	410565	443310	493417	279389	236484	301338	P19221	17.5344	17.4464	17.5142	18.0919	17.8514	18.201	14.4963	15.0223	15.0713	13.6843	14.165	13.8513	14.9871	14.6167	14.141	18.6473	18.758	18.9124	14.8633	13.9002	14.5816	17.4983	18.7726	18.0481
Rpl13a	160197	134378	170262	172767	171751	176385	132706	156195	157590	138543	156115	192365	156269	147642	158734	274626	263239	308741	P19253	17.08	17.2522	17.5535	18.0671	18.006	18.236	17.2895	17.0359	17.3774	17.3985	17.39	17.4284	17.0179	17.253	17.2658	17.2537	17.1717	17.2763	17.2343	17.4056	17.1789	17.2952	17.2339	18.1031
Mpv17	64592	66276.9	61045.8	50988.4	52092.1	51971.7	46600.2	59950.4	56118.9	65200.3	70906.9	64796.4	46957.3	46545.8	56623.6	27037	27641	22042.4	P19258	15.9926	16.1136	15.9836	14.7226	14.7545	14.428	15.9791	16.0162	15.8976	15.6379	15.6688	15.6654	15.508	15.8715	15.7762	15.5191	15.5064	15.7891	15.9643	15.6574	15.7186	16.03	15.6048	14.6351
Serpinh1	252510	218284	259669	230372	229324	223977	200872	224073	223619	287296	271655	307837	225868	289232	209470	2.02757e+06	1.89379e+06	2.4191e+06	P19324	18.1322	18.0514	18.2318	20.9513	20.8528	21.206	17.946	17.7358	17.9863	17.8136	17.807	17.773	17.6159	17.7736	17.7707	17.7851	18.1419	17.6764	17.8894	17.7979	17.7201	18.1385	17.8678	21.0034
NA	7.94642e+06	7.55726e+06	7.47728e+06	8.50723e+06	9.93181e+06	8.15967e+06	8.3314e+06	7.31607e+06	7.64024e+06	7.88054e+06	7.61227e+06	7.60348e+06	8.08087e+06	9.01738e+06	7.83711e+06	6.801e+06	6.79898e+06	6.80909e+06	P19536	22.9099	22.8599	22.8582	22.6973	22.6969	22.699	22.9219	22.8494	22.8341	23.0203	23.2436	22.9601	22.9901	22.8026	22.8652	22.9461	23.1043	22.9019	22.8685	23.0747	22.886	22.876	22.9841	22.6977
Cox4i1	9.30992e+06	9.4399e+06	9.52983e+06	8.96626e+06	8.30174e+06	7.91776e+06	8.76524e+06	8.73611e+06	8.26221e+06	1.0009e+07	1.19174e+07	1.06307e+07	9.28813e+06	8.76524e+06	8.73757e+06	9.24128e+06	8.44752e+06	8.26663e+06	P19783	23.2548	23.5066	23.3417	23.1397	23.0101	22.9789	23.1503	23.1703	23.184	23.0961	22.985	22.9167	23.0634	23.0586	22.9781	23.147	23.0634	23.0588	23.1682	22.9992	23.0333	23.3677	23.0897	23.0429
Mgp	0	0	0	0	0	0	0	0	2861.82	9510.48	6920.32	0	10540.7	12320.5	6115.3	35485.5	21178.6	49010.4	P19788	13.2153	12.7566	#NUM!	15.1149	14.3703	15.5808	#NUM!	#NUM!	#NUM!	#NUM!	#NUM!	#NUM!	#NUM!	#NUM!	11.4827	13.3637	13.5888	12.5782	#NUM!	#NUM!	#NUM!	#NUM!	13.1769	15.022
Lsp1	14192.5	5081.05	0	3704.4	2498.11	3129.21	2902.29	3065.84	4500.27	17392.4	5941.38	24959.8	28300.4	26439.1	30375.8	82969.3	69339.3	72097.4	P19973	14.0862	12.5366	14.6073	16.3403	16.0814	16.1377	13.7928	12.3109	#NUM!	11.855	11.2866	11.6116	11.503	11.5821	12.1358	14.7885	14.6904	14.8906	#NUM!	11.5844	11.7403	13.7434	14.7899	16.1864
Hspa5	711622	678847	730318	843483	761170	803525	778202	808001	772402	805077	900964	934447	893827	978714	862174	1.99832e+06	1.83335e+06	2.36269e+06	P20029	19.6188	19.7811	19.8338	20.9304	20.8061	21.172	19.4408	19.3727	19.4782	19.686	19.5379	19.616	19.5698	19.624	19.559	19.7696	19.9005	19.7176	19.4305	19.6133	19.5843	19.7445	19.7959	20.9695
Hexb	5762.01	3103.83	9264.16	0	0	0	0	0	0	12677.9	11472.1	12021.7	0	0	0	73605.2	84206.5	107510	P20060	13.63	13.4858	13.5534	16.1675	16.3616	16.7141	12.4924	11.5998	13.1774	#NUM!	#NUM!	#NUM!	#NUM!	#NUM!	#NUM!	#NUM!	#NUM!	#NUM!	12.4232	#NUM!	#NUM!	13.5564	#NUM!	16.4144
Prdx3	1.90636e+06	1.87029e+06	1.80464e+06	1.8193e+06	1.79332e+06	1.68311e+06	1.71204e+06	1.86975e+06	2.09e+06	1.83105e+06	1.89756e+06	1.81296e+06	1.55978e+06	1.48838e+06	1.65936e+06	1.26643e+06	1.35814e+06	1.09486e+06	P20108	20.8042	20.8557	20.7899	20.2723	20.3732	20.0623	20.8624	20.8348	20.7833	20.795	20.7742	20.6827	20.7073	20.8344	20.9951	20.5729	20.5053	20.6622	20.8268	20.7506	20.8456	20.8166	20.5801	20.2359
Vim	2.25973e+06	2.39116e+06	2.44578e+06	2.56649e+06	2.37945e+06	2.459e+06	2.45677e+06	2.4654e+06	2.43374e+06	2.45727e+06	2.39535e+06	2.19518e+06	3.08927e+06	3.57589e+06	2.89328e+06	1.907e+07	1.63553e+07	2.08697e+07	P20152	21.2286	21.1918	21.0659	24.1848	23.9633	24.3149	21.1077	21.1893	21.2219	21.2914	21.1822	21.2296	21.2283	21.2334	21.2147	21.5588	21.7699	21.4643	21.173	21.2344	21.2255	21.1621	21.5977	24.1543
Fcer1g	5587.52	0	0	0	0	0	0	0	0	12492.6	6931.84	10681.5	0	0	0	54896.3	55536.6	63025.9	P20491	13.6088	12.759	13.3828	15.7444	15.7612	15.9437	12.448	#NUM!	#NUM!	#NUM!	#NUM!	#NUM!	#NUM!	#NUM!	#NUM!	#NUM!	#NUM!	#NUM!	#NUM!	#NUM!	#NUM!	13.2502	#NUM!	15.8164
Plg	67456.7	90649.1	94018.2	53015.2	63003.6	62499.7	104566	93765.8	87593.6	605800	628509	723844	2.68617e+06	2.87525e+06	2.52473e+06	3.72145e+06	2.82696e+06	4.33358e+06	P20918	19.2085	19.2616	19.4653	21.8274	21.4308	22.0471	16.0417	16.468	16.5207	15.6941	15.9431	15.9316	16.674	16.5168	16.4185	21.3571	21.4553	21.2677	16.3434	15.8563	16.5365	19.3118	21.36	21.7685
Tpm3	6.96965e+06	6.55293e+06	6.87614e+06	4.92651e+06	4.55614e+06	4.92593e+06	4.77911e+06	4.153e+06	3.78606e+06	6.61699e+06	6.51997e+06	7.14393e+06	4.37582e+06	4.96467e+06	4.74535e+06	4.97238e+06	5.86156e+06	5.29683e+06	P21107	22.6577	22.6364	22.7683	22.2455	22.4829	22.3367	22.7327	22.6437	22.7132	22.2321	22.1194	22.232	22.1883	21.9857	21.8523	22.0611	22.2433	22.1781	22.6965	22.1945	22.0088	22.6875	22.1608	22.355
Ubl4a	55948.3	53427.7	54224.2	86726.3	107311	99343.9	119819	103963	85725.4	64710.8	57308.7	71688.1	82396.8	105331	102725	66607	71240.9	68911.2	P21126	15.9817	15.8065	16.1294	16.0234	16.1204	16.0725	15.7718	15.7053	15.7266	16.4042	16.7114	16.6001	16.8705	16.6657	16.3874	16.3303	16.6846	16.6484	15.7346	16.5719	16.6412	15.9725	16.5544	16.0721
Gm44504	55948.3	53427.7	54224.2	86726.3	107311	99343.9	119819	103963	85725.4	64710.8	57308.7	71688.1	82396.8	105331	102725	66607	71240.9	68911.2	P21126	15.9817	15.8065	16.1294	16.0234	16.1204	16.0725	15.7718	15.7053	15.7266	16.4042	16.7114	16.6001	16.8705	16.6657	16.3874	16.3303	16.6846	16.6484	15.7346	16.5719	16.6412	15.9725	16.5544	16.0721
Il5ra	167202	0	2234.97	119732	191581	0	0	211524	160841	216135	206708	123142	0	23548.2	56115.9	63286.7	82210.7	70966.9	P21183	17.7216	17.6572	16.91	15.9496	16.327	16.1149	17.3512	#NUM!	11.126	16.8695	17.5476	#NUM!	#NUM!	17.6905	17.2953	#NUM!	14.5233	15.7761	#NUM!	#NUM!	#NUM!	17.4296	#NUM!	16.1305
Gna11	96454.7	93208.6	85247.4	88617.2	79900.5	73007.9	85086.1	79543.7	80728.4	93208.1	91909	88097.3	73690.7	70147.8	76104.2	75458.1	80952.2	78169.6	P21278	16.5082	16.4879	16.4268	16.2034	16.3048	16.2543	16.5576	16.5082	16.3794	16.4353	16.2859	16.1558	16.3766	16.2795	16.3008	16.1692	16.0981	16.2157	16.4817	16.2923	16.319	16.4743	16.161	16.2542
Gnaq	24272.4	26953.7	20169.5	22154.3	19451.2	18516.1	26462.8	21852.4	29931.5	25327.7	22897.5	26907.1	21219.8	21431.6	23770.2	24474.5	23605.7	28050.2	P21279	14.6284	14.4829	14.7157	14.579	14.5268	14.7757	14.567	14.7182	14.2999	14.4353	14.2476	14.1765	14.6917	14.4155	14.8694	14.3731	14.3874	14.5369	14.5284	14.2865	14.6589	14.609	14.4325	14.6272
Akr1b7	112520	115956	117378	103328	140573	103332	145105	112690	110882	113769	125143	125352	68731.4	73954.3	66778.4	76415.8	76445.9	69208.1	P21300	16.7957	16.9332	16.9356	16.2216	16.2222	16.0787	16.7798	16.8232	16.8408	16.6569	17.101	16.6569	17.1467	16.782	16.7587	16.0687	16.1743	16.0271	16.8146	16.8049	16.8958	16.8882	16.09	16.1741
Abcb1a	28453.2	32420.3	26580.9	0	0	0	0	0	0	30724.2	30736	32716	0	0	0	20972.7	20207.8	22890.1	P21447	14.9071	14.9076	14.9977	14.3562	14.3026	14.4824	14.7963	14.9846	14.6981	#NUM!	#NUM!	#NUM!	#NUM!	#NUM!	#NUM!	#NUM!	#NUM!	#NUM!	14.8263	#NUM!	#NUM!	14.9375	#NUM!	14.3804
Cst3	33887.7	63377.6	84820.6	43662.4	31396.4	38058.4	33713.9	42478.5	47437.3	86306	123863	95516.1	39339.4	27068.6	51507.7	127824	113399	105148	P21460	16.3972	16.9184	16.5435	16.9638	16.791	16.6821	15.0485	15.9517	16.3721	15.4141	14.9383	15.2159	15.0411	15.3744	15.5337	15.2637	14.7243	15.6525	15.7908	15.1894	15.3164	16.6197	15.2135	16.8123
Eno3	1.3714e+06	1.56334e+06	1.62011e+06	1.33124e+06	1.68933e+06	1.56926e+06	1.61869e+06	1.48956e+06	1.06699e+06	1.48457e+06	1.49535e+06	1.38384e+06	1.40303e+06	1.17235e+06	733730	1.48624e+06	1.54273e+06	1.07563e+06	P21550	20.5016	20.512	20.4003	20.5032	20.5571	20.0367	20.3872	20.5762	20.6277	20.3443	20.688	20.5817	20.6264	20.5065	20.0251	20.4201	20.161	19.4849	20.5304	20.538	20.386	20.4713	20.022	20.3657
Gc	34539.6	44997.4	46897.1	37885.3	41742.1	36862.3	64556.9	48830.2	43808.7	107028	96601.3	132159	194535	186597	199558	138744	121939	124778	P21614	16.7076	16.5598	17.0119	17.0821	16.8958	16.929	15.076	15.4576	15.5172	15.2094	15.3492	15.1699	15.9783	15.5755	15.4189	17.5697	17.5096	17.6064	15.3502	15.2428	15.6576	16.7598	17.5619	16.969
Lmnb2	90391.4	93986.4	84732.6	96543.2	85794.9	83069.1	87874.4	87219.4	95803.4	83873.6	80117.6	77882.9	91920	97906	106181	73978.7	69514.2	68758.9	P21619	16.3559	16.2898	16.249	16.1748	16.085	16.0693	16.4639	16.5202	16.3706	16.5589	16.3886	16.342	16.4232	16.4124	16.5478	16.4881	16.5791	16.6962	16.4516	16.4298	16.4611	16.2983	16.5878	16.1097
Mfge8	13094.3	16860.2	17545.6	13055.2	14583.4	11824.1	15170.4	14989.2	13849.1	20346.8	21772.7	16410	19197.1	19439.8	19171.7	33867.7	36917.8	37635.5	P21956	14.3125	14.4102	14.0023	15.0476	15.172	15.1998	13.6767	14.0413	14.0988	13.6723	13.832	13.5294	13.889	13.8716	13.7575	14.2286	14.2467	14.2267	13.9389	13.6779	13.8394	14.2417	14.234	15.1398
Tgm2	761504	722002	801220	617365	608161	636174	633030	533769	594808	745625	698501	736165	615568	668024	569706	1.73463e+06	1.73401e+06	1.8593e+06	P21981	19.5081	19.4139	19.4897	20.7262	20.7257	20.8263	19.5385	19.4616	19.6118	19.2358	19.2141	19.2791	19.2719	19.0259	19.1821	19.2316	19.3495	19.1199	19.5373	19.243	19.1599	19.4706	19.2337	20.7594
Emb	0	0	0	0	0	0	0	0	0	2194.84	4232.56	2664.45	0	0	0	7831.83	18129.7	18144.5	P21995	11.0999	12.0473	11.3796	12.9351	14.1461	14.1472	#NUM!	#NUM!	#NUM!	#NUM!	#NUM!	#NUM!	#NUM!	#NUM!	#NUM!	#NUM!	#NUM!	#NUM!	#NUM!	#NUM!	#NUM!	11.5089	#NUM!	13.7428
NA	114827	125309	122455	117736	132629	114883	133600	154375	168335	137200	141715	134891	112576	105799	126504	64506.3	64357.5	48140	P22315	17.0659	17.1126	17.0414	15.9772	15.9738	15.5549	16.8091	16.9351	16.9019	16.8452	17.017	16.8098	17.0276	17.2361	17.361	16.7805	16.691	16.9488	16.882	16.8907	17.2082	17.0733	16.8068	15.8353
Serpina1b	76138.4	93786.7	95989.1	79569.7	88320.3	83923.7	107916	100119	82517.2	147984	165345	158556	153226	141306	136423	206734	150525	172927	P22599	17.1751	17.3351	17.2746	17.6574	17.1996	17.3998	16.2163	16.5171	16.5506	16.2799	16.4305	16.3568	16.7196	16.6114	16.3324	17.2253	17.1085	17.0577	16.428	16.3557	16.5544	17.2616	17.1305	17.419
NA	3701.59	0	0	0	5747.12	0	6085.83	1392.58	1571.64	36599.9	36399.6	32955.7	23675.4	25542.9	24833.6	159160	91577.7	135200	P22777	15.1596	15.1516	15.0082	17.2801	16.4827	17.0447	11.8539	#NUM!	#NUM!	#NUM!	12.4886	#NUM!	12.5712	10.4435	10.6181	14.5311	14.6406	14.6	#NUM!	#NUM!	11.2109	15.1065	14.5906	16.9359
Ap1g1	38323.4	36306.9	37427.6	36207.8	41888.5	40950.3	37114.8	40628.7	37945.5	44517.8	37869.1	43423.1	36530.6	35528.5	37043.9	73318.9	69038.8	79234.7	P22892	15.4421	15.2087	15.4062	16.1619	16.0751	16.2738	15.2259	15.148	15.1918	15.144	15.3543	15.3216	15.1797	15.3102	15.2116	15.1568	15.1167	15.1769	15.1886	15.2733	15.2339	15.3523	15.1502	16.1703
Hmbs	7974.74	10925	10076.7	4664.87	6115.3	7433.99	6360.75	6275.06	5795.64	7296.26	9301.88	8109.07	5225.99	6317.09	4136.46	7500.19	8893.9	7830.51	P22907	12.8329	13.1833	12.9853	12.8727	13.1186	12.9349	12.9612	13.4153	13.2987	12.1876	12.5782	12.8599	12.635	12.6154	12.5008	12.3515	12.625	12.0142	13.2251	12.5419	12.5837	13.0005	12.3302	12.9754
Eif3a	276217	300660	350044	91026.9	86143.4	79836.5	91191.8	92795.7	94968.6	318307	309126	336778	87234.7	87464.8	82489.7	607422	642179	760788	P23116	18.2801	18.2378	18.3614	19.2123	19.2926	19.5371	18.0754	18.1978	18.4172	16.474	16.3945	16.2848	16.4766	16.5018	16.5352	16.4126	16.4164	16.3319	18.2301	16.3844	16.5045	18.2931	16.387	19.3474
NA	15336.1	16364.1	19881.9	49567.8	44523.6	50991.9	46545.8	41764.3	35142.2	15619.6	17243.9	17418.9	57904.8	58828	54688	35849.6	37598	38894.9	P23198	13.9311	14.0738	14.0884	15.1297	15.1984	15.2473	13.9046	13.9982	14.2792	15.5971	15.4423	15.638	15.5064	15.35	15.1009	15.8214	15.8442	15.7389	14.0607	15.5591	15.3191	14.0311	15.8015	15.1918
Gja1	225970	201789	209339	222431	180421	208784	221288	220016	242552	164531	179732	178986	138356	145105	146576	78960.9	85341	67655.1	P23242	17.328	17.4555	17.4495	16.2689	16.381	16.0459	17.7858	17.6225	17.6755	17.763	17.461	17.6717	17.7556	17.7473	17.8879	17.078	17.1467	17.1613	17.6946	17.6319	17.7969	17.411	17.1287	16.2319
Pnp	63139.9	61958.8	71996.9	34996.2	36847	32754.4	50603.7	41556.3	50096.6	87867.9	111911	82933.5	55057.1	63760.4	54084.7	246804	178364	211394	P23492	16.423	16.772	16.3397	17.913	17.4445	17.6896	15.9463	15.919	16.1356	15.0949	15.1693	14.9994	15.627	15.3428	15.6124	15.7486	15.9604	15.7229	16.0003	15.0879	15.5274	16.5116	15.8106	17.6823
NA	72768.5	76055.3	80799.1	132984	137687	129904	144594	132046	129116	59711.7	77321.4	73230.5	105363	113249	103859	52736.8	48276.4	44236.4	P23506	15.8657	16.2386	16.1602	15.6865	15.559	15.4329	16.151	16.2148	16.3021	17.0209	17.071	16.9871	17.1416	17.0107	16.9783	16.685	16.7891	16.6643	16.2226	17.0263	17.0435	16.0882	16.7128	15.5595
Gfus	0	37040.4	0	0	13094.4	0	7791.44	19896	20595.4	18442.4	21582	18913	31271.7	0	0	55634.7	35645.2	40093	P23591	14.1707	14.3975	14.2071	15.7637	15.1214	15.2911	#NUM!	15.1768	#NUM!	#NUM!	13.6767	#NUM!	12.9277	14.2802	14.33	14.9326	#NUM!	#NUM!	#NUM!	#NUM!	13.846	14.2585	#NUM!	15.3921
Glb1	2982.1	4817.99	5062.92	7935.34	6890.7	5193.03	7966.08	8096.47	8704.41	5523.28	5170.46	7483.62	6437.71	3008.37	9494.1	11237.5	16309.4	15591.8	P23780	12.4313	12.3361	12.8695	13.456	13.9934	13.9285	11.5421	12.2342	12.3058	12.9541	12.7504	12.3424	12.9597	12.9831	13.0875	12.6523	11.5548	13.2128	12.0274	12.6823	13.0101	12.5456	12.4733	13.7926
Cryab	1.4983e+06	1.71446e+06	1.84828e+06	1.78079e+06	2.10611e+06	1.72446e+06	2.00908e+06	1.95591e+06	2.06849e+06	2.26279e+06	2.03881e+06	2.161e+06	2.15244e+06	2.50879e+06	2.12537e+06	4.90757e+06	4.0304e+06	4.51159e+06	P23927	21.1097	20.9593	21.0433	22.2266	21.9425	22.1052	20.5149	20.7093	20.8177	20.7641	21.0062	20.7177	20.9381	20.8994	20.9801	21.0375	21.2586	21.0193	20.6807	20.8293	20.9392	21.0374	21.1051	22.0914
Ces1c	132784	175287	156201	111354	152092	139891	217637	208676	102070	260279	280359	247038	383481	283786	253078	273021	297587	270494	P23953	17.9897	18.0969	17.9144	18.0587	18.1829	18.0452	17.0187	17.4194	17.253	16.7648	17.2146	17.0939	17.7316	17.6709	16.6392	18.5488	18.1144	17.9492	17.2304	17.0244	17.3472	18.0003	18.2042	18.0956
Cat	333400	355648	361630	280142	317274	303206	325069	328726	341571	398520	452050	348365	350622	298818	315180	344876	271678	262783	P24270	18.6043	18.7861	18.4102	18.3957	18.0515	18.0035	18.3469	18.4401	18.4642	18.0958	18.2754	18.2099	18.3104	18.3265	18.3818	18.4196	18.1889	18.2658	18.417	18.1937	18.3396	18.6002	18.2914	18.1503
Ppib	173776	164513	175791	122013	122811	127155	127239	120859	135348	228311	201987	197726	121401	124611	115630	458453	461736	520871	P24369	17.8006	17.6239	17.5931	18.8064	18.8167	18.9906	17.4069	17.3278	17.4235	16.8967	16.9061	16.9562	16.9572	16.883	17.0463	16.8894	16.9271	16.8192	17.3861	16.9197	16.9622	17.6726	16.8785	18.8712
NA	12689.3	15655.8	14465.7	10193.7	8736.36	7388.86	9567.68	5736.69	6936.07	16045	11413.2	14895.6	26444.4	29082.5	24891	128034	99525.9	128426	P24452	13.9698	13.4784	13.8626	16.9662	16.6028	16.9706	13.6313	13.9344	13.8204	13.3154	13.0928	12.8511	13.224	12.486	12.7599	14.6907	14.8279	14.6033	13.7954	13.0865	12.8233	13.7703	14.7073	16.8465
Gsta4	102251	123961	115691	94079.8	146576	128340	143863	143503	111665	91134.7	117932	98643.2	97025.3	93556.8	61712.5	71370.3	72345.5	51376.1	P24472	16.4757	16.8476	16.5899	16.123	16.1426	15.6488	16.6418	16.9195	16.8199	16.5216	17.1613	16.9696	17.1343	17.1307	16.7688	16.5661	16.5136	15.9133	16.7937	16.8842	17.0113	16.6377	16.331	15.9715
Lta4h	48546.2	57466.9	59881.8	53832	61992.7	66712.3	75127.5	63051.6	54384.9	58504.5	66083.4	59114.5	101061	103688	80444.3	103216	88785.2	95677.7	P24527	15.8363	16.012	15.8512	16.6553	16.438	16.5459	15.5671	15.8104	15.8698	15.7162	15.9198	16.0257	16.1971	15.9442	15.7309	16.6249	16.6619	16.2957	15.7491	15.8872	15.9574	15.8998	16.5275	16.5464
Impdh2	30531.8	32047	33068.9	12433.7	9571.54	8912.15	13285.2	13848.1	11661.2	26172.6	32034.3	27307.8	14999.4	13722	9630.12	87805.5	83316.3	100764	P24547	14.6758	14.9673	14.737	16.422	16.3463	16.6206	14.898	14.9679	15.0132	13.602	13.2245	13.1216	13.6975	13.7574	13.5094	13.8726	13.7442	13.2333	14.9597	13.316	13.6548	14.7934	13.6167	16.463
Aldh1a1	41879.5	43390.5	48722.7	30301.1	30484.2	33729	37679.7	32118.4	29417.7	48358.9	61908.7	54018.4	32528.1	34277.5	35350.1	100610	55364.3	46870.3	P24549	15.5615	15.9179	15.7212	16.6184	15.7567	15.5164	15.354	15.4051	15.5723	14.8871	14.8958	15.0417	15.2015	14.9711	14.8444	14.9894	15.065	15.1094	15.4438	14.9415	15.0057	15.7335	15.0546	15.9638
M6pr	39619.9	38403.2	40081.9	27060.3	24833.6	30485.6	25686.2	27720.2	26382.5	40691	34141.1	37019.8	42065.2	36551.6	32026.8	86220.1	99338.4	99825	P24668	15.3124	15.0592	15.176	16.3957	16.6001	16.6071	15.2739	15.2289	15.2907	14.7239	14.6	14.8958	14.6487	14.7587	14.6873	15.3603	15.1576	14.967	15.2645	14.7399	14.6982	15.1826	15.1617	16.5343
Rps2	305054	305359	341408	177800	186108	169414	174184	199502	189969	365378	361563	380200	155776	179682	169541	648349	688138	922526	P25444	18.479	18.4639	18.5364	19.3064	19.3923	19.8152	18.2187	18.2201	18.3811	17.4399	17.5058	17.3702	17.4103	17.606	17.5354	17.2491	17.4551	17.3713	18.2733	17.4386	17.5172	18.4931	17.3585	19.5047
Nfkb1	0	0	0	0	0	0	0	0	0	7451.52	0	7566.1	0	0	0	4600.26	6103.9	8480.9	P25799	12.8633	#NUM!	12.8853	12.1675	12.5755	13.05	#NUM!	#NUM!	#NUM!	#NUM!	#NUM!	#NUM!	#NUM!	#NUM!	#NUM!	#NUM!	#NUM!	#NUM!	#NUM!	#NUM!	#NUM!	#NUM!	#NUM!	12.5977
Lyn	11765.3	12009.4	12243.9	15100.1	12148.3	14736.9	12433.7	10531.8	11328.4	14508.7	15251.7	13323	9950.85	13411	15654.2	17214.2	16653.5	21836.1	P25911	13.8246	13.8967	13.7016	14.0713	14.0235	14.4144	13.5223	13.5519	13.5798	13.8823	13.5685	13.8471	13.602	13.3625	13.4677	13.2806	13.7111	13.9343	13.5513	13.766	13.4774	13.8076	13.642	14.1698
NA	5920.12	13715.4	10529.3	0	0	0	0	0	0	13752.9	24753.8	17197.2	0	0	0	20496.5	17812.7	21627	P25976	13.7475	14.5954	14.0699	14.3231	14.1206	14.4005	12.5314	13.7435	13.3621	#NUM!	#NUM!	#NUM!	#NUM!	#NUM!	#NUM!	#NUM!	#NUM!	#NUM!	13.2123	#NUM!	#NUM!	14.1376	#NUM!	14.2814
Tln1	155432	169500	167344	229632	233250	245516	341567	181872	226808	259555	198658	215791	282717	251314	239543	493868	429807	463330	P26039	17.9857	17.5999	17.7193	18.9138	18.7133	18.8217	17.2459	17.3709	17.3525	17.809	17.8315	17.9055	18.3818	17.4726	17.7911	18.109	17.9391	17.8699	17.3231	17.8486	17.8818	17.7683	17.9727	18.8163
Ezr	25778	29823.8	31550.7	19646.9	27333.4	21435.9	31369.6	37335	31292.7	31417.2	32226	34321.8	25074.8	23174.2	21383.3	26681.5	26654.5	26765.8	P26040	14.9393	14.9759	15.0668	14.7036	14.7021	14.7081	14.6539	14.8642	14.9454	14.262	14.7384	14.3877	14.9371	15.1882	14.9335	14.6139	14.5002	14.3842	14.8211	14.4627	15.0196	14.994	14.4995	14.7046
Msn	152369	162328	169371	275939	286824	289664	311536	292331	246736	155056	164625	152590	351983	350980	287807	350845	360407	403906	P26041	17.2424	17.3288	17.2193	18.4205	18.4593	18.6237	17.2172	17.3086	17.3698	18.074	18.1298	18.144	18.249	18.1572	17.9126	18.4251	18.421	18.1347	17.2985	18.1159	18.1063	17.2635	18.327	18.5011
Rdx	538784	604906	664662	634127	687314	602560	684435	677683	654681	711836	759321	650573	602941	619804	542574	1.28781e+06	1.42657e+06	1.44832e+06	P26043	19.4412	19.5344	19.3114	20.2965	20.4441	20.466	19.0393	19.2064	19.3423	19.2744	19.3906	19.2007	19.3846	19.3703	19.3204	19.2017	19.2415	19.0495	19.196	19.2886	19.3584	19.429	19.1642	20.4022
Ctnna1	199762	200091	190653	203930	189341	183373	178337	190016	191862	146023	138372	153221	141676	150780	130144	144611	155337	139429	P26231	17.1558	17.0782	17.2253	17.1418	17.245	17.0892	17.6079	17.6103	17.5406	17.6377	17.5306	17.4844	17.4442	17.5358	17.5497	17.1122	17.2021	16.9897	17.5863	17.5509	17.5099	17.1531	17.1014	17.1587
Klkb1	0	7495.07	8426.18	3837.3	1157.63	1338.57	3997.72	3234.5	3132.01	14814.7	12384.3	18680.2	12903.5	11810.3	16237.7	24794.4	22036.3	25584.1	P26262	13.8547	13.5962	14.1892	14.5977	14.4276	14.643	#NUM!	12.8717	13.0407	11.9059	10.177	10.3865	11.965	11.6593	11.6129	13.6555	13.5278	13.9871	#NUM!	10.8231	11.7457	13.8801	13.7234	14.5561
Ptma	18436.6	14609.7	17278.3	34372.7	37279.5	40429.5	37065.9	36622.7	26971.1	17729.9	18161.7	13582.6	50852	56724.6	47541.5	57049.7	59497.1	62756	P26350	14.1139	14.1486	13.7295	15.7999	15.8605	15.9375	14.1703	13.8346	14.0767	15.069	15.1861	15.3031	15.1778	15.1605	14.7191	15.634	15.7917	15.5369	14.0272	15.1861	15.0191	13.9973	15.6542	15.866
U2af2	32871.2	31691.8	26690	20006.2	23024.8	24878.7	24063.4	23293.4	25711.1	28726.5	32193.9	30791.6	22995.7	25259.2	22621.1	63102.3	70554.4	65325.9	P26369	14.8101	14.9745	14.9103	15.9454	16.1064	15.9954	15.0045	14.9518	14.704	14.2882	14.4909	14.6026	14.5546	14.5076	14.6501	14.4891	14.6245	14.4654	14.8868	14.4606	14.5708	14.8983	14.5263	16.0157
Glud1	287323	277794	281632	248592	240856	237812	228561	258188	269827	301681	291908	296662	224473	208784	253928	194853	212245	197403	P26443	18.2027	18.1552	18.1785	17.572	17.6954	17.5908	18.1323	18.0837	18.1035	17.9234	17.8778	17.8595	17.8022	17.9781	18.0417	17.7762	17.6717	17.9541	18.1065	17.8869	17.9407	18.1788	17.8006	17.6194
Pik3r1	10281	12623.2	14052.7	6416.11	6710.91	9651.53	3916.16	8328.49	7645.99	8516.21	13134.6	12978.8	10640.9	9577.24	7284.51	15893.1	14940.6	19131.3	P26450	13.056	13.6811	13.6639	13.9561	13.867	14.2236	13.3277	13.6238	13.7786	12.6475	12.7123	13.2365	11.9352	13.0238	12.9005	13.3773	13.2254	12.8306	13.5767	12.8654	12.6199	13.467	13.1444	14.0156
Psmd7	68219.3	76390.6	71345.9	70996.4	79402.4	72012.7	76966.7	76817.5	72580.1	76324.4	77734.1	88438.8	85777.7	71621.9	87918.8	105786	109910	105669	P26516	16.2199	16.2463	16.4324	16.6908	16.746	16.6892	16.0579	16.2211	16.1225	16.1155	16.2769	16.136	16.2319	16.2291	16.1473	16.3883	16.1281	16.4239	16.1338	16.1761	16.2028	16.2995	16.3134	16.7086
Sars	284941	317677	392814	27805.2	20796.6	22556.4	38407.9	34465.7	24085.5	517914	575266	410133	33627.4	39842.5	29726.4	1.41879e+06	1.29466e+06	1.69502e+06	P26638	18.9824	19.1339	18.6457	20.4362	20.3041	20.6929	18.1203	18.2772	18.5835	14.7631	14.3441	14.4612	15.2291	15.0729	14.5559	15.0374	15.282	14.8595	18.327	14.5228	14.9526	18.9207	15.0596	20.4777
Marcks	22212.7	23335	22848.9	33069.5	22229	26638.1	20564.6	25260	20765.3	27237	28843.4	24130.5	26137.3	28660.9	24677	87460.7	85868.4	98523.6	P26645	14.7333	14.816	14.5586	16.4163	16.3898	16.5882	14.4391	14.5102	14.4798	15.0132	14.4402	14.7012	14.3279	14.6246	14.3419	14.6738	14.8068	14.5909	14.4764	14.7182	14.4314	14.7026	14.6905	16.4648
Fkbp1a	351581	415056	390078	286154	343365	252231	387038	308405	216533	342529	311675	381604	269374	301483	129302	445756	465087	361455	P26883	18.3859	18.2497	18.5417	18.7659	18.8271	18.4635	18.4235	18.6629	18.5734	18.1264	18.3894	17.9444	18.5621	18.2345	17.7242	18.0392	18.2017	16.9804	18.5533	18.1534	18.1736	18.3924	17.7405	18.6855
S100a8	0	597.328	0	5627.47	3672.58	5992.16	4250.51	4767.63	5517.17	32032.2	36710.6	33117.1	103247	150367	181518	85832.7	78900.1	67528.5	P27005	14.9672	15.1639	15.0153	16.3892	16.2677	16.0432	#NUM!	9.22238	#NUM!	12.4583	11.8426	12.5489	12.0534	12.2191	12.4297	16.6557	17.1981	17.4698	#NUM!	12.2832	12.2341	15.0488	17.1079	16.2334
Man2a1	9626.57	0	0	0	0	0	0	0	0	4368.69	1720.8	512.829	0	0	0	18358.7	20752.2	15066.8	P27046	12.093	10.7489	9.00233	14.1642	14.341	13.8791	13.2328	#NUM!	#NUM!	#NUM!	#NUM!	#NUM!	#NUM!	#NUM!	#NUM!	#NUM!	#NUM!	#NUM!	#NUM!	#NUM!	#NUM!	10.6147	#NUM!	14.1281
Snrpb	85898.8	91720	102220	66868.8	87265.7	66851	74246.8	85223.3	82960.7	116799	120186	99352.1	71451.7	71545.2	72523.7	188165	191794	224616	P27048	16.8337	16.8749	16.6003	17.5216	17.5492	17.7771	16.3904	16.4849	16.6413	16.029	16.4131	16.0287	16.18	16.379	16.3401	16.1247	16.1266	16.1462	16.5055	16.1569	16.2997	16.7696	16.1325	17.616
Map4	118755	118454	121947	110184	111365	118205	118166	117264	103423	93470.6	103325	108064	104388	105002	82642.6	151007	159515	152737	P27546	16.5122	16.6568	16.7215	17.2043	17.2833	17.2207	16.8576	16.854	16.8959	16.7495	16.7649	16.8509	16.8505	16.8394	16.6582	16.6716	16.6801	16.3346	16.8692	16.7885	16.7827	16.6302	16.5621	17.2361
Gna13	13535.1	18730.4	15434	11848.5	13079	8842.26	12259.8	11328.3	12749	15922.8	13236.5	10725	12299.4	13970.4	13950.8	17621.6	17448.1	19411	P27601	13.9588	13.6922	13.3887	14.1051	14.0908	14.2446	13.7244	14.1931	13.9138	13.5324	13.675	13.1102	13.5816	13.4676	13.6381	13.5863	13.7701	13.7681	13.9438	13.4392	13.5625	13.6799	13.7081	14.1468
Plaa	30908.7	40846.6	41169.2	29227	25247.7	30374.6	34628.3	31939.7	24311.3	29593.8	31158.3	32185.2	31793.7	35446.7	30963.8	44069.7	43511.3	38718.5	P27612	14.853	14.9273	14.9741	15.4275	15.4091	15.2407	14.9157	15.3179	15.3293	14.835	14.6239	14.8906	15.0797	14.9631	14.5693	14.9565	15.1134	14.9183	15.1876	14.7832	14.8707	14.9181	14.996	15.3591
Rpl3	60199.2	62799.5	67775.6	51467.3	50020.6	51845.5	47147.6	49596.2	44893.3	59822.9	68889.5	71842.7	68596.1	78897	62595.7	209464	202177	240120	P27659	15.8684	16.072	16.1326	17.6763	17.6253	17.8734	15.8775	15.9385	16.0485	15.6514	15.6102	15.6619	15.5249	15.5979	15.4542	16.0658	16.2677	15.9338	15.9548	15.6412	15.5257	16.0243	16.0891	17.725
H2ax	4.50197e+06	5.37468e+06	5.29649e+06	4.53473e+06	5.74579e+06	5.21871e+06	5.15994e+06	6.1895e+06	5.81461e+06	5.68331e+06	5.98226e+06	5.87819e+06	6.33148e+06	6.0848e+06	6.57184e+06	1.07072e+07	1.18862e+07	1.1299e+07	P27661	22.4383	22.5123	22.4869	23.3521	23.5028	23.4297	22.1021	22.3577	22.3366	22.1126	22.4541	22.3153	22.2989	22.5614	22.4713	22.5941	22.5368	22.6479	22.2655	22.294	22.4439	22.4792	22.5929	23.4282
Pdia3	323239	318468	334622	374876	374373	395899	392229	352182	381010	390806	367229	396802	478978	523104	485561	1.71396e+06	1.66873e+06	2.15018e+06	P27773	18.5761	18.4863	18.5981	20.7089	20.6703	21.036	18.3022	18.2808	18.3522	18.5161	18.5141	18.5948	18.5813	18.426	18.5395	18.8696	18.9967	18.8893	18.3117	18.5416	18.5156	18.5535	18.9185	20.8051
Psmb8	21373.9	17399.8	17496.1	8777.42	11068.5	11729.6	10982.1	10916.5	13245.8	26008.1	25517.4	20375.1	10048.5	11544.2	14256.9	47021.8	54174.3	62452.3	P28063	14.6667	14.6392	14.3145	15.521	15.7253	15.9305	14.3836	14.0868	14.0947	13.0996	13.4342	13.5179	13.4229	13.4142	13.6932	13.2947	13.4949	13.7994	14.1884	13.3505	13.5101	14.5401	13.5297	15.7256
Aco1	46097	53599.6	55484.6	31967.2	39494.1	34025.2	43239.3	37299.4	26646.1	47337.9	48010.5	47256.7	30684.9	28989.4	18043.7	46466.1	46930.3	43020.9	P28271	15.5307	15.5511	15.5282	15.5039	15.5182	15.3928	15.4924	15.7099	15.7598	14.9643	15.2694	15.0543	15.4001	15.1869	14.7016	14.9052	14.8232	14.1392	15.654	15.096	15.0962	15.5367	14.6226	15.4716
Ctsg	0	0	0	0	0	0	0	0	0	48305.3	11125.3	21900.8	35507.8	33291.2	51081.8	12918.7	19199.7	14466.7	P28293	15.5599	13.4416	14.4187	13.6572	14.2288	13.8204	#NUM!	#NUM!	#NUM!	#NUM!	#NUM!	#NUM!	#NUM!	#NUM!	#NUM!	15.1158	15.0229	15.6405	#NUM!	#NUM!	#NUM!	14.4734	15.2597	13.9021
Apex1	66151.8	73870.7	85491.8	128592	113520	102360	122443	122747	87737.4	83653.9	72529.1	85183.6	114830	119420	87513	104861	110833	122650	P28352	16.3521	16.1463	16.3783	16.6781	16.758	16.9042	16.0135	16.1727	16.3835	16.9724	16.7926	16.6433	16.9017	16.9053	16.4209	16.8091	16.8657	16.4172	16.1899	16.8028	16.7427	16.2922	16.6973	16.7801
Adh5	126303	179036	168879	132455	172067	142649	180589	159544	111471	125874	157227	142597	149612	134272	94981.6	141261	139985	127273	P28474	16.9416	17.2625	17.1216	17.108	17.0949	16.9576	16.9465	17.4499	17.3656	17.0151	17.3926	17.1221	17.4623	17.2836	16.7663	17.1909	17.0348	16.5354	17.254	17.1766	17.1708	17.1086	16.9203	17.0535
Adssl1	172646	226733	211025	143760	172357	163426	183708	189261	153136	178589	217728	185350	139947	133284	126053	129678	154992	123036	P28650	17.4463	17.7322	17.4999	16.9846	17.2418	16.9087	17.3975	17.7906	17.6871	17.1333	17.395	17.3183	17.4871	17.53	17.2244	17.0945	17.0241	16.9437	17.625	17.2822	17.4138	17.5594	17.0208	17.045
Camk2b	183076	181923	199534	144008	146807	152205	146314	156407	158437	170795	181149	191663	108132	99734.8	101356	153154	146603	158304	P28652	17.3819	17.4668	17.5482	17.2246	17.1616	17.2723	17.4821	17.473	17.6063	17.1358	17.1636	17.2157	17.1587	17.2549	17.2736	16.7224	16.6058	16.6291	17.5204	17.1717	17.2291	17.4656	16.6524	17.2195
Bgn	98531.1	102176	114950	1.41096e+06	1.45405e+06	1.37745e+06	1.54665e+06	1.41978e+06	1.81425e+06	119915	112759	107573	1.68451e+06	1.86607e+06	1.44204e+06	267606	305679	337859	P28653	16.8716	16.7829	16.715	18.0298	18.2217	18.3661	16.5883	16.6407	16.8107	20.4282	20.4716	20.3936	20.5607	20.4372	20.7909	20.6839	20.8316	20.4597	16.6799	20.4312	20.5963	16.7898	20.6584	18.2058
Dcn	144244	136885	147825	102370	125696	115716	110784	131389	127853	130039	144570	142172	116737	105479	132883	81086.4	113869	97233	P28654	16.9886	17.1414	17.1173	16.3072	16.797	16.5692	17.1382	17.0626	17.1735	16.6434	16.9396	16.8202	16.7574	17.0035	16.9641	16.8329	16.6866	17.0198	17.1248	16.8011	16.9083	17.0824	16.8464	16.5578
Nap1l1	27459.2	27867.9	37274.6	16605.1	18743.5	17940.7	23669.8	24220.9	23195.4	46304.4	52608	55860	24854.3	30391.5	28668.7	70813.6	77494.6	88904	P28656	15.4989	15.683	15.7695	16.1117	16.2418	16.44	14.745	14.7663	15.1859	14.0193	14.1941	14.131	14.5308	14.564	14.5016	14.6012	14.8914	14.8072	14.8991	14.1148	14.5321	15.6505	14.7666	16.2645
Atxn10	7801.44	8795.45	11893.5	11296.1	11764.1	10678.2	14155.3	13373.7	12575	10028.5	9324.67	11664.9	16871.2	18116.5	13967.5	25164.7	27191.9	27272.5	P28658	13.2918	13.1868	13.5099	14.6191	14.7309	14.7352	12.9295	13.1025	13.5379	13.4635	13.5221	13.3824	13.7891	13.7071	13.6183	14.0423	14.145	13.7698	13.19	13.456	13.7048	13.3295	13.9857	14.6951
Celf1	16122.1	12458.1	14915.5	13194.9	12900	9394.54	15104.8	15609	14473.3	11239.2	10806.8	15531.7	12080.4	13001.7	7396.96	15435.3	17742.4	15902.1	P28659	13.4562	13.3997	13.9229	13.9139	14.1149	13.9569	13.9768	13.6048	13.8645	13.6877	13.6551	13.1976	13.8827	13.9301	13.8211	13.5604	13.6664	12.8527	13.8154	13.5135	13.878	13.5929	13.3598	13.9953
Nckap1	9752.29	14308.2	14247.4	9686.89	7483.35	7493.76	13790.5	9308.86	14769.1	15509.8	12981.1	15715	8697.2	8055.54	10529.4	19402.8	17468.8	18166	P28660	13.9209	13.6641	13.9399	14.244	14.0925	14.149	13.2515	13.8046	13.7984	13.2418	12.8695	12.8715	13.7514	13.1844	13.8503	13.0863	12.9758	13.3621	13.6182	12.9943	13.5954	13.8416	13.1414	14.1618
Septin4	11079.3	11396.3	13823.1	11100.1	11896	11794.7	8418.21	10050.7	9183.64	16291.7	14626.6	26027.3	10033.9	9501.83	9068.96	7432.09	7527.7	6033.3	P28661	13.9918	13.8363	14.6677	12.8596	12.878	12.5587	13.4356	13.4763	13.7548	13.4383	13.5382	13.5259	13.0393	13.295	13.1648	13.2926	13.214	13.1467	13.5556	13.5008	13.1664	14.1653	13.2178	12.7654
Mug1	230019	360220	367557	143463	175144	128780	237552	252319	174975	441711	484842	471350	543567	520311	454496	1.02457e+06	837421	1.11428e+06	P28665	18.7527	18.8872	18.8464	19.9666	19.6756	20.0877	17.8114	18.4585	18.4876	17.1303	17.4182	16.9745	17.8579	17.9449	17.4168	19.0521	18.989	18.7939	18.2525	17.1743	17.7399	18.8288	18.945	19.91
Marcksl1	0	0	866.816	0	0	0	0	0	0	1013.79	387.501	0	0	0	0	1001.48	7654.44	11536.9	P28667	9.98555	8.59806	#NUM!	9.96792	12.9021	13.494	#NUM!	#NUM!	9.75958	#NUM!	#NUM!	#NUM!	#NUM!	#NUM!	#NUM!	#NUM!	#NUM!	#NUM!	#NUM!	#NUM!	#NUM!	#NUM!	#NUM!	12.1213
Kif2a	38275.8	18290.3	29047.7	0	0	0	0	0	0	37150.4	36785.1	31520.2	0	0	0	38722	47067	47427.3	P28740	15.1811	15.1668	14.944	15.2409	15.5224	15.5334	15.2241	14.1588	14.8261	#NUM!	#NUM!	#NUM!	#NUM!	#NUM!	#NUM!	#NUM!	#NUM!	#NUM!	14.7364	#NUM!	#NUM!	15.0973	#NUM!	15.4322
NA	14663.8	15672.7	19181.8	12574	9436.22	10567.3	13234.8	11413.1	12488.4	20178	14139.8	14939	14012	11932.8	10142.4	46205.2	56033.7	64196.3	P28798	14.3005	13.7875	13.8668	15.4958	15.774	15.9702	13.84	13.936	14.2274	13.6182	13.204	13.3673	13.692	13.4784	13.6083	13.7744	13.5426	13.3081	14.0011	13.3965	13.5929	13.9849	13.5417	15.7467
Ptprm	6708.65	2672.89	4518.08	5730.32	3853.31	0	2681.66	6377.73	5432.12	9062.36	8181.16	7057.64	965.116	2116.96	0	2285.46	1904.32	2492.01	P28828	13.1457	12.9981	12.785	11.1583	10.8951	11.2831	12.7118	11.3842	12.1415	12.4844	11.9119	#NUM!	11.3889	12.6388	12.4073	9.91456	11.0478	#NUM!	12.0792	#NUM!	12.145	12.9762	#NUM!	11.1121
Prkcd	0	0	501.441	0	0	0	2300.65	0	2675.74	11120.3	8058.57	4708.75	7180.57	7881.73	10094.8	16297.6	13213.7	18217.9	P28867	13.4409	12.9763	12.2011	13.9924	13.6897	14.1531	#NUM!	#NUM!	8.96994	#NUM!	#NUM!	#NUM!	11.1678	#NUM!	11.3857	12.8099	12.9443	13.3013	#NUM!	#NUM!	#NUM!	12.8728	13.0185	13.9451
Ccn2	0	0	0	0	0	0	0	0	0	9149.37	8274.11	5855.65	26916.3	42984.9	35659.7	32503.9	29156.9	32930.1	P29268	13.1595	13.0144	12.5156	14.9883	14.8315	15.0071	#NUM!	#NUM!	#NUM!	#NUM!	#NUM!	#NUM!	#NUM!	#NUM!	#NUM!	14.7162	15.3915	15.122	#NUM!	#NUM!	#NUM!	12.8965	15.0766	14.9423
Pabpc1	76722.4	79549.2	90388.4	140440	139836	133889	132200	135703	150366	90215.5	98844.4	100509	169815	177207	170873	388589	409468	475670	P29341	16.4611	16.5929	16.617	18.5679	18.6434	18.8596	16.2274	16.2796	16.4639	17.0996	17.0934	17.0307	17.0124	17.0501	17.1981	17.3736	17.4351	17.3826	16.3236	17.0745	17.0869	16.557	17.3971	18.6903
Ptpn6	0	0	2177.51	0	0	0	0	0	0	2486.49	2351.99	1536.5	2020.44	2283.51	1476.51	26971.4	27403.7	35520.7	P29351	11.2799	11.1997	10.5854	14.7191	14.7421	15.1164	#NUM!	#NUM!	11.0885	#NUM!	#NUM!	#NUM!	#NUM!	#NUM!	#NUM!	10.9805	11.157	10.528	#NUM!	#NUM!	#NUM!	11.0217	10.8885	14.8592
NA	9245.47	840.984	3517.88	0	0	0	0	0	0	10067.9	14882.1	3429.23	0	0	0	59248.3	64292.6	70320.8	P29391	13.2975	13.8613	11.7437	15.8545	15.9724	16.1017	13.1745	9.71593	11.7805	#NUM!	#NUM!	#NUM!	#NUM!	#NUM!	#NUM!	#NUM!	#NUM!	#NUM!	11.557	#NUM!	#NUM!	12.9675	#NUM!	15.9762
Hexa	7624.13	9481.82	8003.83	0	0	0	0	0	0	6676.64	8684.13	8277.02	0	0	0	51359.8	55474.1	61085.1	P29416	12.7049	13.0842	13.0149	15.6484	15.7595	15.8985	12.8964	13.2109	12.9665	#NUM!	#NUM!	#NUM!	#NUM!	#NUM!	#NUM!	#NUM!	#NUM!	#NUM!	13.0246	#NUM!	#NUM!	12.9347	#NUM!	15.7688
Nedd8	15159.2	15215.6	16000.4	11645.6	21977	9469.34	20937.1	22501.4	14388	19055.7	27499.4	17778.8	6935.37	7405.69	3605.97	11932.6	8297.8	11550.8	P29595	14.2179	14.7471	14.1179	13.5426	13.0185	13.4957	13.8879	13.8933	13.9658	13.5075	14.4237	13.209	14.3538	14.4577	13.8126	12.7598	12.8544	11.8162	13.9157	13.7134	14.208	14.361	12.4768	13.3523
Ahsg	53476.7	72062.5	78345.8	64638.1	75584.6	67692.4	113475	95246.5	61206.2	125409	105605	151184	239132	239395	201271	176941	147230	148739	P29699	16.9363	16.6883	17.2059	17.4329	17.1677	17.1824	15.7066	16.137	16.2576	15.9801	16.2058	16.0467	16.792	16.5394	15.9014	17.8674	17.869	17.6188	16.0337	16.0775	16.4109	16.9435	17.7851	17.261
Oat	753993	730368	751817	429732	430613	372189	397800	404233	460781	794021	766681	853768	343146	349916	388955	621085	620667	584363	P29758	19.5988	19.5483	19.7035	19.2444	19.2435	19.1565	19.5242	19.4783	19.52	18.7131	18.716	18.5057	18.6017	18.6248	18.8137	18.3885	18.4167	18.5692	19.5075	18.6449	18.6801	19.6169	18.4581	19.2148
Vtn	15817	21970.4	25010.4	9191.33	12248	9864.61	18921.8	15591.1	17662.1	174224	189473	158865	703000	633030	598364	2.39444e+06	1.74341e+06	2.96995e+06	P29788	17.4106	17.5316	17.2774	21.1913	20.7335	21.502	13.9492	14.4233	14.6102	13.1661	13.5803	13.268	14.2078	13.9284	14.1084	19.4232	19.2719	19.1907	14.3276	13.3381	14.0815	17.4066	19.2952	21.1422
Gsta3	97920.6	121687	124233	85133.2	102725	95489.8	110597	78190.5	70318.2	116073	104489	110751	86535.3	97167.7	73660	84293.7	99414.4	85103.5	P30115	16.8247	16.673	16.757	16.3631	16.6012	16.3769	16.5793	16.8928	16.9227	16.3774	16.6484	16.5431	16.755	16.2547	16.1016	16.401	16.5682	16.1686	16.7983	16.523	16.3704	16.7515	16.3793	16.4471
Alox5ap	4227.21	0	3658.25	35035.3	28999.9	27053.8	38622.4	50843.7	44609.8	19784.3	1551	15837.7	100389	101024	113693	93035	91228.1	104880	P30355	14.2721	10.599	13.9511	16.5055	16.4772	16.6784	12.0455	#NUM!	11.8369	15.0965	14.8238	14.7235	15.2371	15.6338	15.4451	16.6152	16.6243	16.7948	#NUM!	14.8813	15.4387	12.9407	16.6781	16.5537
Ppic	11706.5	12241.3	14900.5	179972	156764	152950	171595	147296	157878	23789.1	22728.2	17389.5	178529	177931	125120	59531.3	59544.2	67293.2	P30412	14.538	14.4722	14.0859	15.8614	15.8617	16.0382	13.515	13.5795	13.8631	17.4574	17.2582	17.2227	17.3886	17.1684	17.2684	17.4458	17.441	16.9329	13.6525	17.3128	17.2752	14.3654	17.2732	15.9204
Fkbp4	82584.3	86400.9	95417.7	68204.7	70705.3	67604.9	75611.4	67489.2	51769.3	70441.4	74387.1	80960.1	56229.6	64451.2	46044	89403.6	81231.1	77019.6	P30416	16.1041	16.1828	16.3049	16.448	16.3097	16.2329	16.3336	16.3988	16.542	16.0576	16.1095	16.0448	16.2063	16.0424	15.6598	15.779	15.9759	15.4907	16.4248	16.0707	15.9695	16.1973	15.7486	16.3302
Hmgb2	10664.5	11364.7	11043.8	16343.7	15309.9	9894.11	23572.8	27575.5	18090.8	22936.8	22192.7	20865.5	48793.9	49119.4	56337.9	44502.7	41560.4	53627.8	P30681	14.4854	14.4378	14.3488	15.4416	15.3429	15.7107	13.3805	13.4723	13.4309	13.9965	13.9022	13.2724	14.5248	14.7511	14.143	15.5744	15.584	15.7818	13.4279	13.7237	14.473	14.424	15.6467	15.4984
C5ar1	0	0	0	0	0	0	1470.65	0	0	5239.04	5150.22	1981.5	15090	16097.4	20577.8	18942.9	44378	49340.9	P30993	12.3551	12.3304	10.9524	14.2094	15.4376	15.5905	#NUM!	#NUM!	#NUM!	#NUM!	#NUM!	#NUM!	10.5222	#NUM!	#NUM!	13.8813	13.9745	14.3288	#NUM!	#NUM!	#NUM!	11.8793	14.0615	15.0791
Ctnnd1	57838.2	59972.9	60216.9	51408.9	48080.5	47319	46230.5	49401	56963.3	55005	60566.6	60714.6	43696.9	44847	40068.3	73904.7	87638	93626.4	P30999	15.7473	15.8862	15.8898	16.1734	16.4193	16.5146	15.8197	15.872	15.8779	15.6497	15.5532	15.5301	15.4966	15.5923	15.7977	15.4152	15.4527	15.2902	15.8565	15.5777	15.6289	15.8411	15.386	16.3691
Des	3.98936e+06	3.9611e+06	4.22866e+06	3.93528e+06	4.00126e+06	3.85339e+06	3.77047e+06	3.68084e+06	3.72106e+06	3.3102e+06	3.7453e+06	3.677e+06	3.76716e+06	4.02128e+06	3.61667e+06	9.01575e+06	7.02168e+06	7.59985e+06	P31001	21.6585	21.8367	21.8101	23.104	22.7434	22.8575	21.9277	21.9175	22.0118	21.908	21.932	21.8777	21.8463	21.8116	21.8273	21.845	21.9392	21.7862	21.9523	21.9059	21.8284	21.7684	21.8568	22.9016
NA	33561.6	43633.1	41207.4	63391.7	59693.5	50931.6	58761.3	64418.4	58151.4	34238.2	39772.8	40062.2	58965.2	57973.6	54327.7	43770.2	41810.8	43419.1	P31230	15.0633	15.2795	15.29	15.4177	15.3516	15.406	15.0345	15.4131	15.3306	15.952	15.8653	15.6363	15.8426	15.9752	15.8275	15.8476	15.8231	15.7294	15.2594	15.8179	15.8818	15.2109	15.8	15.3918
Rbpj	0	0	0	0	0	0	0	0	0	1168.84	0	1223.3	0	0	0	3734.59	0	7450.06	P31266	10.1909	#NUM!	10.2566	11.8667	#NUM!	12.863	#NUM!	#NUM!	#NUM!	#NUM!	#NUM!	#NUM!	#NUM!	#NUM!	#NUM!	#NUM!	#NUM!	#NUM!	#NUM!	#NUM!	#NUM!	#NUM!	#NUM!	#NUM!
Dpep1	167551	187301	164749	92743	106528	107817	103008	107880	116283	180872	158446	171802	98704.3	92158.6	100165	86680.4	122099	92241.6	P31428	17.4646	17.2736	17.3904	16.4034	16.8977	16.4931	17.3542	17.515	17.3299	16.501	16.7009	16.7182	16.6524	16.7191	16.8273	16.5908	16.4918	16.612	17.3997	16.64	16.7329	17.3762	16.5649	16.5981
Saa4	0	0	8589.89	0	2564.9	14047.7	3468.74	7818.84	0	29834.1	30437.7	24669.6	31426	28599.3	31135.4	170901	78059	127435	P31532	14.8647	14.8936	14.5904	17.3828	16.2523	16.9594	#NUM!	#NUM!	13.0684	#NUM!	11.3247	13.778	11.7602	12.9327	#NUM!	14.9397	14.8037	14.9263	#NUM!	#NUM!	#NUM!	14.7829	14.8899	16.8648
S100a9	800.627	3147.81	2455.11	11916.9	12420.4	4592.19	25713.8	11751.1	15673.6	107710	135752	118602	522351	583619	376057	227033	214157	200100	P31725	16.7168	17.0506	16.8558	17.7925	17.7083	17.6104	9.64499	11.6201	11.2616	13.5407	13.6004	12.165	14.6503	13.5205	13.936	18.9947	19.1547	18.5206	10.8422	13.102	14.0356	16.8744	18.89	17.7037
Akt1	6837.87	9000.62	9390.7	8142.15	8767.87	4281.66	9783.36	8861.41	8351.42	9618.92	9425.35	9417.96	7627.13	9206.61	7153.93	13997.1	12577.6	12574.4	P31750	13.2317	13.2023	13.2012	13.7728	13.6186	13.6182	12.7393	13.1358	13.197	12.9912	13.098	12.064	13.2561	13.1133	13.0278	12.8969	13.1685	12.8045	13.0241	12.7177	13.1324	13.2117	12.9566	13.6699
Dbi	73432.5	87288.5	107315	122206	118636	116675	139391	132562	109778	53276.5	76927.4	58868.1	105674	102198	82287.1	91780	39007.5	51917.8	P31786	15.7012	16.2312	15.8452	16.4859	15.2515	15.6639	16.1641	16.4135	16.7115	16.899	16.8562	16.8321	17.0888	17.0163	16.7442	16.6893	16.641	16.3284	16.4297	16.8624	16.9498	15.9259	16.5529	15.8004
Ceacam1	31025.8	23003.3	22873.8	20787.4	20275.4	22311.2	16596.5	18750.4	13681.8	32420.7	36028.4	33401.2	21625.8	24273.7	24147.4	25809.5	18895.1	16440.1	P31809	14.9846	15.1368	15.0276	14.6556	14.2057	14.0049	14.9212	14.4896	14.4814	14.3434	14.3074	14.4455	14.0186	14.1946	13.74	14.4005	14.5671	14.5596	14.6307	14.3654	13.9844	15.0497	14.509	14.2888
Map2k1	33314.4	49176.7	55240.2	6816.01	13125.7	4883.95	10799.3	11784	5040.92	68158.9	62699.2	50082.9	7462.2	11701	5992.39	134693	132344	131436	P31938	16.0566	15.9362	15.612	17.0393	17.0139	17.004	15.0239	15.5857	15.7534	12.7347	13.6801	12.2538	13.3986	13.5245	12.2995	12.8654	13.5143	12.5489	15.4543	12.8896	13.0742	15.8683	12.9762	17.0191
Scp2	269073	273093	305416	270025	295762	286588	278133	288641	311249	273087	286330	259403	232008	212027	207718	131094	144918	121249	P32020	18.059	18.1273	17.9848	17.0002	17.1449	16.8876	18.0376	18.059	18.2204	18.0427	18.1741	18.1286	18.0854	18.1389	18.2477	17.8238	17.6939	17.6643	18.1057	18.1151	18.1573	18.0571	17.7273	17.0109
Slc2a3	2219.59	0	0	13749.4	4239.3	9420.97	20148.8	0	13447	35050.6	4874.99	6790.54	18710.5	12185.1	30657.8	29495.2	1623.18	3170.82	P32037	15.0972	12.2512	12.7293	14.8482	10.6646	11.6306	11.1161	#NUM!	#NUM!	13.7471	12.0496	13.2017	14.2984	#NUM!	13.715	14.1916	13.5728	14.904	#NUM!	12.9995	#NUM!	13.3592	14.2228	12.3811
Ssb	17486.5	16791.6	19608.6	15993.2	15022.1	15173.6	16616.8	18726.6	15054.9	16590.6	19624.3	17461.7	15712.2	19706.5	18764.1	39547.2	41698	49885.9	P32067	14.0181	14.2604	14.0919	15.2713	15.3477	15.6063	14.094	14.0354	14.2592	13.9652	13.8748	13.8893	14.0204	14.1928	13.8779	13.9396	14.2664	14.1957	14.1295	13.9097	14.0304	14.1234	14.1339	15.4084
Drg1	6988.85	9504.16	13526.2	0	0	0	0	0	0	6437.06	11058.9	8303.21	0	0	0	11086.8	12268.2	15140.7	P32233	12.6522	13.4329	13.0195	13.4366	13.5826	13.8861	12.7708	13.2143	13.7235	#NUM!	#NUM!	#NUM!	#NUM!	#NUM!	#NUM!	#NUM!	#NUM!	#NUM!	13.2362	#NUM!	#NUM!	13.0349	#NUM!	13.6351
Serpinc1	187991	254540	237075	139047	162496	117074	200387	208122	145853	396696	433072	430215	298444	297191	293660	596472	406622	424459	P32261	18.5977	18.7242	18.7147	19.1861	18.6333	18.6953	17.5203	17.9575	17.855	17.0852	17.31	16.8371	17.6124	17.6671	17.1542	18.1871	18.181	18.1638	17.7776	17.0774	17.4779	18.6789	18.1773	18.8382
Kras	0	0	9104.55	0	0	0	0	8180.97	12628.1	6896.51	0	9095.1	0	0	0	12572.8	7972.33	10164.6	P32883	12.7516	#NUM!	13.1509	13.618	12.9608	13.3113	#NUM!	#NUM!	13.1524	#NUM!	#NUM!	#NUM!	#NUM!	12.9981	13.6244	#NUM!	#NUM!	#NUM!	#NUM!	#NUM!	#NUM!	#NUM!	#NUM!	13.2967
Wars1	82189.5	106462	98623.3	82289.4	88583.1	81949.9	96173.9	91927.4	66138.4	88568.5	86373.8	100071	86948.8	82481.1	71500.9	119842	115613	108234	P32921	16.4345	16.3983	16.6107	16.8708	16.8189	16.7238	16.3267	16.7	16.5896	16.3284	16.4347	16.3225	16.5534	16.4882	16.0132	16.4079	16.3318	16.1257	16.5388	16.3619	16.3516	16.4812	16.2884	16.8045
Apoc3	22587.9	32608.3	22821.7	28014.9	33517.4	14703.7	25485.6	15845.9	15862.6	142132	113081	196835	271268	341567	443684	142112	94085.7	96704.2	P33622	17.1169	16.787	17.5866	17.1167	16.5217	16.5613	14.4633	14.993	14.4781	14.7739	15.0326	13.8439	14.6374	13.9518	13.9533	18.0494	18.3818	18.7592	14.6448	14.5501	14.1809	17.1635	18.3968	16.7332
Guca2a	10.7952	2229.93	145.841	11988.3	12479.4	10253.9	10167.4	12076.8	12476	9200.86	3522.29	4498.54	7558.27	8165.59	2075.33	910.33	1428.47	1426.25	P33680	13.1676	11.7823	12.1352	9.83025	10.4803	10.478	3.43232	11.1228	7.18826	13.5493	13.6073	13.3239	13.3117	13.5599	13.6069	12.8838	12.9953	11.0191	7.24779	13.4935	13.4928	12.3617	12.2994	10.2628
Ranbp1	31226	27757.7	34308.5	35743.9	38973.8	43677.2	49871.5	44395	41026	33002.6	37719.6	33660.4	67722.4	63176.8	51923.8	109698	84342.2	98409.1	P34022	15.0103	15.203	15.0388	16.7432	16.364	16.5865	14.9305	14.7606	15.0663	15.1254	15.2502	15.4146	15.6059	15.4381	15.3243	16.0473	15.9471	15.6641	14.9191	15.2634	15.4561	15.084	15.8862	16.5645
Ptk2	13401.8	1324.88	11110.4	0	0	0	5483.99	5724.38	6282.58	4480.57	5713.98	0	0	16168.4	15619.2	18473.3	14760	24687.3	P34152	12.1295	12.4803	#NUM!	14.1732	13.8494	14.5915	13.7101	10.3716	13.4396	#NUM!	#NUM!	#NUM!	12.421	12.4829	12.6171	#NUM!	13.9809	13.931	12.5071	#NUM!	12.507	#NUM!	#NUM!	14.2047
Mif	259408	339613	380643	234423	294694	253729	310683	262376	229451	288172	318572	241508	243932	222744	143859	424827	405303	395437	P34884	18.1366	18.2813	17.8817	18.6965	18.6286	18.5931	17.9849	18.3735	18.5381	17.8388	18.1689	17.9529	18.2451	18.0013	17.8078	17.8961	17.765	17.1343	18.2988	17.9868	18.0181	18.0998	17.5985	18.6394
Ephx2	576594	653255	701667	352725	432497	350113	449963	407437	336724	570977	635686	612858	319907	320303	258968	366870	437308	297722	P34914	19.1231	19.278	19.2252	18.4849	18.7383	18.1836	19.1372	19.3173	19.4204	18.4282	18.7223	18.4175	18.7794	18.6362	18.3612	18.2873	18.2891	17.9824	19.2916	18.5227	18.5923	19.2087	18.1863	18.4689
Apoc1	25553.7	35371.1	39139.5	24096.1	28503.4	21887.4	28180.6	31263.2	39834	220230	251005	218069	338479	399806	401639	237915	190746	240584	P34928	17.7487	17.9374	17.7344	17.8601	17.5413	17.8762	14.6412	15.1103	15.2563	14.5565	14.7988	14.4178	14.7824	14.9322	15.2817	18.3687	18.6089	18.6155	15.0026	14.5911	14.9988	17.8068	18.5311	17.7592
Usp4	14555.4	15923.5	15097.7	6082.29	8567.7	7559.71	8369.69	8628.28	8364.78	14914.2	13474.1	16525.3	7030.81	7347.34	4871.45	20755.9	18413.9	19922.8	P35123	13.8644	13.7179	14.0124	14.3412	14.1685	14.2821	13.8293	13.9589	13.882	12.5704	13.0647	12.8841	13.031	13.0749	13.0301	12.7795	12.843	12.2501	13.8901	12.8397	13.0453	13.8649	12.6242	14.264
Ptpn11	274818	354270	369324	506121	558725	486287	592854	497369	431679	353664	385718	379051	460310	506280	332855	387059	348792	307459	P35235	18.432	18.5572	18.532	18.5622	18.412	18.23	18.0681	18.4345	18.4945	18.9491	19.0918	18.8914	19.1773	18.924	18.7196	18.8122	18.9496	18.3445	18.3324	18.9774	18.9403	18.5071	18.7021	18.4014
Rab5c	113006	117215	114187	77382.2	97721.9	96415.2	92754.5	89758.8	96100.7	132927	156505	140197	102766	103390	99025.4	243364	258896	269728	P35278	17.0203	17.2558	17.0971	17.8928	17.982	18.0411	16.786	16.8388	16.801	16.2397	16.5764	16.557	16.5011	16.4538	16.5523	16.649	16.6577	16.5955	16.8086	16.4577	16.5024	17.1244	16.6341	17.972
Rab6a	189742	170058	166199	95757.7	98512.7	97997.2	104187	92188.8	89628.8	212072	158239	188012	91795.9	103008	91451.9	217040	254968	284191	P35279	17.6942	17.2717	17.5205	17.7276	17.96	18.1165	17.5337	17.3757	17.3426	16.5471	16.588	16.5805	16.6688	16.4923	16.4517	16.4861	16.6524	16.4807	17.4173	16.5719	16.5376	17.4955	16.5398	17.9347
Rab21	126755	125108	115967	133649	132883	135423	130474	121197	127212	118098	122343	124072	115202	124392	115014	100332	110712	103240	P35282	16.8496	16.9006	16.9208	16.6144	16.7565	16.6556	16.9517	16.9328	16.8234	17.0281	17.0198	17.0471	16.9934	16.887	16.9569	16.8138	16.9245	16.8114	16.9026	17.0317	16.9458	16.8903	16.8499	16.6755
Rab12	60415.6	57938.4	65002.1	58656.9	57511	59798.9	52456.8	50743.4	49879.6	49380.1	55874.9	58108.6	44336.4	47035.4	42837.5	39867.9	43558	34037.2	P35283	15.5916	15.7699	15.8265	15.2829	15.4106	15.0548	15.8826	15.8222	15.9882	15.84	15.8116	15.8678	15.6788	15.6309	15.6062	15.4362	15.5215	15.3866	15.8977	15.8398	15.6386	15.7293	15.4481	15.2495
Rab18	232455	219502	233078	60102.4	46263.3	56664.5	53104.3	42804.7	37337.4	230776	188191	244781	53761.2	56586.8	48854.5	303636	279202	296173	P35293	17.8161	17.5218	17.9011	18.212	18.091	18.1761	17.8266	17.7439	17.8305	15.8751	15.4976	15.7902	15.6965	15.3855	15.1883	15.7143	15.7882	15.5762	17.8003	15.721	15.4235	17.7464	15.6929	18.1597
Icam2	37246.1	35222.6	34341.3	22413.4	24423.2	23360.8	21520.3	23695.4	24772.3	37679.5	36249.9	32411.1	25294.7	27174.4	27531.9	33816	36698	40743.9	P35330	15.2015	15.1457	14.9842	15.0454	15.1634	15.3143	15.1848	15.1042	15.0677	14.4521	14.576	14.5118	14.3934	14.5323	14.5964	14.6265	14.73	14.7488	15.1189	14.5133	14.5074	15.1105	14.7018	15.1744
Hspb7	280231	276221	308689	283339	303942	222522	274899	309121	315163	254550	268526	273637	334944	352568	359833	550158	469711	417707	P35385	17.9576	18.0347	18.0619	19.0695	18.8414	18.6721	18.0963	18.0755	18.2358	18.1122	18.2134	17.7636	18.0685	18.2378	18.2657	18.3536	18.4275	18.457	18.1358	18.0297	18.1907	18.0181	18.4127	18.861
NA	37849.8	55814.3	42518.8	123274	129022	157240	241388	44552.4	122834	226200	131802	138202	209844	165137	210132	276411	149326	174261	P35441	17.7872	17.008	17.0764	18.0765	17.1881	17.4109	15.208	15.7683	15.3758	16.9115	16.9773	17.2626	17.881	15.4432	16.9063	17.679	17.3333	17.6809	15.4507	17.0505	16.7435	17.2906	17.5644	17.5585
Pdha1	3.68876e+06	3.72408e+06	3.91247e+06	7.29594e+06	7.51104e+06	6.74824e+06	6.74282e+06	7.50986e+06	7.48128e+06	4.12503e+06	3.92586e+06	4.07572e+06	6.45209e+06	6.45599e+06	6.43121e+06	2.79494e+06	2.96274e+06	2.64113e+06	P35486	21.976	21.9046	21.9586	21.4144	21.4985	21.3327	21.8147	21.8285	21.8996	22.7987	22.8406	22.6861	22.6849	22.8404	22.8349	22.6213	22.6222	22.6167	21.8476	22.7751	22.7867	21.9464	22.6201	21.4152
Fah	60770.9	64434.6	73526.9	44561.5	53794	53519.9	49517.6	42919.8	43954.9	43495.3	47958.1	47800.1	35752.8	41832.7	22837.2	27445.4	35334.1	24086.1	P35505	15.4086	15.5495	15.5447	14.7443	15.1088	14.5559	15.8911	15.9755	16.166	15.4435	15.7152	15.7078	15.5957	15.3894	15.4237	15.1258	15.3523	14.4791	16.0109	15.6222	15.4696	15.5009	14.9857	14.803
Fbl	806024	779271	600385	40776.6	44817.9	43780.5	46977	54174.6	55094.2	1.09851e+06	1.06334e+06	1.02034e+06	47824.5	51797.1	45716.6	3.12054e+06	2.92744e+06	3.84322e+06	P35550	20.0671	20.0202	19.9606	21.5734	21.4812	21.8739	19.6205	19.5718	19.1955	15.3155	15.4518	15.418	15.5197	15.7253	15.7496	15.5455	15.6606	15.4804	19.4626	15.3951	15.6649	20.016	15.5622	21.6428
Canx	169281	179353	182649	198144	179167	187817	171155	190579	192679	214058	214928	232318	186033	202716	208216	248803	260166	282862	P35564	17.7076	17.7135	17.8257	17.9246	17.9891	18.1097	17.3691	17.4524	17.4787	17.5962	17.4509	17.519	17.3849	17.54	17.5558	17.5052	17.6291	17.6677	17.4334	17.522	17.4936	17.749	17.6007	18.0078
Ap1m1	11613	18204.2	14555.9	23308.1	27361.2	23950.7	26312.5	29293.2	26890.5	20696.5	17168.4	14189.1	28191.2	31184.3	33896.8	18925.3	22658.3	20295.4	P35585	14.3371	14.0675	13.7925	14.208	14.4678	14.3089	13.5035	14.152	13.8293	14.5085	14.7398	14.5478	14.6835	14.8383	14.7148	14.783	14.9285	15.0489	13.8283	14.5987	14.7455	14.0657	14.9201	14.3282
Prdx1	494442	538719	589549	422057	561385	465533	579293	594445	458548	585256	649301	583790	505492	487841	347372	1.12132e+06	1.06079e+06	1.15422e+06	P35700	19.1587	19.3085	19.1551	20.0968	20.0167	20.1385	18.9154	19.0392	19.1693	18.6871	19.0986	18.8285	19.1439	19.1812	18.8067	18.9473	18.8961	18.4061	19.0413	18.8714	19.0439	19.2074	18.7498	20.084
Cd81	88746.7	103983	103291	97411.6	107929	89732.7	80829.4	88669.1	62044.4	76728.2	63053.9	86923.9	117881	114478	107311	82743	80781.2	66794.9	P35762	16.2275	15.9443	16.4075	16.3363	16.3017	16.0274	16.4374	16.666	16.6564	16.5718	16.7197	16.4533	16.3026	16.4361	15.921	16.847	16.8047	16.7114	16.5866	16.5816	16.2199	16.1931	16.7877	16.2218
Ptpn1	9876.65	12386.2	4639.31	0	0	0	0	0	0	9335.06	19839.8	14823.5	0	0	0	40099.2	38195.8	49501.4	P35821	13.1884	14.2761	13.8556	15.2913	15.2211	15.5952	13.2698	13.5964	12.1797	#NUM!	#NUM!	#NUM!	#NUM!	#NUM!	#NUM!	#NUM!	#NUM!	#NUM!	13.0153	#NUM!	#NUM!	13.7734	#NUM!	15.3692
Ptpn12	0	0	0	0	606.059	0	718.074	0	0	1639.74	2266.92	2583.73	1956.93	1519.46	810.972	5367.08	1199.19	5735.57	P35831	10.6793	11.1465	11.3352	12.3899	10.2278	12.4857	#NUM!	#NUM!	#NUM!	#NUM!	9.24332	#NUM!	9.48799	#NUM!	#NUM!	10.9344	10.5693	9.66351	#NUM!	#NUM!	#NUM!	11.0537	10.3891	11.7012
Rpl12	121717	118060	124811	190856	175470	172719	158637	175805	156024	112752	115635	126946	158454	181687	164962	175624	172983	187534	P35979	16.7828	16.8192	16.9539	17.4221	17.4003	17.5168	16.8932	16.8492	16.9294	17.5421	17.4209	17.3981	17.2754	17.4236	17.2514	17.2737	17.4711	17.3318	16.8906	17.4537	17.3168	16.852	17.3589	17.4464
Rpl18	118201	129359	144353	218429	215622	214539	210155	221241	225713	140143	143926	160095	221019	236748	221333	211310	213033	250631	P35980	17.0965	17.135	17.2886	17.689	17.7007	17.9352	16.8509	16.981	17.1392	17.7368	17.7181	17.7109	17.6811	17.7553	17.7841	17.7538	17.853	17.7559	16.9904	17.7219	17.7402	17.1734	17.7876	17.775
Tap2	7723.46	0	3936.25	0	0	0	0	0	0	12304.2	1586.5	7215.06	0	0	0	13183.8	10333.3	13663.9	P36371	13.5869	10.6316	12.8168	13.6865	13.335	13.7381	12.915	#NUM!	11.9426	#NUM!	#NUM!	#NUM!	#NUM!	#NUM!	#NUM!	#NUM!	#NUM!	#NUM!	#NUM!	#NUM!	#NUM!	12.3451	#NUM!	13.5865
Tbxas1	9286.2	37607.9	18713.9	0	0	0	0	0	0	89485.7	77840.9	33373.5	0	0	0	30662.2	22057	50630.7	P36423	16.4494	16.2482	15.0264	14.9042	14.4289	15.6277	13.1809	15.1987	14.1918	#NUM!	#NUM!	#NUM!	#NUM!	#NUM!	#NUM!	#NUM!	#NUM!	#NUM!	14.1905	#NUM!	#NUM!	15.908	#NUM!	14.9869
NA	16877.5	17238.5	20254.3	12589	17085.2	12703.9	14500.5	12059	9666.21	11697.4	9490.92	13987.2	12917.2	11267.2	9294.08	21424.1	23250.5	26110.1	P36536	13.5139	13.2123	13.7718	14.3869	14.505	14.6723	14.0428	14.0733	14.3059	13.6199	14.0605	13.633	13.8238	13.5578	13.2387	13.657	13.4598	13.1821	14.1407	13.7711	13.5401	13.4994	13.433	14.5214
Cpox	123697	116503	122668	103475	99580.8	102504	100685	102146	105871	115100	118451	106525	76026.5	80333.3	76369.7	65555	70289.7	62394.2	P36552	16.8125	16.8539	16.7008	16.0004	16.101	15.9291	16.9165	16.83	16.9044	16.6589	16.6036	16.6453	16.6195	16.6403	16.6919	16.2142	16.2937	16.2207	16.8836	16.6359	16.6506	16.7891	16.2429	16.0102
Gnl1	33282.8	32989.9	28002.2	0	0	0	0	0	0	15940.4	15635.6	23102.3	0	0	0	23147.1	6906.97	14254	P36916	13.9604	13.9325	14.4957	14.4985	12.7538	13.7991	15.0225	15.0097	14.7733	#NUM!	#NUM!	#NUM!	#NUM!	#NUM!	#NUM!	#NUM!	#NUM!	#NUM!	14.9352	#NUM!	#NUM!	14.1296	#NUM!	13.6838
Ppm1b	15840.5	22258.9	28738	21637.4	19610.3	19356.3	27900.6	27319.4	16354.7	36498.3	52760.5	34091.5	20188.3	17152.7	10409.8	21699.8	27095.8	26271.1	P36993	15.1555	15.6872	15.0571	14.4054	14.7258	14.6812	13.9513	14.4421	14.8107	14.4012	14.2593	14.2405	14.768	14.7376	13.9974	14.3012	14.0662	13.3457	14.4014	14.3004	14.501	15.2999	13.9043	14.6041
Por	79732.9	76478.9	70600.5	51225.6	56272.1	48653.1	54672.9	55973	57450.5	92381.2	89024	82368.7	57378	54794	63175.8	164210	182083	196956	P37040	16.4953	16.4419	16.3298	17.3252	17.4742	17.5875	16.2829	16.2228	16.1074	15.6446	15.7801	15.5702	15.7385	15.7724	15.81	15.8082	15.7417	15.9471	16.2044	15.665	15.7737	16.4223	15.8323	17.4623
Tagln	136318	111194	114807	89812	86856.1	78107	90612.1	88014.4	95280.7	149460	112449	107904	70898.1	62681.4	67841.9	146489	147892	155616	P37804	17.1894	16.7789	16.7194	17.1604	17.1742	17.2476	17.0566	16.7627	16.8089	16.4546	16.4063	16.2532	16.4674	16.4255	16.5399	16.1135	15.9358	16.0499	16.8761	16.3714	16.4776	16.8959	16.033	17.1941
Fbln2	3431.61	2086.46	2817.72	2626.73	2244.91	1270.34	1920.36	2212.28	4199.18	2699.05	4068.3	3049.97	5794.39	8583.72	4649.34	65783	60641.6	81930.4	P37889	11.3982	11.9902	11.5746	16.0054	15.888	16.3221	11.7447	11.0268	11.4603	11.3591	11.1324	10.311	10.9072	11.1113	12.0359	12.5004	13.0674	12.1828	11.4106	10.9342	11.3515	11.6543	12.5835	16.0719
Hmgcl	175590	161080	166816	105293	105166	108008	110915	113045	112850	159390	156763	163173	99483	96173.9	103189	96409.8	112620	90337	P38060	17.2822	17.2582	17.316	16.5569	16.7811	16.463	17.4218	17.2974	17.3479	16.684	16.6823	16.7208	16.7591	16.7865	16.784	16.6022	16.5534	16.6549	17.3557	16.6957	16.7766	17.2855	16.6035	16.6003
Hspa9	2.36424e+06	2.31451e+06	2.34618e+06	2.30713e+06	2.14336e+06	2.18613e+06	2.05935e+06	2.10546e+06	2.12915e+06	2.2204e+06	2.10048e+06	2.27492e+06	1.9919e+06	2.04526e+06	1.85737e+06	2.0112e+06	2.04112e+06	1.76386e+06	P38647	21.0824	21.0023	21.1174	20.9396	20.9609	20.7503	21.1729	21.1423	21.1619	21.1377	21.0314	21.0599	20.9738	21.0057	21.0218	20.9257	20.9639	20.8248	21.159	21.0764	21.0004	21.0674	20.9048	20.8836
Mbl1	0	16121	6085.5	22925.9	95561.4	0	44201	47566.5	0	44611.1	173224	52230.1	46795.8	49764.1	53042.7	61516	47408.5	60034.7	P39039	15.4451	17.4023	15.6726	15.9087	15.5329	15.8735	#NUM!	13.9767	12.5712	14.4847	16.5441	#NUM!	15.4318	15.5377	#NUM!	15.5141	15.6028	15.6949	#NUM!	#NUM!	#NUM!	16.1733	15.6039	15.7717
Dnm2	70592.7	66739	77509.4	56920.9	60711	57001.9	69580.9	60915.1	64028	82063.2	81095.7	82548.4	70059.8	67561.4	57576	122477	117466	123199	P39054	16.3244	16.3073	16.333	16.9022	16.8419	16.9106	16.1072	16.0262	16.2421	15.7967	15.8897	15.7987	16.0864	15.8945	15.9664	16.0963	16.0439	15.8132	16.1252	15.8284	15.9824	16.3216	15.9845	16.8849
Col18a1	48881.6	46191.5	50125	13648.5	11654.6	12617.6	13752.7	14916.1	13974	44700.3	41474.6	41240.7	14096.6	15305.1	14929.3	98385	94384	107833	P39061	15.448	15.3399	15.3318	16.5862	16.5263	16.7184	15.577	15.4953	15.6132	13.7365	13.5086	13.6232	13.7474	13.8646	13.7705	13.7831	13.9017	13.8659	15.5619	13.6227	13.7942	15.3732	13.8502	16.6103
Tjp1	37963.4	34030.6	33949.1	34745.2	34634.4	35642.5	30497.8	33166.3	38749.1	26594.5	31916.6	35627.1	26248	26696.4	26876.1	28355.4	29131.1	25507.2	P39447	14.6988	14.962	15.1207	14.7913	14.8303	14.6386	15.2123	15.0545	15.0511	15.0845	15.0799	15.1213	14.8964	15.0174	15.2419	14.6799	14.7044	14.714	15.106	15.0953	15.0519	14.9272	14.6994	14.7534
Alox12	3591.16	6822	0	27618.4	44052.9	27624.1	53626.6	0	38424.2	21931	7381.14	12635.1	39664.9	25610.9	23404.4	19584.1	9418.54	9700.63	P39655	14.4207	12.8496	13.6251	14.2574	13.2013	13.2439	11.8102	12.736	#NUM!	14.7533	15.4269	14.7536	15.7107	#NUM!	15.2297	15.2756	14.6445	14.5145	#NUM!	14.978	#NUM!	13.6318	14.8115	13.5675
NA	462478	143910	151894	0	0	0	0	0	0	371832	424344	261028	0	0	0	300819	362920	319823	P39749	18.5043	18.6949	17.9938	18.1985	18.4693	18.2869	18.819	17.1348	17.2127	#NUM!	#NUM!	#NUM!	#NUM!	#NUM!	#NUM!	#NUM!	#NUM!	#NUM!	17.7222	#NUM!	#NUM!	18.3977	#NUM!	18.3182
Cap1	29442	33310.3	33659.9	48496.3	52229.4	55807.9	77424.5	45201.2	54075.8	54529.9	42156.6	46816.7	97392.8	85767.3	88320.3	167350	152729	182902	P40124	15.7348	15.3635	15.5147	17.3525	17.2206	17.4807	14.8456	15.0237	15.0387	15.5656	15.6726	15.7682	16.2405	15.4641	15.7227	16.5715	16.3881	16.4305	14.9693	15.6688	15.8091	15.5377	16.4634	17.3513
Tkt	33338.7	37129.4	40942.8	49323.3	49559	45653.5	52865.1	49013.7	47121.3	53806.2	54773.8	49936	113523	110003	112732	172168	147719	176481	P40142	15.7155	15.7412	15.6078	17.3935	17.1725	17.4292	15.0249	15.1803	15.3213	15.59	15.5969	15.4784	15.69	15.5809	15.5241	16.7926	16.7472	16.7825	15.1755	15.5551	15.5983	15.6882	16.7741	17.3317
Cd9	13191.4	11736.1	15222.1	15011.9	18642.7	17453.3	22672.9	11496.1	11679.7	18481.4	11817.8	19689.7	19598.9	14219.4	17195.9	14482	15964.8	17185.6	P40240	14.1738	13.5287	14.2652	13.822	13.9626	14.0689	13.6873	13.5187	13.8939	13.8738	14.1863	14.0912	14.4687	13.4889	13.5117	14.2585	13.7956	14.0698	13.7	14.0505	13.8231	13.9892	14.0413	13.9512
Vps26a	90293.1	112177	105066	115639	128044	121838	122923	108340	98228.2	99312.3	105896	89917.6	82784.3	94638.1	83186.5	98498.3	101506	96132.2	P40336	16.5997	16.6923	16.4563	16.5878	16.6312	16.5527	16.4623	16.7754	16.6809	16.8193	16.9663	16.8946	16.9074	16.7252	16.5838	16.3371	16.5301	16.3441	16.6396	16.8934	16.7388	16.5828	16.4038	16.5906
Tfam	134542	117573	117904	136815	138471	140355	119624	130076	142430	124865	114507	126347	110040	115749	141286	52149.3	54585.4	47381.1	P40630	16.93	16.8051	16.947	15.6704	15.7362	15.532	17.0377	16.8432	16.8473	17.0619	17.0792	17.0987	16.8682	16.989	17.1199	16.7477	16.8206	17.1083	16.9094	17.0799	16.9923	16.894	16.8922	15.6462
Inmt	20864.5	15104.1	12572	2370.59	4953.79	0	5080.27	6436.48	4328.22	10930.2	10012	12694.8	6724.27	4471.69	7857.07	5537.25	11230.8	6139.11	P40936	13.416	13.2894	13.6319	12.435	13.4552	12.5838	14.3488	13.8827	13.6179	11.211	12.2743	#NUM!	12.3107	12.6521	12.0796	12.7152	12.1266	12.9398	13.9498	#NUM!	12.3474	13.4458	12.5938	12.8246
Rpl28	146350	134126	149344	101121	110624	90492.5	89452.3	106834	95913.5	147543	153842	146823	102333	104008	85266	239426	242660	268317	P41105	17.1708	17.2311	17.1637	17.8692	17.8886	18.0336	17.1591	17.0332	17.1883	16.6257	16.7553	16.4655	16.4488	16.705	16.5494	16.6429	16.6663	16.3797	17.1269	16.6155	16.5678	17.1885	16.563	17.9305
Acsl1	2.72033e+06	2.613e+06	2.83638e+06	2.36982e+06	2.35792e+06	2.30511e+06	2.3493e+06	2.33837e+06	2.38567e+06	2.77876e+06	2.62931e+06	2.82855e+06	2.05802e+06	2.07833e+06	2.10611e+06	2.17586e+06	2.44936e+06	2.23182e+06	P41216	21.406	21.3263	21.4316	21.0532	21.224	21.0898	21.3754	21.3173	21.4356	21.1763	21.1691	21.1364	21.1638	21.1571	21.186	20.9728	20.987	21.0062	21.3761	21.1606	21.1689	21.388	20.9887	21.1223
Csk	0	32386.6	33987.3	0	0	0	0	0	0	46911.7	53059.8	34290.6	0	0	0	168393	126307	171118	P41241	15.5177	15.6953	15.0655	17.3615	16.9466	17.3846	#NUM!	14.9831	15.0527	#NUM!	#NUM!	#NUM!	#NUM!	#NUM!	#NUM!	#NUM!	#NUM!	#NUM!	#NUM!	#NUM!	#NUM!	15.4262	#NUM!	17.2309
Mmp9	0	0	0	0	0	0	0	0	0	37415.9	26659.9	33866.9	20007	23397.8	27741.1	17349.6	15844	13459.3	P41245	15.1914	14.7024	15.0476	14.0826	13.9516	13.7163	#NUM!	#NUM!	#NUM!	#NUM!	#NUM!	#NUM!	#NUM!	#NUM!	#NUM!	14.2882	14.5141	14.7597	#NUM!	#NUM!	#NUM!	14.9804	14.5207	13.9169
Mbl2	8020.56	15010.1	8167.42	2797.31	2631.9	2584.92	5336.55	4041.85	2776.33	22736.2	22610.9	23466.4	18578	16539	16548.7	68605.2	58172.1	65177.6	P41317	14.4727	14.4647	14.5183	16.066	15.828	15.9921	12.9695	13.8736	12.9957	11.4498	11.3619	11.3359	12.3817	11.9808	11.439	14.1813	14.0136	14.0144	13.2796	11.3825	11.9338	14.4852	14.0698	15.9621
Cd63	7526.57	13123.9	8879.34	4903.27	4939.14	3854.68	4188.37	4221.08	3248.98	7472.94	5385.12	9283.4	14152.1	20238.3	17395.6	42685	39869.4	39034	P41731	12.8675	12.3948	13.1804	15.3814	15.283	15.2524	12.8778	13.6799	13.1162	12.2595	12.27	11.9124	12.0322	12.0434	11.6658	13.7887	14.3048	14.0864	13.2246	12.1473	11.9138	12.8142	14.06	15.3056
Eci1	1.7802e+06	1.73682e+06	1.87106e+06	1.85022e+06	1.67575e+06	1.70964e+06	1.73673e+06	1.84447e+06	2.14724e+06	1.86654e+06	1.92814e+06	1.86348e+06	1.47771e+06	1.50017e+06	1.67575e+06	1.21985e+06	1.40648e+06	1.10366e+06	P42125	20.8319	20.8788	20.8296	20.2183	20.4237	20.0739	20.7636	20.728	20.8354	20.8193	20.6764	20.7053	20.7279	20.8148	21.0341	20.4949	20.5167	20.6764	20.7757	20.7336	20.8589	20.8468	20.5627	20.2386
Septin2	42747.5	43286.9	44804.6	437020	474483	401821	458721	454250	415407	47887.5	49906.4	41715.4	472919	509351	379113	94810.8	95874.6	109990	P42208	15.5474	15.6069	15.3483	16.5328	16.5489	16.747	15.3836	15.4016	15.4514	18.7373	18.856	18.6162	18.8073	18.7931	18.6642	18.8512	18.9583	18.5323	15.4122	18.7365	18.7548	15.5009	18.7806	16.6095
NA	14361.9	14906.6	16707	0	0	0	0	0	0	13709.9	18072.8	10526.9	0	0	0	26336.9	33934.9	40837.3	P42225	13.7429	14.1415	13.3618	14.6848	15.0505	15.3176	13.81	13.8637	14.0282	#NUM!	#NUM!	#NUM!	#NUM!	#NUM!	#NUM!	#NUM!	#NUM!	#NUM!	13.9006	#NUM!	#NUM!	13.7487	#NUM!	15.0176
Stat3	15857	17221.8	21134.7	14737.1	12128.3	14271.2	16476.5	13829.1	15655.2	21584.9	17486.3	20199.9	20910.3	21978	15568.9	48425.4	42063.2	45452.9	P42227	14.3977	14.0939	14.3021	15.5635	15.3603	15.4721	13.9528	14.072	14.3673	13.8472	13.5661	13.8008	14.0081	13.7554	13.9344	14.3519	14.4238	13.9264	14.1307	13.738	13.8993	14.2646	14.234	15.4653
Stat5a	16049.8	18786.8	21973.5	163288	202306	80658	164636	93152.1	48680.2	18743.5	19201.7	21083.6	84426.7	67346.8	60263.8	18713	19380	16153.8	P42230	14.1941	14.2289	14.3638	14.1918	14.2423	13.9796	13.9703	14.1974	14.4235	17.3171	17.6262	16.2995	17.3289	16.5073	15.571	16.3654	16.0393	15.879	14.1971	17.0809	16.4691	14.2623	16.0946	14.1379
Nkx2-2	39577.2	34351.2	31107	15065.4	30109.2	18754.3	23548.2	31969.6	49716.9	34862.8	52554.9	41925.7	17478.5	24161.6	14845.6	15367.3	16043.5	16691.7	P42586	15.0894	15.6815	15.3555	13.9076	13.9697	14.0268	15.2724	15.0681	14.925	13.8789	14.8779	14.1949	14.5233	14.9644	15.6014	14.0933	14.5604	13.8577	15.0885	14.3173	15.0297	15.3755	14.1705	13.968
Pura	132270	140684	134062	68296.7	68542.1	75128.2	61411.7	75382.7	72781.9	126844	126736	118459	52619.5	55557.2	53565.5	79460.3	79098	69871.2	P42669	16.9527	16.9515	16.854	16.2779	16.2714	16.0924	17.0131	17.1021	17.0325	16.0595	16.0647	16.1971	15.9062	16.2019	16.1513	15.6833	15.7617	15.709	17.0493	16.1071	16.0865	16.9194	15.718	16.2139
Lifr	0	855.879	2493.08	608.033	0	0	1859.46	387.758	1254.34	4993.56	4525.91	5407.44	2351.41	2333.54	0	9820.9	4255.52	3448.3	P42703	12.2859	12.144	12.4007	13.2616	12.0551	11.7517	#NUM!	9.74126	11.2837	9.24801	#NUM!	#NUM!	10.8607	8.59901	10.2927	11.1993	11.1883	#NUM!	#NUM!	#NUM!	9.91746	12.2769	#NUM!	12.3561
Pxmp2	66601.1	61011.5	65261.8	32565.9	34877.1	36279.8	31933.1	38832.5	42332.7	75468.2	79150.6	70929.7	34573.1	31369.6	38849.2	27831.9	32379.2	27677.8	P42925	16.2036	16.2723	16.1141	14.7645	14.9828	14.7564	16.0233	15.8968	15.994	14.9911	15.09	15.1469	14.9628	15.245	15.3695	15.0774	14.9371	15.2456	15.9713	15.076	15.1924	16.1967	15.0867	14.8346
Cct8	200574	185764	201967	273274	286192	272847	273977	289717	272408	211680	213102	220841	289961	303391	271915	349017	334705	386823	P42932	17.6915	17.7012	17.7526	18.4129	18.3525	18.5613	17.6138	17.5031	17.6238	18.06	18.1266	18.0577	18.0637	18.1443	18.0554	18.1455	18.2108	18.0528	17.5802	18.0814	18.0878	17.7151	18.1364	18.4423
Cox6a2	850581	824741	746073	770361	657765	652208	699638	886635	925211	907667	949453	835115	651046	636408	654192	342694	428424	325352	P43023	19.7918	19.8567	19.6716	18.3866	18.7087	18.3116	19.6981	19.6536	19.509	19.5552	19.3272	19.315	19.4162	19.758	19.8194	19.3124	19.2796	19.3194	19.6202	19.3991	19.6646	19.7734	19.3038	18.469
Cox6a1	116038	110553	110644	82205.7	105329	109797	103206	110772	92645.9	148579	150783	138422	91476.5	67173	89054.3	50528.1	48124.1	62007.8	P43024	17.1809	17.2021	17.0787	15.6248	15.5545	15.9202	16.8242	16.7544	16.7556	16.327	16.6845	16.7445	16.6552	16.7572	16.4994	16.4811	16.0356	16.4424	16.7781	16.5853	16.6373	17.1539	16.3197	15.6998
H1f4	434821	503202	581393	444817	518778	545153	619804	515993	433607	688996	537707	527024	566854	609584	524243	245263	632047	867208	P43274	19.3941	19.0365	19.0075	17.904	19.2697	19.726	18.7301	18.9408	19.1492	18.7629	18.9848	19.0563	19.2415	18.977	18.726	19.1126	19.2175	18.9999	18.94	18.9346	18.9815	19.146	19.11	18.9666
H1f1	57557.4	52199.5	44218.7	36566.9	48909.8	36416.9	41380.9	51699.3	39225.9	73825.3	58180.4	59583.6	75128.3	84417.1	67983.1	184163	243190	319023	P43275	16.1718	15.8282	15.8626	17.4906	17.8917	18.2833	15.8127	15.6717	15.4324	15.1583	15.5778	15.1523	15.3367	15.6579	15.2595	16.1971	16.3652	16.0529	15.6389	15.2961	15.418	15.9542	16.2051	17.8885
H1f5	156961	159695	214216	159563	211205	193340	218669	224757	176865	297804	242854	268475	301250	324223	299600	349967	466572	748973	P43276	18.184	17.8897	18.0344	18.4169	18.8317	19.5146	17.26	17.285	17.7087	17.2838	17.6883	17.5608	17.7384	17.778	17.4323	18.2006	18.3066	18.1927	17.4179	17.5109	17.6496	18.0361	18.2333	18.9211
H1f3	569516	639091	768138	134337	126504	158381	215614	122979	38041.3	944494	866522	954006	216278	220714	219463	800802	1.32461e+06	1.90041e+06	P43277	19.8492	19.7249	19.8636	19.6111	20.3371	20.8579	19.1194	19.2857	19.551	17.0355	16.9488	17.273	17.7181	16.9081	15.2153	17.7225	17.7518	17.7436	19.3187	17.0858	16.6138	19.8126	17.7393	20.2687
Itgav	8844.22	10618.6	13380.7	2910.09	5892.85	5925.4	4797.24	7607.92	7440.88	9738.85	9403.7	8629.4	3608.17	3340.95	4015.6	23413.9	22222.3	24428.6	P43406	13.2495	13.199	13.075	14.5151	14.4397	14.5763	13.1105	13.3743	13.7079	11.5069	12.5248	12.5327	12.228	12.8933	12.8613	11.8171	11.706	11.9714	13.3976	12.1881	12.6608	13.1745	11.8315	14.5104
Plin2	67060.5	61765.3	63252.4	99665.1	78759.8	94875.7	70330.6	83147.2	90637.3	62272.1	68550.6	83672.9	68901.8	61249.5	95561.4	37756.5	41896.6	44025.7	P43883	15.9263	16.0649	16.3525	15.2044	15.3545	15.4261	16.0332	15.9145	15.9488	16.6048	16.2652	16.5338	16.1019	16.3434	16.4678	16.0723	15.9024	16.5441	15.9655	16.4679	16.3044	16.1146	16.1729	15.3283
Akr1b3	405126	547284	551933	425399	573009	461354	612973	529909	396700	450995	506251	475739	429910	420991	251559	403045	412276	293608	P45376	18.7828	18.9495	18.8598	18.6206	18.6532	18.1635	18.628	19.0619	19.0741	18.6985	19.1282	18.8155	19.2255	19.0154	18.5977	18.7137	18.6834	17.9405	18.9214	18.8807	18.9462	18.864	18.4459	18.4791
Akr1b8	221964	257208	294583	43400.1	58803.5	48452.6	53774.4	57697	47542.4	303370	323011	285604	46055.1	43961.9	50489	139116	164399	128773	P45377	18.2107	18.3012	18.1237	17.0859	17.3268	16.9745	17.76	17.9726	18.1683	15.4054	15.8436	15.5643	15.7146	15.8162	15.5369	15.4911	15.424	15.6237	17.967	15.6044	15.6893	18.2119	15.5129	17.1291
Cfl2	242322	271055	301332	199258	218710	137680	204294	195590	145035	245930	238194	227166	168570	178703	140833	313480	248613	174614	P45591	17.9079	17.8618	17.7934	18.258	17.9235	17.4138	17.8866	18.0482	18.201	17.6043	17.7387	17.071	17.6403	17.5775	17.146	17.363	17.4472	17.1036	18.0453	17.4713	17.4546	17.8544	17.3046	17.8651
Man1a	1.17013e+06	1.09209e+06	262999	0	0	0	0	0	0	1.05756e+06	1.4543e+06	903543	0	0	0	2.70471e+06	2.14551e+06	2.66592e+06	P45700	20.0123	20.4719	19.7852	21.367	21.0329	21.3462	20.1582	20.0587	18.0047	#NUM!	#NUM!	#NUM!	#NUM!	#NUM!	#NUM!	#NUM!	#NUM!	#NUM!	19.4072	#NUM!	#NUM!	20.0898	#NUM!	21.2487
Fkbp2	43856.9	45190.8	50500	38983.5	41581	45161.3	34142.5	40236	25480.1	52365.5	55147	57617.4	34724.8	30427.8	44576.1	103603	97264.7	102594	P45878	15.6763	15.751	15.8142	16.6607	16.5696	16.6466	15.4205	15.4637	15.624	15.2506	15.3436	15.4628	15.0593	15.2962	14.6371	15.0837	14.8931	15.444	15.5028	15.3523	14.9975	15.7472	15.1403	16.6256
Acadm	5.79281e+06	5.88218e+06	5.75779e+06	5.82496e+06	5.56065e+06	5.55595e+06	5.66687e+06	5.74472e+06	5.43e+06	5.60141e+06	6.07933e+06	5.54484e+06	5.15613e+06	4.77911e+06	5.46315e+06	4.03241e+06	4.90585e+06	4.24631e+06	P45952	22.4174	22.5355	22.4027	21.9432	22.2261	22.0178	22.4658	22.4879	22.4571	22.4738	22.4068	22.4056	22.4341	22.4538	22.3725	22.2979	22.1883	22.3813	22.4703	22.4287	22.4201	22.4519	22.2892	22.0624
Rangap1	18601.7	28048.1	25485.2	12257.9	10899.7	12079.2	13565.2	11939.2	13296	35381.4	26870.3	29110.1	16537.1	14480.4	12170.2	67074.3	62154.3	78377.6	P46061	15.1107	14.7137	14.8292	16.0335	15.9236	16.2582	14.1831	14.7756	14.6374	13.5814	13.412	13.5602	13.7276	13.5434	13.6987	14.0134	13.8218	13.5711	14.532	13.5179	13.6566	14.8846	13.8021	16.0717
NA	3854.06	0	0	0	0	0	0	0	0	3922.4	1276.08	490.486	0	0	0	3258.87	3677.19	9262.07	P46062	11.9375	10.3175	8.93807	11.6702	11.8444	13.1771	11.9122	#NUM!	#NUM!	#NUM!	#NUM!	#NUM!	#NUM!	#NUM!	#NUM!	#NUM!	#NUM!	#NUM!	#NUM!	#NUM!	#NUM!	10.3977	#NUM!	12.2306
Gpx3	192239	192674	178842	163664	169541	170809	199168	191517	238475	292358	307825	312494	347136	304216	374373	343652	338614	380103	P46412	18.1574	18.2317	18.2535	18.3906	18.3693	18.536	17.5525	17.5558	17.4483	17.3204	17.3713	17.382	17.6036	17.5471	17.8635	18.4051	18.2147	18.5141	17.5189	17.3579	17.6714	18.2142	18.378	18.432
Nsf	50632.3	54283.7	54177.5	31999.6	38053.9	35856	35850	34213.2	36346.5	50007	59065.5	64037.9	32869.8	33753.6	34282.3	117547	108277	119670	P46460	15.6098	15.85	15.9666	16.8429	16.7244	16.8687	15.6278	15.7282	15.7254	14.9658	15.2158	15.1299	15.1297	15.0623	15.1495	15.0045	15.0428	15.0652	15.6938	15.1038	15.1138	15.8088	15.0375	16.812
Vps4b	3606.49	5939.94	3771.42	5921.73	5710.02	5093.73	5151.66	4915.9	3021.18	5983.96	7716.94	7615.26	3891.05	9012.35	5860.19	12287.7	11079.8	9675.49	P46467	12.5469	12.9138	12.8947	13.5849	13.4356	13.2401	11.8164	12.5362	11.8809	12.5318	12.4793	12.3145	12.3308	12.2632	11.5609	11.9259	13.1377	12.5167	12.0778	12.4419	12.0517	12.7851	12.5268	13.4202
NA	113753	127743	129354	93120.3	90324.3	92670.2	99615.5	86936.7	90287	118796	128313	126767	86826.4	97766.6	89146.4	170610	169687	185051	P46471	16.8581	16.9693	16.9518	17.3803	17.3725	17.4976	16.7955	16.9629	16.981	16.5068	16.4628	16.4998	16.6041	16.4077	16.4622	16.4058	16.5771	16.4439	16.9131	16.4898	16.4913	16.9264	16.4756	17.4168
Rab11b	369173	364036	356091	253704	243669	241090	263048	264010	246070	393321	398295	404160	240407	243483	248819	500215	463456	469575	P46638	18.5853	18.6035	18.6246	18.9322	18.8221	18.841	18.4939	18.4737	18.4419	17.9528	17.8946	17.8792	18.005	18.0102	17.9087	17.8751	17.8935	17.9247	18.4698	17.9089	17.9746	18.6045	17.8978	18.8651
Fdx1	96777.7	99741.9	91122.6	94646.3	85113.1	85751	74115.3	84963.3	100689	79754.6	77423.1	80669	76656	74698.9	73548.8	43815.6	44790.9	34589.6	P46656	16.2833	16.2405	16.2997	15.4192	15.4509	15.0781	16.5624	16.6059	16.4755	16.5303	16.3771	16.3879	16.1775	16.3746	16.6196	16.2261	16.1888	16.1664	16.5479	16.4317	16.3905	16.2745	16.1938	15.316
Adss	9009.07	15892.9	13727.4	0	0	0	0	0	0	13674.9	15083.7	16437.5	0	0	0	6767.4	9072.54	8348.23	P46664	13.7392	13.8807	14.0047	12.7244	13.1473	13.0273	13.1372	13.9561	13.7448	#NUM!	#NUM!	#NUM!	#NUM!	#NUM!	#NUM!	#NUM!	#NUM!	#NUM!	13.6127	#NUM!	#NUM!	13.8749	#NUM!	12.9663
Myo1b	14023.2	22611.1	23362.8	18068.8	12682.7	17211	17152.7	19976.8	23866.2	21023.9	22498.2	16048.7	17878.1	8607.5	13735	34054.6	31546.8	39942.9	P46735	14.3597	14.4575	13.9702	15.0556	14.9452	15.2857	13.7755	14.4647	14.5119	14.1412	13.6306	14.071	14.0662	14.286	14.5427	14.1259	13.0714	13.7456	14.2507	13.9476	14.2983	14.2625	13.6476	15.0955
Brcc3	7918.7	11913.5	10942.8	8476.63	6066.82	2205.62	6417.4	4623.08	0	8821.11	0	7703.01	10671.6	5505.53	6066.82	9158.18	8929.05	3887.21	P46737	13.1067	#NUM!	12.9112	13.1608	13.1243	11.9245	12.951	13.5403	13.4177	13.0493	12.5667	11.107	12.6478	12.1746	#NUM!	13.3815	12.4267	12.5667	13.303	12.241	#NUM!	#NUM!	12.7916	12.7366
Nedd4	43562.7	42406	49144.5	37486	36370.6	34516.3	39984.2	36902.5	34761.1	29079.9	37674.6	39246	30957.6	28633.5	24343.2	81431.6	88386.6	86057.8	P46935	14.8277	15.2013	15.2603	16.3133	16.4315	16.393	15.4108	15.372	15.5847	15.1941	15.1505	15.075	15.2871	15.1714	15.0852	14.918	14.8054	14.5712	15.4558	15.1398	15.1813	15.0964	14.7649	16.3793
Stt3a	25689.9	29957.6	35319.9	47210.2	45716.6	44019	49057.2	52557.3	65866.9	38813	45555.2	40231.5	57529.2	80131.9	64042.1	109839	107078	125094	P46978	15.2443	15.4753	15.296	16.745	16.7083	16.9327	14.6489	14.8706	15.1082	15.5268	15.4804	15.4258	15.5822	15.6816	16.0073	15.812	16.2901	15.9667	14.8759	15.4777	15.757	15.3385	16.0229	16.7953
Cryz	47197.7	58839.8	58607.3	384555	392277	323757	334154	422801	345023	59894.6	52917.1	58683.7	312006	283010	249536	43607.2	36233	25434.5	P47199	15.8701	15.6914	15.8407	15.4123	15.145	14.6345	15.5264	15.8445	15.8388	18.5528	18.5815	18.3046	18.3502	18.6896	18.3963	18.2512	18.1105	17.9289	15.7366	18.4796	18.4787	15.8008	18.0969	15.0639
Pla2g4a	783.48	19590.3	14710.5	0	0	0	0	0	0	21112.9	7237.59	0	0	0	0	29599.2	33303.7	47647	P47713	14.3658	12.8213	#NUM!	14.8533	15.0234	15.5401	9.61375	14.2579	13.8446	#NUM!	#NUM!	#NUM!	#NUM!	#NUM!	#NUM!	#NUM!	#NUM!	#NUM!	12.5721	#NUM!	#NUM!	#NUM!	#NUM!	15.1389
Aldh2	970236	1.08035e+06	1.00506e+06	978383	1.00675e+06	1.00655e+06	1.00776e+06	1.04935e+06	1.1519e+06	994262	1.14834e+06	1.09948e+06	913238	856626	1.04156e+06	815245	924997	862763	P47738	19.9233	20.1311	20.0684	19.6369	19.8191	19.7186	19.888	20.0431	19.9389	19.9	19.9413	19.941	19.9427	20.0011	20.1356	19.8006	19.7083	19.9903	19.9566	19.9274	20.0265	20.0409	19.8331	19.7249
Aldh3a2	39240.5	31978.4	34458.3	28433	30006	28913.1	31012.9	29553.4	36864.8	34157.4	31389.4	33913.4	30401.8	34866.5	31807.5	32262.2	32883.5	31603.2	P47740	15.0599	14.938	15.0496	14.9776	15.0051	14.9478	15.2601	14.9648	15.0726	14.7953	14.873	14.8194	14.9206	14.851	15.17	14.8919	15.0896	14.9571	15.0991	14.8292	14.9805	15.0158	14.9795	14.9768
NA	282457	338367	337914	50266.1	48025.4	44944.1	43667.5	42728.5	31828.1	351127	277312	341041	58518.7	54672.9	41836.6	642713	551806	647332	P47753	18.4216	18.0812	18.3796	19.2938	19.0738	19.3041	18.1077	18.3682	18.3663	15.6173	15.5515	15.4558	15.4143	15.3829	14.958	15.8366	15.7385	15.3525	18.2807	15.5415	15.2517	18.2941	15.6425	19.2239
Capza2	297635	337476	313891	484152	450328	435366	453917	463403	435315	299521	302927	317084	401079	456531	436096	241063	245131	232574	P47754	18.1923	18.2086	18.2745	17.8791	17.9032	17.8273	18.1832	18.3644	18.2599	18.8851	18.7806	18.7319	18.7921	18.8219	18.7317	18.6135	18.8004	18.7343	18.2692	18.7992	18.7819	18.2251	18.7161	17.8699
Capzb	316889	313002	306488	301249	274451	272182	273002	285107	268108	308847	319358	282436	234247	217042	229324	253529	271037	264080	P47757	18.2365	18.2848	18.1076	17.9518	18.0481	18.0106	18.2736	18.2558	18.2255	18.2006	18.0662	18.0542	18.0586	18.1211	18.0325	17.8377	17.7276	17.807	18.2516	18.107	18.0707	18.2096	17.7908	18.0035
Srprb	36429.7	33151.6	37459.8	28537.3	27706.1	26280.2	25653.3	26732.2	26001.5	33711.6	34704.8	36026.7	22054	29836.8	28334.7	53409.3	50050.1	54646.2	P47758	15.041	15.0828	15.1368	15.7048	15.6111	15.7378	15.1528	15.0168	15.1931	14.8006	14.7579	14.6817	14.6469	14.7063	14.6663	14.4288	14.8648	14.7903	15.1209	14.7467	14.6732	15.0869	14.6946	15.6846
Gsr	65028.3	79015.7	78618	56454.4	59383.6	52398.8	62599.1	63433.2	58523.5	91983	86123.1	85873.8	80136.6	74031	77882.7	132040	127735	141431	P47791	16.4891	16.3941	16.3899	17.0106	16.9628	17.1097	15.9888	16.2699	16.2626	15.7848	15.8578	15.6772	15.9339	15.953	15.8367	16.2902	16.1758	16.249	16.1737	15.7733	15.9078	16.4244	16.2383	17.0277
NA	151180	154215	148688	138576	120916	112580	123328	124030	133646	153440	159494	161158	120044	128403	136087	95537.8	99650	91563.6	P47802	17.2273	17.2831	17.2981	16.5438	16.6046	16.4825	17.2059	17.2346	17.1819	17.0803	16.8836	16.7806	16.9121	16.9203	17.0281	16.8732	16.9703	17.0542	17.2075	16.9149	16.9535	17.2695	16.9659	16.5436
Map2k4	9370.6	9414.01	16058.4	14449.7	22469	11594	23839.6	20459.3	11961	14803.8	16143	14788.9	14253.7	14772.4	11922.6	15208.3	10474.6	5970.88	P47809	13.8537	13.9786	13.8522	13.8926	13.3546	12.5437	13.1939	13.2006	13.971	13.8188	14.4556	13.5011	14.5411	14.3205	13.5461	13.7991	13.8506	13.5414	13.4552	13.9252	14.1359	13.8948	13.7304	13.2636
Mapk14	43982	52134	51325.9	33469	42765.3	34557.8	39842.5	38996.1	25008.5	57510	51761.4	49984.9	31663.1	28824.8	25137.8	55524.8	61532.3	66390.3	P47811	15.8115	15.6596	15.6092	15.7608	15.9091	16.0187	15.4246	15.6699	15.6474	15.0305	15.3842	15.0767	15.282	15.251	14.6101	14.9505	14.815	14.6176	15.5807	15.1638	15.0477	15.6934	14.7944	15.8962
Gfpt1	0	20910.5	26432.8	0	0	0	0	0	0	64934.3	12327.6	44385.2	0	0	0	31549.3	25223.7	33783.7	P47856	15.9867	13.5896	15.4378	14.9453	14.6225	15.044	#NUM!	14.3519	14.69	#NUM!	#NUM!	#NUM!	#NUM!	#NUM!	#NUM!	#NUM!	#NUM!	#NUM!	#NUM!	#NUM!	#NUM!	15.0047	#NUM!	14.8706
Pfkm	942287	1.11343e+06	1.14961e+06	712692	789394	757804	754655	801334	650739	961981	1.05371e+06	1.03496e+06	627261	616347	565476	941184	875347	827743	P47857	19.8756	20.007	19.9811	19.8441	19.7395	19.6588	19.8458	20.0866	20.1327	19.4429	19.5904	19.5315	19.5255	19.612	19.3117	19.2587	19.2334	19.1091	20.0217	19.5216	19.4831	19.9546	19.2004	19.7475
Rpl6	184723	189095	221099	252241	267615	237053	283786	252985	218235	240952	241610	257603	283476	322429	245236	324701	441904	504608	P47911	17.8784	17.8823	17.9748	18.3088	18.7534	18.9448	17.495	17.5288	17.7543	17.9444	18.0298	17.8549	18.1144	17.9487	17.7355	18.1129	18.2986	17.9038	17.5927	17.943	17.9329	17.9118	18.1051	18.669
Rpl29	9989.92	9800.73	15818.2	12414.4	12825.7	8620.77	16574	13972	20979.3	17742.2	17501.1	25301.3	17783.8	20611.2	16064.6	19453	31284.5	31464.4	P47915	14.1149	14.0952	14.6269	14.2477	14.9332	14.9414	13.2863	13.2587	13.9493	13.5997	13.6468	13.0736	14.0166	13.7703	14.3567	14.1183	14.3311	13.9716	13.4981	13.44	14.0479	14.279	14.1403	14.7074
Crat	985557	1.02678e+06	1.02122e+06	825634	835114	809683	821103	849423	864366	927793	999568	978959	729682	704090	776475	517371	588956	438775	P47934	19.8234	19.9309	19.9009	18.9808	19.1678	18.7431	19.9106	19.9697	19.9619	19.6551	19.6716	19.627	19.6472	19.6961	19.7213	19.4769	19.4254	19.5666	19.9474	19.6513	19.6882	19.8851	19.4896	18.9639
Crkl	101974	102519	126192	13921.2	15790.9	17162.1	11779.2	12598.7	10057.2	120432	132995	115268	11318.3	8653.24	6833.89	123054	134334	130553	P47941	16.8779	17.021	16.8146	16.9089	17.0355	16.9943	16.6378	16.6455	16.9453	13.765	13.9468	14.0669	13.524	13.621	13.2959	13.4664	13.079	12.7385	16.7429	13.9262	13.4803	16.9045	13.0946	16.9796
Rplp1	110981	96637.6	115825	117908	88951.6	105334	89748.6	105589	89847.4	123769	125648	125169	109359	85375	106867	164495	175505	180767	P47955	16.9173	16.939	16.9335	17.3277	17.4212	17.4638	16.76	16.5603	16.8216	16.8473	16.4407	16.6846	16.4536	16.6881	16.4552	16.7387	16.3815	16.7055	16.7139	16.6576	16.5323	16.9299	16.6086	17.4042
Rpl5	121567	117387	127376	133851	127362	128062	119999	129742	115372	121606	112280	119546	122753	135279	116958	176657	184072	205413	P47962	16.8919	16.7767	16.8672	17.4306	17.4899	17.6482	16.8914	16.8409	16.9587	17.0303	16.9586	16.9665	16.8727	16.9853	16.8159	16.9054	17.0456	16.8356	16.897	16.9851	16.8913	16.8453	16.9289	17.5229
Rpl13	403607	385193	427387	371558	376057	388823	323333	333795	348847	360452	374732	421948	310274	390950	310325	925738	1.07926e+06	1.14541e+06	P47963	18.4594	18.5155	18.6867	19.8202	20.0416	20.1274	18.6226	18.5552	18.7052	18.5032	18.5206	18.5688	18.3027	18.3486	18.4122	18.2432	18.5766	18.2434	18.6277	18.5309	18.3545	18.5539	18.3544	19.9964
NA	201013	176421	200635	219825	251559	178290	212027	204670	228109	225038	228455	254380	205137	209497	197083	370014	395392	397071	P47964	17.7798	17.8016	17.9566	18.4972	18.5929	18.599	17.6169	17.4287	17.6142	17.746	17.9405	17.4439	17.6939	17.6429	17.7994	17.6462	17.6766	17.5884	17.5533	17.7101	17.7121	17.846	17.6371	18.5631
Rpia	11970.6	14063.6	14959.2	6543.82	0	0	1666.51	1076	5753.42	16082.3	17598.7	19181.8	5365.06	0	5524.71	18821.4	10601.6	14566.4	P47968	13.9732	14.1032	14.2274	14.2001	13.372	13.8304	13.5472	13.7797	13.8687	12.6759	#NUM!	#NUM!	10.7026	10.0715	12.4902	12.3894	#NUM!	12.4317	13.7319	#NUM!	11.0881	14.1013	#NUM!	13.8008
Eif1	45277.6	52841.5	62807	42342.8	44680.2	42334.4	45269.4	45058.8	40017.7	44056.6	42937.4	50783.4	36490.3	30525.1	20140.9	67668.3	82446.3	78274.3	P48024	15.4271	15.3899	15.6321	16.0462	16.3312	16.2563	15.4665	15.6894	15.9386	15.3698	15.4473	15.3695	15.4662	15.4595	15.2884	15.1552	14.8977	14.2978	15.6982	15.3956	15.4047	15.483	14.7836	16.2112
Syk	0	0	0	0	0	0	0	0	0	3743.1	2150.46	4549.71	0	0	0	5722.97	7643.58	9448.21	P48025	11.87	11.0704	12.1516	12.4825	12.9	13.2058	#NUM!	#NUM!	#NUM!	#NUM!	#NUM!	#NUM!	#NUM!	#NUM!	#NUM!	#NUM!	#NUM!	#NUM!	#NUM!	#NUM!	#NUM!	11.6973	#NUM!	12.8628
Anxa5	436580	451400	481359	387642	478155	445469	536146	469101	447567	680732	662896	647652	570698	551184	552291	1.38323e+06	1.333e+06	1.58287e+06	P48036	19.3767	19.3384	19.3049	20.3996	20.3462	20.5941	18.7359	18.784	18.8768	18.5644	18.8671	18.765	19.0323	18.8395	18.7717	19.1224	19.0722	19.0751	18.7989	18.7321	18.8812	19.34	19.0899	20.4467
Epb41	45172	45685.2	43956.2	40987.1	39634.6	35274.9	45936.4	45804.8	52208.2	47014.2	64566.6	53967	42287.6	43163.1	44680.2	89126.1	45317.8	46904.7	P48193	15.5208	15.9785	15.7198	16.4436	15.4678	15.5174	15.4631	15.4794	15.4238	15.3229	15.2745	15.1064	15.4874	15.4832	15.672	15.3679	15.3975	15.4473	15.4555	15.2346	15.5475	15.7397	15.4043	15.8096
Abcd1	33397	32875.8	35742.7	41095.1	46852	44889.3	42931.9	33427.5	56699.9	23720.7	28414	22847.2	29308	30276.7	27009.1	19695	23291	20991.1	P48410	14.5339	14.7943	14.4797	14.2655	14.5075	14.3575	15.0274	15.0047	15.1254	15.3267	15.5158	15.4541	15.3898	15.0287	15.7911	14.839	14.8859	14.7212	15.0525	15.4322	15.4032	14.6026	14.8154	14.3768
Tbca	35073.6	40155.6	38853.7	27647.4	35748.4	29149.6	30276.7	32868.4	20792	25709.4	29506	31684.3	27537.5	21488.2	22469	59385.3	60986.8	60706.7	P48428	14.65	14.8487	14.9515	15.8578	15.8962	15.8896	15.0981	15.2933	15.2458	14.7549	15.1256	14.8312	14.8859	15.0044	14.3437	14.7491	14.3913	14.4556	15.2124	14.9039	14.7447	14.8167	14.532	15.8812
Lmna	458379	483376	493379	335340	335141	326762	333059	365295	391505	493140	500895	501763	306877	312391	352378	599452	607045	601466	P48678	18.9116	18.9341	18.9366	19.1933	19.2114	19.1981	18.8062	18.8828	18.9123	18.3553	18.3544	18.3179	18.3454	18.4787	18.5787	18.2273	18.253	18.4268	18.8671	18.3425	18.4676	18.9275	18.3024	19.201
Hspa4l	54520.3	60093.6	71081.5	40561.7	47176.2	41154.4	42308.6	41189.6	31911.7	51040.2	48825.1	47597.4	36147.9	39641.8	32285	48074.7	41737.6	39003.3	P48722	15.6393	15.5753	15.5386	15.553	15.3491	15.2513	15.7345	15.8749	16.1172	15.3078	15.5258	15.3288	15.3687	15.33	14.9618	15.1416	15.2747	14.9786	15.9089	15.3875	15.2201	15.5844	15.1316	15.3845
Pcnt	10844	9366.68	10214.2	5434.63	7666.67	7155.81	1989.42	0	0	4328.26	1947.16	0	0	3177.65	0	3282.66	6471.5	4786.2	P48725	12.0796	10.9272	#NUM!	11.6806	12.6599	12.2247	13.4046	13.1933	13.3183	12.408	12.9044	12.8049	10.9581	#NUM!	#NUM!	#NUM!	11.6337	#NUM!	13.3054	12.7058	#NUM!	#NUM!	#NUM!	12.1884
Cbr1	117715	128441	133687	77745.7	77540.7	85050.2	99460.9	93986.2	86912.7	114510	120377	112614	78374.2	81679	64626.8	93726.5	79661.9	73576	P48758	16.8051	16.8772	16.781	16.5162	16.2816	16.1669	16.8449	16.9707	17.0285	16.2465	16.2427	16.376	16.6018	16.5202	16.4073	16.2581	16.3177	15.9798	16.9481	16.2884	16.5098	16.8211	16.1852	16.3216
Ptx3	0	0	0	0	0	0	0	0	0	5473.9	786.922	5147.44	7759.52	5431.88	8653.27	17245	24742.7	34842.3	P48759	12.4184	9.62008	12.3296	14.0739	14.5947	15.0886	#NUM!	#NUM!	#NUM!	#NUM!	#NUM!	#NUM!	#NUM!	#NUM!	#NUM!	12.9218	12.4072	13.079	#NUM!	#NUM!	#NUM!	11.456	12.8027	14.5857
Cox7a2	1.19394e+06	1.50739e+06	1.41603e+06	1.6265e+06	1.36795e+06	1.32661e+06	1.34695e+06	1.59245e+06	1.53766e+06	1.81629e+06	1.69374e+06	1.58178e+06	1.11807e+06	1.13041e+06	1.30077e+06	1.45639e+06	1.4446e+06	1.25394e+06	P48771	20.7926	20.6918	20.5931	20.474	20.4622	20.258	20.1873	20.5236	20.4334	20.6333	20.3836	20.3393	20.3613	20.6028	20.5523	20.0926	20.1084	20.3109	20.3814	20.4521	20.5055	20.6925	20.1706	20.3981
Gstm5	78113.4	103685	93040.8	56027.7	73924.4	59879.7	91905.3	67957.7	53719.1	67381.1	81582.3	78974.7	62901.9	53435.3	41635.1	76264	75077.3	63648.7	P48774	16.0401	16.316	16.2691	16.2187	16.1961	15.9578	16.2533	16.6618	16.5056	15.7739	16.1738	15.8698	16.4879	16.0523	15.7131	15.9408	15.7055	15.3455	16.4736	15.9391	16.0845	16.2084	15.6639	16.1242
Tnni3	6.33598e+06	5.69996e+06	6.15652e+06	5.54282e+06	5.64302e+06	6.06928e+06	5.39846e+06	5.64176e+06	5.53271e+06	6.04564e+06	6.19524e+06	6.5106e+06	4.7738e+06	5.06791e+06	5.13567e+06	3.98205e+06	4.4089e+06	3.67111e+06	P48787	22.5275	22.5627	22.6344	21.9251	22.072	21.8078	22.5951	22.4425	22.5537	22.4022	22.428	22.5331	22.3641	22.4277	22.3996	22.1867	22.273	22.2921	22.5304	22.4544	22.3971	22.5749	22.2506	21.935
Slc25a4	2.22088e+07	2.05092e+07	1.8898e+07	2.08223e+07	1.87802e+07	2.03766e+07	1.88963e+07	1.87741e+07	1.85441e+07	2.13675e+07	1.95815e+07	2.14718e+07	1.88781e+07	1.88963e+07	1.87802e+07	1.63737e+07	1.906e+07	1.64472e+07	P48962	24.3489	24.223	24.3559	23.9649	24.184	23.9713	24.4046	24.2898	24.1717	24.3116	24.1627	24.2804	24.1716	24.1622	24.1445	24.1702	24.1716	24.1627	24.2887	24.2516	24.1594	24.3093	24.1682	24.0401
Alox5	7781.72	1987.13	3875.05	0	0	0	0	0	0	8846.28	14227.3	11649.8	0	0	0	8400.79	1580.59	6644.92	P48999	13.1109	13.7964	13.508	13.0363	10.6262	12.698	12.9259	10.9565	11.92	#NUM!	#NUM!	#NUM!	#NUM!	#NUM!	#NUM!	#NUM!	#NUM!	#NUM!	11.9341	#NUM!	#NUM!	13.4717	#NUM!	12.1202
Mapkapk2	0	5211.28	1403.37	0	0	0	0	0	0	4746.55	2776.71	7273.39	0	0	0	5148.72	4731.33	3971.17	P49138	12.2127	11.4392	12.8284	12.33	12.208	11.9553	#NUM!	12.3474	10.4547	#NUM!	#NUM!	#NUM!	#NUM!	#NUM!	#NUM!	#NUM!	#NUM!	#NUM!	#NUM!	#NUM!	#NUM!	12.1601	#NUM!	12.1645
Serpind1	2587.01	7167.9	9380.39	6709.13	6076.62	5716.15	10040.5	8302.23	9755.65	27121.4	25719.3	21408.4	26583.5	12487	18469.8	36436.4	26794.9	29334.1	P49182	14.7271	14.6506	14.3859	15.1531	14.7097	14.8403	11.3371	12.8073	13.1954	12.7119	12.5691	12.4808	13.2935	13.0193	13.252	14.6982	13.6081	14.1729	12.4466	12.5873	13.1883	14.5879	14.1598	14.901
Epb42	240359	287978	310416	286759	353654	283954	371177	395642	449706	402930	548574	407017	422320	512203	501230	1.77364e+06	491890	549418	P49222	18.6202	19.0653	18.6347	20.7583	18.908	19.0675	17.8748	18.1356	18.2438	18.1295	18.432	18.1153	18.5017	18.5938	18.7786	18.688	18.9664	18.9351	18.0848	18.2256	18.6247	18.7734	18.8631	19.5779
Epx	0	0	0	0	6302.94	0	0	0	7019.89	6090.14	6804.73	0	5519.08	24932.7	11861.1	15520.4	33374.5	96555.2	P49290	12.5723	12.7323	#NUM!	13.9219	15.0265	16.5591	#NUM!	#NUM!	#NUM!	#NUM!	12.6218	#NUM!	#NUM!	#NUM!	12.7772	12.4302	14.6058	13.534	#NUM!	#NUM!	#NUM!	#NUM!	13.5233	15.1691
Hnrnpa1	300365	287066	275298	207451	183546	179299	177541	191133	158768	221309	230165	226658	179489	218156	196026	919305	911976	1.13363e+06	P49312	17.7557	17.8123	17.7902	19.8102	19.7986	20.1125	18.1964	18.131	18.0706	17.6624	17.4858	17.452	17.4378	17.5442	17.2766	17.4535	17.735	17.5807	18.1327	17.5334	17.4195	17.7861	17.5897	19.9071
Inpp1	9740.22	9540.59	9276.7	7903.97	15428.5	10597.8	13428.9	11309.1	6984.52	7654.29	14187.8	8437.12	11146	11232.5	7576.16	6515.91	7504.05	6561.03	P49442	12.9021	13.7924	13.0425	12.6698	12.8735	12.6797	13.2497	13.2199	13.1794	12.9484	13.9133	13.3715	13.7131	13.4652	12.7699	13.4442	13.4554	12.8873	13.2163	13.4111	13.3161	13.2457	13.2623	12.741
Ppm1a	33464.6	29044.5	33213.5	37317.4	39198.3	33046.5	44247.7	34615.7	28996.3	23770.3	28585	27163.2	32342	29136.7	23681.4	29438.4	27032.9	21591.9	P49443	14.5369	14.803	14.7294	14.8454	14.7224	14.3982	15.0303	14.826	15.0195	15.1876	15.2585	15.0122	15.4333	15.0791	14.8236	14.9811	14.8306	14.5315	14.9586	15.1528	15.112	14.6897	14.781	14.6553
Pcyt1a	41293.3	37327.9	43777.3	30186.7	34519.6	35438.5	42260.4	35600.3	45162.6	38636	45320.1	43654.6	28378.7	31860.6	30074.6	45529.8	55590.7	49117.5	P49586	15.2377	15.4679	15.4138	15.4745	15.7626	15.5839	15.3336	15.188	15.4179	14.8816	15.0751	15.113	15.367	15.1196	15.4628	14.7925	14.9595	14.8763	15.3132	15.0233	15.3165	15.3731	14.8761	15.607
Cdk5	8388.98	8286.89	7961.31	0	0	0	0	0	0	7107.1	8448.76	10032.8	0	0	0	9633.16	9258.16	7855.55	P49615	12.795	13.0445	13.2924	13.2338	13.1765	12.9395	13.0343	13.0166	12.9588	#NUM!	#NUM!	#NUM!	#NUM!	#NUM!	#NUM!	#NUM!	#NUM!	#NUM!	13.0032	#NUM!	#NUM!	13.044	#NUM!	13.1166
Hcls1	0	0	6077.14	0	0	0	0	0	0	54061.2	18649	0	0	0	0	43347.1	167552	217652	P49710	15.7223	14.1868	#NUM!	15.4036	17.3543	17.7317	#NUM!	#NUM!	12.5692	#NUM!	#NUM!	#NUM!	#NUM!	#NUM!	#NUM!	#NUM!	#NUM!	#NUM!	#NUM!	#NUM!	#NUM!	#NUM!	#NUM!	16.8299
Mcm4	0	20721.2	19389.3	0	0	0	0	0	0	24958.5	85713	17764.2	0	0	0	68301.5	43940	108345	P49717	14.6072	16.3872	14.1167	16.0596	15.4232	16.7253	#NUM!	14.3388	14.243	#NUM!	#NUM!	#NUM!	#NUM!	#NUM!	#NUM!	#NUM!	#NUM!	#NUM!	#NUM!	#NUM!	#NUM!	15.0371	#NUM!	16.0694
NA	0	0	0	0	0	0	0	0	0	11483.6	0	6712.29	0	0	0	17692.6	29346.3	45684.5	P49718	13.4873	#NUM!	12.7126	14.1109	14.8409	15.4794	#NUM!	#NUM!	#NUM!	#NUM!	#NUM!	#NUM!	#NUM!	#NUM!	#NUM!	#NUM!	#NUM!	#NUM!	#NUM!	#NUM!	#NUM!	#NUM!	#NUM!	14.8104
Psma2	69194.2	80248.4	81574.4	40266.8	44319.4	39796.6	45588.2	51057.6	39008.4	69237.2	69840.5	70172	45304.4	40300.6	32852.7	105399	102076	102934	P49722	16.0793	16.0918	16.0986	16.6855	16.6393	16.6514	16.0784	16.2922	16.3158	15.2973	15.4356	15.2804	15.4764	15.6398	15.2515	15.4674	15.2985	15.0037	16.2288	15.3378	15.4559	16.0899	15.2565	16.6587
Tmod1	335680	313980	337010	243439	239543	243239	211596	236789	275017	334118	332306	339866	200209	199606	211588	173113	171181	134155	P49813	18.35	18.3422	18.3746	17.4014	17.3852	17.0335	18.3567	18.2603	18.3624	17.8932	17.8699	17.892	17.691	17.8532	18.0692	17.6111	17.6068	17.6909	18.3265	17.885	17.8711	18.3556	17.6363	17.2734
Cav1	482311	461854	486436	496573	438135	456813	422752	493247	506776	527755	508945	507053	428206	428736	441781	259060	312356	277997	P49817	19.0095	18.9572	18.9518	17.9829	18.2528	18.0847	18.8796	18.8171	18.8919	18.9216	18.741	18.8012	18.6895	18.912	18.951	18.7079	18.7097	18.753	18.8629	18.8213	18.8508	18.9728	18.7235	18.1068
Ctsh	6585.42	6576.15	5083.64	0	0	0	0	0	0	8034.45	7624.62	9231.14	0	0	0	26166.1	28488.2	30076	P49935	12.972	12.8965	13.1723	14.6754	14.7981	14.8763	12.6851	12.683	12.3116	#NUM!	#NUM!	#NUM!	#NUM!	#NUM!	#NUM!	#NUM!	#NUM!	#NUM!	12.5599	#NUM!	#NUM!	13.0136	#NUM!	14.7833
Srp9	2721.22	13280.4	9642.76	18354.3	21298.5	18494.8	17033	15045.5	19728.3	10815.7	8894.66	10624.2	17257.8	21411.8	13877.5	14366.9	17828.4	18791.7	P49962	13.4008	13.1187	13.3751	13.8105	14.1219	14.1978	11.41	13.697	13.2352	14.1638	14.3785	14.1748	14.056	13.877	14.268	14.075	14.3861	13.7605	12.7808	14.239	14.067	13.2982	14.0738	14.0434
Impdh1	0	7180.17	6972.03	0	0	0	0	0	0	16422.8	44193.3	9528.86	0	0	0	13794.9	9624.09	12313.8	P50096	14.0034	15.4315	13.2181	13.7518	13.2324	13.588	#NUM!	12.8098	12.7674	#NUM!	#NUM!	#NUM!	#NUM!	#NUM!	#NUM!	#NUM!	#NUM!	#NUM!	#NUM!	#NUM!	#NUM!	14.2177	#NUM!	13.5241
NA	370727	386678	360539	297680	296780	315679	277158	300498	327900	333145	360533	352841	251049	235360	263365	147076	173939	132858	P50136	18.3458	18.4598	18.4287	17.1662	17.4082	17.0195	18.5	18.5608	18.4598	18.1834	18.179	18.2681	18.0803	18.197	18.3229	17.9376	17.8445	18.0067	18.5069	18.2102	18.2001	18.4114	17.9296	17.198
Hsd17b8	526686	543681	528974	470412	485561	476637	481964	474263	509903	515658	516575	509779	425701	392229	450328	249371	290232	230433	P50171	18.9761	18.9786	18.9595	17.9279	18.1468	17.814	19.0066	19.0524	19.0128	18.8436	18.8893	18.8625	18.8786	18.8553	18.9599	18.6995	18.5813	18.7806	19.0239	18.8651	18.8979	18.9714	18.6871	17.9629
Hsd11b1	34722.1	34644.9	30534.6	35253.1	33378.9	35604.4	29621.1	28776.7	45598.5	35276	42418.5	38625.5	35876.1	31903.3	50816.1	21567.4	25680.7	19770.5	P50172	15.1064	15.3724	15.2373	14.3966	14.6484	14.2711	15.0836	15.0804	14.8982	15.1055	15.0266	15.1198	14.8543	14.8126	15.4767	15.1307	14.9614	15.633	15.0207	15.084	15.0479	15.2387	15.2417	14.4387
Ahcyl	148426	202611	200240	126117	149533	146783	168084	158354	131913	166797	196544	164486	131122	133814	101185	250568	208711	227671	P50247	17.3477	17.5845	17.3276	17.9348	17.6711	17.7966	17.1794	17.6284	17.6114	16.9444	17.1901	17.1633	17.3588	17.2728	17.0092	17.0006	17.0299	16.6266	17.473	17.0993	17.2136	17.4199	16.8857	17.8009
Ahcy	148426	202611	200240	126117	149533	146783	168084	158354	131913	166797	196544	164486	131122	133814	101185	250568	208711	227671	P50247	17.3477	17.5845	17.3276	17.9348	17.6711	17.7966	17.1794	17.6284	17.6114	16.9444	17.1901	17.1633	17.3588	17.2728	17.0092	17.0006	17.0299	16.6266	17.473	17.0993	17.2136	17.4199	16.8857	17.8009
Fmo1	42128.1	39215.3	39870	32041	32593.3	32297.5	29299.3	31119	31260.5	31747.6	33379.6	39019.3	28573	27591.4	28607.9	18210.2	23327.9	21745.8	P50285	14.9544	15.0267	15.2519	14.1525	14.5098	14.4085	15.3625	15.2591	15.283	14.9676	14.9923	14.9791	14.8386	14.9255	14.9321	14.8024	14.7519	14.8041	15.3015	14.9797	14.8987	15.0776	14.7861	14.3569
Gdi1	113970	135797	145516	71083.8	86696.4	63166.3	92158.6	82370.5	67215	124504	133964	122207	73056.8	70244.9	58878.6	133831	123698	112385	P50396	16.9258	17.0315	16.899	17.0301	16.9165	16.7781	16.7983	17.0511	17.1508	16.1172	16.4037	15.9469	16.4918	16.3298	16.0365	16.1567	16.1001	15.8455	17.0001	16.1559	16.2861	16.9521	16.0341	16.9082
Arsa	58770.5	58303.4	33422.7	0	0	0	0	0	0	49504.7	15561.5	17265	0	0	0	54321	44951	55144	P50428	15.5953	13.9257	14.0756	15.7292	15.4561	15.7509	15.8428	15.8313	15.0285	#NUM!	#NUM!	#NUM!	#NUM!	#NUM!	#NUM!	#NUM!	#NUM!	#NUM!	15.5675	#NUM!	#NUM!	14.5322	#NUM!	15.6454
Shmt1	4258.13	5169.34	7768.16	4390.9	4503.27	2955.05	6213.17	4980.6	6647.11	1228.46	8083.95	3273.94	3054.57	1372.39	863.754	2790.27	6075.16	4194.86	P50431	10.2626	12.9808	11.6768	11.4462	12.5687	12.0344	12.056	12.3358	12.9234	12.1003	12.1368	11.529	12.6011	12.2821	12.6985	11.5768	10.4225	9.75448	12.4384	11.922	12.5272	11.6401	10.5846	12.0164
Csrp3	836699	969248	889684	739196	796015	706598	895055	776075	552108	788223	734154	842848	714538	645382	594754	869717	890726	580851	P50462	19.5882	19.4857	19.6849	19.7302	19.7646	19.1478	19.6743	19.8865	19.7629	19.4956	19.6024	19.4305	19.7716	19.5658	19.0746	19.4467	19.2998	19.1819	19.7746	19.5095	19.4707	19.5863	19.3095	19.5475
Atp6v1a	39277.1	41967.8	42104.9	34306	36328.4	37265.4	36982.5	42191.3	42050	38726.3	47626.4	45863.2	40241.1	54456.1	50711.1	113638	120060	130784	P50516	15.241	15.5395	15.4851	16.7941	16.8734	16.9968	15.2614	15.357	15.3617	15.0662	15.1488	15.1855	15.1746	15.3647	15.3598	15.2964	15.7328	15.63	15.3267	15.1335	15.2997	15.4219	15.5531	16.8881
Atp6v1e1	22245.7	26237.8	24239.4	14155.7	16159.5	10716.8	15360.1	16498.2	14893.7	26089.1	21146.1	23437.7	18115.3	18869.4	18804.2	49216.1	45709.6	53198.6	P50518	14.6712	14.3681	14.5165	15.5868	15.4802	15.6991	14.4412	14.6794	14.5651	13.7891	13.9801	13.3876	13.9069	14.01	13.8624	14.1449	14.2038	14.1988	14.5619	13.7189	13.9264	14.5186	14.1825	15.5887
S100a11	32546.9	25145.3	21259	37090.1	35383.4	37882.2	31082.4	28891.4	21331.2	45128.2	38471.1	38758.8	104624	125933	125334	145921	113567	162818	P50543	15.4617	15.2315	15.2422	17.1548	16.7932	17.3129	14.9902	14.618	14.3758	15.1787	15.1108	15.2092	14.9238	14.8184	14.3807	16.6749	16.9423	16.9354	14.6613	15.1663	14.7076	15.3118	16.8509	17.087
Acadvl	2.89548e+06	2.82199e+06	3.017e+06	2.69112e+06	2.77906e+06	2.59629e+06	2.72401e+06	2.8579e+06	2.79287e+06	2.98902e+06	2.97763e+06	2.9722e+06	2.53641e+06	2.36968e+06	2.57777e+06	2.2273e+06	2.4842e+06	2.1642e+06	P50544	21.5112	21.5057	21.5031	21.0869	21.2444	21.0454	21.4654	21.4283	21.5247	21.3598	21.4062	21.308	21.3773	21.4465	21.4133	21.2744	21.1763	21.2977	21.4728	21.358	21.4124	21.5067	21.2494	21.1255
Pa2g4	194811	200442	204632	85426.8	77054.9	70507.3	83763.8	78611.5	72229.2	171884	171313	172326	84680.1	87073.6	70010.3	430060	416306	461607	P50580	17.3911	17.3863	17.3948	18.7142	18.6673	18.8163	17.5717	17.6128	17.6427	16.3824	16.2336	16.1055	16.354	16.2625	16.1403	16.3697	16.4099	16.0953	17.6091	16.2405	16.2523	17.3907	16.2917	18.7326
Tspo	18081.2	19416	16199.1	0	0	0	0	0	0	28282.5	0	32631.4	0	0	0	37636.6	29745.7	28375	P50637	14.7876	#NUM!	14.994	15.1999	14.8604	14.7923	14.1422	14.245	13.9836	#NUM!	#NUM!	#NUM!	#NUM!	#NUM!	#NUM!	#NUM!	#NUM!	#NUM!	14.1236	#NUM!	#NUM!	#NUM!	#NUM!	14.9509
Tnnt2	8.60114e+06	8.50466e+06	8.99414e+06	8.71649e+06	8.73757e+06	8.40966e+06	8.55384e+06	8.52732e+06	8.95294e+06	9.67251e+06	8.71405e+06	9.41262e+06	7.17139e+06	7.17551e+06	8.05383e+06	5.70255e+06	6.3467e+06	5.40545e+06	P50752	23.2055	23.0549	23.1662	22.4432	22.5976	22.366	23.0361	23.0198	23.1006	23.0553	23.0588	23.0036	23.0281	23.0237	23.0939	22.7738	22.7747	22.9412	23.0522	23.0392	23.0486	23.1422	22.8299	22.4689
Cast	9560.1	10948.2	10875.9	11818.4	9306.8	5493.15	7421.35	8828.96	7673.38	9545.44	10449.8	17358	8788.53	12399.3	6802.77	14255.3	24447.2	23842.9	P51125	13.2206	13.3512	14.0833	13.7992	14.5774	14.5413	13.2228	13.4184	13.4088	13.5287	13.1841	12.4234	12.8575	13.108	12.9056	13.1014	13.598	12.7319	13.35	13.0454	12.957	13.5517	13.1438	14.306
Rab7	178796	181171	182355	119077	112197	110588	105637	111077	104061	167305	170549	181030	99277.1	109829	102028	271229	284741	309426	P51150	17.3521	17.3798	17.4659	18.0491	18.1193	18.2392	17.448	17.467	17.4764	16.8615	16.7757	16.7548	16.6888	16.7612	16.6671	16.5992	16.7449	16.6386	17.4638	16.7973	16.7057	17.3993	16.6609	18.1359
Acadl	5.70357e+06	5.98235e+06	5.94752e+06	5.93464e+06	5.31839e+06	5.64037e+06	5.58056e+06	5.31743e+06	5.719e+06	5.43484e+06	5.62418e+06	5.6177e+06	5.57777e+06	5.76588e+06	5.64302e+06	5.21444e+06	5.05667e+06	4.83845e+06	P51174	22.3738	22.4232	22.4215	22.3141	22.2698	22.2061	22.4434	22.5123	22.5039	22.5007	22.3426	22.4274	22.412	22.3423	22.4473	22.4113	22.4591	22.428	22.4865	22.4235	22.4005	22.4062	22.4328	22.2633
Ppox	48450.6	50692.9	49027.9	39555.3	37199.3	31638.1	39457.9	50365.2	49522.6	51516.6	48736.4	46299.4	34686.5	31082.4	39736.5	23736	26140.6	26330.3	P51175	15.6528	15.5727	15.4987	14.5348	14.674	14.6844	15.5642	15.6295	15.5813	15.2716	15.183	14.9494	15.268	15.6201	15.5958	15.0821	14.9238	15.2782	15.5917	15.1346	15.4947	15.5747	15.0947	14.6311
Rpl9	62178.8	54411.4	60832.6	144252	151447	133024	118959	128690	129617	50807.9	46674.2	46524.9	77788.8	79904.2	92676.8	60276.5	45660.6	60901.8	P51410	15.6328	15.5103	15.5057	15.8793	15.4787	15.8942	15.9241	15.7316	15.8926	17.1382	17.2085	17.0213	16.8601	16.9735	16.9839	16.2473	16.286	16.4999	15.8494	17.1227	16.9392	15.5496	16.3444	15.7507
Plcb3	3737.34	3441.51	8222.9	1869.47	1896.56	1018.34	2465.45	2989.23	1314.88	3456.55	6791.06	6225.71	2934.5	5094.8	3114.69	11621.2	12855.7	13290.7	P51432	11.7551	12.7294	12.604	13.5045	13.6501	13.6981	11.8678	11.7488	13.0054	10.8684	10.8892	9.99201	11.2676	11.5456	10.3607	11.5189	12.3148	11.6049	12.2074	10.5832	11.058	12.3629	11.8129	13.6176
Camp	0	0	0	388.698	969.848	0	2525.95	5648.65	0	95061.2	27791.5	34877.2	54293.7	57684	65491.1	46253.4	71709.8	82454.4	P51437	16.5366	14.7624	15.09	15.4973	16.1299	16.3313	#NUM!	#NUM!	#NUM!	8.6025	9.92162	#NUM!	11.3026	12.4637	#NUM!	15.7285	15.8159	15.999	#NUM!	#NUM!	#NUM!	15.463	15.8478	15.9862
Cav3	103663	82695.1	92526	151717	117508	120953	115354	147840	121986	84954	106708	102348	133043	132413	144338	46562.3	42584.6	44850.8	P51637	16.3744	16.7033	16.6431	15.5069	15.378	15.4528	16.6615	16.3355	16.4976	17.211	16.8424	16.8841	16.8157	17.1737	16.8964	17.0215	17.0147	17.1391	16.4982	16.9792	16.9619	16.5736	17.0584	15.4459
Hsd17b4	298301	308695	327978	217368	218179	213110	217042	244409	252013	361470	359170	307107	190526	170713	203160	216204	226027	226666	P51660	18.4635	18.4543	18.2284	17.722	17.7861	17.7902	18.1864	18.2358	18.3232	17.7298	17.7351	17.7012	17.7276	17.8989	17.9431	17.5396	17.3812	17.6323	18.2485	17.7221	17.8566	18.3821	17.5177	17.7661
Myl2	2.5074e+07	2.54725e+07	2.57359e+07	2.35421e+07	2.36644e+07	2.5849e+07	2.10352e+07	2.09141e+07	2.07668e+07	2.39073e+07	2.40918e+07	2.40394e+07	2.63617e+07	2.10352e+07	2.36644e+07	2.08296e+07	2.5339e+07	1.91098e+07	P51667	24.5109	24.522	24.5189	24.3121	24.5949	24.1878	24.5797	24.6024	24.6173	24.4887	24.4962	24.6236	24.3263	24.318	24.3078	24.6519	24.3263	24.4962	24.5998	24.5362	24.3174	24.5173	24.4915	24.3649
Dynlt1b	5080.7	3627.68	4149.58	4320.45	2879.14	2908.7	4081.21	3080.63	1850.73	1449.13	0	3838	2964.24	2052.52	5940.55	11065.1	7980.7	6755.23	P51807	10.501	#NUM!	11.9061	13.4337	12.9623	12.7218	12.3108	11.8248	12.0187	12.077	11.4914	11.5062	11.9948	11.589	10.8539	11.5334	11.0032	12.5364	12.0515	11.6915	11.4792	#NUM!	11.691	13.0393
Dynlt1f	5080.7	3627.68	4149.58	4320.45	2879.14	2908.7	4081.21	3080.63	1850.73	1449.13	0	3838	2964.24	2052.52	5940.55	11065.1	7980.7	6755.23	P51807	10.501	#NUM!	11.9061	13.4337	12.9623	12.7218	12.3108	11.8248	12.0187	12.077	11.4914	11.5062	11.9948	11.589	10.8539	11.5334	11.0032	12.5364	12.0515	11.6915	11.4792	#NUM!	11.691	13.0393
Dynlt1c	5080.7	3627.68	4149.58	4320.45	2879.14	2908.7	4081.21	3080.63	1850.73	1449.13	0	3838	2964.24	2052.52	5940.55	11065.1	7980.7	6755.23	P51807	10.501	#NUM!	11.9061	13.4337	12.9623	12.7218	12.3108	11.8248	12.0187	12.077	11.4914	11.5062	11.9948	11.589	10.8539	11.5334	11.0032	12.5364	12.0515	11.6915	11.4792	#NUM!	11.691	13.0393
Dynlt1a	5080.7	3627.68	4149.58	4320.45	2879.14	2908.7	4081.21	3080.63	1850.73	1449.13	0	3838	2964.24	2052.52	5940.55	11065.1	7980.7	6755.23	P51807	10.501	#NUM!	11.9061	13.4337	12.9623	12.7218	12.3108	11.8248	12.0187	12.077	11.4914	11.5062	11.9948	11.589	10.8539	11.5334	11.0032	12.5364	12.0515	11.6915	11.4792	#NUM!	11.691	13.0393
Hdgf	36767.7	36791.9	35843.3	20569.4	25708.5	32799.4	41782.1	25615.2	22687.2	31914	30901.2	30422.9	26222.3	32257	25278.1	61893.2	50923.7	58515.5	P51859	14.9619	14.9154	14.8929	15.9175	15.6361	15.8365	15.1662	15.1671	15.1294	14.3282	14.65	15.0014	15.3506	14.6447	14.4696	14.6785	14.9773	14.6256	15.1542	14.6599	14.8216	14.9234	14.7605	15.7967
Atp6v0d1	31631.9	34945.4	32539.1	24995.2	27741.1	18542.8	23423.9	25362.6	25450.2	43319.2	31635.9	37522.1	29280.5	28288.2	37483.9	72587.3	75334.7	83416.5	P51863	15.4027	14.9493	15.1955	16.1474	16.201	16.348	14.9491	15.0928	14.9899	14.6094	14.7597	14.1786	14.5157	14.6304	14.6354	14.8377	14.7879	15.194	15.0106	14.5159	14.5938	15.1825	14.9399	16.2322
Slc25a5	3.1354e+07	3.16389e+07	3.18219e+07	3.31393e+07	3.3189e+07	3.29126e+07	3.05924e+07	3.0512e+07	2.61614e+07	3.48043e+07	2.98432e+07	3.21897e+07	3.05804e+07	3.05924e+07	3.05161e+07	3.29028e+07	3.28976e+07	3.87328e+07	P51881	25.0528	24.8309	24.9401	24.9717	24.9715	25.2071	24.9021	24.9152	24.9235	24.982	24.9842	24.9721	24.8667	24.8629	24.6409	24.8661	24.8667	24.8631	24.9136	24.9795	24.7902	24.9413	24.8653	25.0501
Lum	243623	271765	277378	139477	174404	167499	181687	207648	203678	252991	306282	260100	177351	166883	181942	319057	330437	349873	P51885	17.9487	18.2245	17.9887	18.2835	18.334	18.4165	17.8943	18.052	18.0815	17.0897	17.4121	17.3538	17.4711	17.6638	17.6359	17.4362	17.3485	17.4731	18.0093	17.2852	17.5903	18.054	17.4193	18.3446
Apod	3068.86	4970.69	6905.92	3141.09	2144.35	5668.99	5249.02	3947.64	0	10596.9	16175.7	9690.18	1175.43	3435.23	2342.83	20087.4	16122.3	16374.4	P51910	13.3714	13.9815	13.2423	14.294	13.9768	13.9992	11.5835	12.2792	12.7536	11.617	11.0663	12.4689	12.3578	11.9468	#NUM!	10.199	11.7462	11.194	12.2054	11.7174	#NUM!	13.5317	11.0464	14.09
Tst	115367	102920	91991.6	88985.8	85906.6	94167.1	88902.1	95109.7	96464.3	89637.9	91397.9	96567	76487.3	65208.9	90324.3	40882.7	48594.6	33248.9	P52196	16.4518	16.4799	16.5592	15.3192	15.5685	15.021	16.8159	16.6512	16.4892	16.4413	16.3905	16.5229	16.4399	16.5373	16.5577	16.2229	15.9928	16.4628	16.6521	16.4516	16.5116	16.497	16.2262	15.3029
NA	0	0	0	697426	546152	1.47077e+06	628353	1.4804e+06	1.4407e+06	3008.16	2061.53	413.632	830729	600302	618214	4225.92	4267.65	4938.11	P52332	11.5547	11.0095	8.6922	12.0451	12.0592	12.2697	#NUM!	#NUM!	#NUM!	19.4117	19.0589	20.4881	19.2612	20.4976	20.4583	19.664	19.1953	19.2377	#NUM!	19.6529	20.0724	10.4188	19.3657	12.1247
Pon1	5788.58	9179.11	9310.98	4917.97	7153.93	3543.95	5069.19	7964.71	5593.39	19760.7	33123.6	29007	37955.5	44610.4	61922.1	64939	66552.6	78503.8	P52430	14.2703	15.0156	14.8241	15.9868	16.0222	16.2605	12.499	13.1641	13.1847	12.2638	12.8045	11.7911	12.3075	12.9594	12.4495	15.212	15.4451	15.9182	12.9493	12.2865	12.5722	14.7033	15.5251	16.0898
Usp10	20453	25215.7	18686.5	13326.4	14098.7	9536.17	12743.4	11056.3	13594.2	17623.4	14683.3	19366.8	9522.02	11920.7	11781	23759.4	17912.1	26309.7	P52479	14.1052	13.8419	14.2413	14.5362	14.1286	14.6833	14.32	14.622	14.1897	13.702	13.7833	13.2192	13.6375	13.4326	13.7307	13.2171	13.5412	13.5242	14.3773	13.5682	13.6002	14.0628	13.4275	14.4494
Pkm	1.6472e+06	1.95017e+06	2.03498e+06	1.69365e+06	2.05066e+06	1.78743e+06	2.25913e+06	1.92376e+06	1.42891e+06	1.71642e+06	1.801e+06	1.71358e+06	1.93345e+06	1.85363e+06	1.27446e+06	3.28878e+06	3.44345e+06	3.7291e+06	P52480	20.711	20.7804	20.7086	21.6491	21.7154	21.8304	20.6516	20.8952	20.9566	20.6917	20.9677	20.7695	21.1073	20.8755	20.4465	20.8827	20.8219	20.2815	20.8344	20.8096	20.8098	20.7333	20.662	21.7316
Ndufs6	924359	863296	978821	834967	813567	797439	950106	874321	810095	896771	895186	1.00439e+06	969626	914672	881923	472136	531174	466459	P52503	19.7744	19.7718	19.9379	18.8488	19.0188	18.8314	19.8181	19.7195	19.9007	19.6714	19.6339	19.605	19.8577	19.7378	19.6277	19.8871	19.8029	19.7503	19.8128	19.6368	19.7411	19.828	19.8134	18.8997
Rida	41350.3	58106.3	46857.3	0	0	0	0	0	0	50471.1	49278.7	51741.2	0	0	0	82619.7	55143	30700	P52760	15.6232	15.5887	15.659	16.3342	15.7509	14.9059	15.3356	15.8264	15.516	#NUM!	#NUM!	#NUM!	#NUM!	#NUM!	#NUM!	#NUM!	#NUM!	#NUM!	15.5593	#NUM!	#NUM!	15.6236	#NUM!	15.6637
Efnb1	0	0	0	0	0	0	0	0	0	53.9606	10.7952	32.5398	0	0	0	0	0	0	P52795	5.75384	3.43232	5.02413	#NUM!	#NUM!	#NUM!	#NUM!	#NUM!	#NUM!	#NUM!	#NUM!	#NUM!	#NUM!	#NUM!	#NUM!	#NUM!	#NUM!	#NUM!	#NUM!	#NUM!	#NUM!	4.73676	#NUM!	#NUM!
Cpt2	1.05345e+06	1.07069e+06	1.11506e+06	1.04245e+06	1.05985e+06	1.03306e+06	1.02475e+06	1.14306e+06	1.16972e+06	1.07767e+06	1.1939e+06	1.13056e+06	906245	888310	1.00675e+06	585632	637827	494926	P52825	20.0395	20.1873	20.1086	19.1596	19.2828	18.9169	20.0067	20.0301	20.0887	19.9915	20.0154	19.9785	19.9668	20.1245	20.1577	19.7895	19.7607	19.9413	20.0418	19.9952	20.083	20.1118	19.8305	19.1198
Tmem165	0	0	0	0	0	0	0	0	0	2900.49	5010.1	0	0	0	0	20529.8	17266.8	22819.7	P52875	11.5021	12.2906	#NUM!	14.3254	14.0757	14.478	#NUM!	#NUM!	#NUM!	#NUM!	#NUM!	#NUM!	#NUM!	#NUM!	#NUM!	#NUM!	#NUM!	#NUM!	#NUM!	#NUM!	#NUM!	#NUM!	#NUM!	14.293
NA	107641	114488	129117	137540	133536	119027	124611	114802	120261	115275	108964	116224	98799.3	121349	94390.6	202955	193894	225202	P53026	16.8147	16.7335	16.8266	17.6308	17.5649	17.7809	16.7159	16.8048	16.9783	17.0695	17.0269	16.8609	16.9271	16.8088	16.8758	16.5922	16.8888	16.5264	16.833	16.9858	16.8706	16.7916	16.6691	17.6589
Dbt	608988	587130	567205	433359	454496	413353	402913	467146	526881	722268	756185	714306	380016	334154	474483	323986	347768	316878	P53395	19.4622	19.5284	19.4462	18.3056	18.4078	18.2736	19.2161	19.1633	19.1135	18.7252	18.7939	18.657	18.6201	18.8335	19.0071	18.5357	18.3502	18.856	19.1643	18.7254	18.8202	19.4789	18.5806	18.329
Cux1	5497.63	6500.33	5777.04	0	0	0	0	0	0	2752.72	4114.76	3945.27	0	0	0	8877.83	7385.72	7977.01	P53564	11.4266	12.0066	11.9459	13.116	12.8505	12.9616	12.4246	12.6663	12.4961	#NUM!	#NUM!	#NUM!	#NUM!	#NUM!	#NUM!	#NUM!	#NUM!	#NUM!	12.529	#NUM!	#NUM!	11.793	#NUM!	12.976
NA	0	0	4367.16	1748.65	3050.95	15236.9	6783.09	9837.3	5779.6	8643.94	29050.9	19297	3249.75	1152.11	5676.45	22204.3	9244.6	12714.5	P53657	13.0775	14.8263	14.2361	14.4386	13.1744	13.6342	#NUM!	#NUM!	12.0925	10.772	11.575	13.8953	12.7277	13.264	12.4968	11.6661	10.1701	12.4708	#NUM!	12.0808	12.8295	14.0466	11.4356	13.749
Mmp14	0	0	0	0	0	0	0	0	0	1910.32	0	0	0	0	0	5969.23	10960	20032.3	P53690	10.8996	#NUM!	#NUM!	12.5433	13.42	14.29	#NUM!	#NUM!	#NUM!	#NUM!	#NUM!	#NUM!	#NUM!	#NUM!	#NUM!	#NUM!	#NUM!	#NUM!	#NUM!	#NUM!	#NUM!	#NUM!	#NUM!	13.4178
Hccs	196565	204494	207345	178900	157015	171317	159520	162383	157316	219048	199223	213523	159374	138715	166018	126956	127386	116932	P53702	17.7409	17.604	17.704	16.954	16.9588	16.8353	17.5846	17.6417	17.6617	17.4488	17.2605	17.3863	17.2834	17.309	17.2633	17.2821	17.0818	17.341	17.6293	17.3652	17.2852	17.683	17.2349	16.916
Pitpna	21466.9	26757.2	27097.6	19874.3	17297	15826	25811.2	22736.1	16184.9	27004.7	23726.5	28541.2	26317.9	26812	22647	60900.6	58816.5	62198.4	P53810	14.7209	14.5342	14.8008	15.8942	15.8439	15.9246	14.3898	14.7076	14.7259	14.2786	14.0782	13.95	14.6557	14.4727	13.9824	14.6838	14.7106	14.467	14.6078	14.1023	14.3703	14.6853	14.6205	15.8876
Slc16a1	272389	297221	298862	214660	200336	197774	194273	218103	232684	345833	371837	360677	182299	179306	201784	186608	177130	161197	P53986	18.3997	18.5043	18.4603	17.5096	17.4344	17.2985	18.0553	18.1812	18.1891	17.7117	17.6121	17.5935	17.5677	17.7347	17.828	17.4759	17.4521	17.6225	18.1419	17.6391	17.7101	18.4548	17.5168	17.4142
Rab2a	113199	123179	120989	91599.8	99025.4	96563.2	88143.3	98155.2	111057	115788	121696	113618	80338.5	85503	83529.2	136216	137015	156463	P53994	16.8211	16.8929	16.7938	17.0555	17.064	17.2555	16.7885	16.9104	16.8845	16.4831	16.5955	16.5592	16.4276	16.5828	16.7609	16.2938	16.3837	16.35	16.8611	16.5459	16.5904	16.836	16.3425	17.125
Cnbp	61251.2	67342.1	55303.2	41501.7	35659.7	36981.9	42984.9	35946.8	34636.9	45292	51620.3	52112.2	43849.3	45364.3	34449.1	100201	102376	87310.3	P53996	15.467	15.6557	15.6693	16.6125	16.6435	16.4139	15.9025	16.0392	15.7551	15.3409	15.122	15.1745	15.3915	15.1336	15.08	15.4203	15.4693	15.0722	15.8989	15.2125	15.2017	15.5973	15.3206	16.5566
Idh2	8.39982e+06	8.91783e+06	8.57351e+06	9.23947e+06	8.52866e+06	1.02478e+07	9.61967e+06	9.58774e+06	9.87093e+06	8.08041e+06	9.16112e+06	8.32599e+06	8.54988e+06	7.69477e+06	1.05484e+07	6.5645e+06	6.90409e+06	6.69413e+06	P54071	22.946	23.1271	22.9892	22.6463	22.719	22.6745	23.0019	23.0883	23.0315	23.1394	23.0239	23.2888	23.1976	23.1928	23.2348	23.0275	22.8754	23.3305	23.0405	23.1507	23.2084	23.0208	23.0778	22.6799
Stom	115562	134672	115130	103965	103376	106210	105479	105442	127411	118282	133783	115442	111544	98067.4	115947	115816	104934	96847.5	P54116	16.8519	17.0295	16.8168	16.8215	16.6791	16.5634	16.8183	17.0391	16.8129	16.6657	16.6575	16.6966	16.6866	16.6861	16.9591	16.7672	16.5815	16.8231	16.8901	16.6733	16.7773	16.8994	16.7239	16.688
Lipe	9863.1	12940.1	16680.5	8393.12	12594.2	14372.2	15665.1	15180	19954.5	11156.7	11399	12474.7	17413.5	13565.2	9571.54	7814.92	10753.1	7943.61	P54310	13.4456	13.4766	13.6067	12.932	13.3925	12.9556	13.2678	13.6596	14.0259	13.035	13.6205	13.811	13.9353	13.8899	14.2844	14.0879	13.7276	13.2245	13.6511	13.4888	14.0365	13.5097	13.68	13.0934
Rad23a	37780.2	32913.5	32675.6	42597.8	51279	53410.8	44847	41962.8	48266.1	26289.3	37558.4	34529.3	45984.4	52803.3	34096.5	68771.5	25277.2	26159.8	P54726	14.6822	15.1968	15.0755	16.0695	14.6255	14.6751	15.2053	15.0064	14.9959	15.3785	15.6461	15.7048	15.4527	15.3568	15.5587	15.4889	15.6883	15.0573	15.0692	15.5765	15.4561	14.9849	15.4115	15.1234
Rad23b	122422	148169	149572	46099.6	47541.5	43834.2	47985.1	53296.2	42862.9	156368	150166	145541	55269	55483.2	45293.1	233087	219330	229342	P54728	17.2546	17.1962	17.1511	17.8305	17.7427	17.8071	16.9015	17.1769	17.1905	15.4925	15.5369	15.4198	15.5503	15.7017	15.3874	15.7542	15.7598	15.467	17.0896	15.483	15.5465	17.2006	15.6603	17.7935
Nub1	0	877.567	1078.24	0	0	0	0	0	0	2057.76	2675.06	2679.24	0	0	0	325.009	515.406	399.24	P54729	11.0069	11.3854	11.3876	8.34434	9.00957	8.64111	#NUM!	9.77737	10.0745	#NUM!	#NUM!	#NUM!	#NUM!	#NUM!	#NUM!	#NUM!	#NUM!	#NUM!	#NUM!	#NUM!	#NUM!	11.2599	#NUM!	8.66501
Faf1	37923.6	41253	43447.3	33861.5	34147.1	33688.8	34794.4	35066.5	34968.7	31966.6	33870.9	36161.5	30507.2	33804	27593.5	31841.3	35613.2	29513.9	P54731	14.9643	15.0478	15.1422	14.9586	15.1201	14.8491	15.2108	15.3322	15.407	15.0474	15.0595	15.04	15.0866	15.0978	15.0938	14.8969	15.0449	14.752	15.3167	15.0489	15.0927	15.0514	14.8979	14.9759
Psmc4	71363.9	74101	73203.1	59009.5	62908.3	60616	65850.3	61898	72883.5	66492.5	74273.9	69784.1	58411.3	62757.1	55169.4	101181	93154.6	91216.4	P54775	16.0209	16.1806	16.0906	16.6266	16.5073	16.477	16.1229	16.1772	16.1596	15.8487	15.941	15.8874	16.0069	15.9176	16.1533	15.834	15.9375	15.7516	16.1532	15.8923	16.0259	16.0974	15.841	16.537
NA	52094.1	79390	74212	48915.5	66441.9	60549.4	68669	66186.9	47285.5	59663.4	72708.4	67011.7	52913.1	43620.9	37572.6	32441.9	37853.2	32450.5	P54797	15.8646	16.1498	16.0321	14.9856	15.2081	14.986	15.6688	16.2767	16.1794	15.578	16.0198	15.8858	16.0674	16.0143	15.5291	15.6913	15.4127	15.1974	16.0416	15.8279	15.8702	16.0155	15.4338	15.0599
Adsl	63534.6	76829.1	79773.1	54220.6	62385.2	58627.6	64037.3	58377.5	46782.4	59543.5	66353.3	64955.9	57223.4	50713.4	38886	70191.7	59748.5	58426.8	P54822	15.8617	16.0179	15.9872	16.099	15.8666	15.8343	15.9553	16.2294	16.2836	15.7266	15.9289	15.8393	15.9666	15.8331	15.5137	15.8043	15.6301	15.247	16.1561	15.8316	15.7711	15.9556	15.5605	15.9333
Ddx6	56261.1	50594.2	55115	39063.4	31849.3	37612.1	34062.4	36001.8	43019.3	35977.7	45217.8	46418.7	32674.8	36084.5	35584.7	83372.9	78355.3	86605.8	P54823	15.1348	15.4646	15.5024	16.3473	16.2577	16.4022	15.7798	15.6267	15.7502	15.2535	14.959	15.1989	15.0559	15.1358	15.3927	14.9959	15.1391	15.119	15.7189	15.1371	15.1948	15.3673	15.0846	16.3357
Hmgcs2	35457.7	31103.7	41911.1	15735.3	20739.1	20069.1	32141.5	36865.8	34190.3	15077.5	17744.7	23349	14905.7	15835.5	20817.7	5702.03	10736	1591.58	P54869	13.8801	14.1151	14.5111	12.4773	13.3902	10.6362	15.1138	14.9248	15.355	13.9417	14.3401	14.2927	14.9722	15.17	15.0613	13.8636	13.9509	14.3455	15.1312	14.1915	15.0678	14.1688	14.0533	12.1679
Adprh	25152.9	31447.2	37820.1	20081.9	18469.8	17792.5	25981.7	15933.3	12840.7	23581.7	27699.4	29428.7	20285.3	17106.4	18717.6	52206.2	53664.5	50316.7	P54923	14.5254	14.7576	14.8449	15.6719	15.7117	15.6188	14.6184	14.9406	15.2069	14.2936	14.1729	14.119	14.6652	13.9598	13.6484	14.3081	14.0622	14.1921	14.922	14.1952	14.0911	14.7093	14.1875	15.6675
NA	17409.4	21892.8	21079.6	17026	21165.8	15000.2	11793.9	18833.3	20647.1	15809.2	32388.1	29133.6	7824.22	7072.71	4636.63	12865.3	15252.2	13381	P55002	13.9485	14.9832	14.8304	13.6512	13.8967	13.7079	14.0876	14.4182	14.3636	14.0555	14.3694	13.8727	13.5258	14.201	14.3337	12.9337	12.788	12.1789	14.2898	14.0992	14.0201	14.5874	12.6335	13.7519
Pltp	8140.63	8421.98	5790.34	0	0	0	0	0	0	9725.13	13002.2	11635.4	7733.85	7934.85	9164.95	71640.2	49960.1	67801.2	P55065	13.2475	13.6665	13.5062	16.1285	15.6085	16.049	12.9909	13.0399	12.4994	#NUM!	#NUM!	#NUM!	#NUM!	#NUM!	#NUM!	12.917	12.954	13.1619	12.8434	#NUM!	#NUM!	13.4734	13.011	15.9287
Abcd3	115175	124909	127198	87294.6	86446.6	75861.2	85236	99310	113240	128597	134161	136857	77206.9	67426.2	67365.8	69560.5	73159.5	76528.5	P55096	16.9725	17.0336	17.0623	16.086	16.1588	16.2237	16.8135	16.9305	16.9567	16.4136	16.3995	16.2111	16.3792	16.5997	16.789	16.2364	16.041	16.0397	16.9002	16.3414	16.5893	17.0228	16.1057	16.1561
Rab8a	43667.1	49649.3	55738.4	49444.4	46574.9	43087.5	46874	54063.3	65489.3	77111.5	71737	59223.2	54711.2	46600.2	61032.5	113138	98551.4	107166	P55258	16.2347	16.1304	15.8539	16.7877	16.5886	16.7095	15.4143	15.5995	15.7664	15.5935	15.5073	15.395	15.5165	15.7224	15.999	15.7395	15.508	15.8973	15.5934	15.4986	15.7459	16.073	15.715	16.6953
Adk	141135	193895	192186	119535	154963	141958	161271	136890	91493.8	135703	171656	156181	141410	116686	79133.4	154562	143698	122459	P55264	17.0501	17.3892	17.2529	17.2378	17.1327	16.9019	17.1067	17.5649	17.5521	16.8671	17.2416	17.1151	17.2991	17.0627	16.4814	17.1095	16.8323	16.272	17.4079	17.0746	16.9477	17.2307	16.7379	17.0908
Cdh5	31123.7	36424.5	39788.2	25149	20019.5	21587.7	23073.6	16972.4	24281.1	29326.6	29678.9	25940.3	19516.5	19408.6	21428	28656.6	28950.9	31679.9	P55284	14.8399	14.8571	14.6629	14.8066	14.8213	14.9513	14.9257	15.1526	15.2801	14.6182	14.2891	14.3979	14.494	14.0509	14.5675	14.2524	14.2444	14.3872	15.1195	14.4351	14.3708	14.7867	14.2947	14.8597
Dsc2	49124.1	50930.2	48112.3	39898	37404.2	34128.5	32775.7	35841.7	33341.1	33645.3	31942.7	40106.2	27511.2	23915.5	23305.9	18903.2	21583.8	16217.9	P55292	15.0381	14.9632	15.2915	14.2063	14.3977	13.9853	15.5841	15.6362	15.5541	15.284	15.1909	15.0587	15.0003	15.1293	15.025	14.7477	14.5457	14.5084	15.5915	15.1779	15.0516	15.0976	14.6006	14.1964
Lrpap1	35237.7	35181.9	36557.3	34342.1	30408.1	29353.4	29082.5	32266.9	35096.2	34423.9	32486.1	39052.5	36214	34748.7	38149.7	51406.1	52049.7	53667.2	P55302	15.0711	14.9875	15.2531	15.6497	15.6676	15.7118	15.1048	15.1025	15.1579	15.0677	14.8922	14.8412	14.8279	14.9778	15.099	15.1443	15.0847	15.2194	15.1218	14.9337	14.9682	15.1039	15.1494	15.6763
Entpd1	42968.2	31950.7	38012.8	31453.9	31557.3	26603.8	30591.5	26858.6	20008.3	39749	43905.6	39279.9	30933.3	28722.5	31280.5	30154.5	43253.2	50450.6	P55772	15.2786	15.4221	15.2615	14.8801	15.4005	15.6226	15.391	14.9636	15.2142	14.941	14.9457	14.6993	14.9008	14.7131	14.2883	14.9169	14.8099	14.933	15.1896	14.862	14.6341	15.3208	14.8866	15.3011
Golga3	18214	20202.4	23984.7	11381.8	8385.9	8033.73	10086.8	9535.06	8451.22	15454.5	15403.4	14760.4	6995.31	7044.08	6982.95	23644.7	21862.8	18496.5	P55937	13.9157	13.911	13.8494	14.5292	14.4162	14.175	14.1528	14.3022	14.5498	13.4744	13.0337	12.9719	13.3002	13.219	13.0449	12.7722	12.7822	12.7696	14.3349	13.16	13.1881	13.892	12.7747	14.3735
Atp5j2	6.44975e+06	8.29467e+06	7.77017e+06	7.65151e+06	7.3174e+06	8.62804e+06	7.53337e+06	7.67016e+06	1.04636e+07	8.49999e+06	8.53282e+06	8.70554e+06	7.85583e+06	7.86042e+06	8.52866e+06	7.86815e+06	8.80428e+06	8.45865e+06	P56135	23.019	23.0246	23.0535	22.9076	23.0698	23.012	22.6208	22.9838	22.8895	22.8673	22.8029	23.0406	22.8449	22.8708	23.3189	22.9053	22.9062	23.0239	22.8314	22.9036	23.0115	23.0324	22.9451	22.9965
Arpp19	53873	73040.2	73872	0	0	0	0	0	0	56144.1	67860.7	69509.5	0	0	0	88022.3	82901.6	84001.2	P56212	15.7768	16.0503	16.0849	16.4256	16.3391	16.3581	15.7173	16.1564	16.1727	#NUM!	#NUM!	#NUM!	#NUM!	#NUM!	#NUM!	#NUM!	#NUM!	#NUM!	16.0155	#NUM!	#NUM!	15.9707	#NUM!	16.3743
Gfer	61171.9	47834	49880.3	42431.7	38097.4	34760.1	38529.6	38736.1	45071.1	60587.6	65769.9	69928	31159.2	26667.7	32738.3	26774.5	28169.7	20758.2	P56213	15.8867	16.0051	16.0936	14.7086	14.7819	14.3414	15.9006	15.5457	15.6062	15.3729	15.2174	15.0851	15.2337	15.2414	15.4599	14.9274	14.7028	14.9987	15.6842	15.2251	15.3117	15.9952	14.8763	14.6106
Acyp2	186297	236057	227076	150034	164446	140906	165137	158118	105707	193722	215890	195240	137540	135533	110025	143542	165047	120470	P56375	17.5636	17.7199	17.5749	17.1311	17.3325	16.8783	17.5072	17.8488	17.7928	17.1949	17.3273	17.1044	17.3333	17.2706	16.6897	17.0695	17.0483	16.7475	17.7163	17.2089	17.0979	17.6195	16.9551	17.114
Acyp1	42879.8	45977.9	50795.6	35377.4	43419.2	40502.1	41931.6	34733.9	29791.7	30390.4	39048	34809.2	23023.5	30948.7	14153.9	38301.4	27590.4	18326.6	P56376	14.8913	15.253	15.0872	15.2251	14.7519	14.1616	15.388	15.4887	15.6324	15.1105	15.406	15.3057	15.3558	15.0841	14.8626	14.4908	14.9176	13.7889	15.503	15.2741	15.1008	15.0772	14.3991	14.7129
Atp5mpl	880619	875276	807418	949354	893901	870948	797673	795570	858087	952376	1.03083e+06	995631	740849	809580	874847	681105	676857	620051	P56379	19.8612	19.9754	19.9253	19.3775	19.3685	19.242	19.7482	19.7394	19.623	19.8566	19.7698	19.7322	19.6054	19.6016	19.7108	19.4988	19.6268	19.7387	19.7035	19.7862	19.6393	19.9206	19.6214	19.3293
Nudt2	61404.5	64659.9	59650.2	49187.8	51507.7	49285	55557.2	55209.4	53673.3	66002.4	56094	55609.2	42866.1	42025.2	34038.4	38142.1	35159.3	30643.1	P56380	16.0102	15.7756	15.763	15.2191	15.1016	14.9033	15.9061	15.9806	15.8642	15.586	15.6525	15.5889	15.7617	15.7526	15.7119	15.3875	15.359	15.0549	15.917	15.6091	15.7421	15.8496	15.2671	15.0747
Atp5e	1.16151e+06	1.20516e+06	1.2268e+06	830426	713619	619163	748237	728804	804252	1.25028e+06	1.20161e+06	1.14261e+06	843796	922654	1.02404e+06	947629	946799	507062	P56382	20.2538	20.1965	20.1239	19.854	19.8527	18.9518	20.1476	20.2008	20.2265	19.6635	19.4448	19.24	19.5131	19.4752	19.6173	19.6865	19.8154	19.9658	20.1916	19.4494	19.5352	20.1914	19.8226	19.5528
Atp5g2	24070.7	16050.3	18090.3	17843.1	19263.1	30884.9	16439.5	27078.7	14020.9	24149.7	29147.4	19430.4	14670.7	14258.8	21360.1	11251.4	7088.23	4982.32	P56383	14.5597	14.8311	14.246	13.4578	12.7912	12.2826	14.555	13.9703	14.1429	14.1231	14.2336	14.9146	14.0049	14.7249	13.7753	13.8406	13.7996	14.3826	14.2227	14.4237	14.1683	14.5456	14.0076	12.8439
Dynlt3	80547.4	73623.1	57821.7	17952.1	18281.2	22607.8	14813.3	19871.5	19217.1	42150.5	73051.2	71904.1	20659.3	11653.2	14538.9	50834.4	55765.9	53745.2	P56387	15.3633	16.1566	16.1338	15.6335	15.7671	15.7138	16.2975	16.1679	15.8193	14.1319	14.1581	14.4645	13.8546	14.2784	14.2301	14.3345	13.5084	13.8276	16.0949	14.2515	14.121	15.8846	13.8902	15.7048
Cox6b1	7.61235e+06	7.07284e+06	7.14546e+06	1.04942e+07	8.98976e+06	9.43754e+06	9.97748e+06	8.9883e+06	8.01266e+06	7.11948e+06	7.01025e+06	7.90735e+06	9.61519e+06	9.97748e+06	9.58944e+06	5.13388e+06	5.77899e+06	5.22354e+06	P56391	22.7633	22.741	22.9148	22.2916	22.4624	22.3166	22.8599	22.7539	22.7686	23.3231	23.0999	23.17	23.2502	23.0996	22.9338	23.1969	23.2502	23.193	22.7941	23.1976	23.0946	22.8064	23.2134	22.3569
Cox7a1	3.62642e+06	4.23506e+06	3.60508e+06	3.39625e+06	3.74945e+06	3.97357e+06	3.91217e+06	4.06925e+06	5.0066e+06	5.07423e+06	6.30216e+06	4.58365e+06	3.03406e+06	3.243e+06	3.50472e+06	3.44501e+06	3.11907e+06	2.89595e+06	P56392	22.2748	22.5874	22.1281	21.7161	21.5727	21.4656	21.7901	22.014	21.7816	21.6955	21.8382	21.922	21.8995	21.9563	22.2554	21.5328	21.6289	21.7409	21.8619	21.8186	22.0371	22.3301	21.6342	21.5848
Cox7b	16675	6402.05	3784.9	0	2518.15	2478.76	0	0	697.446	2688.1	3436.02	2401.12	0	0	3038.37	1345.36	2791.08	1094.52	P56393	11.3924	11.7465	11.2295	10.3938	11.4466	10.0961	14.0254	12.6443	11.886	#NUM!	11.2981	11.2754	#NUM!	#NUM!	9.44594	#NUM!	#NUM!	11.5691	12.8519	#NUM!	#NUM!	11.4561	#NUM!	10.6455
Cox17	180936	180541	189449	127227	105981	126719	121535	144789	138584	206918	221472	183041	94764.8	91777	109156	90306	114259	83599.7	P56394	17.6587	17.7568	17.4818	16.4625	16.8019	16.3512	17.4651	17.462	17.5314	16.957	16.6934	16.9513	16.891	17.1436	17.0804	16.5321	16.4858	16.736	17.4862	16.8673	17.0383	17.6324	16.5846	16.5386
Cyb5a	103024	107032	113762	115955	113100	100036	119196	134151	152405	126426	133588	121234	89029.5	93941.5	96956	127134	111967	124915	P56395	16.9479	17.0274	16.8874	16.956	16.7727	16.9306	16.6526	16.7077	16.7957	16.8232	16.7872	16.6102	16.863	17.0335	17.2176	16.442	16.5195	16.565	16.7187	16.7402	17.038	16.9543	16.5088	16.8864
Usp5	109312	146105	150726	97207.4	116314	98757.3	127028	120213	90949.3	125567	160536	135550	106375	99259.5	73924.4	214342	181758	179096	P56399	16.9381	17.2925	17.0485	17.7096	17.4717	17.4504	16.7381	17.1567	17.2016	16.5688	16.8277	16.5916	16.9548	16.8752	16.4728	16.6988	16.5989	16.1738	17.0321	16.6627	16.7676	17.093	16.4905	17.5439
Atp5b	2.88992e+07	29181318	2.93678e+07	2.62058e+07	2.62841e+07	3.01555e+07	2.38082e+07	2.80771e+07	2.79817e+07	2.77153e+07	2.78144e+07	2.98135e+07	2.81438e+07	2.81555e+07	2.8081e+07	2.70347e+07	2.86278e+07	2.86588e+07	P56480	24.7242	24.7293	24.8295	24.6883	24.7709	24.7725	24.7845	24.7985	24.8077	24.6434	24.6477	24.8459	24.505	24.7429	24.738	24.7463	24.7469	24.7431	24.7969	24.7123	24.6619	24.761	24.7454	24.7439
Ucp3	150886	161332	165896	138092	118242	117664	127435	133927	150086	157831	173865	159594	130035	126358	137687	85736.9	82271.6	76303.6	P56501	17.268	17.4076	17.2841	16.3876	16.3281	16.2195	17.2031	17.2997	17.3399	17.0753	16.8514	16.8443	16.9594	17.0311	17.1954	16.9885	16.9472	17.071	17.2809	16.9237	17.062	17.3199	17.0022	16.3117
Cd38	29883.9	30296	29665.6	28219.3	32696.5	36743.4	25862.3	30497.2	32918.2	37562.4	32552.8	38095.9	28412.8	26637.4	19663	34744	33459.9	26077.8	P56528	15.197	14.9905	15.2173	15.0845	15.0301	14.6705	14.8671	14.8868	14.8565	14.7844	14.9968	15.1652	14.6586	14.8964	15.0066	14.7943	14.7012	14.2632	14.8701	14.9821	14.8538	15.1349	14.5862	14.9284
Ctbp2	11403.5	0	7884.74	0	0	0	0	0	0	31001.9	0	4174.79	0	0	0	18785	22124.9	25651.5	P56546	14.9201	#NUM!	12.0275	14.1973	14.4334	14.6468	13.4772	#NUM!	12.9448	#NUM!	#NUM!	#NUM!	#NUM!	#NUM!	#NUM!	#NUM!	#NUM!	#NUM!	#NUM!	#NUM!	#NUM!	#NUM!	#NUM!	14.4258
S100a1	103385	136658	137423	96402.2	103859	73295	126832	92042.8	55166.4	137403	126130	134209	75721.6	60630	63086.7	80923.6	77376.1	48857.8	P56565	17.0681	16.9446	17.0341	16.3043	16.2396	15.5763	16.6577	17.0602	17.0683	16.5568	16.6643	16.1614	16.9526	16.49	15.7515	16.2084	15.8877	15.945	16.9287	16.4608	16.398	17.0156	16.0137	16.0401
Wfs1	140444	124751	125685	106684	92525	94626.4	85375	80673	91932.5	125036	131274	124644	79011.3	71682.2	66712.9	101885	105576	97593.3	P56695	16.932	17.0022	16.9275	16.6366	16.6879	16.5745	17.0996	16.9287	16.9395	16.703	16.4976	16.53	16.3815	16.2998	16.4883	16.2698	16.1293	16.0257	16.9893	16.5768	16.3899	16.9539	16.1416	16.633
Pdcd5	38369.3	43675.9	43988	33505.3	40468.9	35807.8	41885.1	39705.9	34037	37058.2	51554.2	42009.7	33773.9	35489.5	23872.4	49736	55646.9	46284.6	P56812	15.1775	15.6538	15.3584	15.602	15.764	15.4982	15.2277	15.4146	15.4248	15.0321	15.3045	15.128	15.3541	15.2771	15.0548	15.0436	15.1151	14.5431	15.3557	15.1549	15.2287	15.3966	14.9006	15.6214
Fus	71443.6	65546.6	85373.9	43761.6	46159	47897.7	51797.1	59420.6	43070.7	72668.2	106955	75595.7	48904.1	42931.9	51865.9	122886	159065	171497	P56959	16.149	16.7066	16.206	16.907	17.2793	17.3878	16.1245	16.0002	16.3815	15.4174	15.4943	15.5477	15.6606	15.8587	15.3944	15.5777	15.3898	15.6625	16.1688	15.4865	15.6379	16.3539	15.5433	17.1913
Ncstn	26307.6	30891.2	28119.1	25547.5	25306.9	21944.6	23203.6	26789.6	36666.3	32932.3	40012.7	39213.2	25193.1	29805.5	34485.1	57212.2	60103.1	70171.5	P57716	15.0072	15.2882	15.2591	15.804	15.8752	16.0986	14.6832	14.9149	14.7793	14.6409	14.6272	14.4216	14.5021	14.7094	15.1622	14.6207	14.8633	15.0737	14.7925	14.5632	14.7912	15.1848	14.8526	15.9259
Pcbp4	3406.38	1998.13	444.326	0	0	0	0	0	0	3344.5	4772.52	4463.06	0	0	0	4159.44	3929.11	6694.09	P57724	11.7076	12.2205	12.1238	12.0222	11.94	12.7087	11.734	10.9644	8.79547	#NUM!	#NUM!	#NUM!	#NUM!	#NUM!	#NUM!	#NUM!	#NUM!	#NUM!	10.498	#NUM!	#NUM!	12.0173	#NUM!	12.2236
Atp6v1d	15491.2	11562.7	7081.78	0	0	0	0	0	0	20284	36434.7	0	0	0	0	48367.8	52453.2	57415.1	P57746	14.3081	15.153	#NUM!	15.5618	15.6787	15.8091	13.9192	13.4972	12.7899	#NUM!	#NUM!	#NUM!	#NUM!	#NUM!	#NUM!	#NUM!	#NUM!	#NUM!	13.4021	#NUM!	#NUM!	#NUM!	#NUM!	15.6832
Erp29	60051.7	54993.1	56737.5	54440.7	51566.7	55243	48096.4	50582.2	53229.5	61027.6	58752.1	66164.6	59282.4	59991.4	55513.6	197645	182439	221670	P57759	15.8972	15.8424	16.0138	17.5926	17.4771	17.7581	15.8739	15.747	15.792	15.7324	15.6542	15.7535	15.5536	15.6263	15.6999	15.8553	15.8725	15.7606	15.8043	15.7134	15.6266	15.9178	15.8294	17.6092
Eef1d	239146	248299	253664	262326	242964	251325	272347	260491	257971	273962	253648	276446	215841	215010	199074	409757	352998	353106	P57776	18.0636	17.9525	18.0766	18.6444	18.4293	18.4297	17.8675	17.9217	17.9526	18.001	17.8904	17.9392	18.0551	17.9909	17.9769	17.7196	17.714	17.6029	17.9139	17.9435	18.0076	18.0309	17.6789	18.5012
Actn4	296748	299801	311276	396543	382167	375622	409350	375892	416974	384627	344928	346154	407029	432191	399913	838425	825015	1.0145e+06	P57780	18.5531	18.3959	18.4011	19.6773	19.6541	19.9523	18.1789	18.1936	18.2478	18.5971	18.5438	18.5189	18.643	18.52	18.6696	18.6348	18.7213	18.6093	18.2068	18.5533	18.6108	18.45	18.6551	19.7612
Snrpa1	32440.8	34909.4	41361.2	20761	21266.7	20812.1	19729.7	23342.7	23453.6	39367.9	34502.4	39819.5	25581.3	21005.4	26435.9	70526.9	73542.7	90883.9	P57784	15.2647	15.0744	15.2812	16.1059	16.1663	16.4717	14.9855	15.0913	15.336	14.3416	14.3763	14.3451	14.2681	14.5107	14.5175	14.6428	14.3585	14.6902	15.1376	14.3543	14.4321	15.2068	14.5638	16.248
Tm9sf2	45623.1	42444.1	48326.1	35286.8	34238.4	32374.1	34001.8	30197.6	27022.7	44742.7	48214.9	52694.2	38203.6	39502.4	44319.4	61770.9	69590.1	67475.6	P58021	15.4494	15.5572	15.6854	15.9146	16.0866	16.0421	15.4775	15.3733	15.5605	15.1068	15.0633	14.9826	15.0533	14.8821	14.7219	15.2214	15.2697	15.4356	15.4704	15.0509	14.8858	15.564	15.3089	16.0144
Idi1	0	0	8809.62	0	0	0	0	0	0	6968.49	9724.81	0	0	0	0	6410.54	6219.76	8336.91	P58044	12.7666	13.2475	#NUM!	12.6462	12.6026	13.0253	#NUM!	#NUM!	13.1049	#NUM!	#NUM!	#NUM!	#NUM!	#NUM!	#NUM!	#NUM!	#NUM!	#NUM!	#NUM!	#NUM!	#NUM!	#NUM!	#NUM!	12.7581
Mrps21	55408.2	46479.8	45460	38893.4	36528.4	37343.8	36625.3	46434.4	48320.9	53210.6	54619.2	50358.9	33268.9	40866.8	38393	32136.2	27661.8	26531.7	P58059	15.6994	15.7371	15.62	14.9719	14.7556	14.6954	15.7578	15.5043	15.4723	15.2472	15.1567	15.1886	15.1606	15.5029	15.5604	15.0219	15.3186	15.2286	15.5781	15.1975	15.4079	15.6855	15.1897	14.8076
Mrps6	50834.2	46783.4	45663.2	28369.5	24316.8	23180.8	30635	26471	22160.3	53400.7	40660.1	53224.3	30071	24996.2	32249.1	24392.4	27117.9	24886.2	P58064	15.7046	15.3113	15.6998	14.5741	14.727	14.6031	15.6335	15.5137	15.4787	14.7921	14.5697	14.5006	14.9029	14.6921	14.4357	14.8761	14.6094	14.977	15.542	14.6208	14.6769	15.5719	14.8208	14.6347
Eef2	341505	380614	419125	364335	379113	341528	428736	378928	301173	356112	381352	392049	378583	411084	264931	896891	906333	1.00651e+06	P58252	18.442	18.5408	18.5807	19.7746	19.7897	19.9409	18.3815	18.538	18.677	18.4749	18.5323	18.3816	18.7097	18.5316	18.2002	18.5303	18.6491	18.0153	18.5322	18.4629	18.4805	18.5211	18.3982	19.8351
Opa1	301048	298658	293662	309292	306898	299681	304216	318902	340412	309652	310053	311692	237906	224791	267615	129045	139212	118946	P58281	18.2403	18.2422	18.2498	16.9775	17.0869	16.86	18.1996	18.1881	18.1638	18.2386	18.2274	18.1931	18.2147	18.2828	18.3769	17.86	17.7782	18.0298	18.1839	18.2197	18.2915	18.2441	17.8894	16.9748
Ptpa	144933	182314	197306	41604.3	47251.7	34972.1	52224.1	41411.8	39733.2	164780	142127	252883	42386.7	41691	31585.8	317629	207029	185790	P58389	17.3302	17.1168	17.9481	18.277	17.6595	17.5033	17.145	17.4761	17.5901	15.3444	15.5281	15.0939	15.6724	15.3378	15.2781	15.3713	15.3474	14.947	17.4037	15.3221	15.4294	17.465	15.2219	17.8133
Tlr7	34579.7	15526.3	27585.2	0	0	0	0	0	0	36158	49777.4	27558.6	0	0	0	12201.9	11952.4	20777.8	P58681	15.142	15.6032	14.7502	13.5748	13.545	14.3428	15.0776	13.9224	14.7516	#NUM!	#NUM!	#NUM!	#NUM!	#NUM!	#NUM!	#NUM!	#NUM!	#NUM!	14.5839	#NUM!	#NUM!	15.1651	#NUM!	13.8209
Tpm1	1.32049e+07	1.07878e+07	1.15822e+07	1.34582e+07	1.35544e+07	1.30198e+07	1.36676e+07	1.35484e+07	1.11892e+07	1.1846e+07	1.00676e+07	1.18971e+07	1.36498e+07	1.56654e+07	1.35544e+07	7.59215e+06	8.62218e+06	7.30633e+06	P58771	23.4979	23.2632	23.5041	22.8561	23.0396	22.8007	23.6546	23.3629	23.4654	23.682	23.6923	23.6342	23.7043	23.6916	23.4156	23.7024	23.9011	23.6923	23.4943	23.6695	23.6038	23.4217	23.7652	22.8988
Tpm2	64512.9	52071.3	64258.3	52055.2	52700.5	47640.2	48217.8	38867.7	41444.5	67318.8	60125.7	48756.9	40102	41479.9	41984.6	88246	90126.6	103914	P58774	16.0387	15.8757	15.5733	16.4292	16.4597	16.665	15.9773	15.6682	15.9716	15.6678	15.6855	15.5399	15.5573	15.2463	15.3389	15.2914	15.3401	15.3576	15.8724	15.6311	15.3808	15.8292	15.3297	16.518
Tnks1bp1	10375.6	13581.9	13969.1	14341	13843.8	7078.33	14564.2	11099.3	14329.5	15823.5	13390.4	16008.3	10695.1	12348.8	12089.9	21322	19445.7	26818.7	P58871	13.9498	13.7089	13.9665	14.3801	14.2472	14.711	13.3409	13.7294	13.77	13.8079	13.757	12.7892	13.8301	13.4382	13.8067	13.3847	13.5921	13.5615	13.6134	13.4513	13.6917	13.8751	13.5128	14.4461
Bcl2l13	277828	274011	272802	123731	126265	125472	108756	122301	116928	228947	244165	247762	100557	100356	105478	134198	143045	116235	P59017	17.8047	17.8975	17.9186	17.034	17.1261	16.8267	18.0838	18.0639	18.0575	16.9168	16.9461	16.937	16.7307	16.9001	16.8353	16.6177	16.6148	16.6866	18.0684	16.9333	16.822	17.8736	16.6397	16.9956
Dnajc30	52944.6	61831.6	66514.6	46846.5	28640.5	31550.4	32365.1	30234.8	29451.3	49548	45358.1	61779.6	27095.9	33617.1	38759.7	30592.9	23655.7	18103.4	P59041	15.5965	15.4691	15.9148	14.9009	14.5299	14.144	15.6922	15.9161	16.0214	15.5157	14.8058	14.9454	14.9822	14.8839	14.846	14.7258	15.0369	15.2423	15.8765	15.0889	14.904	15.6602	15.0017	14.5249
Fitm2	49677.8	54067.3	52499.9	46782	42365.2	46114.9	36009	45532.5	52069.2	55251	44050.1	53875.1	27182.1	27142.2	34801.6	21890	24885.6	23466.4	P59266	15.7537	15.4269	15.7173	14.418	14.603	14.5183	15.6003	15.7225	15.68	15.5137	15.3706	15.4929	15.1361	15.4746	15.6681	14.7304	14.7282	15.0869	15.6676	15.4591	15.4263	15.6326	14.8485	14.5131
Eif5	43623.1	50489.4	55801.2	21973.5	21845.6	22967.5	23049.9	21608.8	23631	51840.2	66422.7	54116.6	25867.8	29331.6	20651.6	89531.1	73029.7	86158.7	P59325	15.6618	16.0194	15.7238	16.4501	16.1562	16.3947	15.4128	15.6237	15.768	14.4235	14.4151	14.4873	14.4925	14.3993	14.5284	14.6589	14.8402	14.334	15.6015	14.4419	14.4734	15.8017	14.611	16.3337
Lman2l	4904.45	13003.4	12694.7	0	0	0	0	0	0	16646.6	18461.8	14710.3	0	0	0	4146.71	10780.4	9223.84	P59481	14.0229	14.1723	13.8445	12.0178	13.3961	13.1712	12.2599	13.6666	13.6319	#NUM!	#NUM!	#NUM!	#NUM!	#NUM!	#NUM!	#NUM!	#NUM!	#NUM!	13.1861	#NUM!	#NUM!	14.0132	#NUM!	12.8617
Anks1	0	2656.67	6952.59	4348.49	7198.2	3194.6	6386.48	6562.07	6528.79	4572.8	7301.15	8325.93	0	0	0	4799.94	4402.42	4394.52	P59672	12.1589	12.8339	13.0234	12.2288	12.1041	12.1015	#NUM!	11.3754	12.7633	12.0863	12.8134	11.6414	12.6408	12.6799	12.6726	#NUM!	#NUM!	#NUM!	#NUM!	12.1804	12.6644	12.6721	#NUM!	12.1448
Arpc4	173077	190229	181964	157527	170517	151878	190249	162876	150785	232328	242245	212142	206066	207281	197579	618339	602023	817886	P59999	17.8258	17.8861	17.6947	19.238	19.1995	19.6415	17.4011	17.5374	17.4733	17.2652	17.3796	17.2126	17.5375	17.3134	17.2021	17.6527	17.6612	17.5921	17.4706	17.2858	17.351	17.8022	17.6353	19.3597
Ruvbl1	42505.5	45635.9	48446.2	13225.6	16064.6	13673.1	16097.4	14485.9	16108.4	47379.6	58809.4	53498.7	18165.3	19385.6	18118.1	95201.9	87846.8	107987	P60122	15.532	15.8438	15.7072	16.5387	16.4227	16.7205	15.3754	15.4779	15.5641	13.6911	13.9716	13.7391	13.9745	13.8224	13.9755	14.1489	14.2427	14.1451	15.4724	13.8006	13.9241	15.6943	14.1789	16.5606
Eif3e	60591.9	59103.6	65089.7	48201.9	44098.5	44439.8	42359.3	52012.1	55370.7	56711.3	59872.1	68072.2	50698.3	58307.8	57281.4	103901	108868	108129	P60229	15.7913	15.8696	16.0548	16.6648	16.7322	16.7224	15.8868	15.851	15.9901	15.5568	15.4284	15.4396	15.3704	15.6666	15.7568	15.6296	15.8314	15.8058	15.9093	15.4749	15.5979	15.9052	15.7556	16.7065
Espl1	71275.1	49053.9	59368.7	50724	47011.8	51167.1	59836.4	42431.7	0	47998.2	38754.6	55554.8	55749.5	54936.9	48748.2	37221	38493.7	33608.7	P60330	15.5507	15.2421	15.7616	15.1838	15.2323	15.0365	16.1211	15.5821	15.8574	15.6304	15.5207	15.6429	15.8687	15.3729	#NUM!	15.7667	15.7455	15.5731	15.8535	15.598	#NUM!	15.5181	15.6951	15.1509
Pcbp1	223384	240412	244567	200492	202672	172033	220071	155645	144033	212478	211487	233668	228233	250087	179167	541596	514920	467977	P60335	17.697	17.6902	17.8341	19.0469	18.974	18.8361	17.7692	17.8752	17.8999	17.6132	17.6288	17.3923	17.7476	17.2479	17.136	17.8001	17.9321	17.4509	17.8481	17.5448	17.3772	17.7404	17.7277	18.9523
Gabarapl2	3490.75	4292.83	4527.86	3634.74	5158.83	7004.09	5447.53	5244.84	6771.09	6280.27	6742.27	6140.74	8494.42	7710.89	7181.36	16207.2	16488.1	19053.1	P60521	12.6166	12.719	12.5842	13.9843	14.0091	14.2177	11.7693	12.0677	12.1446	11.8276	12.3328	12.774	12.4114	12.3567	12.7252	13.0523	12.9127	12.81	11.9939	12.3115	12.4977	12.6399	12.925	14.0704
Romo1	197949	205935	214852	213948	226198	210197	165498	241451	264574	233007	230929	221929	176268	159520	212020	109983	83700.2	105010	P60603	17.83	17.8171	17.7597	16.7469	16.3529	16.6802	17.5948	17.6518	17.713	17.7069	17.7872	17.6814	17.3365	17.8814	18.0133	17.4274	17.2834	17.6938	17.6532	17.7252	17.7437	17.8023	17.4682	16.5933
Nploc4	18905.5	21780.7	27297.7	18646.7	16741.8	18840.1	20545.4	17334.2	15003.8	19924.3	20167.3	19833.6	16437.7	17330.2	11493	27143.5	27139.1	25251.9	P60670	14.2822	14.2997	14.2757	14.7283	14.7281	14.6241	14.2065	14.4108	14.7365	14.1866	14.0312	14.2015	14.3265	14.0813	13.873	14.0047	14.081	13.4885	14.4513	14.1398	14.0936	14.2859	13.8581	14.6935
Actb	8.80784e+06	9.16126e+06	8.76564e+06	8.95029e+07	8.95029e+07	8.95029e+07	8.95029e+07	8.95029e+07	8.95029e+07	8.6841e+06	7.91799e+06	8.11003e+06	8.95029e+07	8.95029e+07	8.95029e+07	3.56771e+07	2.29482e+07	2.70557e+07	P60710	23.0499	22.9167	22.9513	25.0885	24.4519	24.6894	23.0704	23.1271	23.0634	26.4154	26.4154	26.4154	26.4154	26.4154	26.4154	26.4154	26.4154	26.4154	23.087	26.4154	26.4154	22.9726	26.4154	24.7433
Cdc42	91712.3	108328	103718	118266	111962	107624	116472	115159	98665.3	99196.3	92511.5	111717	136268	127642	120263	175071	179453	158094	P60766	16.598	16.4973	16.7695	17.4176	17.4532	17.2704	16.4848	16.725	16.6623	16.8517	16.7727	16.7156	16.8296	16.8133	16.5903	17.0561	16.9617	16.8758	16.6241	16.78	16.7444	16.6216	16.9646	17.3804
Cirbp	15178.1	15831.8	13557.2	0	0	0	0	0	0	17510.1	10821.9	12005.8	0	0	0	6548.24	10938.7	12964.7	P60824	14.0959	13.4017	13.5514	12.6769	13.4172	13.6623	13.8897	13.9505	13.7268	#NUM!	#NUM!	#NUM!	#NUM!	#NUM!	#NUM!	#NUM!	#NUM!	#NUM!	13.8557	#NUM!	#NUM!	13.683	#NUM!	13.2521
Ensa	70379.3	81960.9	87034.2	32487.1	35976.3	19744.5	38985.6	29617.2	40604	39490.3	61062.1	31377.3	18778.2	22833.1	11585.6	90847.1	83221.6	52220.5	P60840	15.2692	15.898	14.9374	16.4712	16.3447	15.6723	16.1029	16.3226	16.4093	14.9876	15.1348	14.2692	15.2507	14.8541	15.3093	14.1968	14.4788	13.5	16.2783	14.7972	15.138	15.3682	14.0585	16.1627
Eif4a1	324073	347463	363227	324970	346059	317770	377525	357916	312023	328594	356239	326307	393300	458721	309249	1.25891e+06	1.15032e+06	1.41223e+06	P60843	18.3259	18.4425	18.3159	20.2637	20.1336	20.4295	18.306	18.4065	18.4705	18.3099	18.4007	18.2776	18.5262	18.4493	18.2513	18.5853	18.8073	18.2384	18.3943	18.3294	18.4089	18.3614	18.5436	20.2756
Rps20	158288	127965	156393	164050	164078	151554	155297	168941	176072	170476	157968	169134	106565	126141	124080	217987	246635	300138	P60867	17.3792	17.2693	17.3678	17.7339	17.912	18.1953	17.2722	16.9654	17.2548	17.3238	17.324	17.2095	17.2447	17.3662	17.4258	16.7014	16.9447	16.9209	17.1641	17.2858	17.3455	17.3388	16.8557	17.9471
Dnajc5	10184.6	9727.56	9797.4	10570.1	12789.3	13181.9	11452.3	11480.6	12989.8	9577.24	10346.1	9143.87	9561.24	13250.1	12715.7	2865.58	5939.84	4633.67	P60904	13.2254	13.3368	13.1586	11.4846	12.5362	12.1779	13.3141	13.2479	13.2582	13.3677	13.6426	13.6863	13.4834	13.4869	13.6651	13.223	13.6937	13.6343	13.2734	13.5655	13.5451	13.2403	13.517	12.0663
Pln	5.43632e+06	4.69815e+06	1.69303e+06	6.54909e+06	2.81523e+06	3.18402e+06	3.43365e+06	2.40167e+06	3.43965e+06	7.26755e+06	5.71391e+06	5.45805e+06	2.34775e+06	2.47772e+06	2.1796e+06	4.57605e+06	5.39899e+06	2.68496e+06	P61014	22.793	22.446	22.38	22.1257	22.3643	21.3565	22.3742	22.1637	20.6912	22.6429	21.4248	21.6024	21.7113	21.1956	21.7138	21.1629	21.2406	21.0556	21.743	21.89	21.5403	22.5397	21.153	21.9488
Rab5b	22344.4	25027.7	16622.9	17588.8	17823.1	15908.2	18680.9	22848.4	12348.7	14231.9	23034.7	19455.4	13296.3	17479.6	15467.9	12673.9	10409.4	10602.1	P61021	13.7968	14.4915	14.2479	13.6296	13.3456	13.3721	14.4476	14.6112	14.0209	14.1024	14.1215	13.9575	14.1893	14.4798	13.5921	13.6987	14.0934	13.917	14.3599	14.0604	14.087	14.1787	13.903	13.4491
Chp1	45326.4	41120.2	46010.7	38818.6	28962.2	26855.5	29271.9	36548.9	35549.8	46112.7	49154.7	45293.2	36730.1	20324.2	33617.4	39585.5	38973.1	37424.8	P61022	15.4929	15.585	15.467	15.2727	15.2502	15.1917	15.4681	15.3276	15.4897	15.2445	14.8219	14.7129	14.8372	15.1575	15.1176	15.1647	14.3109	15.0369	15.4284	14.9264	15.0374	15.515	14.8375	15.2382
Rab10	211633	212981	229460	226496	199932	201617	207281	222687	210135	275515	256396	242142	162982	170341	187853	185994	186188	173278	P61027	18.0718	17.968	17.8855	17.5049	17.5064	17.4027	17.6912	17.7004	17.8079	17.7891	17.6091	17.6213	17.6612	17.7647	17.681	17.3144	17.3781	17.5192	17.7332	17.6732	17.7023	17.9751	17.4039	17.4713
Rab8b	4286.49	3004.52	5627.41	4928.75	5318.31	3570.62	4458.23	1793.56	4562.95	6461.61	5113.95	6051.49	6803.94	6730.84	5759.7	17759.9	17591.3	21446.3	P61028	12.6577	12.3202	12.5631	14.1163	14.1026	14.3884	12.0656	11.5529	12.4583	12.267	12.3768	11.802	12.1223	10.8086	12.1558	12.7322	12.7166	12.4918	12.0256	12.1486	11.6955	12.5137	12.6468	14.2025
Ube2d3	178112	218815	210532	43494.2	54746.9	46475.6	57391.8	57849.7	53852.9	209942	203662	193885	45248.5	46874	31479.1	214918	239859	245817	P61079	17.6796	17.6358	17.5648	17.7134	17.8718	17.9072	17.4424	17.7393	17.6837	15.4085	15.7405	15.5042	15.8086	15.82	15.7167	15.4656	15.5165	14.9421	17.6218	15.5511	15.7818	17.6268	15.3081	17.8308
Ube2m	51334.4	69661.3	70307.6	53661.2	66052.7	62433.9	69876.6	59250.8	43655.7	58550.9	59587.6	61909.3	56882.3	59398.9	45020.8	77344.8	73712.3	74390	P61082	15.8374	15.8627	15.9179	16.239	16.1696	16.1828	15.6476	16.0881	16.1014	15.7116	16.0113	15.93	16.0925	15.8545	15.4139	15.7957	15.8581	15.4583	15.9457	15.8843	15.787	15.8727	15.704	16.1972
Ube2k	41922.9	55051.1	54857.8	36020.5	45833.4	35399.6	46429.3	37985.9	22005.8	48819.7	48675.5	45810.3	35326.3	34062.4	22268.7	71052.6	71656	70250.2	P61087	15.5752	15.5709	15.4834	16.1166	16.1288	16.1002	15.3555	15.7485	15.7434	15.1365	15.4841	15.1114	15.5027	15.2132	14.4256	15.1085	15.0559	14.4427	15.6158	15.244	15.0472	15.5432	14.869	16.1152
Ube2n	161304	202269	202733	175165	219463	202153	220714	168494	168700	153913	188632	182443	170510	162302	102569	221060	220915	215572	P61089	17.2318	17.5252	17.4771	17.7541	17.7531	17.7178	17.2994	17.6259	17.6292	17.4184	17.7436	17.6251	17.7518	17.3623	17.3641	17.3795	17.3083	16.6462	17.5182	17.5957	17.4928	17.4114	17.1114	17.7417
Fgf1	75288.3	90523.8	93254.2	65140.4	71033.5	78670.4	76557.5	61072	51051.8	66788	65284.6	81400.1	79714.6	59918.9	44098.5	72672.5	63731.6	51025.9	P61148	16.0273	15.9945	16.3127	16.1491	15.9597	15.6389	16.2001	16.466	16.5089	15.9913	16.1162	16.2635	16.2243	15.8982	15.6397	16.2826	15.8707	15.4284	16.3917	16.1237	15.9207	16.1115	15.8606	15.9159
Actr2	128232	142222	142081	106311	118469	111349	129381	112857	107420	175206	159966	159122	146883	164636	152790	405572	397022	459692	P61161	17.4187	17.2874	17.2798	18.6296	18.5989	18.8103	16.9684	17.1178	17.1164	16.6979	16.8542	16.7647	16.9813	16.7841	16.7129	17.1643	17.3289	17.2212	17.0675	16.7723	16.8261	17.3286	17.2381	18.6796
Actr1a	33751.1	41830.2	42348.2	41762	30691.4	29744.4	33485.4	37022.5	28402.5	49959.5	38018.4	46701.5	36812.3	42554.9	40967.2	39829.4	35586.5	38261.9	P61164	15.6085	15.2144	15.5112	15.2815	15.119	15.2236	15.0426	15.3523	15.37	15.3499	14.9055	14.8603	15.0312	15.1761	14.7937	15.1679	15.377	15.3222	15.255	15.0386	15.0004	15.4447	15.289	15.2081
Cops2	62400.8	74026	78823.3	37448.2	34962.7	34884.8	37503.4	37861.7	34351.6	70181.5	69493.5	71008.1	34769.1	39595.9	30295.5	88745.9	81477.1	70882.6	P61202	16.0988	16.0846	16.1157	16.4374	16.3141	16.1131	15.9293	16.1757	16.2663	15.1926	15.0935	15.0903	15.1947	15.2085	15.0681	15.0855	15.2731	14.8868	16.1238	15.1255	15.1571	16.0997	15.0818	16.2882
Arf3	228186	236776	252346	237429	264110	247660	270714	227856	205804	265727	297548	249126	267761	256671	256952	439091	401711	420432	P61205	18.0196	18.1828	17.9265	18.7442	18.6158	18.6815	17.7998	17.8532	17.945	17.8571	18.0108	17.918	18.0464	17.7978	17.6509	18.0306	17.9696	17.9711	17.866	17.9286	17.8317	18.043	17.9904	18.6805
Arl1	31259.7	32767.4	32437.1	85812.3	74205.7	75347.2	82276.6	92346.2	81991	39412.3	45492	38139.2	59756	63601.2	76279.3	54680	48692.3	63463.2	P61211	15.2664	15.4733	15.219	15.7387	15.5714	15.9536	14.932	15	14.9854	16.3889	16.1792	16.2013	16.3282	16.4948	16.3232	15.8668	15.9568	16.219	14.9725	16.2565	16.382	15.3196	16.0142	15.7546
Abce1	43760.3	49821.3	58253.4	39646.4	43883.9	38683.3	42887.7	44605.3	40760.5	57307.8	56465.4	58937.9	39006.8	37297.9	32648.1	71439.9	75820.6	73664.7	P61222	15.8064	15.7851	15.8469	16.1244	16.2103	16.1687	15.4173	15.6045	15.8301	15.2749	15.4214	15.2394	15.3883	15.4449	15.3149	15.2514	15.1868	14.9947	15.6173	15.3119	15.3827	15.8128	15.1443	16.1678
Rap2b	4398.11	4032.25	6175.03	4270.1	4731.7	5965.66	8906.05	2845.44	5065.65	7074.15	7424.48	8263.2	3691.79	4498.43	1699.11	9705.94	11319.1	14322.8	P61226	12.7883	12.8581	13.0125	13.2447	13.4665	13.806	12.1027	11.9774	12.5922	12.0601	12.2081	12.5425	13.1206	11.4744	12.3065	11.8501	12.1352	10.7306	12.2241	12.2702	12.3005	12.8863	11.572	13.5057
Rpl26	176748	167116	181221	203392	200813	181323	170713	202608	235640	198864	179416	203001	167648	187076	169049	312568	316681	346931	P61255	17.6014	17.453	17.6311	18.2538	18.2727	18.4043	17.4313	17.3505	17.4674	17.6339	17.6155	17.4682	17.3812	17.6283	17.8462	17.3551	17.5133	17.3671	17.4164	17.5725	17.6186	17.5618	17.4118	18.3103
Psme3	6204.38	5683.08	6451.83	5518.97	5605.49	5467.31	5558.48	8153.39	7755.96	5550.1	8550.8	10261.6	7241.66	5761.16	4979.6	14224	11117.4	13248.7	P61290	12.4383	13.0618	13.325	13.796	13.4405	13.6936	12.5991	12.4725	12.6555	12.4302	12.4526	12.4166	12.4405	12.9932	12.9211	12.8221	12.4921	12.2818	12.5757	12.4331	12.7849	12.9417	12.532	13.6434
Magoh	6448.67	9586.49	9824.12	16380.4	15467.9	4234.31	12658.7	15709.2	13549.7	7245.27	13280.8	8404.03	15974.6	6260.19	13805.2	32657.7	29685.3	35364	P61327	12.8228	13.6971	13.0369	14.9951	14.8575	15.11	12.6548	13.2268	13.2621	13.9997	13.917	12.0479	13.6278	13.9393	13.726	13.9635	12.612	13.7529	13.0479	13.3215	13.7644	13.1856	13.4428	14.9875
Rpl27	150194	146648	180200	150317	170873	156698	138268	151731	172930	177226	166281	166145	116302	134796	137184	297717	295949	391407	P61358	17.4352	17.3433	17.3421	18.1836	18.175	18.5783	17.1965	17.162	17.4592	17.1976	17.3826	17.2576	17.0771	17.2112	17.3998	16.8275	17.0404	17.0658	17.2726	17.2793	17.2294	17.3735	16.9779	18.3123
Rpl37a	51605.5	41921.3	43825.6	57557.9	45293.1	49604.3	50973.8	42872.8	42793.3	32689.5	31130.4	41443.4	50641.5	59291.5	49508.5	66860.3	68789.8	62566.2	P61514	14.9965	14.926	15.3389	16.0289	16.0699	15.9331	15.6552	15.3554	15.4195	15.8127	15.467	15.5982	15.6375	15.3878	15.3851	15.628	15.8555	15.5954	15.4767	15.626	15.4701	15.0871	15.693	16.0106
Naa20	16655.2	23803.8	24989.9	10315.8	22199.4	1423.12	13392.2	11841.3	19058.9	21051.2	15457.8	20403.3	12379	6417.4	11654.6	27281.7	29269.6	29476.7	P61600	14.3616	13.9161	14.3165	14.7356	14.8371	14.8473	14.0237	14.5389	14.6091	13.3326	14.4382	10.4748	13.7091	13.5315	14.2182	13.5956	12.6478	13.5086	14.3905	12.7485	13.8196	14.1981	13.2507	14.8067
Sec61a1	75395.4	67768.2	67426.6	0	0	0	0	0	0	79158.1	67707.6	52437.1	0	0	0	168117	178673	184705	P61620	16.2724	16.047	15.6783	17.3591	17.447	17.4949	16.2022	16.0483	16.041	#NUM!	#NUM!	#NUM!	#NUM!	#NUM!	#NUM!	#NUM!	#NUM!	#NUM!	16.0972	#NUM!	#NUM!	15.9993	#NUM!	17.4336
Arf4	15599.8	14990.1	14946.6	7367.29	21689.2	6132.09	17551	16316.3	17408.1	19589.2	26683.9	16349.3	12361.8	503.364	12883.7	68151.5	54276.5	60567.2	P61750	14.2578	14.7037	13.9969	16.0565	15.728	15.8862	13.9292	13.8717	13.8675	12.8469	14.4047	12.5822	14.0993	13.994	14.0875	13.5936	8.97546	13.6533	13.8895	13.2779	14.0603	14.3195	12.0741	15.8902
Vbp1	10934.3	14766.5	15397.2	15962.9	20376.1	17622.9	20081.4	16595.1	20814.3	9276.7	12124.1	11378.9	14170.3	15188.9	14802.5	14408.5	18242.9	17252.7	P61759	13.1794	13.5656	13.4741	13.8146	14.155	14.0745	13.4166	13.85	13.9104	13.9624	14.3146	14.1052	14.2936	14.0185	14.3453	13.7906	13.8907	13.8536	13.7257	14.1274	14.2191	13.4064	13.845	14.0147
Dad1	38664.3	37484.5	30930.6	39022.9	41076.3	45604.9	34707.8	35399.6	42913.8	44564.3	45599.3	44902.3	41764.2	43819.6	42315.2	107303	110385	113139	P61804	15.4436	15.4767	15.4545	16.7113	16.7522	16.7877	15.2387	15.194	14.9167	15.252	15.326	15.4769	15.083	15.1114	15.3892	15.35	15.4193	15.3689	15.1165	15.3517	15.1945	15.4583	15.3794	16.7504
Abat	31363.4	33181.7	27002.4	13805.8	16887.9	15948.9	16820.3	20078.7	23089.2	24020.1	27179.7	24860.9	11064.9	10476	17549.1	8799.07	10056.6	8873.94	P61922	14.552	14.7302	14.6016	13.1031	13.2959	13.1154	14.9368	15.0181	14.7208	13.753	14.0437	13.9612	14.0379	14.2934	14.4949	13.4337	13.3548	14.0991	14.8919	13.9193	14.2754	14.6279	13.6292	13.1715
Copz1	21077.4	12353.8	16564.7	41134.3	41382	32677.7	41319.2	37641.6	39265.6	19684	20381.8	21657.5	47439.4	51448.3	40401.5	45849.3	50666.4	57222.6	P61924	14.2647	14.315	14.4026	15.4846	15.6287	15.8043	14.3634	13.5927	14.0158	15.3281	15.3367	14.996	15.3345	15.2	15.261	15.5338	15.6508	15.3021	13.9906	15.2203	15.2652	14.3274	15.4956	15.6392
Gng11	0	37961.6	32336.2	0	0	0	0	0	0	47609.9	42252.4	35892.4	0	0	0	24526.4	27538.7	27584.2	P61953	15.539	15.3667	15.1314	14.5821	14.7492	14.7516	#NUM!	15.2123	14.9809	#NUM!	#NUM!	#NUM!	#NUM!	#NUM!	#NUM!	#NUM!	#NUM!	#NUM!	#NUM!	#NUM!	#NUM!	15.3457	#NUM!	14.6943
Sumo2	55160.4	59659	67695.5	48859.1	54030.1	56730.3	62528.8	44753.3	33923	50715.6	84913.5	64676.1	62748.4	53034.5	35748.4	92825.6	93385.2	93370	P61957	15.6301	16.3737	15.9809	16.5022	16.5109	16.5107	15.7513	15.8645	16.0468	15.5763	15.7215	15.7918	15.9322	15.4497	15.05	15.9373	15.6946	15.1256	15.8875	15.6965	15.4773	15.9949	15.5858	16.5079
Ufm1	17621.2	17745.5	21564.2	5163.3	4604.04	3950.24	7862.27	2929.91	1921.42	25615.1	23935.1	26004.2	6734.83	8453.74	4885.04	48552	63528.6	53948.8	P61961	14.6447	14.5468	14.6665	15.5672	15.9551	15.7193	14.105	14.1152	14.3964	12.3341	12.1687	11.9477	12.9407	11.5166	10.908	12.7174	13.0454	12.2542	14.2055	12.1502	11.7884	14.6193	12.6723	15.7472
Wdr5	0	0	1213.16	0	0	0	0	0	0	5818.86	7634.34	4267.11	0	0	0	9266.36	3296.39	2544.23	P61965	12.5065	12.8983	12.059	13.1778	11.6867	11.313	#NUM!	#NUM!	10.2445	#NUM!	#NUM!	#NUM!	#NUM!	#NUM!	#NUM!	#NUM!	#NUM!	#NUM!	#NUM!	#NUM!	#NUM!	12.488	#NUM!	12.0592
Ap1s1	23351.5	20964.3	26934.9	0	0	0	0	0	0	26649.9	25961.9	26879.9	0	0	0	33240.9	34643.2	35488.4	P61967	14.7018	14.6641	14.7142	15.0207	15.0803	15.1151	14.5112	14.3556	14.7172	#NUM!	#NUM!	#NUM!	#NUM!	#NUM!	#NUM!	#NUM!	#NUM!	#NUM!	14.528	#NUM!	#NUM!	14.6934	#NUM!	15.072
Nutf2	33152.7	43723.5	44726.4	36883.9	45560.2	32221.5	44504.7	40143.5	24643	31583.5	37765.7	36601.7	36605.8	28756.1	21454.9	48688.3	47166.2	38341.3	P61971	14.9469	15.2048	15.1596	15.5713	15.5255	15.2266	15.0168	15.4161	15.4488	15.1707	15.4755	14.9757	15.4417	15.2929	14.5889	15.1598	14.8116	14.389	15.2939	15.2073	15.1078	15.1038	14.7868	15.4411
Hnrnpk	347134	358709	379432	299586	330006	321844	329096	343235	305721	315711	341908	334432	302080	311536	281296	688790	704686	879130	P61979	18.2682	18.3833	18.3514	19.3937	19.4266	19.7457	18.4051	18.4525	18.5335	18.1926	18.3321	18.296	18.3281	18.3888	18.2219	18.2046	18.249	18.1017	18.4637	18.2736	18.3129	18.3343	18.1851	19.522
Ywhag	1.03713e+06	1.17982e+06	1.16536e+06	1.01703e+06	1.0717e+06	1.0973e+06	1.14423e+06	996036	838247	1.03394e+06	1.18503e+06	1.06911e+06	928769	971270	687314	1.75871e+06	1.69145e+06	1.72854e+06	P61982	19.9797	20.1765	20.028	20.7461	20.6898	20.7211	19.9842	20.1701	20.1523	19.9559	20.0315	20.0655	20.126	19.9258	19.677	19.825	19.8895	19.3906	20.1022	20.0176	19.9096	20.0614	19.7017	20.719
Rras2	48160.5	54118.9	49840	29967.1	31246.2	29992	33185.2	31656.3	36827.8	43139.6	44731.9	44745.7	35297.8	38068.5	35540	59647.5	53372.5	52651.9	P62071	15.3967	15.449	15.4495	15.8642	15.7038	15.6842	15.5556	15.7238	15.605	14.8711	14.9314	14.8723	15.0183	14.9502	15.1685	15.1073	15.2163	15.1172	15.6281	14.8916	15.0457	15.4317	15.1469	15.7507
Timm10	108575	85699.4	96481.1	120093	128321	112916	122075	140783	122183	108923	112617	107194	110455	101378	109852	54442.8	58059.1	42242.3	P62073	16.733	16.7811	16.7099	15.7325	15.8252	15.3664	16.7283	16.387	16.558	16.8738	16.9694	16.7849	16.8974	17.1031	16.8987	16.7531	16.6294	16.7452	16.5578	16.876	16.9664	16.7413	16.7092	15.6414
Timm13	565542	560946	585228	580109	491300	522923	456531	500939	529774	457143	531739	480908	477270	385369	417882	271852	278492	219054	P62075	18.8023	19.0204	18.8754	18.0525	18.0873	17.7409	19.1093	19.0975	19.1586	19.146	18.9062	18.9962	18.8004	18.9343	19.015	18.8644	18.5559	18.6727	19.1218	19.0161	18.9165	18.8993	18.6977	17.9602
Timm8b	119170	120096	130120	121652	123866	141668	125933	99399.4	59237.3	110029	108455	112277	99369.9	101214	91702.9	50187.2	58475.7	45196.8	P62077	16.7475	16.7267	16.7767	15.615	15.8355	15.4639	16.8627	16.8738	16.9895	16.8924	16.9184	17.1122	16.9423	16.6009	15.8542	16.6005	16.627	16.4847	16.9087	16.9743	16.4658	16.7503	16.5707	15.6382
Rps7	202754	185357	226576	211376	203723	204154	200001	240753	283205	251661	247863	249805	175846	208247	206247	377824	384390	429771	P62082	17.9411	17.9192	17.9304	18.5274	18.5522	18.7132	17.6294	17.4999	17.7896	17.6895	17.6363	17.6393	17.6096	17.8772	18.1115	17.4239	17.6679	17.654	17.6397	17.655	17.8661	17.9302	17.582	18.5976
Ppp1ca	76222.4	75217.1	89706.8	84905.1	81969	84838.5	89620.7	79862.9	79710.7	88758.8	78357.1	100215	74115.5	76868.7	67103.5	143145	145814	148207	P62137	16.4376	16.2578	16.6127	17.1271	17.1538	17.1773	16.2179	16.1988	16.4529	16.3736	16.3228	16.3724	16.4515	16.2852	16.2825	16.1775	16.2301	16.0341	16.2899	16.3563	16.3398	16.436	16.1472	17.1527
Ppp1cb	135204	147862	143919	147260	153952	137953	139609	143267	140458	120065	141957	128347	116112	94749.9	119897	81980.3	84556.6	82549.8	P62141	16.8735	17.1151	16.9697	16.323	16.3676	16.333	17.0448	17.1739	17.1349	17.168	17.2321	17.0738	17.091	17.1284	17.0998	16.8252	16.5318	16.8714	17.1179	17.158	17.1064	16.9861	16.7428	16.3412
Psmc1	60481.7	64534.2	69355.7	63466.7	69123.5	62267.5	63687.7	68227.5	65781	56460.4	62766.4	63506.6	65001.7	68039	58611.5	83956.2	90521.1	87404.8	P62192	15.785	15.9377	15.9546	16.3573	16.466	16.4154	15.8842	15.9778	16.0817	15.9537	16.0769	15.9262	15.9587	16.0581	16.0054	15.9882	16.0541	15.8389	15.9812	15.9856	16.0074	15.8924	15.9604	16.4129
Psmc5	226473	241683	240084	83066.6	87918.8	87924.2	92594.3	84096.9	79135.9	242205	239276	244046	76130.7	89209.1	80831.3	347028	341830	332995	P62196	17.8859	17.8683	17.8968	18.4047	18.3829	18.3451	17.789	17.8828	17.8732	16.342	16.4239	16.424	16.4986	16.3598	16.272	16.2162	16.4449	16.3026	17.8483	16.3966	16.3768	17.8837	16.3212	18.3776
Rps8	246888	239868	258992	269049	236116	248493	249299	235382	262134	251026	245941	270034	259126	263048	250286	488080	484907	606525	P62242	17.9375	17.908	18.0428	18.8968	18.8873	19.2102	17.9135	17.8719	17.9826	18.0375	17.8491	17.9228	17.9275	17.8446	17.9999	17.9833	18.005	17.9332	17.9226	17.9365	17.924	17.9627	17.9738	18.9981
Rps15a	77572.1	67479.2	72695.8	157812	147362	144513	144834	146528	144527	72755.2	75327.9	78183.9	142623	151751	119506	115694	124540	133971	P62245	16.1508	16.2009	16.2546	16.82	16.9262	17.0316	16.2432	16.0422	16.1496	17.2678	17.169	17.1408	17.144	17.1608	17.141	17.1218	17.2113	16.8667	16.145	17.1926	17.1486	16.2021	17.0666	16.9259
Ywhae	499177	602034	625003	723939	801768	746158	742169	682375	585648	507747	521027	494426	698713	684435	504334	705352	667241	718114	P62259	18.9538	18.991	18.9154	19.428	19.3478	19.4539	18.9292	19.1995	19.2535	19.4655	19.6128	19.5091	19.5014	19.3802	19.1597	19.4143	19.3846	18.944	19.1274	19.5292	19.3471	18.9534	19.2476	19.4099
Rps14	241640	259059	279774	427890	380445	377172	414373	397689	423760	297084	270954	297542	377107	384059	372735	559722	478729	631079	P62264	18.1805	18.0477	18.1827	19.0944	18.8688	19.2675	17.8825	17.9829	18.0939	18.7069	18.5373	18.5249	18.6606	18.6013	18.6929	18.5246	18.551	18.5078	17.9864	18.5897	18.6516	18.137	18.5278	19.0769
Rps23	67746.9	57798.7	71259	63699	80444.3	74911.5	72465.2	74289.6	80947.8	69935.1	62376.8	64484.5	62292.8	77897.2	60946.2	116601	126507	121405	P62267	16.0937	15.9287	15.9767	16.8312	16.9489	16.8895	16.0479	15.8187	16.1208	15.959	16.2957	16.1929	16.145	16.1809	16.3047	15.9268	16.2493	15.8952	15.9958	16.1492	16.2102	15.9997	16.0238	16.8899
Rps18	646071	598589	711329	620783	598364	615585	557453	598086	621929	698464	646622	757619	574327	655738	602103	1.57895e+06	1.64617e+06	1.98896e+06	P62270	19.4138	19.3026	19.5311	20.5905	20.6507	20.9236	19.3013	19.1912	19.4402	19.2437	19.1907	19.2316	19.0885	19.19	19.2464	19.1315	19.3228	19.1997	19.3109	19.222	19.175	19.4158	19.218	20.7216
Rps29	62247.1	63845.1	63376.6	61089.5	59504.1	52581	60731.4	60671.2	63748.5	62538.9	59329.6	67873.2	51014.2	41434.1	45609.4	103752	108046	111321	P62274	15.9325	15.8565	16.0506	16.6628	16.7213	16.7644	15.9257	15.9623	15.9517	15.8986	15.8607	15.6823	15.8902	15.8887	15.9601	15.6386	15.3385	15.477	15.9466	15.8139	15.913	15.9465	15.4847	16.7161
Rps11	99396.2	106802	112873	102828	106718	115868	100356	110148	119698	115921	117113	117800	96885.8	108931	100658	180299	196247	211717	P62281	16.8228	16.8375	16.846	17.46	17.5823	17.6918	16.6009	16.7046	16.7843	16.6499	16.7034	16.8221	16.6148	16.7491	16.869	16.564	16.7331	16.6191	16.6966	16.7251	16.7443	16.8354	16.6387	17.578
Rps13	425821	375125	429241	306919	323122	340333	330253	337538	370006	477669	476954	458714	284340	313488	307709	994428	1.00151e+06	1.16869e+06	P62301	18.8657	18.8635	18.8072	19.9235	19.9337	20.1565	18.6999	18.517	18.7114	18.2275	18.3017	18.3766	18.3332	18.3647	18.4972	18.1173	18.258	18.2312	18.6428	18.3019	18.3984	18.8455	18.2022	20.0046
Snrpe	110697	83189.7	109482	21353.2	21740	18960.9	17301.8	21528.1	29484.8	100870	131091	102961	17223.1	17879	20901.3	213187	170789	220698	P62305	16.6221	17.0002	16.6517	17.7018	17.3819	17.7517	16.7563	16.3441	16.7403	14.3822	14.4081	14.2107	14.0786	14.3939	14.8477	14.0721	14.126	14.3513	16.6136	14.3337	14.4401	16.758	14.1831	17.6118
Snrpf	253950	61899.6	32134.8	34268.4	36645.7	49005.6	33517.5	27186.8	30011.6	200422	126528	123503	33361.4	38774.5	39679.2	176320	349773	359255	P62307	17.6127	16.9491	16.9142	17.4278	18.4161	18.4546	17.9542	15.9176	14.9718	15.0646	15.1614	15.5807	15.0326	14.7306	14.8732	15.0259	15.2428	15.2761	16.2812	15.2689	14.8788	17.1587	15.1816	18.0995
Snrpg	81969.6	82064.9	69736.2	82401	58399.7	73833.3	64124	81534.1	31224.4	94274.1	100239	89623.4	68800.3	66276.4	71813	133147	141170	166442	P62309	16.5246	16.6131	16.4516	17.0227	17.1071	17.3447	16.3228	16.3245	16.0896	16.3304	15.8337	16.172	15.9686	16.3151	14.9304	16.0701	16.0162	16.132	16.2456	16.112	15.738	16.5298	16.0728	17.1581
Lsm3	77472.2	74852.3	63499.2	36367.7	38250.6	38956	40757.9	45750.7	41082.8	86807.6	86593.9	81862.3	37527.8	38622.4	38519.4	101579	113051	111036	P62311	16.4055	16.402	16.3209	16.6322	16.7866	16.7607	16.2414	16.1918	15.9545	15.1504	15.2232	15.2496	15.3148	15.4815	15.3262	15.1957	15.2371	15.2333	16.1292	15.2077	15.3742	16.3761	15.222	16.7265
Lsm6	9938.63	9273.04	10272	18144.8	15949.2	16027.4	16356.4	15160	15829.9	10231.4	7090.04	10405.1	19048.7	21895	16200.2	14396.8	14807.4	14693.5	P62313	13.3207	12.7916	13.345	13.8135	13.854	13.8429	13.2788	13.1788	13.3264	14.1473	13.9612	13.9683	13.9976	13.888	13.9504	14.2174	14.4183	13.9837	13.2614	14.0256	13.9453	13.1524	14.2065	13.8368
Snrpd1	8308.48	5490.67	8822.84	7286.1	7617.83	5526.37	8387.57	11658.4	7908.09	11449.5	13359.7	15099.3	4894.65	4578.18	7683.83	22620.7	20267.6	26721.8	P62315	13.483	13.7056	13.8822	14.4654	14.3069	14.7057	13.0204	12.4228	13.107	12.8309	12.8952	12.4321	13.034	13.5091	12.9491	12.257	12.1606	12.9076	12.8501	12.7194	13.1641	13.6903	12.4417	14.4927
Snrpd2	72962.1	68842.5	79167.5	57066.6	58342.9	61101.8	54536.5	51899.3	53171.5	70263.9	74585.7	78760.9	73473.1	69966.8	66847.9	141076	152439	155891	P62317	16.1005	16.1866	16.2652	17.1061	17.2179	17.2502	16.1549	16.071	16.2726	15.8004	15.8323	15.8989	15.7349	15.6634	15.6984	16.1649	16.0944	16.0286	16.1662	15.8439	15.6989	16.1841	16.096	17.1914
Snrpd3	58283.7	57170.1	63115	72688.2	56851.3	65841.7	68734.1	34816.3	53777.4	61694.6	57696.3	62566	67266.5	78116.2	69047.4	114635	119434	133378	P62320	15.9129	15.8162	15.9331	16.8067	16.8659	17.0252	15.8308	15.803	15.9457	16.1494	15.7949	16.0067	16.0687	15.0875	15.7147	16.0376	16.2533	16.0753	15.8598	15.9837	15.6236	15.8874	16.1221	16.8992
Arf6	23708	25700.3	29357.9	9542.96	12666.9	10426.3	12572.8	13518	12541.5	40643.8	32452.8	31180.2	9212.15	13904.1	12372.8	48626.9	54791.4	60328.3	P62331	15.3107	14.9861	14.9283	15.5695	15.7417	15.8805	14.5331	14.6495	14.8415	13.2202	13.6288	13.3479	13.618	13.7226	13.6144	13.1693	13.7632	13.5949	14.6747	13.399	13.6517	15.075	13.5091	15.7306
Psmc6	67518.5	77987.2	77918.3	80438	75192.4	78777.4	82390.8	82256	73073.9	72080.3	78819.6	79782.1	81686	82390.8	71033.5	106247	103536	101207	P62334	16.1373	16.2663	16.2838	16.6971	16.6598	16.627	16.043	16.2509	16.2497	16.2956	16.1983	16.2655	16.3302	16.3278	16.1571	16.3178	16.3302	16.1162	16.1812	16.2531	16.2717	16.2291	16.2547	16.6613
Selenot	20642.1	26548.2	27973.3	14646	13561.9	13281.6	12048	11429	15365.7	27496	26344.1	28098.1	11241.2	13100.8	14734.5	29748.8	26080.8	27787.2	P62342	14.7469	14.6852	14.7782	14.8605	14.6707	14.7621	14.3333	14.6963	14.7718	13.8382	13.7273	13.6971	13.5565	13.4804	13.9074	13.4565	13.6774	13.8469	14.6005	13.7542	13.6481	14.7368	13.6603	14.7645
Tsc22d1	11480.8	5289.25	5898.92	3032.54	6419.56	7234.02	8225.91	6334.31	5420.74	7847.69	7767.92	8135.3	8133.03	4062.94	6010.51	12151.3	12317.8	8786.18	P62500	12.9381	12.9233	12.99	13.5688	13.5885	13.101	13.4869	12.3688	12.5262	11.5663	12.6483	12.8206	13.006	12.629	12.4043	12.9896	11.9883	12.5533	12.794	12.3451	12.6797	12.9504	12.5104	13.4194
Dynlrb1	56453.2	54215.2	52553.9	51999.1	54327.7	50663.3	54181.1	50109.5	54881.6	42416.2	42292.5	44478.2	50184.3	54536.5	54396.2	43687.5	51461.4	39743.1	P62627	15.3723	15.3681	15.4408	15.4149	15.6512	15.2784	15.7848	15.7264	15.6815	15.6662	15.7294	15.6287	15.7255	15.6128	15.744	15.6149	15.7349	15.7312	15.7309	15.6748	15.6941	15.3938	15.6937	15.4482
Eef1a2	1.81691e+06	2.29257e+06	2.53878e+06	1.89622e+06	2.16093e+06	1.98408e+06	2.391e+06	2.01436e+06	1.77475e+06	1.92833e+06	1.96775e+06	2.00289e+06	1.96381e+06	1.90187e+06	1.42028e+06	3.48087e+06	3.19989e+06	3.12642e+06	P62631	20.8789	20.9081	20.9337	21.731	21.6096	21.5761	20.7931	21.1285	21.2757	20.8547	21.0432	20.92	21.1892	20.9419	20.7592	20.9052	20.859	20.4377	21.0658	20.9393	20.9634	20.9069	20.734	21.6389
Ypel5	0	0	0	0	0	0	0	0	0	87646.1	119534	0	0	0	0	43855.6	8641.11	11915	P62700	16.4194	16.8671	#NUM!	15.4205	13.077	13.5405	#NUM!	#NUM!	#NUM!	#NUM!	#NUM!	#NUM!	#NUM!	#NUM!	#NUM!	#NUM!	#NUM!	#NUM!	#NUM!	#NUM!	#NUM!	#NUM!	#NUM!	14.0127
Rps4x	408136	412031	430697	410188	393974	408006	390950	424299	468715	443378	453952	460685	341200	379136	369502	931374	985320	1.16113e+06	P62702	18.7582	18.7922	18.8134	19.829	19.9102	20.1471	18.6387	18.6524	18.7163	18.6459	18.5877	18.6382	18.5766	18.6947	18.8384	18.3803	18.5324	18.4952	18.6691	18.624	18.7032	18.7879	18.4693	19.9621
Rpl18a	139771	137545	159978	135607	137953	130471	131876	128480	149775	144810	142528	160385	130821	155642	123027	257946	291332	311123	P62717	17.1438	17.1209	17.2912	17.9767	18.1523	18.2471	17.0927	17.0695	17.2875	17.0491	17.0738	16.9934	17.0088	16.9712	17.1924	16.9972	17.2479	16.9086	17.1499	17.0388	17.0575	17.1853	17.0512	18.1254
Acta2	8.95029e+07	8.95029e+07	8.95029e+07	3.04511e+07	2.8081e+07	2.29851e+07	2.63762e+07	2.36568e+07	2.34728e+07	8.95029e+07	5.52134e+07	8.95029e+07	2.37856e+07	2.38082e+07	2.62841e+07	4.34967e+07	5.60769e+07	4.35167e+07	P62737	26.4154	25.7185	26.4154	25.3744	25.7409	25.3751	26.4154	26.4154	26.4154	24.86	24.7431	24.4542	24.6527	24.4958	24.4845	24.5036	24.505	24.6477	26.4154	24.6858	24.5443	26.1831	24.5521	25.4968
Ap2s1	25856	26850.1	20677.7	19674.4	55720	28393.6	18255.6	14468.2	23504.4	20242.7	14577.1	18293.6	12513.9	14582.9	15723.3	24692.6	25046.8	28832.6	P62743	14.3051	13.8314	14.1591	14.5918	14.6123	14.8154	14.6582	14.7126	14.3358	14.264	15.7659	14.7933	14.1561	13.8206	14.5206	13.6112	13.832	13.9406	14.5689	14.9411	14.1658	14.0985	13.7946	14.6732
Rhob	20263.8	23762.5	24037.9	17270.1	13633.8	16955.1	15976.6	21585.2	19360.7	21725.8	18596.6	21796.1	19679	16616.8	14445.8	13555.3	16290.1	11809.2	P62746	14.4071	14.1828	14.4118	13.7266	13.9917	13.5276	14.3066	14.5364	14.553	14.076	13.7349	14.0494	13.9637	14.3978	14.2408	14.2644	14.0204	13.8184	14.4653	13.9534	14.2008	14.3339	14.0344	13.7486
Hpcal1	90009.4	109536	103108	24813.1	23925.5	24852.1	26935.5	24006.4	29251.9	140620	138975	137728	35186.7	27207.3	35383.4	169760	192788	202024	P62748	17.1014	17.0845	17.0715	17.3731	17.5567	17.6242	16.4578	16.741	16.6538	14.5988	14.5463	14.6011	14.7172	14.5511	14.8362	15.1027	14.7317	15.1108	16.6175	14.5821	14.7015	17.0858	14.9817	17.518
Rpl23a	62033	63251.3	68927.1	110009	121781	112198	117839	134720	152764	81707.1	85364	79083.2	103553	117643	111126	117992	125954	144335	P62751	16.3182	16.3813	16.2711	16.8483	16.9425	17.1391	15.9207	15.9488	16.0728	16.7473	16.8939	16.7757	16.8465	17.0396	17.2209	16.66	16.8441	16.7618	15.9808	16.8056	17.0357	16.3235	16.7553	16.9766
Rps6	345845	321271	373731	340441	301250	319589	292999	310188	323159	344768	353754	373493	324772	325069	303942	774859	829146	1.03476e+06	P62754	18.3953	18.4324	18.5107	19.5636	19.6613	19.9809	18.3998	18.2934	18.5116	18.377	18.2006	18.2859	18.1605	18.2428	18.3019	18.3091	18.3104	18.2134	18.4016	18.2878	18.2351	18.4461	18.2776	19.7352
Mtpn	16336.1	16603.4	19272.4	37664.5	21600.6	17288.6	46919.3	34900.5	18856.5	31123	24327	25388.1	46901.4	24305.1	25726.2	61127.3	59355.9	73479.7	P62774	14.9257	14.5703	14.6319	15.8995	15.8571	16.1651	13.9958	14.0192	14.2343	15.2009	14.3988	14.0775	15.5179	15.091	14.2028	15.5173	14.569	14.6509	14.0831	14.5591	14.9372	14.7093	14.9124	15.9739
H4c8	4.87607e+06	4.89329e+06	5.12597e+06	4.21765e+06	4.45653e+06	4.11739e+06	5.06791e+06	5.04306e+06	5.61766e+06	6.97737e+06	6.88911e+06	5.97493e+06	6.08073e+06	6.33491e+06	6.31303e+06	1.01302e+07	1.12759e+07	1.44709e+07	P62806	22.7343	22.7159	22.5105	23.2722	23.4267	23.7867	22.2173	22.2224	22.2894	22.008	22.0875	21.9733	22.273	22.2659	22.4215	22.5358	22.5949	22.5899	22.243	22.0229	22.3201	22.6535	22.5735	23.4952
H4c14	4.87607e+06	4.89329e+06	5.12597e+06	4.21765e+06	4.45653e+06	4.11739e+06	5.06791e+06	5.04306e+06	5.61766e+06	6.97737e+06	6.88911e+06	5.97493e+06	6.08073e+06	6.33491e+06	6.31303e+06	1.01302e+07	1.12759e+07	1.44709e+07	P62806	22.7343	22.7159	22.5105	23.2722	23.4267	23.7867	22.2173	22.2224	22.2894	22.008	22.0875	21.9733	22.273	22.2659	22.4215	22.5358	22.5949	22.5899	22.243	22.0229	22.3201	22.6535	22.5735	23.4952
H4c3	4.87607e+06	4.89329e+06	5.12597e+06	4.21765e+06	4.45653e+06	4.11739e+06	5.06791e+06	5.04306e+06	5.61766e+06	6.97737e+06	6.88911e+06	5.97493e+06	6.08073e+06	6.33491e+06	6.31303e+06	1.01302e+07	1.12759e+07	1.44709e+07	P62806	22.7343	22.7159	22.5105	23.2722	23.4267	23.7867	22.2173	22.2224	22.2894	22.008	22.0875	21.9733	22.273	22.2659	22.4215	22.5358	22.5949	22.5899	22.243	22.0229	22.3201	22.6535	22.5735	23.4952
H4c4	4.87607e+06	4.89329e+06	5.12597e+06	4.21765e+06	4.45653e+06	4.11739e+06	5.06791e+06	5.04306e+06	5.61766e+06	6.97737e+06	6.88911e+06	5.97493e+06	6.08073e+06	6.33491e+06	6.31303e+06	1.01302e+07	1.12759e+07	1.44709e+07	P62806	22.7343	22.7159	22.5105	23.2722	23.4267	23.7867	22.2173	22.2224	22.2894	22.008	22.0875	21.9733	22.273	22.2659	22.4215	22.5358	22.5949	22.5899	22.243	22.0229	22.3201	22.6535	22.5735	23.4952
H4c6	4.87607e+06	4.89329e+06	5.12597e+06	4.21765e+06	4.45653e+06	4.11739e+06	5.06791e+06	5.04306e+06	5.61766e+06	6.97737e+06	6.88911e+06	5.97493e+06	6.08073e+06	6.33491e+06	6.31303e+06	1.01302e+07	1.12759e+07	1.44709e+07	P62806	22.7343	22.7159	22.5105	23.2722	23.4267	23.7867	22.2173	22.2224	22.2894	22.008	22.0875	21.9733	22.273	22.2659	22.4215	22.5358	22.5949	22.5899	22.243	22.0229	22.3201	22.6535	22.5735	23.4952
H4c9	4.87607e+06	4.89329e+06	5.12597e+06	4.21765e+06	4.45653e+06	4.11739e+06	5.06791e+06	5.04306e+06	5.61766e+06	6.97737e+06	6.88911e+06	5.97493e+06	6.08073e+06	6.33491e+06	6.31303e+06	1.01302e+07	1.12759e+07	1.44709e+07	P62806	22.7343	22.7159	22.5105	23.2722	23.4267	23.7867	22.2173	22.2224	22.2894	22.008	22.0875	21.9733	22.273	22.2659	22.4215	22.5358	22.5949	22.5899	22.243	22.0229	22.3201	22.6535	22.5735	23.4952
H4c11	4.87607e+06	4.89329e+06	5.12597e+06	4.21765e+06	4.45653e+06	4.11739e+06	5.06791e+06	5.04306e+06	5.61766e+06	6.97737e+06	6.88911e+06	5.97493e+06	6.08073e+06	6.33491e+06	6.31303e+06	1.01302e+07	1.12759e+07	1.44709e+07	P62806	22.7343	22.7159	22.5105	23.2722	23.4267	23.7867	22.2173	22.2224	22.2894	22.008	22.0875	21.9733	22.273	22.2659	22.4215	22.5358	22.5949	22.5899	22.243	22.0229	22.3201	22.6535	22.5735	23.4952
H4c12	4.87607e+06	4.89329e+06	5.12597e+06	4.21765e+06	4.45653e+06	4.11739e+06	5.06791e+06	5.04306e+06	5.61766e+06	6.97737e+06	6.88911e+06	5.97493e+06	6.08073e+06	6.33491e+06	6.31303e+06	1.01302e+07	1.12759e+07	1.44709e+07	P62806	22.7343	22.7159	22.5105	23.2722	23.4267	23.7867	22.2173	22.2224	22.2894	22.008	22.0875	21.9733	22.273	22.2659	22.4215	22.5358	22.5949	22.5899	22.243	22.0229	22.3201	22.6535	22.5735	23.4952
H4c18	4.87607e+06	4.89329e+06	5.12597e+06	4.21765e+06	4.45653e+06	4.11739e+06	5.06791e+06	5.04306e+06	5.61766e+06	6.97737e+06	6.88911e+06	5.97493e+06	6.08073e+06	6.33491e+06	6.31303e+06	1.01302e+07	1.12759e+07	1.44709e+07	P62806	22.7343	22.7159	22.5105	23.2722	23.4267	23.7867	22.2173	22.2224	22.2894	22.008	22.0875	21.9733	22.273	22.2659	22.4215	22.5358	22.5949	22.5899	22.243	22.0229	22.3201	22.6535	22.5735	23.4952
H4c16	4.87607e+06	4.89329e+06	5.12597e+06	4.21765e+06	4.45653e+06	4.11739e+06	5.06791e+06	5.04306e+06	5.61766e+06	6.97737e+06	6.88911e+06	5.97493e+06	6.08073e+06	6.33491e+06	6.31303e+06	1.01302e+07	1.12759e+07	1.44709e+07	P62806	22.7343	22.7159	22.5105	23.2722	23.4267	23.7867	22.2173	22.2224	22.2894	22.008	22.0875	21.9733	22.273	22.2659	22.4215	22.5358	22.5949	22.5899	22.243	22.0229	22.3201	22.6535	22.5735	23.4952
H4c1	4.87607e+06	4.89329e+06	5.12597e+06	4.21765e+06	4.45653e+06	4.11739e+06	5.06791e+06	5.04306e+06	5.61766e+06	6.97737e+06	6.88911e+06	5.97493e+06	6.08073e+06	6.33491e+06	6.31303e+06	1.01302e+07	1.12759e+07	1.44709e+07	P62806	22.7343	22.7159	22.5105	23.2722	23.4267	23.7867	22.2173	22.2224	22.2894	22.008	22.0875	21.9733	22.273	22.2659	22.4215	22.5358	22.5949	22.5899	22.243	22.0229	22.3201	22.6535	22.5735	23.4952
H4c2	4.87607e+06	4.89329e+06	5.12597e+06	4.21765e+06	4.45653e+06	4.11739e+06	5.06791e+06	5.04306e+06	5.61766e+06	6.97737e+06	6.88911e+06	5.97493e+06	6.08073e+06	6.33491e+06	6.31303e+06	1.01302e+07	1.12759e+07	1.44709e+07	P62806	22.7343	22.7159	22.5105	23.2722	23.4267	23.7867	22.2173	22.2224	22.2894	22.008	22.0875	21.9733	22.273	22.2659	22.4215	22.5358	22.5949	22.5899	22.243	22.0229	22.3201	22.6535	22.5735	23.4952
H4c17	4.87607e+06	4.89329e+06	5.12597e+06	4.21765e+06	4.45653e+06	4.11739e+06	5.06791e+06	5.04306e+06	5.61766e+06	6.97737e+06	6.88911e+06	5.97493e+06	6.08073e+06	6.33491e+06	6.31303e+06	1.01302e+07	1.12759e+07	1.44709e+07	P62806	22.7343	22.7159	22.5105	23.2722	23.4267	23.7867	22.2173	22.2224	22.2894	22.008	22.0875	21.9733	22.273	22.2659	22.4215	22.5358	22.5949	22.5899	22.243	22.0229	22.3201	22.6535	22.5735	23.4952
Atp6v1b2	59378.2	59760.5	62191.2	61545.9	66930.3	52219.7	71545.2	71096.5	59179.8	66288.7	56524.7	63323.7	89119.2	95838.6	88442.2	155455	168006	169661	P62814	16.0165	15.7866	15.9505	17.2461	17.3582	17.3723	15.8576	15.8669	15.9244	15.9094	16.0304	15.6723	16.1266	16.1175	15.8528	16.4434	16.5483	16.4324	15.883	15.8707	16.0323	15.9178	16.4747	17.3255
Rab1a	235877	210475	216264	148788	120684	133392	116886	88538.8	99347.4	202866	183201	207033	122506	112696	113100	315119	299919	322468	P62821	17.6302	17.4831	17.6595	18.2655	18.1942	18.2988	17.8477	17.6833	17.7224	17.1829	16.8809	17.0253	16.8347	16.434	16.6002	16.9025	16.7821	16.7872	17.7511	17.0297	16.623	17.5909	16.8239	18.2528
Ran	177730	178778	183381	164719	182694	160830	184090	164923	159369	165569	182554	173047	160538	154378	127789	375410	322320	341947	P62827	17.3371	17.478	17.4008	18.5181	18.2981	18.3834	17.4393	17.4478	17.4845	17.3296	17.4791	17.2952	17.49	17.3314	17.282	17.2926	17.2361	16.9634	17.4572	17.368	17.3678	17.4053	17.164	18.3999
Rpl23	131687	118605	142250	94468.8	90540	102253	93024.3	101311	113468	135007	132797	139813	84982.4	103870	91264.9	229677	255924	259126	P62830	17.0427	17.0189	17.0931	17.8092	17.9654	17.9833	17.0067	16.8558	17.1181	16.5276	16.4663	16.6418	16.5053	16.6284	16.7919	16.3749	16.6644	16.4778	16.9935	16.5452	16.6419	17.0516	16.5057	17.9193
Rap1a	478106	434828	474071	33739.1	30040.9	31928.7	33804	38415.3	33206.2	499466	492192	466042	31467.6	30356.7	36060.2	709983	697284	847505	P62835	18.93	18.9089	18.8301	19.4374	19.4114	19.6929	18.867	18.7301	18.8547	15.0421	14.8746	14.9626	15.0449	15.2294	15.0192	14.9416	14.8897	15.1381	18.8173	14.9598	15.0978	18.8897	14.9898	19.5139
Ube2d2a	58496	58976.4	39176.5	0	0	0	0	0	0	54382.2	59227.2	54659.5	0	0	0	87142.7	89711.4	91697.4	P62838	15.7308	15.854	15.7382	16.4111	16.453	16.4846	15.836	15.8479	15.2577	#NUM!	#NUM!	#NUM!	#NUM!	#NUM!	#NUM!	#NUM!	#NUM!	#NUM!	15.6472	#NUM!	#NUM!	15.7743	#NUM!	16.4496
Rps15	31401	33361.8	39562.2	24784.6	24574.7	24068.9	20986.7	25148.8	27053.5	32753.2	32751.5	37302	16497.9	16854.5	16699.6	50394.1	40847.5	55364.9	P62843	14.9993	14.9993	15.187	15.621	15.318	15.7567	14.9385	15.0259	15.2718	14.5972	14.5849	14.5549	14.3572	14.6182	14.7235	14.01	14.0408	14.0275	15.0788	14.579	14.5663	15.0619	14.0261	15.5652
Rps24	85996.9	84873.2	84618.5	51884.5	54084.7	54374.3	56901.6	52497.6	51315.4	106011	93605.9	112446	59700.3	67081.7	53638.1	195676	189880	251119	P62849	16.6938	16.5143	16.7789	17.5781	17.5347	17.938	16.392	16.373	16.3687	15.663	15.7229	15.7306	15.7962	15.68	15.6471	15.8655	16.0336	15.711	16.3779	15.7055	15.7077	16.6623	15.87	17.6836
Rps25	245673	268504	270751	278465	248819	274799	295175	277513	278301	290069	266324	300775	252585	307159	226198	602439	624086	808784	P62852	18.146	18.0228	18.1983	19.2005	19.2514	19.6254	17.9064	18.0346	18.0466	18.0871	17.9247	18.068	18.1712	18.0822	18.0863	17.9464	18.2286	17.7872	17.9959	18.0266	18.1132	18.1224	17.9874	19.3591
Rps26	102127	80154.4	75119.6	87818.2	93490.1	100710	84113.6	93049.6	93802.6	93960.6	99963.4	107051	85513	95347.6	76737.4	160066	171545	176130	P62855	16.5198	16.6091	16.7079	17.2883	17.3882	17.4263	16.64	16.2905	16.1969	16.4222	16.5125	16.6199	16.3601	16.5057	16.5173	16.3839	16.5409	16.2276	16.3758	16.5182	16.461	16.6123	16.3841	17.3676
Rps28	265087	257819	258361	305856	261659	275633	257394	242173	240418	242823	251623	263341	223804	246258	194160	474514	539151	608930	P62858	17.8895	17.9409	18.0066	18.8561	19.0403	19.2159	18.0161	17.976	17.979	18.2225	17.9973	18.0724	17.9736	17.8857	17.8752	17.7719	17.9098	17.5669	17.9904	18.0974	17.9115	17.9457	17.7495	19.0374
NA	179395	58776.9	212547	189454	224864	179687	222744	218590	207229	239830	249208	182715	173532	266353	149289	497283	526053	653247	P62862	17.8717	17.927	17.4792	18.9237	19.0048	19.3173	17.4528	15.843	17.6974	17.5315	17.7787	17.4551	17.765	17.7379	17.6609	17.4048	18.023	17.1877	16.9977	17.5884	17.7213	17.7593	17.5385	19.0819
Elob	226964	223826	242526	250108	249536	267786	260232	256839	225000	226645	227855	219751	200637	195731	193666	220044	238258	214493	P62869	17.7901	17.7978	17.7455	17.7474	17.8622	17.7106	17.7921	17.772	17.8878	17.9322	17.9289	18.0307	17.9894	17.9705	17.7796	17.6142	17.5785	17.5632	17.8173	17.9639	17.9132	17.7778	17.5853	17.7734
Gnb1	66762	77333.9	69824	76348.4	61032.5	56508.8	82194.3	65460.1	76621.9	68069.8	66006.6	66795.5	75218.1	73863.6	76544.8	101448	94177.2	92485.1	P62874	16.0547	16.0103	16.0275	16.6304	16.5231	16.4969	16.0267	16.2388	16.0914	16.2203	15.8973	15.7862	16.3268	15.9983	16.2255	16.1988	16.1726	16.224	16.119	15.9679	16.1835	16.0308	16.1985	16.5501
Gnb2	250499	246186	254533	284185	283408	283137	285694	286700	287582	264893	232448	240898	249009	249299	279423	226582	257250	252424	P62880	18.015	17.8265	17.8781	17.7897	17.9728	17.9455	17.9344	17.9094	17.9575	18.1165	18.1125	18.1111	18.1241	18.1292	18.1336	17.9258	17.9275	18.0921	17.9338	18.1134	18.129	17.9066	17.9818	17.9027
Rpl30	264276	244405	273612	293623	282606	285955	300857	294545	296612	253700	248572	288646	292539	355011	305829	628560	543620	641189	P62889	17.9528	17.9233	18.1389	19.2617	19.0522	19.2904	18.0117	17.8989	18.0618	18.1636	18.1084	18.1254	18.1987	18.1681	18.1782	18.1583	18.4375	18.2224	17.9908	18.1325	18.1817	18.005	18.2727	19.2014
Cycs	6.85033e+06	6.81688e+06	6.99794e+06	6.03681e+06	6.57184e+06	6.59969e+06	6.45599e+06	6.71676e+06	6.82621e+06	6.48792e+06	6.65045e+06	6.64113e+06	5.3961e+06	5.33491e+06	4.94324e+06	5.62e+06	5.95499e+06	5.55982e+06	P62897	22.6293	22.665	22.663	22.4221	22.5057	22.4066	22.7077	22.7007	22.7385	22.5254	22.6479	22.654	22.6222	22.6793	22.7027	22.3635	22.347	22.237	22.7156	22.6091	22.6681	22.6524	22.3158	22.4448
Rpl31	138695	118239	151069	182750	146323	180148	163571	198373	239129	167875	130365	158315	156069	206281	160180	254300	283955	303631	P62900	17.357	16.9922	17.2724	17.9562	18.1153	18.212	17.0816	16.8513	17.2049	17.4795	17.1588	17.4588	17.3196	17.5979	17.8674	17.2518	17.6543	17.2893	17.0459	17.3657	17.595	17.2072	17.3985	18.0945
Rps3	286478	274860	308018	554370	497623	514914	506280	542327	558570	329574	317054	323051	486965	538864	491300	615473	568699	673338	P62908	18.3302	18.2744	18.3014	19.2313	19.1173	19.361	18.1281	18.0683	18.2327	19.0805	18.9247	18.974	18.9496	19.0488	19.0914	18.8935	19.0396	18.9062	18.143	18.9931	19.0299	18.302	18.9464	19.2365
Rpl32	90611.8	101097	118748	54524.6	62150.9	51611.3	62681.4	51119.7	50572.6	131208	99709.3	137475	73235.7	75339.6	60422.7	228103	253326	302053	P62911	17.0015	16.6054	17.0688	17.7993	17.9506	18.2044	16.4674	16.6254	16.8575	15.7346	15.9235	15.6554	15.9358	15.6416	15.6261	16.1603	16.2011	15.8828	16.6501	15.7712	15.7345	16.8919	16.0814	17.9848
Rpl8	204261	176769	196342	159011	158734	159035	146796	164387	177557	205743	207179	228953	137818	159784	137953	365212	382881	434196	P62918	17.6505	17.6605	17.8047	18.4784	18.5465	18.728	17.6401	17.4315	17.583	17.2788	17.2763	17.279	17.1635	17.3267	17.4379	17.0724	17.2858	17.0738	17.5515	17.278	17.3094	17.7052	17.144	18.5843
Fbxo40	15470.8	17268.5	18376.5	17785.2	16449	14183	15480.9	14178.5	16711.7	11569.2	13407.3	13786.1	10859	10954.9	10230.9	2769.87	6439.11	6397.98	P62932	13.498	13.7107	13.7509	11.4356	12.6526	12.6434	13.9173	14.0759	14.1656	14.1184	14.0057	13.7919	13.9182	13.7914	14.0286	13.4066	13.4193	13.3206	14.0529	13.972	13.9127	13.6532	13.3822	12.2439
Ybx1	169657	157331	158689	118487	96464.8	98647.1	94077.1	86808.4	72013.6	103958	121219	122766	86125	102883	86279.5	251645	229079	236804	P62960	16.6656	16.8873	16.9055	17.941	17.8055	17.8533	17.3723	17.2634	17.2758	16.8544	16.5577	16.59	16.5216	16.4055	16.136	16.3941	16.6506	16.3967	17.3038	16.6674	16.3544	16.8195	16.4805	17.8666
Pfn1	393660	377860	420562	368135	476413	422075	512203	385232	377972	466282	475275	447268	415548	358244	346059	1.42728e+06	1.23891e+06	1.38743e+06	P62962	18.8308	18.8584	18.7708	20.4448	20.2406	20.404	18.5866	18.5275	18.682	18.4899	18.8619	18.6871	18.9664	18.5554	18.5279	18.6647	18.4506	18.4007	18.5987	18.6796	18.6832	18.82	18.5053	20.3632
Rps27a	1.14248e+06	1.25053e+06	1.31606e+06	1.02477e+06	1.30077e+06	1.1488e+06	1.24462e+06	1.07103e+06	1.03773e+06	1.18157e+06	1.41485e+06	1.33929e+06	1.14179e+06	1.26536e+06	1.10547e+06	2.59926e+06	2.35759e+06	2.56207e+06	P62983	20.1723	20.4322	20.353	21.3097	21.1689	21.2889	20.1237	20.2541	20.3278	19.9669	20.3109	20.1317	20.2473	20.0306	19.985	20.1229	20.2711	20.0762	20.2352	20.1365	20.0876	20.3192	20.1567	21.2558
Tra2b	27419.3	29531.9	32716.9	21013.2	21667.2	19648	20481.3	19084.9	26268.5	29190.5	35220.8	28021.2	21490.1	18505.2	18427.3	40139.4	44593.9	54460	P62996	14.8332	15.1041	14.7742	15.2927	15.4446	15.7329	14.7429	14.85	14.9978	14.359	14.4032	14.2621	14.322	14.2201	14.681	14.3914	14.1756	14.1696	14.8635	14.3414	14.4077	14.9039	14.2455	15.4901
Rac1	245133	267803	267596	58862.8	59976	68666	75217.1	70340.6	63505.4	276676	265576	298974	65556.5	65562.2	63689.9	435976	432753	456048	P63001	18.0778	18.0188	18.1897	18.7339	18.7232	18.7988	17.9032	18.0308	18.0297	15.8451	15.8721	16.0673	16.1988	16.1021	15.9546	16.0005	16.0006	15.9588	17.9879	15.9282	16.0851	18.0954	15.9866	18.752
Pafah1b1	68570.3	71835.2	70229.6	50929.2	59215.6	49804.8	60209.4	51840.8	43392.1	71356.2	63717.5	74310.3	59574.2	63005.3	61400.5	83465.3	78146	65606	P63005	16.1228	15.9594	16.1813	16.3489	16.2539	16.0015	16.0653	16.1324	16.0998	15.6362	15.8537	15.604	15.8777	15.6618	15.4051	15.8624	15.9432	15.906	16.0992	15.698	15.6482	16.0878	15.9038	16.2014
Rab3a	58910.5	51915.6	58658.5	48751.5	40538.6	45374.5	43163.1	43144	42468.7	49150	49957.5	62300	32991.9	35804.3	37239.6	31026.5	33273.5	7246.97	P63011	15.5849	15.6084	15.9269	14.9212	15.0221	12.8232	15.8462	15.6639	15.8401	15.5732	15.307	15.4696	15.3975	15.3969	15.3741	15.0098	15.1278	15.1845	15.7834	15.4499	15.3895	15.7068	15.1074	14.2555
Hspa8	2.48942e+06	2.49573e+06	2.65228e+06	1.31294e+06	1.32874e+06	1.31771e+06	1.31011e+06	1.32821e+06	1.24148e+06	2.28413e+06	2.21739e+06	2.45021e+06	1.20583e+06	1.20749e+06	1.04986e+06	4.6549e+06	4.09347e+06	4.91447e+06	P63017	21.1232	21.0804	21.2245	22.1503	21.9649	22.2286	21.2474	21.251	21.3388	20.3244	20.3416	20.3296	20.3213	20.3411	20.2436	20.2016	20.2036	20.0018	21.2791	20.3319	20.302	21.1427	20.1357	22.1146
Vamp3	67905.7	62174.7	67617.4	100263	84012	95207.9	83402.3	88762.5	92497.2	61623.1	60197.4	62378.8	93965.8	86524.2	84995	66531.7	63964.1	59205.1	P63024	15.9112	15.8774	15.9288	16.0218	15.965	15.8534	16.0512	15.924	16.0451	16.6134	16.3583	16.5388	16.3478	16.4377	16.4971	16.5198	16.4008	16.3751	16.0068	16.5035	16.4275	15.9058	16.4319	15.9467
Tpt1	93523.4	103251	111833	62299.1	89146.4	70101.8	83513.7	53951.2	33281.5	70942.8	68223	78405.8	70651.6	78014.3	54634.6	167874	174319	172043	P63028	16.1144	16.058	16.2587	17.357	17.4114	17.3924	16.513	16.6558	16.771	15.9269	16.4439	16.0972	16.3497	15.7194	15.0224	16.1084	16.2515	15.7375	16.6466	16.156	15.6972	16.1437	16.0325	17.3869
Mpc1	765682	898692	1.02867e+06	819256	855603	864818	784617	958395	1.26338e+06	1.12962e+06	1.12523e+06	1.07862e+06	553159	447928	666071	397379	303436	405321	P63030	20.1074	20.1018	20.0408	18.6002	18.211	18.6287	19.5464	19.7775	19.9723	19.644	19.7066	19.722	19.5816	19.8703	20.2689	19.0773	18.7729	19.3453	19.7654	19.6909	19.9069	20.0833	19.0652	18.48
Cyth2	30846.5	36065.1	25221.5	0	0	0	0	0	0	24124.7	24640.2	30391.4	0	0	0	25538.3	26254.2	24200.5	P63034	14.5582	14.5887	14.8914	14.6404	14.6803	14.5627	14.9128	15.1383	14.6224	#NUM!	#NUM!	#NUM!	#NUM!	#NUM!	#NUM!	#NUM!	#NUM!	#NUM!	14.8912	#NUM!	#NUM!	14.6794	#NUM!	14.6278
Dnaja1	6074.93	6153.01	8208.67	6616.6	7985.02	4655.18	5139.01	2438.53	2003.66	5153.73	5478.86	6762.19	4117.65	6943.68	4714.93	13810.5	12936	16503.9	P63037	12.3314	12.4197	12.7233	13.7535	13.6591	14.0105	12.5687	12.5871	13.0029	12.6919	12.9631	12.1846	12.3273	11.2518	10.9684	12.0076	12.7615	12.203	12.7196	12.6132	11.5158	12.4914	12.324	13.8077
Hspd1	1.52598e+06	1.53087e+06	1.54255e+06	1.74498e+06	1.81326e+06	1.74901e+06	1.69788e+06	1.79254e+06	1.91078e+06	1.64494e+06	1.59838e+06	1.60636e+06	1.72461e+06	1.67238e+06	1.72913e+06	1.37344e+06	1.41796e+06	1.28301e+06	P63038	20.6496	20.6082	20.6154	20.3894	20.4354	20.2911	20.5413	20.5459	20.5569	20.7348	20.7902	20.7381	20.6953	20.7736	20.8657	20.7178	20.6735	20.7216	20.548	20.7543	20.7782	20.6244	20.7043	20.3719
Vamp2	22315.6	21661.5	22901.5	30916.6	26958.7	10130.6	18820.9	22935.9	7080.28	14689.3	12515.5	17493.2	15320.1	15648.5	13717.7	12741.9	13373	10136.6	P63044	13.8425	13.6114	14.0945	13.6373	13.707	13.3073	14.4458	14.4028	14.4832	14.9161	14.7185	13.3064	14.2	14.4853	12.7896	13.9031	13.9337	13.7437	14.4439	14.3137	13.825	13.8495	13.8602	13.5505
Eif4e	21031.9	35657.6	34193.1	15162.6	16766.3	11456.9	25259.2	39428.7	38648	26890	36162.8	25344.3	16316.9	15505.4	12440.2	52686.9	57227	58558	P63073	14.7148	15.1422	14.6294	15.6852	15.8044	15.8376	14.3603	15.1219	15.0614	13.8882	14.0333	13.4839	14.6245	15.267	15.2381	13.9941	13.9205	13.6027	14.8479	13.8018	15.0432	14.8288	13.8391	15.7757
Atp6v0c	60265.7	33612.4	26088	0	0	0	0	0	0	54596.3	58688.9	52177	0	0	0	24845.3	40018.3	32178.8	P63082	15.7365	15.8408	15.6711	14.6007	15.2884	14.9738	15.879	15.0367	14.6711	#NUM!	#NUM!	#NUM!	#NUM!	#NUM!	#NUM!	#NUM!	#NUM!	#NUM!	15.1956	#NUM!	#NUM!	15.7495	#NUM!	14.9543
Mapk1	62530.1	59532.6	68479.5	79118.1	96623.1	72122.3	89317.5	95883.2	94560.7	72273.8	96464.9	71342.6	82487.2	79708.6	68439.1	126037	127049	138903	P63085	16.1412	16.5577	16.1225	16.9435	16.955	17.0837	15.9323	15.8614	16.0634	16.2717	16.5601	16.1382	16.4467	16.549	16.529	16.3319	16.2824	16.0625	15.9523	16.3233	16.5082	16.2738	16.2256	16.9941
Ppp1cc	291596	297912	304520	101454	102028	104996	106338	98732.9	102904	255666	275966	301334	96206.6	96510.8	91844.7	302834	366488	326273	P63087	17.9639	18.0741	18.201	18.2082	18.4834	18.3157	18.1536	18.1845	18.2162	16.6305	16.6386	16.68	16.6983	16.5912	16.6509	16.5538	16.5584	16.4869	18.1848	16.6497	16.6468	18.0797	16.5331	18.3358
Gnas	163520	178483	175137	167909	135482	145340	136738	154879	161456	142539	151338	156853	131346	129618	140278	90201.5	102638	98913.3	P63094	17.121	17.2074	17.2591	16.4609	16.6472	16.5939	17.3191	17.4454	17.4181	17.3573	17.0477	17.1491	17.0611	17.2408	17.3008	17.003	16.9839	17.0979	17.3942	17.1847	17.2009	17.1958	17.0283	16.5673
Ywhaz	279477	306449	286525	254693	256952	268566	287257	245735	213644	313044	295783	293906	305803	296175	241553	660769	627959	662796	P63101	18.256	18.1742	18.165	19.3338	19.2603	19.3382	18.0924	18.2253	18.1283	17.9584	17.9711	18.0349	18.132	17.9067	17.7049	18.2222	18.1761	17.882	18.1487	17.9882	17.9145	18.1984	18.0934	19.3108
Crnkl1	3012.95	11068.5	2384.27	0	0	0	0	0	0	40081.5	39092.9	31960.7	0	0	0	6575.14	3874.35	6470.44	P63154	15.2906	15.2546	14.964	12.6828	11.9197	12.6596	11.557	13.4342	11.2193	#NUM!	#NUM!	#NUM!	#NUM!	#NUM!	#NUM!	#NUM!	#NUM!	#NUM!	12.0702	#NUM!	#NUM!	15.1698	#NUM!	12.4207
Hmgb1	55880.1	58172.1	59958.1	64760.1	65219.4	57262.5	66276.4	62197.2	56553.3	63701	72616.4	63057.6	61853.6	62391.5	63855.5	72753.4	79426.2	83905.6	P63158	15.959	16.148	15.9444	16.1507	16.2773	16.3565	15.77	15.828	15.8717	15.9828	15.993	15.8053	16.0162	15.9246	15.7873	15.9166	15.9291	15.9625	15.8233	15.927	15.9094	16.0171	15.9361	16.2615
Dynll1	11781	2643.41	12506.9	9091.76	6376.25	2518.05	6766.59	6620.88	0	7530.25	2487.32	11577.5	11886.5	10799.3	12666.9	26426.8	25950.3	28646.5	P63168	12.8785	11.2804	13.499	14.6897	14.6635	14.8061	13.5242	11.3682	13.6104	13.1503	12.6385	11.2981	12.7242	12.6928	#NUM!	13.537	13.3986	13.6288	12.8343	12.3623	#NUM!	12.5526	13.5215	14.7197
Gng2	0	18141	13856.3	0	0	0	0	0	0	7879.41	0	17097.4	0	0	0	36403.7	53989.3	75436	P63213	12.9439	#NUM!	14.0615	15.1518	15.7204	16.203	#NUM!	14.147	13.7583	#NUM!	#NUM!	#NUM!	#NUM!	#NUM!	#NUM!	#NUM!	#NUM!	#NUM!	#NUM!	#NUM!	#NUM!	#NUM!	#NUM!	15.6917
Eif5a	197554	206755	221643	168233	184812	130223	169707	176229	121631	194628	208501	221351	160219	161696	112898	333059	309234	338755	P63242	17.5704	17.6697	17.756	18.3454	18.2383	18.3699	17.5919	17.6576	17.7579	17.3601	17.4957	16.9906	17.3727	17.4271	16.8921	17.2897	17.3029	16.7847	17.6691	17.2821	17.2306	17.6653	17.1258	18.3179
Pkia	1632.23	3472.67	3997.38	4435.91	3434.79	3248.13	3574.21	4154.33	3357.18	728.92	3950.58	2426.14	3905.11	3482.73	2060.83	1503.74	1345.99	1235.93	P63248	9.50962	11.9478	11.2444	10.5543	10.3945	10.2714	10.6726	11.7618	11.9648	12.115	11.746	11.6654	11.8034	12.0204	11.713	11.9311	11.766	11.009	11.4664	11.8421	11.8456	10.9006	11.5687	10.4067
Crip1	78351.4	71466.1	73118	38015.6	37357.4	23383.3	30391.5	27879.7	31496.4	72577.4	95857.6	79859.6	35268.4	38227.7	33715.1	178488	139046	171784	P63254	16.1472	16.5486	16.2852	17.4455	17.0852	17.3902	16.2577	16.125	16.1579	15.2143	15.1891	14.5132	14.8914	14.7669	14.9429	15.1061	15.2223	15.0411	16.1802	14.9722	14.8671	16.327	15.1232	17.307
Actg2	84000.4	0	0	0	0	0	0	0	0	52576.3	34603	11252.3	0	0	0	0	1947.01	13576.4	P63268	15.6821	15.0786	13.4579	#NUM!	10.927	13.7288	16.3581	#NUM!	#NUM!	#NUM!	#NUM!	#NUM!	#NUM!	#NUM!	#NUM!	#NUM!	#NUM!	#NUM!	#NUM!	#NUM!	#NUM!	14.7396	#NUM!	#NUM!
Rps17	100217	91426.1	106451	99387.6	94981.6	107187	83992	75548.6	62811.6	96004.9	78622.1	106358	95075	95203.7	82789.6	172416	170492	172550	P63276	16.5508	16.2626	16.6986	17.3955	17.3793	17.3967	16.6128	16.4803	16.6998	16.6008	16.5354	16.7098	16.358	16.2051	15.9387	16.5368	16.5387	16.3372	16.5976	16.6153	16.1673	16.504	16.4709	17.3905
Ube2i	15710	17642.9	13567.8	20510.4	23713.5	21631.7	25340.3	20910.8	14302.9	22955.1	13675	13933.9	30478.6	34553.6	26048.9	35334.7	28781.5	36917.9	P63280	14.4865	13.7393	13.7663	15.1088	14.8129	15.172	13.9394	14.1068	13.7279	14.3241	14.5334	14.4009	14.6291	14.352	13.804	14.8955	15.0766	14.6689	13.9247	14.4194	14.2617	13.9974	14.8803	15.0312
Rala	126105	140898	130362	123474	112898	108671	108230	135426	169925	145303	141473	139199	109179	106179	126949	112823	124366	118482	P63321	17.1487	17.1102	17.0868	16.7837	16.9242	16.8543	16.9443	17.1043	16.9922	16.9138	16.7847	16.7296	16.7237	17.0471	17.3745	16.7363	16.6961	16.9539	17.0136	16.8094	17.0485	17.1152	16.7955	16.8541
NA	182429	171137	195112	85690	91953.9	92515.9	88661.7	87878.2	101909	173809	166566	178081	88916.9	99070.9	83784.5	311141	326100	375202	P63323	17.4071	17.3457	17.4422	18.2472	18.315	18.5173	17.477	17.3848	17.5739	16.3868	16.4886	16.4974	16.436	16.4232	16.6369	16.4402	16.5962	16.3544	17.4786	16.4576	16.4987	17.3984	16.4636	18.3598
Rps10	179065	168599	177840	209058	186457	194811	183224	185633	217124	199374	179104	199806	164105	188507	154623	318338	350648	382965	P63325	17.6051	17.4504	17.6082	18.2802	18.4197	18.5469	17.4501	17.3632	17.4402	17.6735	17.5085	17.5717	17.4832	17.5021	17.7282	17.3243	17.5243	17.2384	17.4179	17.5846	17.5712	17.5546	17.3623	18.4156
[truncated: 3,283 more rows]
