# Supplementary material for: Post-infarction KLHL40-mediated regulation of cardiac sarcomeric integrity and function
Source: PeerJ. 2026 Jun 5;14:e21375. doi: 10.7717/peerj.21375 (PMC13245431; doi:10.7717/peerj.21375)
Supplement: Supplemental Information 15 [file peerj-14-21375-s015.zip › GEO+PXD/GSE 153494.xlsx]

## Sheet: Sheet1
	FPKM.Mcon1	FPKM.Mcon2	FPKM.Mcon3	FPKM.M10m1	FPKM.M10m2	FPKM.M10m3	FPKM.Mlh1	FPKM.Mlh2	FPKM.Mlh3	FPKM.M6h1	FPKM.M6h3	FPKM.M6n2	FPKM.M24h1	FPKM.M24h2	FPKM.M24h3	FPKM.M72h1	FPKM.M72h2	FPKM.M72h3
2024-03-01	0.711816	0.912962	1.25216	1.29338	1.35798	1.54238	1.21519	1.05182	1.21802	1.97269	1.99934	1.07479	3.49194	2.3618	5.75822	11.6014	13.4232	13.8623
2024-03-02	19.3886	21.197	20.5709	22.1852	21.5961	21.6962	22.0306	21.231	22.5831	19.466	20.2108	20.9395	18.9764	17.7062	14.1171	16.9257	14.582	15.3401
2024-03-03	0.492534	0.40074	0.700048	0.71884	0.659158	0.885745	0.729267	0.646118	0.404498	2.15182	1.5579	1.03621	1.67944	1.56616	2.54331	1.79777	1.82548	1.50428
2024-03-04	0	0	0	0	0	0	0	0	0	0	0	0	0	0.00810677	0	0	0.00769385	0
2024-03-05	32.831	32.9566	32.6641	31.5644	29.7412	26.6953	33.8124	33.5417	31.0144	27.9955	28.9517	28.1115	32.2946	33.734	29.0785	30.2278	28.6669	29.8317
2024-03-06	33.687	35.4432	33.4482	35.8478	39.2769	39.3177	35.7354	38.3085	35.2204	29.2803	34.7674	26.7124	30.9272	26.4246	27.3901	19.8309	19.4845	20.3724
2024-03-07	13.3801	16.4355	13.0885	12.8699	12.2532	14.5765	14.5917	16.9337	16.3298	16.3681	15.6741	13.3925	14.692	11.1143	18.3862	16.6299	17.6914	16.5942
2024-03-08	13.3811	12.9409	13.551	12.8641	14.609	14.6722	13.4859	15.8234	13.5891	10.793	13.6738	10.1191	14.7058	14.246	14.5127	16.583	17.4731	17.3075
2024-03-09	3.82351	5.08881	3.49381	3.1725	3.68719	4.0428	3.12922	5.02907	3.96104	3.64925	4.12174	4.80019	4.01206	3.57658	4.66214	3.01999	2.8697	3.05913
2024-03-10	0	0.0162265	0	0	0	0	0	0	0	0	0	0	0	0	0	0	0.00664173	0
2024-03-11	0.214989	0.0700234	0.0506815	0.131726	0.174754	0.0417672	0.0343974	0.123162	0.380264	0.0775537	0.0558852	0.291323	0.0638257	0.0283426	0	0.0380391	0.0950117	0.0573616
2024-09-01	0.611124	0.669709	0.595578	0.493605	0.549824	0.583535	0.495891	0.67422	0.646295	0.43487	0.37487	0.404824	0.538624	0.752682	0.707919	1.31551	1.1683	1.05068
2024-09-02	84.022	81.7812	87.9777	82.2275	78.7544	86.9805	87.1391	84.7833	77.9202	85.7235	80.4303	70.5851	109.183	110.846	112.794	153.57	178.72	167.53
2024-09-03	0.20654	0.354645	0.196436	0.0725376	0.243512	0.303327	0.279583	0.235838	0.298193	0.39875	0.147033	0.170756	0.417202	0.472684	0.437214	0.953518	0.494246	0.893285
2024-09-04	8.06648	6.55003	6.78326	6.5333	6.07513	7.16521	4.85628	5.28869	6.91249	4.01321	3.85349	4.33374	3.78031	5.03253	3.56499	5.68512	6.02827	6.36205
2024-09-05	2.56426	1.74306	1.72979	2.85914	2.37678	2.18705	1.97155	1.32245	2.54829	3.03107	1.6182	2.3794	2.05154	4.32226	4.46461	11.658	14.0679	17.0914
2024-09-06	1.77174	1.34588	1.88407	1.89642	1.74863	2.24612	1.50075	1.4865	1.63828	1.12137	1.1774	1.05459	2.01668	2.06418	1.5972	3.53944	4.06426	4.1702
2024-09-07	36.4704	36.6224	36.6833	36.8211	34.1623	39.8216	40.3516	36.2717	35.1767	34.6449	34.1181	29.0579	46.6513	42.0111	50.7214	58.8094	69.7857	62.5825
2024-09-08	86.6821	80.0119	95.8356	89.1813	75.3927	83.1676	89.6654	83.7523	80.4797	54.6516	60.8621	55.6172	76.356	109.824	93.4827	157.273	178.223	185.763
2024-09-09	11.1053	12.3501	11.5316	11.6092	11.0514	11.0049	12.0356	12.4812	12.2673	16.4647	11.808	11.8285	16.3873	18.3045	26.2653	31.8923	35.5135	31.275
2024-09-10	5.74158	6.31638	5.52271	5.8626	5.77229	6.10311	4.36754	5.69841	5.3052	5.20235	8.11086	5.38535	8.60584	8.42942	8.57042	10.8292	13.2076	11.4182
2024-09-11	17.7164	18.358	20.6135	21.4134	20.3341	23.3718	18.8864	15.7283	17.5553	28.9133	19.9766	21.1326	30.55	34.8094	49.2788	84.4428	104.832	100.933
2024-09-12	0	0	0	0	0	0	0	0	0	0	0	0	0	0	0	0	0.0214425	0
2024-09-14	0	0	0	0	0	0	0	0	0	0	0	0	0	0	0	0	0	0
2024-09-15	60.1747	62.268	61.8862	62.3472	58.9613	65.3417	60.2986	55.9571	53.8201	54.4416	66.2239	47.9952	84.5572	93.7225	83.9777	181.492	181.922	193.143
0610005C13Rik	0.269069	0.514295	0.160901	0.414834	0.400192	0.199583	0.288932	0.228332	0.146086	0.143831	0.327046	0.167366	0.369265	0.025031	0.029978	0.105983	0.136268	0.1412
0610007P14Rik	5.2386	5.82877	5.93177	4.48761	4.12674	3.95357	3.52098	5.1816	3.73155	3.30335	4.61661	3.95167	6.42286	9.8445	9.56989	15.0879	19.0523	16.717
0610009B22Rik	24.084	27.4646	22.9459	32.8799	26.4742	32	20.6282	20.9393	19.4052	13.9183	17.3171	17.0188	21.1979	20.4292	16.8574	26.0079	21.5895	21.1215
0610009L18Rik	15.5879	12.8954	13.1795	11.4774	13.7639	13.8172	12.3614	11.8692	11.1109	14.0095	10.9436	12.6888	8.90233	8.95247	6.00432	8.30193	4.70232	7.40501
0610009O20Rik	69.3601	71.7189	71.6326	66.1481	72.8478	66.7482	64.8293	67.9571	68.656	45.6674	59.5138	48.5101	43.5952	40.0402	33.5906	26.9133	20.3497	21.739
0610010B08Rik	0.0531713	0.0330779	0.0830868	0.0691424	0.0398891	0.0474635	0.0619418	0.0359952	0.0444289	0.0345467	0.023127	0.0392041	0.0864637	0.0968926	0.0690695	0.0657544	0.113635	0.134893
0610010F05Rik	2.92599	3.67024	2.85211	2.77433	2.90726	3.09707	3.58015	2.98782	3.06696	2.77907	3.15401	2.67064	3.71127	4.32235	4.27415	4.39157	4.83995	4.67512
0610010K14Rik	35.6728	35.0374	34.3635	35.7328	32.3948	32.9631	29.9503	29.6793	32.5768	30.2022	27.7109	30.9867	34.6341	40.9497	40.0183	45.3921	44.6531	44.1132
0610011F06Rik	16.0604	15.7027	15.3735	15.3441	13.8212	15.8347	13.0275	15.3243	16.6178	11.3633	14.0274	13.8988	10.3233	12.0176	11.7511	11.9681	10.6691	9.1814
0610012G03Rik	86.8413	126.748	125.591	115.751	127.696	91.8823	129.716	124.204	131.609	94.6576	97.9301	110.025	97.721	91.7214	67.0968	68.828	76.6795	89.1134
0610030E20Rik	5.7324	5.31407	6.04241	4.62795	4.44658	4.65877	4.42163	4.29007	4.77015	4.09027	4.31597	4.47244	5.21852	5.32529	6.13694	5.62592	5.7969	6.50691
0610031O16Rik	0	0	0.068664	0	0	0	0	0	0	0.180492	0	0	0	0	0	0	0.057839	0
0610037L13Rik	24.6182	21.4837	22.5133	20.9622	18.1249	20.6895	21.1478	18.5901	20.1033	18.6705	19.5856	22.1606	24.781	27.0882	25.8496	24.1996	22.1717	23.2493
0610038B21Rik	1.55892	1.8059	1.35191	1.41311	1.69068	1.95355	1.92445	2.05578	2.104	1.94924	1.43129	1.44994	2.04221	1.5505	0.943837	1.28449	1.27635	1.533
0610039H22Rik	0.172187	0.044078	0	0	0	0	0.082373	0	0	0	0	0	0	0	0.099498	0.066217	0.063764	0.051128
0610039K10Rik	0.349643	0.261881	0.129697	0.308498	0.323547	0.434219	0.734448	0.312972	0.550772	0.885177	0.252802	0.598417	0.18776	0.33173	0.394611	0.851392	0.229751	0.392673
0610040B10Rik	6.4672	8.1115	4.03039	5.45187	5.43501	4.70751	3.67485	5.2801	6.13666	5.30205	5.72974	4.95963	5.10855	3.63082	2.87564	4.19119	2.65522	2.48813
0610040F04Rik	0	0.0268927	0	0	0	0	0	0	0	0	0.0696027	0	0.0208897	0	0	0	0.0133001	0
0610040J01Rik	1.77807	1.71564	2.06458	2.06283	2.59017	2.2614	1.44918	1.88397	2.03701	0.983727	2.0128	0.779497	1.2534	1.51262	1.27964	2.66699	2.28894	1.92396
0610043K17Rik	0.140689	0.058482	0	0	0.176932	0.147576	0.183972	0	0.440302	0.827108	0.055764	0	0	0	0.288341	0.069242	0.081802	0.031893
1010001N08Rik	5.97427	7.118	6.72385	5.31554	8.05594	6.58663	8.17913	6.60609	8.0521	5.05809	6.8169	7.01491	8.5167	6.46259	5.94982	4.14452	3.46737	3.59473
1110001J03Rik	233.447	233.969	220.478	250.747	218.622	235.492	186.244	200.932	225.867	187.8	228.196	225.841	165.924	171.194	117.27	102.869	76.5873	75.1177
1110002L01Rik	1.89718	1.93024	2.37131	3.22714	2.75201	2.18222	2.67289	2.58189	2.24548	1.41704	1.50023	0.687901	2.77072	2.34793	2.46895	1.65025	2.59371	2.09653
1110004E09Rik	24.7134	26.5269	25.4557	27.8811	25.2059	25.4345	27.1722	26.6126	23.8818	20.0705	25.8771	27.0928	24.6458	24.8944	23.217	20.3136	18.419	16.7265
1110004F10Rik	58.0781	54.051	52.6012	54.4075	51.1445	52.9247	56.2442	53.7913	54.5275	59.9878	56.8416	54.4511	69.2558	73.9679	78.9855	65.9747	71.3792	63.5649
1110006O24Rik	0.490185	0.421204	1.10383	1.05647	0.738523	0.571708	0.545462	0.655393	0.654792	0.438671	0.75906	1.3655	0.616841	2.42685	1.13301	1.19168	1.07007	1.80425
1110007C09Rik	112.884	115.57	112.197	102.53	107.259	90.2894	132.011	116.307	107.303	107.336	119.744	141.437	129.48	136.298	140.004	102.833	100.039	99.8731
1110008F13Rik	54.5253	63.3038	61.0074	58.3017	63.4079	57.6555	65.1678	66.9002	63.3435	58.5409	62.8594	56.5431	69.6443	69.4458	73.1499	83.3998	98.5159	98.9757
1110008L16Rik	2.85651	2.61782	2.56611	2.01013	2.22304	2.47733	2.36675	2.39606	2.78293	2.16452	2.44731	1.97464	3.08589	3.00623	3.41343	2.14195	2.5627	2.04929
1110008P14Rik	38.533	37.9106	38.4418	34.8965	32.7392	34.4051	30.6874	32.2337	34.4468	36.612	41.1417	41.6501	47.843	49.3361	48.392	49.9476	39.1641	39.6094
1110012L19Rik	10.2742	11.6411	10.1533	10.4817	9.34349	10.5207	9.56868	10.6853	9.75756	5.25156	11.1088	7.97035	9.88819	10.9914	10.2226	9.42583	10.003	12.6081
1110015O18Rik	0	0	0	0	0	0	0	0	0	0	0	0	0	0	0	0	0	0
1110017D15Rik	0	0	0	0	0.0401774	0	0.0467699	0.0447106	0.195567	0.0390704	0	0.188328	0	0.0782503	0.262148	0.0374719	0	0.0790299
1110019D14Rik	2.41422	2.51966	2.64891	2.4236	2.08724	2.12412	2.56115	1.90886	1.06356	0.652299	1.74832	1.04983	1.30284	0.895356	0.886508	2.85085	1.95167	2.54517
1110020A21Rik	0.799857	1.00385	0.821631	0.788991	0.601984	0.567265	0.661854	1.40181	0.864767	0.879916	0.425337	0.727501	0.464622	0.640925	0.446717	0.804853	0.676481	0.327485
1110025L11Rik	0	0	0	0	0	0	0	0	0	0	0	0	0	0	0	0	0	0
1110028F11Rik	0	0	0	0	0	0	0	0	0	0.075432	0.021331	0	0	0	0	0	0	0
1110028F18Rik	0	0	0	0	0	0	0	0	0	0	0	0	0	0	0	0	0	0
1110032A03Rik	6.83687	7.79426	8.11568	6.04426	6.69145	7.11588	6.42057	6.72591	7.10961	5.13736	5.63448	6.50174	5.46518	4.91192	4.66944	6.55347	6.63433	6.07401
1110032F04Rik	0.365681	0.174739	0.350637	0.299442	0.311418	0.554613	0.163198	0.306787	0.447077	0.263827	0.243809	0.375299	0.190853	0.077657	0.26315	0.430324	0.496933	0.858147
1110034G24Rik	14.5628	18.7386	18.433	14.5634	14.8641	13.5678	18.3322	22.5327	10.0222	5.84019	10.7618	11.2716	10.5463	10.6605	4.69412	3.53126	3.15183	4.22874
1110036E04Rik	0	0	0	0	0	0	0	0	0	0	0	0	0	0	0	0	0	0
1110037F02Rik	3.43869	3.56445	3.89958	3.65571	4.11554	4.59492	3.87197	3.73924	3.24583	3.7635	3.80331	3.43753	4.47467	3.96394	5.35959	5.89106	7.57301	6.51404
1110038B12Rik	3.13513	2.13384	3.29211	4.47044	2.93758	5.37551	2.56187	3.57151	2.95623	7.93254	8.89543	6.99699	9.89729	12.7777	21.5974	17.842	18.436	19.1311
1110038F14Rik	19.868	18.1107	18.2622	16.4333	17.7827	18.3189	14.0302	15.5289	19.3386	15.4245	16.4334	15.4103	19.3637	23.3569	21.8112	24.0396	22.1318	25.8901
1110046J04Rik	0.662726	0.49694	0.808028	0.792624	1.01691	1.62831	0.66623	0.674986	1.45135	1.10498	0.580213	0.909734	2.00439	2.29095	2.77931	4.27106	4.62734	4.26793
1110051M20Rik	3.66848	4.00349	4.14576	4.64851	4.12797	4.41041	4.34986	4.69428	4.48302	3.16199	3.39185	3.20548	2.86125	3.57756	2.5732	4.69489	4.65005	4.73483
1110058D11Rik	0.047113	0	0	0	0.137797	0.215277	0.259907	0.31776	0.108066	0.453431	0	0.136587	0.04196	0	0.267522	0.029955	0	0
1110059E24Rik	10.2975	10.5891	10.1911	10.398	11.7267	11.8275	9.90586	11.2456	10.2631	6.31191	9.28093	6.84227	11.7239	12.8335	11.2244	14.4084	16.7321	15.1408
1110059G10Rik	3.95394	3.87463	3.79343	3.79941	3.32074	3.67561	3.1943	3.12663	3.78949	2.40736	4.00005	3.54271	3.70824	3.44076	3.96446	4.27869	4.51455	4.39714
1110065P20Rik	35.2513	34.0699	31.7755	33.1603	37.9981	30.5726	32.4862	34.088	30.426	22.9465	24.1186	29.1816	34.463	38.5515	37.8884	43.0748	37.8648	43.7188
1190002F15Rik	0.826244	0.423724	0.466054	0.509215	0.341544	0.482768	0.793843	0.118631	0.118748	0.633459	0.664765	0.200118	0.737417	0.666025	0.358981	12.7061	13.9001	13.9925
1190002N15Rik	11.6691	9.53772	11.092	10.8115	10.5782	12.3627	11.5411	9.08806	11.2618	16.7121	11.0738	14.0893	11.4993	12.3826	10.2422	9.9384	9.3014	9.77978
1190003K10Rik	0	0	0	0	0	0	0	0	0	0	0	0	0	0	0	0	0	0
1190005I06Rik	1.80926	1.77063	2.3393	1.75342	2.30265	2.38412	1.54642	3.06544	2.24439	0.551493	0.454725	0.741158	1.10879	1.70057	0.24571	1.31624	1.46981	1.48708
1190007I07Rik	23.9493	28.2804	27.3085	24.6951	24.2854	25.4224	22.6429	23.4455	26.4213	17.6229	20.4479	24.0666	14.7661	16.3692	12.3989	14.328	11.8223	11.9103
1200014J11Rik	3.5209	3.05168	3.46594	3.69596	3.77497	3.78677	3.8832	3.44815	3.20781	3.53483	3.61651	3.5065	4.0489	4.07609	4.38826	4.81127	5.35864	4.76404
1300002E11Rik	1.43688	1.50015	1.52768	1.88476	1.49381	1.87619	1.42703	1.2465	1.58745	1.14075	1.28317	0.979509	1.54886	1.69624	1.13589	1.33913	1.51729	1.50919
1300017J02Rik	0	0	0	0	0	0	0.02652	0	0.037596	0.029897	0	0	0	0	0.062896	0.014666	0.039594	0.044448
1500004A13Rik	0.408963	0.362927	0.363542	0.420149	0.332492	0.525321	0.320021	0.347203	0.301494	0.338595	0.325708	0.394909	0.320186	0.43403	0.616104	0.602476	0.572079	0.839528
1500009C09Rik	0	0	0	0	0	0	0	0	0	0	0	0	0	0	0	0	0	0
1500009L16Rik	1.48717	1.90223	2.47987	3.24335	1.93586	2.20147	2.12413	1.49144	1.45549	3.97578	2.13901	5.50674	2.36307	4.08186	3.71503	4.56371	3.83912	5.01612
1500011B03Rik	1.16071	1.67502	1.26085	0.878194	1.17776	1.30624	0.858684	1.05467	1.11651	1.26734	1.68221	1.36967	1.33108	2.25994	2.49687	3.39465	3.40725	3.64972
1500011K16Rik	71.9693	79.5117	77.9699	81.34	68.5367	75.5132	61.7851	68.079	78.1881	56.2489	71.5685	66.405	67.7133	72.241	56.6848	53.6459	52.2115	51.3036
1500012F01Rik	12.4365	18.3501	13.6071	15.6213	12.5196	12.9036	13.2172	13.5137	13.5251	20.2433	22.9481	22.2473	18.8062	21.6059	28.0601	34.8028	35.0119	42.4611
1500012K07Rik	0	0	0	0	0	0	0	0	0	0	0	0	0	0	0	0.0368159	0.00974599	0
1500015A07Rik	1.4115	1.0568	0.708957	1.52654	0.611719	0.978766	0.904678	0.848859	0.726089	0.930093	1.05587	1.83663	1.68095	1.11002	2.02536	1.47298	1.04677	2.13412
1500015L24Rik	0	0	0	0	0	0	0	0	0	0	0	0	0	0	0	0	0	0
1500015O10Rik	0.273515	0.434823	0.122545	0	0.219847	0.064251	0.233045	0.043751	0.243515	0	0.329866	0.205189	0.063035	0	0	6.83511	5.12395	8.75677
1500017E21Rik	3.13203	2.36147	2.79162	2.10641	1.97911	2.43947	2.24718	1.53472	2.42899	1.98859	2.02848	2.2696	5.68904	5.75893	3.75143	2.4258	4.45829	3.87941
1500026H17Rik	0.35514	0.285813	0.425526	0.317878	0.284791	0.275575	0.311442	0.441702	0.285965	0.153746	0.29493	0.361574	0.138767	0.222942	0.046135	0.339108	0.143803	0.123487
1600002D24Rik	0	0	0	0	0	0	0	0	0	0.0103816	0	0	0.0688826	0	0.0655839	0	0	0.00492921
1600002H07Rik	1.5957	1.22331	1.14487	1.554	1.47031	1.58872	1.32046	0.985879	1.72033	1.17261	1.08394	1.43805	2.35962	2.06764	2.89473	3.33514	3.17042	3.01389
1600002K03Rik	5.86569	6.53258	5.80448	5.2752	5.10597	6.07762	5.91363	4.32901	7.47783	5.14271	3.98077	4.90769	7.36085	14.4517	11.1941	11.4538	10.3452	11.4523
1600010M07Rik	0.102027	0.208941	0.091849	0.187747	0.252415	0.41625	0.097944	0	0.117014	2.2517	0.840515	0.189635	1.63502	1.06884	5.71834	3.79242	2.58982	3.72491
1600012H06Rik	6.7597	5.97358	6.8754	7.22649	6.91525	8.49549	5.79587	6.06491	6.60266	6.65249	7.38167	7.22319	8.88002	9.49531	11.8726	15.2368	14.7776	16.1645
1600014C10Rik	13.6153	13.782	13.7683	15.3577	15.5591	14.8278	13.4968	13.0108	11.8345	9.14769	10.1201	7.66891	14.9261	12.2657	16.1273	13.3176	12.3212	12.4398
1600014C23Rik	0	0.129619	0.17048	0.66284	0.250141	0.354514	0	0.208577	0.098162	0.335572	0.240229	0.216308	0.537416	0.224475	0.438888	0.186636	0.184014	0.13079
1600014K23Rik	0	0	0	0	0	0	0	0	0	0	0	0	0.066637	0.059985	0	0	0	0
1600015I10Rik	0.025301	0.051383	0.068332	0.062217	0.093615	0.111666	0.060074	0	0.057939	0	0.022764	0.024451	0.045068	0.100813	0.029241	0.124672	0.027938	0
1600019K03Rik	0	0	0	0	0	0	0	0	0	0	0	0	0	0	0	0	0	0
1600020E01Rik	3.17262	3.48512	3.36049	3.39956	2.3606	2.95736	4.46373	3.16198	3.8801	3.1166	3.23354	4.19289	2.81267	4.12307	4.43305	4.01348	3.702	3.5455
1600023N17Rik	0.062142	0.127686	0.05613	0.075382	0.051418	0.218036	0.059855	0	0	0	0	0.060254	0.111061	0	0.144115	0.190222	0.188338	0.451255
1600025M17Rik	0	0	0	0	0	0	0	0	0	0	0	0	0	0	0	0	0	0
1600027J07Rik	0	0	0	0	0	0	0	0	0	0	0	0	0	0	0	0.096875	0	0
1600029I14Rik	0	0	0	0	0	0	0	0	0	0	0	0	0	0	0	0.055948	0	0.058518
1600029O15Rik	0.098385	0	0	0.042716	0.028651	0	0	0	0	0.037598	0.031896	0	0	0	0	0.026721	0	0
1700001C02Rik	0	0	0	0	0	0	0	0	0	0	0	0	0.078616	0	0	0	0	0
1700001C19Rik	0	0.0702738	0.17147	0	0.079044	0	0	0	0	0	0	0.0337234	0	0	0	0.0269292	0.048692	0.0280729
1700001D01Rik	0	0	0	0	0	0	0	0	0	0	0	0	0	0	0	0	0	0
1700001F09Rik	0	0	0	0	0	0	0	0	0	0	0	0	0	0	0	0	0	0
1700001G01Rik	0	0	0	0	0	0	0	0	0	0	0	0	0	0	0	0	0	0
1700001G11Rik	0.575906	0.20977	0.220724	0.451021	0.448423	0.436321	0.208957	0.268433	0.327752	0	0.227239	0.07898	0.227587	0.321698	0.358663	0.680137	0.410902	0.221347
1700001G17Rik	0.070696	0.152982	0.19093	0.212089	0.116601	0.304083	0	0.081	0.18216	0.076507	0.129808	0.204274	0.123409	0.414947	0.162589	0.159317	0.237852	0.397536
1700001J03Rik	0.254194	0	0.180112	0	0.066619	0.15286	0	0	0.072777	0.087422	0.163408	0.209999	0	0	0.09336	0.193492	0	0
1700001J11Rik	0	0	0	0	0	0	0	0	0	0	0	0	0	0	0	0	0	0
1700001K19Rik	0.543657	0.547362	0.752129	0.459955	0.602434	0.346205	0.545434	0.462644	0.359459	0.076142	0.220252	0.272446	0.329978	0.405072	0.471894	0.351235	0.169276	0.356806
1700001K23Rik	0	0	0.058572	0	0.145298	0	0	0	0	0	0	0	0	0	0	0.046274	0	0
1700001L05Rik	0.09385	0.021441	0.046717	0.129803	0.017268	0.072776	0.064365	0.07841	0.060037	0.133108	0.115199	0.059342	0.17255	0.078996	0.422679	0.251635	0.225957	0.239979
1700001L19Rik	0	0	0	0	0	0	0	0	0	0	0	0	0	0	0	0.025355	0	0
1700001O22Rik	0.105735	0.358644	0.145092	0.097138	0.0322009	0.0914794	0.159242	0.117859	0.0453052	0.0426072	0.0542783	0.0381749	0.245923	0.158775	0.0913056	0.262607	0.227469	0.494003
1700001P01Rik	0	0.070596	0.154885	0.111668	0.066521	0	0	0	0.247199	0.128265	0.092313	0.080234	0	0	0.153365	0	0.117604	0.152326
1700003C15Rik	0	0	0	0	0	0	0	0	0	0	0	0	0	0	0	0	0	0
1700003D09Rik	0	0	0.040734	0	0	0	0	0	0	0	0	0	0	0	0	0	0	0
1700003E16Rik	0.687097	0.707477	0.801785	0.819167	1.05028	0.755829	0.417107	0.746466	0.735377	0.326187	0.332524	0.351438	0.535543	0.512789	0.244771	0.596193	0.409499	0.765844
1700003E24Rik	0	0	0	0	0	0	0	0	0	0	0	0	0	0	0	0	0	0
1700003F12Rik	0	0.087795	0.348376	0.315911	0.207883	0.149918	0.067799	0.437489	0.781116	0.324454	0.197317	0.165718	0	0.220457	0.198182	0.658585	0.678812	0.696885
1700003G13Rik	0	0	0	0	0	0	0	0	0	0	0	0	0	0	0	0	0	0
1700003G18Rik	0	0.087881	0	0	0	0	0	0	0	0	0	0	0	0.064805	0	0	0	0
1700003H04Rik	0	0	0	0	0	0	0	0	0	0	0	0	0	0	0	0	0	0
1700003I22Rik	0	0	0	0	0	0	0	0	0	0	0	0	0	0	0	0	0	0
1700003L19Rik	0	0	0	0	0	0	0	0	0	0	0	0	0	0	0	0	0	0
1700003M02Rik	0	0	0	0	0	0	0	0	0	0	0	0	0	0	0	0	0	0
1700003M07Rik	0	0.0555972	0.0733209	0	0	0	0	0	0	0	0	0	0.0693103	0	0	0.276535	0.414244	0.237399
1700003P14Rik	0	0	0	0	0	0	0	0	0	0	0	0	0	0	0	0	0	0
1700006A11Rik	0	0	0	0	0	0	0	0	0	0	0	0	0	0	0	0	0	0
1700006E09Rik	0	0	0	0	0	0	0	0	0	0	0	0	0	0	0	0	0	0
1700006F04Rik	0	0	0	0	0	0	0	0	0	0	0	0	0	0	0	0	0	0
1700006H21Rik	0	0	0	0	0	0	0	0	0	0	0	0	0	0	0	0	0	0
1700007B14Rik	0.058166	0	0	0	0	0	0	0	0	0	0.021657	0	0	0	0	0	0	0
1700007F19Rik	0	0	0	0	0	0	0	0	0	0	0	0	0	0	0.083252	0	0	0
1700007G11Rik	0	0	0	0	0	0	0	0	0	0	0	0	0	0	0	0	0	0
1700007J10Rik	0.180969	0.146814	0.173942	0.07467	0.135009	0.118535	0.099388	0.091365	0.069954	0.084765	0.043015	0.234191	0.103876	0.164533	0.238747	0	0.111199	0.179585
1700007K09Rik	0.092971	0	0.083697	0	0	0	0	0	0	0.100613	0.085354	0	0	0.145086	0.107088	0	0	0
1700007K13Rik	0.07817	0	0	0.288333	0.225625	0	0	0.178529	0	0.338381	0.071766	0	0	0	0.09034	0.66075	0.115197	0.260133
1700007L15Rik	3.1298	2.59741	2.04073	2.51302	2.75174	2.75158	3.79204	2.50183	2.14408	2.65776	2.43208	2.58229	2.42383	2.38611	2.18161	3.22862	2.57652	1.74419
1700007P06Rik	0	0	0	0	0	0	0	0	0	0	0	0	0	0	0	0.11747	0.057138	0.039677
1700008C04Rik	0	0	0	0	0	0	0	0	0	0	0	0	0	0	0	0	0	0
1700008J07Rik	1.03211	0.886164	1.08651	1.26914	1.13845	1.19286	0.975688	1.24346	0.843116	1.2133	0.65598	1.7384	1.20194	1.17687	1.65713	1.22076	1.3783	1.1001
1700008K24Rik	0	0	0	0	0	0	0	0	0	0	0	0	0	0	0	0	0	0
1700008O03Rik	0.239822	0.239237	0.354835	0.227501	0.186973	0.376438	0.295533	0.111452	0.112412	0.108007	0	0.129372	0.162332	0.244066	0	0.200748	0.087948	0.137166
1700008P02Rik	0	0	0	0	0	0	0	0	0	0	0	0	0	0	0	0	0	0
1700009C05Rik	0	0	0	0	0	0	0	0	0	0	0	0	0	0	0	0	0	0
1700009J07Rik	0	0	0	0	0	0	0	0	0	0	0	0	0	0	0	0.097288	0	0.210998
1700009N14Rik	0	0	0	0	0	0	0	0	0	0	0	0	0	0	0	0	0.037765	0.027177
1700010B08Rik	0	0	0	0	0	0	0	0	0	0	0	0.057831	0	0	0	0	0	0
1700010D01Rik	0	0	0	0	0	0	0	0	0	0	0	0	0	0	0	0	0	0
1700010I02Rik	0	0	0	0	0	0	0	0	0	0	0	0	0	0	0	0	0	0
1700010I14Rik	0	0.034267	0.030127	0	0.055196	0	0.032126	0.076687	0	0.072433	0	0.032341	0.059611	0.08076	0.038676	0.444692	0.299036	0.188139
1700010J16Rik	0	0	0	0	0	0	0	0	0	0	0	0	0	0	0	0	0	0
1700010K23Rik	0	0	0	0	0	0	0	0	0	0	0	0	0	0	0	0	0	0
1700011A15Rik	0	0	0	0	0	0	0	0	0	0	0	0	0	0	0	0	0	0
1700011B04Rik	0	0	0	0	0	0	0	0	0	0	0	0	0	0	0	0	0	0
1700011C11Rik	0	0	0	0	0	0	0	0	0	0	0	0	0	0	0	0	0.131294	0
1700011E24Rik	0	0	0	0	0	0	0.071232	0	0	0	0	0	0	0	0	0	0.031665	0
1700011H14Rik	0	0	0	0	0.01381	0.041267	0	0	0	0	0	0	0	0	0	0	0	0
1700011I03Rik	0	0	0	0	0	0	0.121249	0	0	0	0	0.135431	0	0	0	0	0	0
1700011L22Rik	0	0	0	0	0	0	0.061074	0	0	0	0	0	0	0.050659	0	0.049057	0	0
1700011M02Rik	0	0	0	0	0	0	0	0	0	0	0	0	0	0	0	0	0	0
1700012A03Rik	0	0	0	0	0	0	0	0	0	0	0	0	0	0	0	0	0	0
1700012B07Rik	0	0	0	0	0	0	0	0	0	0	0	0	0	0	0	0	0	0
1700012B09Rik	0	0	0	0	0	0	0	0	0	0	0	0	0.081715	0	0.470088	0.070567	0.097056	0
1700012C14Rik	0.124341	0	0	0	0	0	0	0	0	0	0	0	0	0	0	0	0	0
1700012D01Rik	3.78748	2.56489	4.26282	4.31508	3.77894	4.46869	2.91163	3.44572	3.19712	3.14237	3.80789	3.42101	2.94425	3.1347	3.33523	1.72026	2.01291	1.53424
1700012D14Rik	0.17215	0.352929	0.346448	0.658892	0.402217	0.536086	0.191402	0.198164	0.389844	0.330211	0.2016	0.40211	0.142816	0.198995	0.302767	0.33353	0	0.289462
1700012D16Rik	0	0	0	0	0	0	0	0	0	0	0	0	0.096675	0	0	0	0	0
1700012H19Rik	0	0	0	0	0	0	0	0	0	0	0	0	0	0	0	0	0	0
1700012I11Rik	0	0	0	0	0	0	0	0	0	0	0	0	0	0	0	0	0	0
1700012L04Rik	0	0.089891	0.053885	0	0	0	0.08619	0.170078	0	0.064776	0.191172	0	0.008885	0.095976	0.048884	0	0	0.129635
1700012P22Rik	0	0	0	0	0	0	0	0	0	0	0	0	0	0	0	0	0	0
1700013D24Rik	0	0	0	0	0	0	0	0	0	0	0	0	0	0	0	0	0	0
1700013F07Rik	0	0	0	0	0	0	0	0	0	0.106617	0	0	0	0	0	0.063241	0	0
1700013G24Rik	0	0.062117	0	0	0	0	0	0.069507	0	0	0	0.05843	0	0.048636	0	0	0	0
1700013H16Rik	0	0	0	0	0	0	0	0	0	0	0	0	0	0	0	0	0	0
1700015E13Rik	0	0	0	0	0	0	0	0	0	0	0	0	0	0	0	0.032584	0.066844	0
1700015F17Rik	0	0	0	0	0	0	0	0	0	0	0	0	0.157413	0.071205	0	0.068083	0	0
1700015G11Rik	0	0	0	0	0	0	0	0	0	0	0	0	0	0	0	0	0	0
1700016C15Rik	0	0	0	0	0	0	0	0	0	0	0	0	0	0	0	0	0	0
1700016D06Rik	0	0	0	0	0	0	0	0	0	0	0	0	0	0	0	0	0	0
1700016G22Rik	0	0	0	0	0	0	0	0	0	0.043126	0	0.100714	0	0	0	0	0	0
1700016H13Rik	0	0	0	0	0	0	0	0	0	0	0	0	0	0	0	0	0	0.0534452
1700016K19Rik	0	0	0	0	0	0	0	0	0.156526	0	0	0	0	0	0	0	0	0.054896
1700016L04Rik	0	0	0	0	0	0	0	0	0	0	0	0	0	0	0	0	0	0
1700016L21Rik	0	0	0	0	0	0	0	0	0	0	0	0	0	0	0	0	0	0
1700016P04Rik	0	0	0	0	0	0	0	0	0	0	0	0	0	0	0	0	0	0
1700017B05Rik	1.81875	1.77123	1.88967	2.25994	2.53992	2.54831	2.65676	2.61595	2.28206	4.37578	2.88498	2.93741	3.09741	3.61916	6.45436	7.89304	8.50031	8.1375
1700017D01Rik	0	0	0	0	0	0	0	0	0	0	0	0	0	0	0	0	0	0
1700017G19Rik	0	0	0	0	0	0	0	0	0	0	0	0	0	0	0	0	0	0.015685
1700017J07Rik	0	0	0	0	0	0	0	0	0	0	0	0	0	0	0	0	0	0
1700017L05Rik	0	0	0	0	0	0	0	0	0	0	0	0	0	0	0	0	0	0
1700017N19Rik	0	0	0	0	0	0	0	0	0	0	0	0	0	0	0	0	0	0
1700018A04Rik	0	0	0	0	0	0	0	0	0	0	0	0	0	0.028782	0	0	0	0
1700018B08Rik	0	0	0	0	0	0	0	0	0.066519	0	0	0	0	0	0	0	0	0
1700018B24Rik	0	0	0	0	0	0	0	0	0	0	0	0	0	0	0	0	0	0
1700018C11Rik	0.092619	0	0	0	0	0.087819	0.174627	0	0	0	0	0	0	0	0	0	0	0.028779
1700018F24Rik	0	0	0	0	0	0	0	0	0	0	0	0	0	0	0	0	0	0
1700018G05Rik	0	0	0	0	0	0.181773	0	0	0	0	0	0	0	0	0	0	0	0
1700018L02Rik	2.79365	5.10626	4.94258	4.31151	6.06651	4.09683	6.69632	7.01069	5.14909	3.81886	3.70661	2.7165	4.45948	3.68988	2.38284	2.29036	3.28452	2.82654
1700019A02Rik	0	0	0.031966	0	0	0	0	0.045318	0	0	0	0	0	0.027854	0	0	0	0
1700019B03Rik	0	0	0	0	0	0.084095	0	0	0	0	0	0	0	0	0	0	0	0
1700019B21Rik	0	0	0	0	0	0	0	0	0	0	0	0	0	0	0	0	0	0
1700019C18Rik	0	0	0	0	0	0	0	0	0	0	0	0	0	0	0	0	0	0
1700019D03Rik	0.525997	0.462977	0.163298	0.277962	0.488877	0.452971	0.489033	0.318024	0.431848	0.216337	0.163153	0.145649	0.397551	0.20435	0.174182	0.363217	0.171438	0.33403
1700019E08Rik	0	0	0	0	0	0	0	0	0	0	0	0	0	0	0	0	0	0.023772
1700019G17Rik	0.351205	0.402784	0.542776	0.482074	0.321496	0.488848	0.293814	0.285062	0.363774	0.0829952	0.272128	0.0553995	0.243723	0.423739	0.352976	0.268631	0.191114	0.266231
1700019G24Rik	0	0	0	0	0	0	0.113196	0	0	0	0	0	0	0	0	0	0	0
1700019L03Rik	0.129285	0.088777	0.347063	0.328231	0.146616	0.158164	0.161907	0.181104	0.230945	0.31588	0.316383	0.51758	0.696561	0.551088	1.13509	0.301872	0.548237	0.333945
1700019M22Rik	0	0	0	0	0	0	0	0	0	0	0	0	0	0	0	0	0	0
1700019N19Rik	0	0	0	0	0	0	0	0	0	0	0	0	0	0	0	0	0	0
1700019O17Rik	0	0	0	0	0	0	0	0	0	0	0	0	0	0	0	0	0	0
1700020A23Rik	0	0	0	0	0	0	0	0	0	0.109929	0	0.0889261	0	0	0.183649	0.0495135	0	0
1700020D05Rik	0.458257	0.099994	0.111048	0.150654	0.050863	0	0.006513	0.068311	0.070736	0.200239	0	0.119207	0.023071	0.312893	0.010217	0.333801	0.013875	0.157946
1700020D14Rik	0	0	0	0	0	0	0	0	0	0	0	0	0	0	0	0	0	0
1700020G17Rik	0	0	0	0	0	0	0	0	0	0	0	0	0	0	0	0	0	0
1700020I14Rik	43.1196	50.3199	46.2182	52.6101	60.9582	66.5989	60.5484	54.1797	48.7159	43.2506	55.3481	33.9132	56.4517	39.9169	37.1889	42.3037	43.7633	38.4714
1700020L24Rik	3.68112	3.46851	3.83658	3.08407	3.40349	3.80959	3.0839	3.41914	4.20787	3.34178	2.96293	4.76872	2.86031	3.36748	3.09082	5.526	3.71727	4.07924
1700020M21Rik	0	0	0	0	0	0	0	0	0	0	0	0	0	0	0	0	0	0
1700020N01Rik	0	0	0	0	0	0	0	0	0	0	0	0	0	0	0	0.04556	0	0.095146
1700020N15Rik	0	0	0	0	0	0	0	0	0	0	0	0	0	0	0	0	0	0
1700020N18Rik	0	0	0	0	0	0	0	0	0	0.063687	0	0	0	0	0	0	0	0
1700021F05Rik	73.846	66.2681	66.4416	73.3364	60.7521	61.2935	67.2645	60.6426	69.8438	46.7194	57.8824	60.1237	56.8975	63.9507	33.1394	40.1535	34.0606	30.6233
1700021F07Rik	0	0	0	0	0	0	0	0	0	0	0	0	0	0	0	0	0	0
1700021K19Rik	10.1956	10.3979	10.7862	9.60272	10.5989	10.5374	10.2915	11.1917	10.2347	7.14121	6.87004	6.62065	10.9887	11.2893	11.9474	11.0593	11.1903	10.1585
1700021N21Rik	0	0	0	0.085385	0	0	0	0	0	0	0	0	0	0	0	0	0	0
1700022A21Rik	0	0	0	0	0	0	0	0	0	0	0	0	0	0	0	0	0	0
1700022A22Rik	0	0	0	0	0	0	0	0	0	0	0	0	0	0	0	0	0	0
1700022E09Rik	0	0	0	0	0	0	0	0	0	0	0	0	0	0	0	0	0	0
1700022H01Rik	0.63951	0.188169	0.496307	0.265486	0.148769	0.107105	0.26462	0	0.210761	0.245608	0.084356	0.266385	0.081835	0.147824	0	0.140163	0	0
1700022H16Rik	0	0	0	0	0	0	0	0	0	0	0	0	0	0	0	0	0	0
1700022I11Rik	0.016867	0	0.015185	0	0	0	0	0	0.016106	0	0	0	0.015023	0	0	0	0	0
1700023C21Rik	0.122955	0	0	0	0	0	0	0	0	0	0	0	0	0	0	0	0	0
1700023F02Rik	0	0	0	0	0	0	0	0	0	0	0	0	0	0	0	0	0	0
1700023F06Rik	0	0	0	0.064448	0	0	0	0.268457	0	0.056537	0	0.032926	0	0.08433	0	0	0.039749	0
1700024B18Rik	0	0	0	0	0	0	0	0	0	0	0	0	0	0	0	0.046918	0	0
1700024F13Rik	0	0	0	0.075475	0	0	0	0	0	0.097444	0	0	0	0	0	0	0	0
1700024G13Rik	0	0	0	0	0	0	0	0	0	0	0	0	0	0	0	0	0	0
1700024I08Rik	0	0	0	0	0	0	0	0	0	0	0	0	0.058533	0	0	0	0	0
1700024N05Rik	0	0	0	0	0	0	0	0	0	0	0	0	0	0	0	0	0	0
1700024P04Rik	0	0	0	0	0	0.076954	0	0	0	0	0	0	0	0	0	0	0	0
1700024P16Rik	0.00990441	0	0	0	0.00361353	0	0	0	0	0	0.0220639	0.0186418	0	0	0	0.0710689	0.0146287	0
1700025B11Rik	0	0	0	0	0	0	0	0	0	0	0	0	0	0	0	0	0	0
1700025C18Rik	0	0	0	0	0	0	0	0	0	0	0	0	0	0	0	0	0	0
1700025F22Rik	0	0	0	0	0	0	0	0	0	0	0	0	0	0	0	0	0	0
1700025F24Rik	0	0	0	0	0	0	0	0	0	0	0	0	0	0	0	0	0	0
1700025G04Rik	5.1262	4.51272	6.23629	5.48266	5.23845	4.99482	5.49154	4.63392	5.1432	8.10802	6.62783	6.08467	8.66976	7.80303	7.98086	6.44728	6.79107	5.99579
1700025J12Rik	0	0	0	0	0	0	0	0	0	0	0	0	0	0	0	0	0	0
1700025K24Rik	0	0	0	0	0	0	0	0	0	0	0	0	0	0	0	0	0	0
1700025M24Rik	0	0	0	0	0.110632	0	0	0	0	0	0	0	0	0	0	0	0	0
1700025N23Rik	0	0	0.125452	0	0.05746	0.081219	0.066888	0	0.079912	0.023619	0.063968	0	0.042338	0.111723	0.138169	0.191591	0.052309	0
1700026D08Rik	0	0	0	0	0	0	0	0	0	0.052561	0	0	0	0.039069	0	0	0	0
1700026D11Rik	0	0	0	0	0	0	0	0.041491	0	0	0	0	0	0	0	0	0	0
1700026F02Rik	0	0	0	0	0	0	0	0	0	0	0	0	0	0	0	0	0	0
1700026J14Rik	0.156944	0	0.071258	0	0	0	0	0	0.088966	0	0	0	0	0	0	0	0	0
1700026L06Rik	0	0	0	0	0.154484	0	0	0	0.214845	0	0.08599	0	0.08342	0.259434	0	0.754492	0.817294	1.27039
1700027A15Rik	0	0	0	0	0	0	0	0	0	0	0	0	0	0	0	0	0	0
1700027F06Rik	0	0	0	0	0	0	0	0	0	0	0	0	0	0	0	0	0	0
1700027F09Rik	0	0	0	0	0	0	0	0	0	0	0	0	0	0	0	0	0	0
1700027H10Rik	0	0	0	0	0	0	0	0	0	0	0	0	0	0	0	0	0	0
1700027I24Rik	0	0	0	0	0	0	0	0	0	0	0	0	0	0	0	0	0	0
1700027J07Rik	0	0	0	0	0	0	0	0	0	0	0	0	0	0	0	0	0	0
1700028B04Rik	0	0	0	0	0	0	0	0	0	0	0	0	0	0	0	0	0	0
1700028D13Rik	0	0	0	0	0	0	0	0	0	0	0	0	0	0	0	0	0	0
1700028E10Rik	0.0336115	0.0741132	0.0285411	0.072968	0.138131	0.0528618	0.0879197	0.0562956	0.0764993	0.0438597	0.113885	0.0979135	0.0715446	0.0554906	0.0845887	0.0642926	0.0948054	0.0969814
1700028I16Rik	0	0	0	0	0	0	0	0	0	0	0	0	0	0	0	0.029686	0.090265	0
1700028J19Rik	0.062982	0.189754	0.189073	0.180439	0.216428	0.061719	0.216495	0.121127	0.060725	0.085498	0.208314	0.330547	0.117891	0.149069	0.061191	0.282852	0.080303	0.19068
1700028K03Rik	0.0718114	0.0395656	0.13815	0.0474298	0.0751844	0.0438427	0.129829	0.0661866	0.0852928	0.0416775	0.0341816	0.0466142	0	0.0608702	0.06681	0.0768252	0.0636988	0.162557
1700028M03Rik	0	0	0	0	0	0	0	0	0	0	0	0	0	0	0	0	0	0
1700028P14Rik	0	0	0	0	0	0	0	0	0	0	0	0	0	0	0	0	0	0
1700028P15Rik	0	0	0	0	0	0	0	0	0	0	0	0	0	0	0	0	0	0
1700029B22Rik	0	0	0	0	0	0	0	0	0	0	0	0	0	0	0	0	0	0
1700029F12Rik	0	0	0	0	0	0	0	0	0	0	0	0	0	0	0	0	0	0
1700029H14Rik	0.083127	0	0	0	0	0	0	0	0	0.092143	0	0	0	0.027953	0	0	0.046483	0
1700029I15Rik	0.196558	0.216573	0.110206	0.396819	0.339099	0.453421	0.200537	0.793988	0.338603	0	0.346923	0	0.106875	0.231738	0.805784	0.506944	0.264694	0.261422
1700029J03Rik	0	0	0	0	0	0	0	0	0	0	0	0	0	0	0	0	0	0
1700029J07Rik	1.03608	0.847716	1.08037	0.86298	0.459528	0.51049	0.607591	0.710818	0.949584	0.176828	0.28736	0.345216	0.319154	0.432163	0.465228	0.755308	0.503616	0.710167
1700029M20Rik	0	0	0	0	0	0	0	0	0	0	0	0	0	0	0	0	0	0
1700029N11Rik	0	0	0	0	0	0	0	0	0	0	0	0	0	0	0	0	0	0
1700029P11Rik	0	0	0	0	0	0	0	0	0	0	0	0	0	0	0	0	0	0
1700030A11Rik	0	0	0	0	0	0	0	0	0	0	0	0	0	0	0	0	0	0
1700030C10Rik	0.600252	0.517991	0.391305	0.492296	0.848289	0.61475	0.634947	0.601605	0.376011	0.411612	0.757502	0.457011	0.769167	0.935945	0.938117	1.00504	0.44763	0.88508
1700030F04Rik	0	0	0	0	0	0	0	0	0	0	0	0	0	0	0	0	0	0
1700030F18Rik	0.20241	0.103629	0	0	0	0	0	0.159032	0	0	0.092604	0	0.08489	0	0	0	0	0
1700030J22Rik	0	0.064982	0.035732	0.129959	0.117959	0.048906	0.161918	0.169014	0.121306	0.114464	0.256097	0.020443	0.226022	0.19454	0.242718	0.456596	0.327517	0.239097
1700030K09Rik	2.47613	1.90975	2.74378	2.03558	2.63475	2.73148	2.41408	2.39851	3.0778	1.27193	1.86674	1.89081	2.00121	2.60514	1.84782	2.41282	2.45823	2.68309
1700030L20Rik	0	0	0	0	0	0	0	0	0	0	0	0	0	0	0	0	0	0
1700030M09Rik	0.05708	0	0	0.073538	0.052871	0.09187	0	0.070784	0	0	0	0	0	0	0	0	0	0
1700030N03Rik	0	0	0	0	0	0	0	0	0	0	0	0	0	0	0	0	0	0
1700030O20Rik	0	0	0	0	0	0	0	0	0	0	0	0	0	0	0	0	0	0
1700031A10Rik	0	0	0	0	0	0	0	0.10977	0	0	0	0	0	0	0	0	0	0
1700031F05Rik	0	0	0	0	0	0	0	0	0	0	0	0	0	0	0	0	0	0
1700031M16Rik	0	0	0	0	0	0	0	0	0	0	0	0	0	0	0	0	0	0
1700031P21Rik	0	0	0	0	0	0	0	0	0	0	0	0	0	0	0	0	0	0
1700034E13Rik	0	0	0	0	0	0.149828	0	0	0	0	0	0.254657	0	0	0	0	0	0
1700034G24Rik	0	0	0	0	0	0	0	0	0	0	0	0	0	0	0	0	0	0
1700034H15Rik	0.044586	0.04426	0.025898	0.03543	0.007546	0.016795	0.047848	0.033017	0	0.027617	0	0.020886	0.076994	0.023103	0	0.033393	0.030101	0.023182
1700034I23Rik	0	0	0.030159	0.038225	0.109037	0.014371	0.127871	0.09161	0.045731	0	0	0.090046	0	0.075336	0.01177	0.020476	0	0.064681
1700034J05Rik	0	0	0	0	0	0	0	0	0	0	0	0	0	0	0	0	0	0
1700034K08Rik	0	0	0	0	0	0	0	0	0	0	0	0	0	0	0	0	0	0
1700034O15Rik	0	0	0	0	0	0	0	0	0	0	0	0	0	0	0	0	0	0
1700034P13Rik	0.329527	0.161481	0	0.813578	0.658397	0.450131	0.555034	0.371309	0.42692	0.762739	0.893691	0.235358	0.624349	0.376262	0.690391	0.515186	0.248946	0.397865
1700036G14Rik	0	0	0	0	0	0	0	0	0	0	0	0	0	0	0	0	0	0
1700037C18Rik	1.45672	2.60348	1.71559	2.06579	1.53299	1.22746	0.839645	1.64892	1.76642	0.924222	1.97346	2.48738	2.00649	3.58591	2.75638	1.95705	2.34634	2.51137
1700037H04Rik	9.7989	10.9801	10.3868	10.2655	9.60376	10.4046	11.3038	8.3782	10.5429	9.27103	8.9776	10.5629	12.5374	15.3172	14.479	20.0749	18.799	20.0823
1700039E15Rik	0	0	0	0	0	0	0	0	0	0	0	0	0	0	0	0	0	0
1700039E22Rik	0	0	0	0	0	0	0	0	0	0	0	0	0	0	0	0	0	0
1700040L02Rik	13.1791	11.8093	11.5435	12.259	12.2905	13.4445	11.6251	13.6771	12.5404	10.0509	9.34922	10.9002	7.48411	4.40327	4.79307	4.04254	3.26047	3.93563
1700041A01Rik	0	0	0	0.207319	0	0	0	0	0	0	0	0	0	0	0	0	0	0
1700041C23Rik	0	0	0	0	0	0	0	0	0	0	0	0	0	0	0	0	0	0
1700041M19Rik	0	0	0	0	0	0	0	0	0	0	0	0	0	0	0	0	0	0
1700042G07Rik	0	0	0	0	0	0	0	0	0	0	0	0	0	0	0	0	0	0
1700042G15Rik	0	0	0	0	0	0	0	0	0	0	0	0	0	0	0	0	0	0
1700042O10Rik	0	0	0	0	0	0	0	0.066985	0	0	0.160843	0.169495	0.051549	0.164286	0	0.222733	0.088226	0
1700044C05Rik	0	0	0	0	0	0	0	0	0	0	0	0	0	0	0	0	0	0
1700044K03Rik	0	0	0	0	0	0	0	0	0	0	0	0	0	0	0	0	0	0
1700045H11Rik	0	0	0	0	0	0	0	0	0	0	0	0	0	0	0	0	0	0
1700046C09Rik	0	0	0	0	0	0	0	0	0	0	0	0	0	0	0	0	0	0
1700047A11Rik	0	0	0	0	0	0	0	0	0	0	0	0	0	0	0	0	0	0
1700047E10Rik	0	0	0	0	0	0	0	0	0	0	0	0	0	0	0	0	0	0
1700047G03Rik	0	0	0	0	0	0	0	0	0	0	0	0	0	0	0	0	0	0
1700047I17Rik2	1.26979	1.30328	0.95515	1.17127	1.16825	1.50286	1.61916	0.993273	1.24477	1.70683	1.53271	1.31354	1.44998	1.74115	1.7947	1.39068	1.76779	1.70715
1700047L14Rik	0	0	0	0	0	0	0	0	0	0	0	0	0	0	0	0	0	0
1700047M11Rik	0	0.086305	0.113066	0	0.16754	0.106793	0.071674	0.151045	0.39503	0	0.113526	0.088536	0.150137	0.073696	0.151529	0	0	0
1700048M11Rik	0.353937	0.329097	0.247951	0	0.232499	0.186522	0	0.129383	0.052884	0.082483	0	0	0.101778	0.122028	0	0	0.145269	0.063572
1700048O20Rik	0.237382	0.10447	0.152571	0.271656	0.042069	0.125007	0.055087	0.175216	0.039005	0.184022	0.061821	0.065731	0.030289	0.123106	0.493135	0.235154	0.321944	0.556936
1700049E15Rik	0	0	0	0	0	0	0	0	0	0	0	0	0	0	0	0	0	0
1700049E22Rik	0	0	0	0	0	0	0	0	0	0	0	0	0	0	0	0	0	0
1700049G17Rik	0.768922	0.604652	0.686218	0.517183	0.673675	0.628061	0.314205	0.377861	0.665967	0.176018	0.405485	0.414208	0.665476	0.548184	0.601969	0.853149	0.906839	0.901418
1700049L16Rik	0	0	0	0	0	0	0	0	0	0	0	0	0	0	0	0	0	0
1700051A21Rik	0	0	0	0	0	0	0	0	0	0	0	0	0	0	0	0	0	0.074461
1700052I22Rik	0	0	0	0	0	0	0	0	0	0	0	0	0	0	0	0	0	0
1700052K11Rik	2.6439	3.05456	2.78815	2.87477	2.58459	3.00084	1.82809	2.24223	2.53172	4.60941	3.50095	3.70598	3.41834	3.39999	5.02968	3.37058	3.79092	3.72591
1700054A03Rik	0	0	0	0	0	0	0	0	0	0	0	0	0	0	0	0	0	0
1700054K19Rik	0	0	0	0	0	0	0	0	0	0	0	0	0	0	0	0	0	0
1700054M17Rik	0	0	0	0	0	0	0	0	0	0	0	0	0	0	0	0	0	0.07687
1700055C04Rik	0	0	0	0	0	0	0	0	0	0	0	0	0	0	0	0	0	0
1700056E22Rik	0.784251	0.861378	0.794758	1.12647	0.984238	0.58411	0.730614	1.05419	0.971259	1.22642	0.655758	1.14856	0.294056	0.653686	0.748121	0.963109	1.06951	1.13562
1700057G04Rik	0	0	0	0	0	0	0	0	0	0	0	0	0.053208	0	0	0	0	0
1700057H15Rik	0	0	0	0	0	0	0	0	0	0	0	0	0	0	0	0	0	0
1700057H21Rik	0	0	0	0	0	0	0	0	0	0	0	0	0	0	0	0	0	0
1700060C16Rik	0	0	0	0	0	0	0	0	0	0	0	0	0	0	0	0	0	0
1700060C20Rik	0	0	0	0	0	0	0	0	0.103622	0	0	0	0	0	0	0	0	0
1700061F12Rik	0	0	0	0	0	0	0	0	0	0	0	0	0	0	0	0	0	0
1700061G19Rik	0.039014	0.03105	0.050757	0.054677	0.046471	0.023698	0.028865	0.027367	0	0	0.058757	0.068385	0.09104	0.06068	0.076335	0.353645	0.175459	0.268308
1700061I17Rik	0	0	0.028741	0	0	0	0	0.022454	0	0	0	0	0	0	0	0	0	0
1700061J23Rik	0	0	0	0	0	0	0	0	0	0	0	0	0	0	0	0	0	0
1700063A18Rik	0	0	0	0	0	0	0	0	0	0	0	0	0	0	0	0	0	0
1700063D05Rik	0	0	0	0	0	0	0	0	0	0	0.059712	0	0	0	0	0	0.067221	0
1700063O14Rik	0	0	0	0	0	0	0	0	0	0	0	0	0	0	0	0	0	0
1700064J06Rik	0	0	0	0	0	0	0	0	0	0	0	0	0	0	0	0	0	0
1700064M15Rik	0.142586	0.099773	0	0	0	0.227163	0.09354	0	0	0	0	0.248907	0	0.155978	0	0	0.073891	0.120958
1700065D16Rik	0.101631	0.0429195	0	0	0	0	0	0	0.0576008	0.0505436	0.0761211	0	0	0.0272585	0	0	0	0
1700065I16Rik	0	0	0	0	0	0	0	0	0	0	0	0	0	0	0	0	0	0
1700065J11Rik	0	0	0	0	0	0	0	0	0	0	0	0	0	0	0	0	0	0
1700065J18Rik	0	0	0	0	0	0	0	0	0.129556	0	0	0	0	0	0	0	0.082254	0.120408
1700065L07Rik	0	0	0	0	0	0	0	0	0	0	0	0	0	0	0	0	0	0
1700065O20Rik	0	0	0	0	0	0	0	0	0	0	0	0	0	0	0	0	0	0
1700066B17Rik	0.229686	0	0.178314	0	0	0	0	0	0	0	0	0	0	0	0	0	0	0
1700066B19Rik	0.050198	0.128502	0.033215	0.167268	0.020699	0	0.036062	0.114934	0.028786	0.054144	0.046086	0.072767	0.033531	0.040245	0	0	0.065538	0.050344
1700066J03Rik	0	0	0	0	0	0	0	0	0	0	0	0	0	0	0	0	0	0
1700066M21Rik	0.989927	1.19113	1.09934	1.20309	1.26772	1.34891	1.14347	0.908073	0.989197	0.531239	1.01545	0.715755	1.41206	1.73966	1.46749	2.47476	3.11354	2.88105
1700066N21Rik	0	0	0	0	0	0	0	0	0	0	0	0	0	0	0	0	0	0
1700066O22Rik	0	0	0	0	0	0	0	0	0	0	0	0	0	0	0	0	0	0
1700067G17Rik	0	0	0	0	0	0	0	0	0	0	0	0	0	0	0	0	0	0
1700067K01Rik	0.73732	0.611708	0.485599	0.308431	0.380478	0.277058	0.410103	0.598808	0.590109	0.25709	0.462535	0.522318	0.393827	0.337892	0.437022	0.55132	0.124083	0.619567
1700067P10Rik	0	0	0	0	0	0	0	0	0	0	0	0	0	0	0	0	0	0
1700069L16Rik	0	0	0	0	0	0	0	0	0	0	0	0	0	0	0	0	0	0
1700069P05Rik	0	0	0	0	0	0	0	0	0	0	0	0	0	0	0	0	0	0
1700071K01Rik	0	0	0	0	0	0	0	0	0	0	0	0	0	0	0	0	0	0
1700071M16Rik	0	0	0	0.092374	0	0.087772	0	0.027511	0.028786	0.297595	0.081541	0.07124	0.134234	0	0.533519	0.23418	0.352963	0.556719
1700072B07Rik	0	0	0	0	0	0	0	0	0	0	0	0	0	0	0	0	0	0
1700072I22Rik	0	0	0	0	0	0	0	0	0	0	0	0	0	0	0	0	0	0
1700072O05Rik	0	0	0	0	0	0	0	0	0	0	0	0	0	0	0	0	0	0
1700073E17Rik	0	0	0.042977	0.033436	0	0	0	0.031315	0	0.014789	0.037513	0	0.018257	0	0	0.010511	0	0.011543
1700074H08Rik	0	0	0	0	0	0.086846	0	0	0	0	0	0	0	0	0	0	0	0
1700074P13Rik	0	0	0	0	0	0	0	0	0	0	0	0	0	0	0	0	0	0
1700080E11Rik	0	0	0	0	0	0	0	0	0	0	0	0	0	0	0	0	0	0
1700080N15Rik	0	0	0	0	0	0	0	0	0	0	0	0	0	0	0	0	0	0
1700080O16Rik	0	0	0	0	0	0	0	0	0	0	0	0	0	0	0	0	0	0
1700081H04Rik	0	0	0	0	0	0	0	0	0	0	0	0	0	0	0	0	0	0
1700084C01Rik	0	0	0.03916	0.053662	0.071985	0.152625	0	0	0.100112	0	0	0.041756	0	0.105324	0.050104	0.067137	0	0.105332
1700084D21Rik	0	0	0	0	0	0	0	0	0.200773	0	0	0	0	0	0	0	0	0
1700084E18Rik	1.08368	1.2159	1.53137	0.609522	1.5919	0.750606	1.14133	1.1382	1.88617	1.35925	1.3122	3.06991	1.12552	2.07232	3.21497	1.47838	0.701742	0.943229
1700084F23Rik	0	0	0	0	0	0	0	0	0	0	0	0	0	0	0	0	0	0
1700084J12Rik	0	0	0	0	0	0	0	0	0	0	0	0	0	0	0	0	0	0
1700084M14Rik	0	0	0	0	0	0	0	0	0	0	0	0	0	0	0	0	0	0
1700085C21Rik	0	0	0	0.071417	0	0	0	0	0	0	0	0	0	0	0	0	0	0
1700086L19Rik	0	0	0	0	0	0	0	0	0	0	0	0	0	0	0	0.046213	0.045564	0
1700086O06Rik	0.549414	0.834937	1.01537	0.76388	0.695036	0.765575	0.582175	0.580403	0.437659	0.70661	0.825839	0.523655	0.493773	1.0282	0.754515	0.845224	0.585096	1.16786
1700088E04Rik	0.915659	0.931679	0.574434	0.285906	0.993799	0.737236	0.542342	2.51977	0.870264	1.01895	0.872836	1.39413	1.09054	0.685095	0.60273	1.04557	0.780227	0.822646
1700091H14Rik	0	0	0	0	0	0	0	0	0	0	0	0	0	0	0	0	0	0
1700092C02Rik	0	0	0	0	0	0	0	0	0	0	0	0	0	0	0	0	0	0
1700092C10Rik	0	0	0	0	0	0	0	0	0	0	0	0	0	0	0	0	0	0
1700092E19Rik	0	0	0	0	0	0	0	0	0	0	0	0	0	0	0	0	0	0
1700092K14Rik	0	0	0.095492	0	0	0.106785	0.201261	0.094267	0	0	0.073765	0	0.078416	0.065797	0	0.098632	0	0
1700092M07Rik	0.079074	0.439647	0.000993	0.260056	0.338097	0.496205	0.139077	0	0.229042	0.214211	0.285594	0.038418	0.416716	0	0.165843	0.324402	0.281345	0.067837
1700093K21Rik	0	0	0	0	0	0	0	0	0	0	0	0	0	0	0	0	0	0
1700094D03Rik	1.01913	0.869753	1.01858	0.774563	0.46895	0.517023	0.521967	0.594144	0.623013	0.551077	0.744705	0.699857	0.654577	0.788511	0.809205	1.04872	0.403858	1.13624
1700094J05Rik	0	0	0.056749	0	0	0	0	0	0	0	0	0	0	0	0	0	0	0.050035
1700094M24Rik	0	0	0	0	0	0	0	0	0	0	0	0	0	0	0	0	0	0
1700095A21Rik	0	0	0	0	0	0	0	0	0	0	0	0	0	0	0	0	0	0
1700095B10Rik	0.031623	0	0.030124	0	0	0	0	0	0	0	0	0	0	0	0	0	0	0
1700095J12Rik	0	0	0	0	0	0	0	0	0	0	0	0	0	0	0	0	0.038383	0
1700096J18Rik	0	0	0.093226	0.274198	0.21371	0.135994	0	0.30876	0	0	0	0	0	0.171261	0	0.149468	0.074874	0
1700096K18Rik	2.46073	2.51893	2.60287	2.28265	3.22887	3.26089	3.00598	2.97825	2.68025	2.41971	2.79405	2.22977	2.7708	2.54837	2.11034	2.11759	1.45534	2.00481
1700096P03Rik	0	0	0	0	0	0	0	0	0	0	0	0	0	0	0	0	0	0
1700097N02Rik	0	0	0	0	0.061337	0	0	0	0	0	0	0	0	0	0	0.057206	0	0
1700099I09Rik	0	0	0	0	0	0	0	0	0	0.274476	0	0	0	0	0.104287	0	0	0.183296
1700100I10Rik	0	0	0	0	0	0	0	0	0	0	0	0	0	0	0	0	0	0
1700100L14Rik	0	0	0	0	0	0	0	0	0	0	0	0	0	0	0	0	0	0
1700101E01Rik	0	0	0	0	0	0.037728	0	0	0.077422	0	0	0	0.060123	0	0	0.103843	0.040144	0.162376
1700101I11Rik	1.23851	1.32354	1.06349	1.19713	0.894259	0.697455	1.21815	1.05422	1.11728	1.21543	1.28858	1.44304	1.1901	0.501375	0.957036	0.303054	0.187051	0.682278
1700101O22Rik	0	0	0	0	0	0	0	0	0	0	0	0	0	0	0	0	0	0
1700102H20Rik	0.169741	0.282509	0.413706	0.273133	0.13655	0.130124	0	0	0	0	0	0.208206	0.170165	0.235539	0.112942	0	0.20532	0.179606
1700102P08Rik	0.392291	0.304545	0.10513	0.342282	0.26317	0.095904	0.601138	0.172568	0.14798	0.225654	0.05255	0.351659	0.255695	0.246626	0.21613	0.294658	0.240487	0.206586
1700104L18Rik	0	0	0	0	0	0	0	0	0	0	0	0	0	0	0	0	0	0
1700105P06Rik	0.338966	0	0	0.138767	0.093386	0	0	0	0	0	0.055794	0.227987	0.100856	0.170948	0.384763	0.312678	0	0
1700106J16Rik	0	0	0	0	0	0	0	0	0	0	0	0	0	0	0	0	0	0
1700108F19Rik	0	0.259491	0	0.116326	0	0.080746	0	0.317735	0	0	0.12524	0.208517	0.158154	0	0	0.082959	0.082361	0.044301
1700108J01Rik	0	0	0	0	0	0	0	0	0	0	0	0	0	0	0	0	0	0
1700109G14Rik	0	0	0	0	0	0	0	0	0	0	0	0.07611	0	0	0	0	0	0
1700109G15Rik	0	0	0	0	0	0	0	0	0	0	0	0	0	0	0	0	0	0
1700109H08Rik	0.392501	0.286303	0	0.141386	0.182528	0.048187	0.16755	0.250417	0.255241	0.433376	0.375889	0.408865	0	0.094593	0.680753	0.1662	0.25113	0.212083
1700109I08Rik	0	0	0	0	0	0	0	0	0	0	0	0	0	0	0	0	0	0
1700109K24Rik	0.06375	0	0.47635	0	0.141735	0	0.1972	0	0.283334	0.340656	0	0.194332	0.078679	0.18581	0.364278	0.421579	0.533218	0.372975
1700110C19Rik	0.087048	0.196123	0.163629	0.065837	0	0	0.044468	0.227894	0.091054	0.059389	0.090296	0	0	0.101367	0	0.224904	0.188857	0.323135
1700110I01Rik	0	0	0	0	0	0	0	0	0	0	0	0	0	0	0	0.002594	0	0
1700110I07Rik	0	0	0	0	0	0	0	0	0	0	0	0	0	0	0	0	0	0
1700110K17Rik	0	0	0	0	0	0	0	0	0	0	0	0.087157	0	0.272346	0.056986	0.114702	0	0.207822
1700111N16Rik	0	0	0	0	0	0	0	0	0	0	0	0	0	0	0	0	0	0
1700112E06Rik	0.269629	0.211687	0.42868	0.296879	0.113786	0.316844	0	0.158087	0.079122	0	0	0.400016	0	0.055495	0.13703	0.109868	0.033236	0.047403
1700112H15Rik	0	0	0	0	0	0	0	0	0	0	0	0	0	0	0	0	0	0
1700112J05Rik	0	0	0	0	0	0	0	0	0	0	0	0	0	0	0	0	0	0
1700112J16Rik	0.0694638	0.138433	0.0619284	0.081802	0.0838419	0.0573907	0.018927	0.0458105	0.0477319	0.0678404	0.122301	0.116751	0.109052	0.0950862	0.0817253	0.053047	0.102051	0.0706612
1700113A16Rik	18.8093	15.7836	16.2993	12.7264	12.2886	14.1835	12.3805	11.2877	16.8371	6.47677	9.09379	11.1646	9.85682	18.6943	10.4904	8.26889	5.94526	8.98734
1700113B09Rik	0	0	0	0	0	0	0	0	0	0	0	0	0	0	0	0	0	0
1700113H08Rik	0.136791	0.111649	0.106024	0.286922	0.056562	0.188742	0	0.134045	0.392873	0	0	0	0	0.112931	0	0.070067	0	0
1700116B05Rik	0	0	0	0	0	0	0	0	0	0	0	0	0	0	0	0	0	0
1700119H24Rik	0	0	0	0	0	0	0	0	0	0	0	0	0	0	0	0	0	0
1700120C14Rik	6.50828	6.49066	5.5418	8.86829	5.49195	4.95376	6.60549	4.68181	6.98635	4.42485	8.01746	8.32543	8.95574	7.81565	5.02686	7.27455	6.02127	8.3414
1700120E14Rik	0	0	0	0	0.016906	0	0	0	0	0	0	0	0	0	0	0	0	0
1700120G07Rik	0	0	0	0	0	0	0	0	0	0	0	0	0	0	0	0	0	0
1700120K04Rik	0.459885	0.208587	0.360521	0.543617	0.337893	0.47311	0.877408	0.475638	0.481863	0.435895	0.43071	0.690501	0.442232	0.518902	0.601046	0.504753	0.442366	0.547803
1700121L16Rik	0	0	0	0	0	0	0	0	0	0	0	0	0	0	0	0	0	0
1700121N20Rik	0	0	0	0	0	0	0	0	0	0	0	0	0	0	0	0	0	0
1700122C19Rik	0	0	0	0	0	0	0	0	0	0	0	0	0	0	0	0	0	0
1700122O11Rik	0	0	0	0	0	0	0	0	0	0	0	0	0	0	0	0	0	0
1700123I01Rik	0.077927	0.119691	0	0.047907	0.128529	0.045419	0.027181	0	0.032123	0.04048	0.035772	0.150616	0.034702	0	0	0.062833	0.059095	0
1700123J17Rik	0	0	0	0	0	0	0	0	0	0	0	0	0	0	0	0	0	0
1700123K08Rik	0	0	0	0	0	0	0	0	0	0	0	0	0	0	0	0	0	0
1700123L14Rik	0	0	0	0	0.030434	0	0	0	0	0	0	0	0	0	0	0.056485	0	0.029688
1700123M08Rik	3.16561	1.98059	1.6341	1.80985	1.89014	1.95428	1.78621	2.48912	1.9849	0.946012	1.61847	1.01958	1.4325	0.807909	0.659362	0.776884	1.12748	0.930081
1700123O12Rik	0	0	0	0	0	0	0	0	0	0	0	0	0	0	0	0	0	0
1700123O20Rik	7.0697	6.62991	7.5302	6.5752	6.72554	7.26286	8.17247	6.92444	6.52903	7.41022	8.52767	7.99931	9.00863	11.8623	12.1359	16.3163	15.3248	17.3921
1700123O21Rik	0	0	0	0	0	0	0	0	0	0	0	0	0	0	0	0	0	0
1700124L16Rik	0	0	0	0	0	0	0.235749	0	0.307118	0	0.332968	0	0.161777	0	0	0	0.137745	0.108308
1700125G02Rik	0	0	0	0	0	0	0	0	0	0	0	0	0	0	0	0	0	0
1700125G22Rik	0	0	0	0	0	0	0	0	0	0	0	0	0	0	0	0	0	0
1700125H03Rik	0.0310823	0	0.0744462	0	0	0	0	0	0	0.082546	0	0.05581	0	0	0.148003	0.0642204	0.14084	0
1700125H20Rik	0	0	0	0	0	0	0	0	0.073928	0	0	0	0.05741	0	0	0	0	0
1700126H18Rik	0	0	0	0	0	0	0	0	0	0	0	0	0	0	0	0	0	0
1700128A07Rik	0	0	0	0	0	0	0	0	0	0	0	0	0	0	0	0	0	0
1700128F08Rik	0	0	0	0	0	0	0	0	0	0	0	0	0	0	0	0	0	0
1700129C05Rik	0	0	0	0	0	0	0	0	0	0	0	0	0	0	0	0	0	0
1810006J02Rik	0	0.055822	0.098602	0.274831	0.030723	0.086852	0.035764	0	0.104046	0.159924	0.131737	0.035882	0.093292	0.238544	0.254025	0.069525	0.197758	0.35844
1810007C17Rik	0	0	0	0	0	0	0	0	0	0	0	0	0	0	0	0	0	0
1810007D17Rik	0	0	0	0	0	0	0	0	0	0	0	0	0	0	0	0	0	0
1810008I18Rik	0	0	0	0	0	0	0	0	0	0	0	0	0	0.073163	0	0.279819	0	0.073168
1810009A15Rik	25.3168	21.2539	23.6803	19.6382	21.1294	19.0257	21.7574	22.3652	23.1138	21.435	25.8216	25.1342	32.1359	38.0649	38.9701	36.4868	47.0975	39.7371
1810009J06Rik	0	0	0	0	0	0	0	0	0	0	0	0	0	0	0	0	0	0
1810010D01Rik	0	0	0.060512	0	0.023158	0.078353	0.11383	0.077015	0.154183	0.072743	0	0.1297	0.118535	0	0.257827	0.030913	0.203892	0.053894
1810010H24Rik	1.11114	0.918168	1.06465	0.914765	1.3752	1.24455	0.675617	1.31328	0.965881	0.780404	0.994735	1.1799	0.803885	0.303764	0.446554	0.63882	0.440249	0.411129
1810011H11Rik	0.588519	0.732885	0.783962	0.681453	0.421765	0.413134	0.448371	0.414552	0.448638	0.343998	0.352021	0.247396	1.49798	2.4914	1.24406	11.2409	9.74678	13.0385
1810011O10Rik	80.5717	81.6924	84.9203	107.945	77.1624	77.2612	118.937	112.256	103.395	81.1209	60.1243	66.6401	55.6101	59.3051	43.6692	34.4463	31.7307	26.9759
1810012K16Rik	0.093657	0	0.184216	0.213475	0	0.064095	0.111316	0	0.065954	0.102711	0	0.061547	0.0454	0	0.062938	0.134671	0	0.123211
1810013A23Rik	0	0	0	0	0	0	0	0	0	0	0.05996	0	0	0	0.051093	0	0	0
1810013L24Rik	15.972	16.498	17.6656	15.0815	19.1669	20.2529	16.3853	17.351	16.3558	24.7253	23.3948	16.745	19.1071	16.8011	21.1995	14.7629	16.2836	14.4802
1810014B01Rik	5.48352	6.09202	6.93383	6.44469	6.08962	5.45207	5.37178	5.70825	5.02264	3.65264	4.22263	3.06853	2.5229	2.81	1.27214	2.48785	2.36465	3.12469
1810018F18Rik	0	0	0	0	0	0	0	0	0	0	0	0	0	0	0	0	0	0
1810019D21Rik	0.114547	0.110265	0.155005	0	0.124903	0.079945	0.033954	0.086912	0.131374	0.082642	0.17983	0.056718	0.20404	0.108947	0.3811	0.310959	0.239975	0.314516
1810020O05Rik	0	0	0	0	0.049008	0	0	0	0	0	0	0.058009	0	0	0	0	0	0
1810021B22Rik	3.03408	2.43269	2.17496	2.51779	2.40241	2.88671	1.67733	2.28262	1.94345	1.176	2.32945	2.3604	0.926587	1.39144	0.924276	1.22562	1.44558	1.56662
1810022K09Rik	79.126	87.7251	70.0697	81.2122	60.8858	73.81	75.3459	64.2318	65.3519	68.2883	90.4313	75.6781	87.9376	107.742	94.5259	90.606	90.5754	85.5923
1810024B03Rik	0	0.101665	0.178764	0	0.040939	0	0	0.227516	0.113681	0	0.045424	0	0	0	0.057373	0	0	0.039936
1810026B05Rik	3.51634	3.6435	4.34758	3.35738	3.76893	3.31903	4.31078	3.74316	4.4302	5.61202	4.15305	5.15971	4.13158	4.40753	4.85103	3.77616	3.29173	4.57669
1810026J23Rik	23.9201	28.6156	24.9639	23.605	26.5438	24.5342	25.8351	26.0369	27.0298	22.2607	25.9396	20.8502	25.6984	23.5585	23.1273	17.5776	16.8941	16.62
1810030O07Rik	9.14837	8.46766	8.63214	8.57859	9.72387	9.61096	6.61642	8.30141	8.11857	5.08717	6.70335	5.16069	8.58764	10.5685	8.89661	12.6356	13.3154	12.7182
1810032O08Rik	1.98181	2.30514	2.34409	2.56974	2.35227	1.8926	1.62495	2.40845	2.66622	5.31078	3.48521	4.61946	2.83052	4.60488	5.89013	3.75011	3.85789	3.64094
1810034E14Rik	5.54289	4.38584	5.38395	4.37582	4.41642	4.03852	5.052	4.80112	4.79256	1.29739	2.12792	1.75938	2.76949	2.84799	1.26202	3.43074	2.814	2.82911
1810037I17Rik	83.2554	87.5435	86.0576	83	75.2426	82.2944	74.3945	74.568	78.8797	94.8739	83.8896	96.6734	102.078	116.878	108.599	113.063	111.735	110.258
1810041H14Rik	0.299338	0.558851	0.385886	1.11032	0.133988	0.641087	0.338947	0.266486	0.0725084	0.113899	0.478325	0.653204	0.332783	0.395829	0	0.145307	0.16778	0.180014
1810041L15Rik	0.127283	0.108362	0.047811	0.077704	0.052556	0.114802	0.071376	0.048517	0.079142	0.136596	0.087633	0.133064	0.16987	0.153624	0.109661	0.126491	0.120337	0.051183
1810043G02Rik	9.24889	8.30566	8.78308	8.02881	6.83906	7.8108	6.4428	9.10937	9.06359	5.80397	7.40279	7.72137	6.8182	8.35381	6.08051	8.32504	6.51991	8.8749
1810043H04Rik	105.47	104.039	101.345	108.555	100.999	114.111	97.9325	99.533	106.256	89.5884	105.714	89.3687	92.381	107.751	84.9492	71.8564	67.9829	68.0365
1810044D09Rik	5.87533	6.04519	6.79336	5.99213	5.98774	4.81768	6.57543	6.40325	4.40936	5.04792	5.08017	4.78638	3.27902	3.06316	1.0367	2.38478	3.39436	2.38475
1810046K07Rik	0	0.048827	0	0	0	0	0	0.052928	0	0	0	0	0	0	0	0	0	0
1810053B23Rik	0	0	0	0	0	0	0	0	0	0	0	0	0	0	0	0	0	0
1810055G02Rik	4.0581	2.86378	3.9478	4.85716	3.65623	3.70465	3.85179	3.56868	4.33401	7.58364	7.56379	5.82767	6.73612	8.5651	10.9928	10.6972	11.4717	10.4905
1810058I24Rik	59.8652	58.1952	57.1992	50.3274	51.3411	54.9775	52.4915	52.8615	59.7638	58.1121	51.4188	50.8083	55.4234	57.3417	45.5784	44.3646	40.3305	44.9538
1810062G17Rik	0.599702	0.352027	0.299114	0.071534	0.08448	0.306888	0.222135	0.237131	0.395611	0.104825	0.405354	0.322013	0.153608	0.450062	0.23357	0.437533	0.287214	0.848574
1810062O18Rik	0.08257	0.064976	0.150676	0.202675	0.120544	0.09755	0	0	0.395114	0.371318	0.03672	0.178328	0.395716	0.315496	0.228285	0.328051	0.338039	0.540194
1810063I02Rik	0	0	0	0	0	0	0	0	0	0	0	0	0	0	0	0	0	0
1810064F22Rik	0.027302	0	0	0	0	0	0	0	0	0	0	0	0	0	0	0.041997	0	0.021963
1810065E05Rik	0	0	0	0	0	0	0	0	0	0	0	0	0	0	0	0	0.103048	0
2010001A14Rik	2.0667	1.32105	2.09941	1.6928	1.48206	1.54415	2.03322	1.27429	2.42281	2.02085	2.05145	2.03831	1.54322	1.65277	1.76102	2.76008	2.35803	2.4984
2010001E11Rik	0	0	0	0	0	0	0	0.062187	0	0	0	0	0.048993	0	0	0.013314	0	0
2010003K11Rik	0.053855	0	0.048482	0	0	0	0	0	0	0	0.098515	0.107211	0	0	0	0	0	0
2010005H15Rik	0	0	0	0	0	0	0	0	0	1.02881	0.218559	0	1.9443	0.095749	6.28557	0.271905	0.269891	0.095756
2010009K17Rik	0	0	0	0	0	0	0	0	0	0	0	0.089469	0	0	0	0	0.108018	0
2010010A06Rik	0	0	0	0	0	0	0	0	0	0	0	0	0	0	0	0	0	0
2010012O05Rik	6.0947	5.4934	5.56862	5.94708	5.87307	5.55084	6.01675	6.21385	7.22688	5.03093	6.22051	4.99684	6.43647	6.4878	5.76356	6.12096	5.85054	6.31537
2010016I18Rik	0	0.041305	0	0	0	0.047022	0.038725	0	0	0.043655	0	0	0	0	0.04662	0.092872	0.074589	0.153498
2010106C02Rik	0	0.054711	0	0	0	0	0	0	0	0	0.087823	0	0	0	0	0.14715	0	0
2010106E10Rik	0	0.0500035	0	0	0	0	0	0	0	0	0	0	0	0	0	0	0	0
2010107E04Rik	1402.1	1492.81	1339.4	1497.5	1224.62	1335.5	1182.62	1196.2	1270.02	1195.5	1377.04	1426.23	1088.44	1099.7	792.966	722.999	561.479	572.213
2010107G12Rik	0.029124	0	0	0	0	0.067896	0.027958	0	0	0	0.197875	0.027863	0	0.046464	0.029806	0.059905	0	0.243587
2010107G23Rik	1.41261	2.00014	1.94752	1.95527	2.44814	2.78361	0.968378	2.17968	1.86857	0.627888	0.846493	1.21507	1.25612	1.41927	1.92921	1.32683	1.2104	0.792173
2010109A12Rik	0.073834	0.469736	0.206492	0	0.094579	0.13324	0.110097	0.131403	0.789201	0.124114	0.10494	0.083493	0	0	0	0.088528	0	0.325144
2010109I03Rik	0	0	0	0	0	0.058235	0.031973	0.022063	0.076269	0.020391	0.060747	0	0	0.026792	0	0.089232	0.069504	0.053319
2010111I01Rik	8.5297	6.79827	8.91881	8.51251	6.65505	6.09543	6.24414	5.73853	7.72144	13.4181	10.5379	15.6566	9.32296	14.3646	12.3352	10.7277	10.3531	10.8291
2010204K13Rik	0.659709	0.408164	0.773325	0.571245	0.273939	0.309767	0.382239	0.380597	0.602448	1.14939	0.425732	0.574186	1.26328	2.50231	3.01694	1.68692	1.46724	2.33627
2010300C02Rik	0.157854	0.154699	0.197246	0.317764	0.145033	0.074842	0.357029	0.345101	0.130409	0.796163	0.372403	0.642537	0.083387	0.125819	0.237505	0.210159	0.248553	0.173477
2010308F09Rik	0	0	0	0	0	0	0	0	0	0	0	0	0	0	0	0	0	0.144249
2010310C07Rik	0	0	0	0	0	0	0	0	0	0	0	0	0	0	0.085957	0	0	0
2010315B03Rik	2.509	2.24177	2.30356	2.87812	2.17624	3.04122	2.14247	2.05056	2.69877	0.840302	1.49	1.3966	2.06986	2.0222	1.54666	2.84251	3.44443	3.77029
2010320M18Rik	16.3186	15.3349	14.9758	13.1683	14.1991	15.028	13.6032	13.3975	15.6351	11.1109	14.9257	17.9528	18.6628	16.7827	19.5344	12.7517	10.1004	12.307
2200002D01Rik	2.86475	4.71335	2.78263	3.34597	5.58417	4.52757	3.56368	2.89976	3.98835	21.6395	12.1465	15.0043	30.0485	43.9776	56.9758	28.9956	39.6114	30.7486
2200002J24Rik	0.20606	0	0	0	0.169932	0.180148	0.098907	0.236095	0	0	0	0	0.091762	0.16548	0	0	0.078131	0.165768
2210010C04Rik	0	0	0	0	0	0	0	0	0	0	0	0	0	0	0	0	0	0
2210011C24Rik	2.83578	3.23291	2.83231	2.11273	3.36098	2.6101	3.78148	3.53077	4.10846	3.15801	1.7329	3.5471	1.29337	2.06504	1.31574	2.06269	1.6237	3.08625
2210013O21Rik	19.5132	17.3964	18.6457	16.8592	17.3212	21.3251	16.4081	15.8471	18.3853	15.2392	19.2243	15.6396	16.5435	18.2996	17.1537	22.142	22.568	21.7251
2210015D19Rik	6.76299	7.04266	6.84749	7.59071	6.48782	6.60316	6.37206	6.70132	5.60378	5.13147	7.23894	6.40218	7.09177	8.51689	5.93384	4.53574	3.42731	4.81059
2210016F16Rik	13.5035	13.6047	13.1424	11.707	13.0894	11.0703	12.0772	11.5484	14.4277	12.4044	12.8677	13.5941	13.1617	15.4915	13.3486	15.2525	15.7136	16.9722
2210016L21Rik	18.0782	20.1172	20.9316	18.5681	18.939	17.0963	18.5357	16.9142	17.4174	11.5445	16.4592	14.996	18.9321	23.2011	18.3287	22.9089	21.5518	20.9274
2210018M11Rik	2.86594	3.29617	4.26121	3.82844	3.87441	4.01589	3.98585	3.71893	3.24047	3.66139	3.74513	3.58811	4.44585	3.93448	4.56253	4.13695	4.98086	4.37246
2210019I11Rik	0	0	0	0	0	0	0.083262	0	0	0	0	0	0	0	0	0	0	0
2210039B01Rik	0	0.123876	0.183644	0.111559	0	0	0.174206	0.069306	0.208496	0.130923	0.110882	0.169827	0	0.315791	0.139815	0	0	0.023682
2210404E10Rik	0	0	0	0	0	0	0	0	0	0	0	0	0	0	0	0	0	0
2210404O09Rik	0.157805	0.145165	0.332492	0.121773	0.162808	0.242028	0.149407	0.375664	0.266112	0.152709	0.166076	0.339183	0.330405	0.423156	0.385663	1.57081	0.973651	1.35424
2210406O10Rik	0.234452	0.253712	0.0328717	0.226288	0.172561	0.300951	0.0883994	0.0422586	0.121586	0.0399149	0.233529	0.0251394	0.098547	0.0889075	0	0.132667	0.0833482	0
2210407C18Rik	3.04756	2.39087	3.12836	4.40432	5.59352	4.05139	4.38373	2.81372	1.7319	10.5516	41.4777	13.8527	11.7346	15.7928	19.2897	12.177	12.143	9.3271
2210408F21Rik	21.3292	19.9287	22.689	22.655	24.6978	22.6561	21.6198	21.0988	21.2841	20.6839	24.4414	20.7286	22.3073	19.9392	14.5885	14.1071	10.8851	10.9736
2210408I21Rik	0.511964	0.501597	0.562495	0.41363	0.612965	0.546023	0.604583	0.565606	0.369956	0.51264	0.578315	0.371629	0.427488	0.603374	0.274398	0.526686	0.691962	0.665506
2210409D07Rik	0.268043	0	0	0.168719	0.499809	0.109962	0	0	0.94376	0	0	0.131285	0	0	0	0	0	0
2210409E12Rik	0	0	0	0	0	0	0	0	0	0	0	0	0	0	0	0	0	0
2210414B05Rik	0	0	0	0.080432	0.125752	0	0	0	0	0	0	0	0	0	0.068776	0	0	0
2210416O15Rik	0.974695	1.36749	1.04169	1.09442	0.762624	0.679014	0.589611	1.18921	0.648101	0.692729	0.670945	1.32033	0.471404	1.44577	0.985723	0.766123	0.544913	0.527964
2210417A02Rik	0	0	0	0	0	0	0.109331	0	0	0	0	0	0	0.09192	0	0.206995	0.086654	0.183852
2210420H20Rik	0	0	0	0	0	0	0	0	0	0	0	0	0	0	0	0	0	0
2300002M23Rik	0	0	0	0	0	0	0	0	0	0	0	0	0	0	0	0	0	0
2300003K06Rik	0	0	0	0	0	0	0	0	0	0	0	0	0	0	0	0	0	0
2300005B03Rik	0	0	0	0	0	0	0.127862	0	0.109882	0	0	0	0	0	0	0	0	0
2300009A05Rik	21.0861	32.1887	31.4593	23.3534	26.9429	24.1109	32.5703	32.1792	31.502	22.0604	18.9093	28.5357	21.4729	25.0276	18.3139	17.6682	17.0363	19.1108
2310001H17Rik	3.64028	2.73877	3.87016	3.91938	3.32251	4.81586	2.94292	3.79334	3.9527	2.68698	3.93363	3.30216	5.45882	4.53126	4.75977	4.29541	4.56145	5.61709
2310001K24Rik	1.1193	0.846789	0.507444	0.988785	0.858176	0.318684	0.380753	0.441361	0.960025	0.514167	0.741903	0.459172	0.608529	0.10023	0.137145	0.293122	0.244852	0.226911
2310002D06Rik	0.865609	0.886765	0.94521	0.303212	0.713843	0.576851	0.237533	0.13986	0.85087	0.401661	0.453948	0.468369	0.44038	0.298226	0.35745	0.285465	0.375273	0.696351
2310002F09Rik	0.024608	0.100201	0	0.030256	0.040587	0	0.023623	0	0.070462	0	0	0	0.021917	0	0	0	0	0
2310002L09Rik	21.3425	20.9797	18.2592	22.3855	20.3841	21.7615	24.323	24.3605	21.6989	29.8702	24.5632	28.8605	26.0912	21.2898	24.3807	10.4325	9.93908	8.2452
2310003N18Rik	0	0	0	0	0	0	0	0	0	0	0	0	0	0	0	0	0	0
2310005A03Rik	0	0	0	0	0	0	0	0	0	0	0	0	0	0	0	0	0	0
2310005E17Rik	0	0	0	0	0	0	0	0	0	0	0	0	0	0	0	0	0	0
2310007B03Rik	0	0	0	0	0	0	0	0	0	0	0	0.0514276	0	0	0	0	0	0
2310008N11Rik	0	0.114102	0	0	0.181341	0	0	0	0	0	0	0.107688	0	0	0.385921	0.085707	0	0
2310009A05Rik	20.16	21.3972	27.5094	20.2324	22.1314	23.0541	20.8637	23.0726	20.4052	14.0089	17.5988	12.971	16.7087	18.3443	11.3773	28.4282	28.189	26.7556
2310009B15Rik	9.46725	10.9657	7.52635	8.3291	7.76048	11.6925	9.65546	8.88024	10.0349	9.50259	7.72056	10.1659	11.327	10.779	14.1803	10.7674	11.8704	13.7053
2310010G23Rik	0.237309	0.27837	0	0	0.124497	0.494046	0.056227	0	0.069441	0	0.360946	0.292562	0.080889	0.291905	0.174704	0.164467	0.114787	0.243542
2310010J17Rik	2.40654	2.03627	2.76339	3.3241	2.13964	1.76024	2.27278	2.01794	2.36115	4.95403	3.49781	3.85262	1.99276	2.42629	3.04351	1.73678	1.45519	1.69022
2310011J03Rik	23.5498	26.576	29.7076	20.4753	28.0097	28.5172	23.1647	27.0963	26.6762	20.9242	24.9787	24.8067	33.4881	41.7763	47.082	38.8998	38.8812	38.2925
2310015A10Rik	4.10078	3.97063	4.00622	4.9035	4.02363	4.45064	4.10276	3.86933	3.88031	2.64384	2.8398	3.08743	3.89063	3.70338	3.26402	2.81951	2.36921	2.30618
2310015D24Rik	0.689054	0.481899	0.493571	0.590478	0.570855	1.0431	0.534303	0.539138	0.390199	0.188596	0.615238	0.228479	0.159199	0.509601	0.25647	0.527909	0.681592	0.466971
2310016D03Rik	0.078814	0	0.182745	0.099734	0.077057	0.189425	0.0585	0	0.046594	0	0.049832	0	0	0	0	0.031247	0	0.032682
2310020H05Rik	1.65553	1.08742	1.6604	1.08269	0.599177	1.67928	1.33289	0.807511	1.51357	0.616939	0.672212	0.507919	0.313511	0.440796	0	0.137028	0.14833	0.082411
2310022A10Rik	24.0951	23.7494	22.5143	22.8876	25.9245	22.3085	20.5759	22.2864	22.8062	17.6111	18.1458	20.1986	24.3292	27.326	21.5148	20.9697	17.5876	17.7396
2310022B05Rik	21.5962	20.5989	22.1226	27.0643	28.3355	25.2619	22.2258	22.2447	21.7436	28.0108	21.2827	22.7931	32.2713	32.0642	31.3364	34.6806	35.1873	38.4669
2310030A07Rik	0	0	0	0	0	0	0	0	0	0	0	0	0	0	0	0	0	0
2310030G06Rik	3.47994	2.48132	3.21404	2.23524	2.46168	2.74037	2.59081	1.83675	3.13673	5.89624	5.18274	4.82952	5.22695	4.90964	6.54981	2.49692	2.88536	2.10338
2310033P09Rik	13.2132	11.879	15.2772	12.8172	13.9942	13.7756	9.80989	11.8651	12.1199	9.98607	11.0052	15.8913	11.8024	16.505	14.4043	16.2222	14.8907	15.9959
2310034C09Rik	0	0	0	0	0	0	0	0	0	0	0.059759	0	0	0	0	0	0	0
2310034G01Rik	1.27451	1.76837	1.65046	1.36601	1.44504	1.94864	1.443	1.08318	1.05254	1.63592	1.22941	1.52919	1.33899	1.24978	1.35067	1.10214	0.590101	1.04562
2310034O05Rik	0	0	0	0	0	0	0	0	0	0.122676	0	0.054865	0	0	0	0.043666	0	0.045672
2310035C23Rik	3.29411	3.54769	3.6493	3.5888	3.36122	4.04943	3.43071	3.77669	3.06426	3.03384	3.32916	3.13948	3.88084	3.85075	4.01996	4.65866	5.23	4.97724
2310036O22Rik	106.94	109.479	102.905	100.604	106.108	101.854	99.9372	103.128	107.796	107.72	109.399	120.453	146.087	169.877	191.999	150.016	149.521	160.525
2310039H08Rik	28.0658	26.5865	25.2829	24.167	27.1061	24.2851	25.6861	29.2963	28.8502	27.7476	24.5214	31.6884	27.9744	28.1105	28.7099	30.6669	25.9004	27.6874
2310039L15Rik	5.53399	5.64649	7.2876	6.31106	4.92002	4.64931	6.25779	6.57576	6.61017	4.40365	5.45749	4.81456	3.14285	2.17815	1.0056	2.00608	1.50539	0.992021
2310040G24Rik	21.2491	22.2545	23.1864	17.0985	17.8137	24.2384	19.0498	20.5481	21.5781	11.1155	14.3604	14.8407	11.5262	9.24354	5.95472	7.68181	5.88418	5.71352
2310043L19Rik	0	0	0	0	0	0	0	0	0	0	0	0	0	0	0	0.041722	0	0.064036
2310043O21Rik	0	0	0	0	0	0	0	0	0	0	0	0	0	0	0	0	0	0
2310045N01Rik	7.50279	8.01917	7.25478	7.09776	8.20574	7.54871	8.13385	7.03406	7.43721	6.2743	7.03566	5.18219	6.08614	5.91679	5.34342	9.93846	8.37726	8.47886
2310045n01rik-mef2b	0	0.166181	0.102321	0.149075	0	0.294123	0.035831	0.174215	0.190635	0.17513	0	0.022134	0.109991	0.076046	0.162267	0	0.027501	0.03264
2310047M10Rik	16.4547	16.1721	16.8928	16.8192	17.2627	16.6862	13.606	15.3615	17.419	14.7486	15.6043	17.8686	16.8182	16.2889	20.934	19.4227	15.3336	18.2878
2310050C09Rik	0	0	0	0	0	0	0	0	0	0	0	0	0	0	0	0	0	0
2310057J18Rik	0	0	0	0	0	0	0	0	0	0	0	0	0	0	0	0	0	0
2310057M21Rik	5.40598	5.04337	5.58587	5.99514	5.23225	4.87871	5.85249	5.57759	4.7117	16.6438	10.1401	13.9619	9.11404	9.26813	14.5831	4.77824	5.14196	4.24722
2310057N15Rik	0	0	0	0	0	0	0	0	0	0	0	0	0.013639	0	0	0	0	0
2310061I04Rik	72.8969	66.0425	66.0261	69.1619	67.7102	58.4324	64.968	61.7597	63.621	41.1374	58.4489	51.2201	51.8718	57.7951	35.412	34.8641	23.3218	24.4586
2310061N02Rik	0	0	0	0	0	0	0	0	0	0	0	0	0	0	0	0	0	0
2310065F04Rik	0	0	0	0	0	0	0.013578	0	0	0	0	0	0	0	0	0	0	0
2310067B10Rik	24.9714	24.2581	25.7014	23.5104	29.7024	27.5071	23.2956	24.0427	24.1744	9.90868	14.5618	13.3451	18.3818	20.031	12.4935	15.6776	12.6977	13.1765
2310068J16Rik	1.1685	0.856411	0.425184	0.825812	1.23832	0.450932	0.407825	0.854556	0.321929	0.848009	0.556064	0.871936	0.391593	0.555784	0.833032	0.814989	0.297481	0.571002
2310069B03Rik	0.285986	0.298162	0.215171	0.16853	0.327688	0.305417	0.126448	0.233999	0.30962	0	0.094538	0.115987	0.137364	0.191436	0.079073	0	0.064292	0.139905
2310069G16Rik	1.60305	1.48765	2.44432	1.8782	1.48253	1.84057	1.88769	1.43516	0.751743	0.683829	1.05939	0.559446	0.762133	0.43029	0.083981	0.700594	0.663476	0.494937
2310075C17Rik	0.980752	0.840373	0.580491	0.822643	0.657197	0.488944	1.59321	0	0.742208	0.453431	0.512742	0.405807	0	0.215434	0.322458	0	0.208047	0
2310079G19Rik	0	0	0	0	0	0	0	0	0	0	0	0	0	0	0	0	0	0
2310081J21Rik	0	0	0	0	0	0	0	0	0	0	0	0	0	0	0	0	0	0
2400006E01Rik	0	0	0	0	0	0	0	0	0	0	0	0	0	0	0	0	0	0
2410002F23Rik	7.76784	7.54481	7.9819	7.59855	6.61089	9.19568	5.13105	7.51908	8.30391	11.4323	10.9045	12.4912	9.36187	12.1832	17.002	12.4993	13.7052	13.7724
2410003L11Rik	0	0	0	0	0	0	0	0	0.114245	0	0	0	0	0	0	0.161656	0	0
2410004B18Rik	26.9739	24.9693	26.5782	27.2058	27.6637	25.8311	27.3476	25.3062	25.2264	20.4621	20.4308	19.5108	24.8385	27.6146	23.3196	23.6685	25.8135	23.3618
2410004I01Rik	0.131758	0.134914	0.177526	0.161729	0.162985	0.228842	0.126063	0.301672	0	0.071294	0	0	0	0	0	0.568681	0.040245	0.503119
2410004P03Rik	0.104864	0.035792	0.062935	0	0.028826	0.162981	0.134223	0.040049	0.150264	0	0.032091	0	0.031132	0.019589	0.132543	0.276326	0.355548	0.238855
2410006H16Rik	16.8293	20.734	16.2193	15.41	14.8083	18.346	16.3976	15.0265	16.2783	38.6095	38.9119	43.0185	30.7554	30.1243	63.9664	85.8543	73.259	96.5519
2410012E07Rik	0	0	0	0	0	0	0	0	0	0	0	0	0	0	0	0	0	0
2410015M20Rik	317.098	323.326	309.466	327.657	286.325	296.101	274.229	287.957	303.459	246.542	289.96	296.748	266.663	248.429	191.111	203.175	174.043	164.071
2410016O06Rik	2.35239	2.16195	3.4195	2.67877	3.55139	4.889	3.25576	3.16775	2.72631	4.85892	4.22187	4.84989	5.47644	5.54683	7.35565	5.82888	7.5986	6.81745
2410017I17Rik	0.027291	0	0.022667	0.062113	0.042646	0.060334	0	0	0	0.07022	0.022168	0	0	0.045069	0	0	0.042477	0.038675
2410018L13Rik	0.118715	0.240791	0.040213	0	0.181178	0.101707	0.107202	0	0.20439	0	0.041009	0.086334	0.079036	0.069318	0.342058	0.726633	0.533328	0.737966
2410021H03Rik	0	0.11657	0.069609	0	0	0	0	0	0	0	0	0	0	0	0	0	0.062546	0
2410089E03Rik	0.8747	0.93283	1.06402	0.910507	0.967198	1.21113	1.09452	0.796082	0.950606	0.921648	0.908629	0.700976	1.0064	1.22569	1.28215	1.36128	1.74763	1.73829
2410124H12Rik	0	0	0	0	0	0	0	0	0	0	0	0	0	0	0	0	0	0
2410127L17Rik	27.6587	33.3242	31.0811	27.7917	32.2215	30.0034	33.4755	33.2988	32.9082	23.4627	27.4516	23.538	24.3228	19.8602	18.6972	16.8925	16.4437	16.8699
2410131K14Rik	8.06672	9.07725	8.40653	6.22789	8.49405	7.03996	8.58979	8.30942	8.89918	5.13769	7.02789	5.2999	9.19438	7.18377	6.83565	6.16527	6.30625	6.42626
2410137M14Rik	0.836283	0.488791	0.479667	0.356738	0.800108	0.503927	0.614029	0.176709	0.581643	0.468633	0.332189	0.676988	0.210068	0.397432	0.08397	0.279228	0.109645	0
2410141K09Rik	0	0	0	0	0	0	0	0	0	0	0	0	0	0	0	0	0	0
2500002B13Rik	4.34245	4.3111	3.74642	3.99189	3.48957	2.99808	3.71298	3.302	3.92886	3.17464	3.19577	2.99807	3.58003	3.2736	3.45789	1.94302	2.25679	2.18137
2500004C02Rik	1.26988	0.976323	1.27576	1.39144	0.936641	1.12798	0.653135	0.79244	1.14513	0.792668	0.896501	0.527998	0.82065	1.17937	0.892041	1.43981	0.584237	1.10699
2510002D24Rik	15.8825	20.9538	19.0969	18.735	15.0977	18.0183	17.2535	16.3395	17.6367	10.4788	13.0809	12.8469	14.1202	14.2296	9.97595	13.423	9.34277	11.1289
2510003B16Rik	0	0	0	0.219035	0	0	0.110097	0	0	0.124114	0	0.088923	0	0.18451	0	0	0.18285	0.092261
2510009E07Rik	5.34025	6.63323	6.29056	6.02236	6.10992	6.02182	6.3539	6.2713	6.18387	4.65811	4.82774	4.09081	7.31254	7.41892	8.35824	10.1928	12.9142	11.8135
2510039O18Rik	34.1281	37.7611	36.9319	33.5203	35.1994	35.4703	33.5922	35.5313	36.1805	30.9811	30.4507	31.1758	36.671	42.4219	44.4738	45.46	46.6922	46.4688
2610001J05Rik	20.9766	19.043	20.1599	19.4797	17.38	19.8284	18.6628	16.4354	18.0274	16.6006	22.6355	18.651	23.0351	24.509	23.0394	26.2258	26.7385	26.6412
2610002M06Rik	1.88074	1.8789	1.60509	2.0847	1.86429	1.90276	1.67684	1.62292	1.76172	1.38185	1.684	1.28639	2.15706	1.83904	1.90625	2.50931	2.66423	2.85855
2610005L07Rik	2.22058	2.07585	2.50935	2.20558	2.10756	2.74577	2.69203	2.07118	3.2775	3.04447	2.45056	1.97515	1.88888	2.05572	2.79945	3.31099	3.62125	3.277
2610008E11Rik	5.47044	4.25571	4.59976	4.23344	4.48658	5.03154	5.00741	3.72451	4.30269	2.20918	3.63375	4.06748	3.8263	4.29634	3.55263	4.10292	3.97543	4.59383
2610015P09Rik	1.19633	1.19642	0.895225	1.26643	1.54302	1.3802	0.929699	0.725886	0.888238	0.514108	0.751879	0.606107	0.870584	1.0549	0.94216	1.59008	1.54723	1.50993
2610016A17Rik	0	0	0	0	0	0	0	0	0	0	0	0	0	0	0	0	0	0
2610020C07Rik	0.232912	0.325627	0.072144	0.213971	0.112031	0.101712	0.111842	0.273431	0.205955	0.136505	0.08977	0.150394	0.171851	0.128421	0.067378	0.23957	0.364289	0.192942
2610020H08Rik	0.327396	0.219433	0.463352	0.362669	0.352804	0.341813	0.306993	0.294298	0.301459	0.130352	0.153822	0.115658	0.477256	0.321163	0.295217	0.868389	0.980138	1.12834
2610027K06Rik	0.126426	0.372462	0.229027	0.184055	0.137444	0.198187	0.364847	0.120643	0.145802	0.099432	0.087603	0.218903	0.10953	0.135369	0.119957	0.117554	0.108175	0.125314
2610028E06Rik	0	0	0	0	0	0	0	0	0	0	0	0	0	0.014126	0	0	0	0
2610028H24Rik	0.07914	0.216256	0	0	0.28116	0.048203	0.072237	0.31246	0	0.363846	0.555022	0.07559	0.070903	0.105043	0.041264	0.063489	0.068645	0.028475
2610035D17Rik	2.43685	2.63181	2.36685	2.55545	5.01821	5.43345	1.76813	2.26738	2.317	1.32238	3.01642	2.15029	2.00859	1.65838	1.62417	1.9359	2.4031	2.93151
2610035F20Rik	0	0	0	0	0.044034	0	0	0	0	0	0	0	0	0	0	0	0	0
2610037D02Rik	0	0.05317	0	0	0.028358	0	0	0	0.019851	0	0.015032	0	0	0	0.059242	0.021361	0.036986	0.013878
2610042L04Rik	0.144706	0.117845	0	0.040335	0.028847	0.158331	0	0	0.089176	0.042597	0	0.054162	0	0	0	0.039641	0.033238	0.105926
2610044O15Rik8	5.43919	5.18393	5.41199	5.1116	4.21475	6.64881	4.4732	4.75132	4.68421	2.23967	4.23455	3.34634	4.3993	5.46344	3.6869	3.92144	4.73748	5.03514
2610100L16Rik	0	0	0	0	0	0	0	0	0	0	0	0	0	0	0	0	0	0
2610203C22Rik	1.07961	1.03681	1.01736	0.869765	0.978512	1.00975	0.605232	0.667455	0.861877	0.460897	0.587655	0.146351	0.578856	0.718337	0.533815	1.74006	1.67251	1.70189
2610206C17Rik	0.036604	0.03748	0.082572	0	0.089652	0	0.035139	0.039143	0.042766	0	0.033605	0	0	0.0226	0	0.056306	0	0.088032
2610301B20Rik	3.68693	4.4203	4.24534	4.31023	3.88956	4.20628	4.30865	4.61994	3.90571	2.50008	4.61723	2.97074	4.9729	4.37016	4.48149	4.61866	5.76544	5.66878
2610305D13Rik	3.02266	3.05794	3.04338	2.54732	2.30535	3.57647	2.74516	2.42419	2.35126	1.64712	2.30798	2.51028	2.55019	2.93845	2.89703	3.40008	3.30504	3.73124
2610306M01Rik	8.04974	8.68817	8.59555	7.33574	7.43806	7.54517	7.01342	6.59547	7.50059	5.18047	6.88358	7.37758	7.41694	7.50871	7.11446	5.18449	3.48921	4.84697
2610307P16Rik	0.404334	0.266022	0.322474	0.296082	0.151868	0.187915	0.319513	0.498972	0.287862	0.28331	0.106151	0.022362	0.102703	0.27524	0.225978	0.141848	0.209111	0.210291
2610316D01Rik	0	0	0	0	0	0	0	0	0	0	0	0	0	0	0	0	0.051692	0
2610318N02Rik	0	0	0	0.05288	0	0	0	0	0	0	0	0.047975	0.193657	0.203527	0.227387	0.542094	0.811771	0.653024
2610507B11Rik	56.0013	59.5051	61.3955	59.2793	66.8373	60.1617	63.8333	61.3743	58.3545	52.6795	65.3641	46.9721	58.4565	50.1204	49.2125	46.1768	44.1898	43.0089
2610507I01Rik	8.263	8.70256	8.25662	8.4067	8.5491	9.16175	8.01963	7.31689	8.38733	3.53223	5.14082	3.60658	7.0045	7.22204	5.26301	6.39918	5.73519	5.92619
2610524H06Rik	0.598556	1.42781	0.866147	0.650623	0.821773	0.541892	0.632064	0.677162	1.7818	0.607933	1.15847	1.0911	2.07393	4.65398	2.09652	7.88646	9.48705	9.06589
2610528A11Rik	0	0	0	0	0	0.096905	0.159346	0.094932	0	0	0.075813	0	0.074041	0.133745	0.191833	0.19182	0.063042	0.133755
2610528J11Rik	0	0	0	0	0	0	0	0	0	0.074333	0	0	0	0	0	0	0	0
2700029M09Rik	21.3093	18.8659	19.1713	20.1175	18.189	20.9596	19.8714	19.2012	19.9623	12.4954	15.4398	14.566	15.1275	21.0028	15.7927	26.5432	28.3748	24.973
2700038G22Rik	0.378161	0.250101	0.301015	0.338236	0.1512	0.223523	0.443032	0.21007	0.128735	0.384214	0.530106	0.754838	0.489746	1.34567	1.97519	0.569694	1.00588	0.993347
2700046A07Rik	0.054019	0	0	0	0	0	0	0	0.03323	0.014154	0	0	0.026242	0	0	0	0	0.047407
2700046G09Rik	2.38998	2.69036	2.80194	2.17505	1.90062	2.17265	1.72336	1.91146	2.55144	1.35214	2.13616	2.41339	2.09198	2.63274	2.47631	1.85451	1.74036	1.78945
2700049A03Rik	0.944107	0.928121	0.988928	0.579829	0.940851	1.06998	0.825314	0.8602	0.843102	0.661224	0.594117	0.463062	0.921648	1.08347	0.925284	1.52697	1.28767	1.19858
2700054A10Rik	0.157603	0.188086	0.1686	0.132699	0.148447	0.151586	0.151435	0.066245	0.296909	0.13969	0.066308	0.055875	0.115456	0.138714	0.099841	0.133187	0.108955	0.057172
2700060E02Rik	63.5093	64.9713	58.3035	66.7435	60.7841	63.9107	62.5848	60.5375	60.0563	58.3092	64.5506	62.8528	64.5626	69.9069	59.688	81.0544	78.1219	86.6576
2700062C07Rik	2.78798	3.27776	3.08882	4.54805	3.11361	3.141	2.28413	2.81058	2.23389	2.36425	3.1349	2.862	2.91644	3.7164	4.6656	5.0534	5.60786	5.47349
2700069I18Rik	0	0	0	0	0	0	0	0	0	0	0	0	0	0	0	0	0	0
2700070H01Rik	0.071991	0.073716	0.12962	0.088515	0	0.125876	0.034555	0	0.247424	0.038954	0.065653	0	0	0	0	0.164544	0.216734	0.086775
2700081O15Rik	13.3048	13.5679	14.2425	13.8268	13.9107	17.6011	13.9786	13.8277	14.7656	7.57386	7.7725	7.94634	9.107	14.1082	11.4935	13.7231	12.1515	13.7571
2700089I24Rik	0	0	0	0	0	0	0	0	0	0	0	0	0	0	0	0	0	0
2700094K13Rik	30.385	30.915	28.2637	27.699	28.6073	29.7667	28.7544	29.5111	36.0021	23.4877	25.1446	28.3954	27.806	33.3266	22.6059	66.3312	79.1107	77.0073
2700097O09Rik	4.85879	2.9092	4.91995	4.69065	4.66333	4.69761	5.04828	3.58143	5.07245	3.90162	4.67802	4.19198	3.96076	5.56681	4.0995	3.53912	3.49672	2.2379
2700099C18Rik	0.277758	0.165721	0.131352	0.059799	0	0	0.04732	0.083638	0	0	0	0.028884	0.087218	0.622071	0.426118	2.33473	2.52204	2.40636
2810001G20Rik	7.07562	8.13814	6.57346	6.95031	6.64347	8.10468	9.42433	8.77479	6.86617	5.94946	6.29273	6.9508	4.53142	4.71573	4.83016	4.48837	4.57431	5.01365
2810002D19Rik	3.71761	2.8564	3.7956	3.51345	3.32367	4.15766	3.97147	3.67754	3.35062	1.64896	2.01832	1.75145	3.57114	2.7527	2.7758	3.88928	4.23781	3.10577
2810004N23Rik	60.9963	59.9179	61.6917	54.4787	69.6261	62.0682	60.0051	62.0815	57.7092	44.7573	51.2265	46.7709	72.7691	71.8974	63.2048	46.9541	49.155	41.7872
2810006K23Rik	5.45057	5.28803	6.00857	5.36102	5.2179	5.13422	4.84678	4.7725	4.12451	2.63171	3.67808	2.71341	4.03537	4.10645	2.65256	4.68722	4.04721	4.87843
2810013P06Rik	7.90977	7.19019	8.28086	6.98712	8.04368	7.55058	6.92466	7.6014	6.73947	3.47276	5.31122	5.31009	6.39902	6.25548	7.28129	4.9351	4.30457	6.06711
2810021J22Rik	0.78295	0.605345	0.839316	0.537691	0.640626	0.648488	0.653694	0.531774	0.560789	0.331082	0.372633	0.384172	0.675848	0.591625	0.543467	0.863121	1.00746	0.832694
2810025M15Rik	45.7334	46.7972	46.3676	41.9643	38.8996	42.4812	49.8757	49.8999	44.0549	41.3506	46.7486	57.0046	42.0179	43.3911	38.4825	41.3571	42.4939	44.1738
2810029C07Rik	0.32162	0.241424	0.514387	0.318263	0.345549	0.381366	0.338822	0.22364	0.273556	0.296206	0.339996	0.121852	0.248297	0.529471	0.357802	0.382774	0.181552	0.331138
2810032G03Rik	0	0	0	0	0	0	0.04796	0.057241	0	0	0	0	0.044495	0	0.051771	0	0.037885	0.04019
2810047C21Rik1	0.528291	0.189025	0.262848	0.148256	0.451299	0.49139	0.30007	0.33729	0.22855	0.275671	0.023047	0.323308	0.296671	0.44549	0.760358	0.386974	0.646814	0.821857
2810049E08Rik	0	0	0	0	0	0	0	0	0	0	0	0	0	0	0	0	0	0
2810403A07Rik	13.3872	13.1087	14.0387	11.077	9.76234	10.0616	14.2448	11.444	12.2361	13.8561	12.0301	12.9791	12.8207	14.1348	17.9667	12.7814	13.9574	14.2774
2810403D21Rik	0.27678	0.546847	0.58981	0.230667	0.207483	0.218201	0.415236	0.286602	0.712675	0.169191	0.430402	0.211316	0.305773	0.399918	0.57818	0.417493	0.445614	0.448791
2810404M03Rik	0	0	0	0	0	0	0	0	0	0	0	0	0	0	0	0	0	0
2810405F15Rik	0.020287	0	0	0.099606	0	0	0	0	0	0	0.072637	0.038818	0.036136	0	0.046891	0.036928	0.091996	0.063974
2810408A11Rik	0.196625	0.121096	0.475772	0	0.30724	0.215754	0.206182	0.193429	0.401308	0.099698	0.137872	0.238009	0.100313	0.258468	0.309515	0.48435	0.535673	0.637168
2810408I11Rik	0.088146	0	0	0	0	0	0	0	0	0.09412	0.242775	0	0.314024	0.920828	0.305273	2.37061	2.85691	2.86951
2810410L24Rik	2.91648	3.3426	3.15267	2.09352	2.27387	2.64428	2.03727	2.11007	2.59382	1.61915	2.04264	2.45291	1.98705	2.2486	2.16809	1.70691	1.55934	1.81879
2810417H13Rik	0.026329	0	0.141981	0.12949	0.108566	0.026739	0.207009	0.089999	0.090994	0.066984	0.139727	0.130082	0.609306	1.9601	0.35896	17.9521	25.067	22.4124
2810428I15Rik	106.352	101.967	108.78	106.263	99.1533	105.935	96.9724	101.758	114.457	87.9532	100.819	98.2736	114.401	124.457	104.417	119.819	102.132	120.069
2810429I04Rik	0	0	0	0	0	0.052976	0	0	0	0	0	0	0.094408	0	0	0.106869	0.22727	0.160482
2810433D01Rik	0.041773	0.023331	0.042413	0	0.155151	0	0.045228	0	0.103384	0	0	0	0	0.03714	0.054085	0.541969	0.295555	0.696611
2810442N19Rik	0	0	0.123132	0.047637	0.069578	0.234501	0.267454	0	0	0	0	0	0	0	0.11768	0	0	0.055016
2810454H06Rik	0.471938	0.408219	0.516654	0.341644	0.13283	0.463505	0.212502	0.269088	0.203611	0.238834	0.286149	0.315038	0.257319	0.336024	0.355584	0.308987	0.33657	0.235287
2810459M11Rik	0	0	0	0	0	0	0	0	0	0	0.017322	0	0	0	0	0.028975	0.0285201	0
2810468N07Rik	0.558911	0.951234	1.05762	0.91613	0.807728	1.62631	0.912082	0.805673	0.734696	0.502337	0.78387	0.538473	1.06473	0.775637	0.537709	1.75032	1.1289	0.842779
2810471M01Rik	0	0	0	0	0	0	0	0	0	0	0	0	0	0	0.039526	0	0	0
2810474O19Rik	2.45671	3.40621	2.90774	4.61708	3.60962	3.2102	4.22445	2.62986	3.09283	7.1224	5.0808	4.43784	5.76022	6.24168	12.0636	7.2302	7.36253	7.27659
2900005J15Rik	0.260194	0.125774	0.145367	0.06883	0.120687	0.179697	0.121478	0.088145	0.563435	0.210657	0.310304	0.598893	0.164006	0.445097	0.189593	0.561455	0.642886	0.779403
2900008C10Rik	5.32044	5.22882	3.72174	4.76108	4.73126	5.19775	4.01031	4.98389	5.30241	3.44893	3.60729	3.76005	2.39806	2.23186	2.59127	2.73605	2.0687	1.70081
2900009J06Rik	1.15041	0.790553	0.913311	1.6948	0.89063	1.10153	1.95	1.08375	2.16914	0.439261	1.08311	0.523148	2.2012	1.5105	1.84715	0.974762	0.970998	1.35079
2900011O08Rik	0	0	0	0	0	0	0	0	0	0	0	0.02579	0	0	0	0	0.040408	0
2900026A02Rik	9.19523	8.89628	9.15483	8.22475	9.3047	9.24332	8.07508	8.69622	10.0148	12.6956	8.35441	9.26073	7.34439	9.07924	9.36762	8.11533	10.116	8.52574
2900041M22Rik	0.327335	0.246486	0.294261	0.571501	0.307994	0.327054	0	0.199667	0.536312	0.286431	0.359907	0.2255	0.664702	0.525368	0.528901	0.880216	0.803903	1.46511
2900052N01Rik	0.073479	0.049707	0.08755	0.098433	0.128119	0.157625	0.123794	0.055527	0.071882	0.07386	0.078785	0.064811	0.251909	0.150734	0.068556	0.011546	0.034251	0.019559
2900055J20Rik	0	0	0	0	0	0.100909	0	0	0	0	0.079476	0	0	0	0	0	0	0.068944
2900057B20Rik	0	0	0.040823	0	0	0	0	0	0	0	0	0	0	0	0	0.142415	0	0
2900060B14Rik	0.104923	0	0.092245	0	0.082186	0	0.100724	0	0	0.227855	0.096649	0.101735	0	0	0	0.161939	0	0.084689
2900076A07Rik	12.0269	11.4998	11.3304	11.7672	11.4829	10.1641	11.5302	8.81238	12.4177	5.3564	6.88213	7.65002	5.8891	4.96408	3.06229	5.45742	3.29033	5.64722
2900079G21Rik	0	0	0	0	0	0	0	0	0	0	0	0	0	0	0	0	0	0
2900092C05Rik	0	0	0	0	0	0	0	0	0	0	0	0	0	0	0	0	0	0
2900092D14Rik	0	0	0	0	0	0	0	0	0	0	0	0	0	0	0	0	0	0
2900097C17Rik	52.4683	54.3245	51.7976	52.0068	55.6396	58.9906	51.1184	54.0659	50.8704	42.0843	50.8576	41.0631	46.5695	42.123	44.4399	44.5414	44.5764	49.5347
3000002C10Rik	0.835337	0.947643	0.651381	0.664301	0.32444	0.630373	0.283098	0.274588	0.798039	0.106439	0.203167	0.186611	0.361048	0.992521	0.807421	1.17304	0.540606	0.843066
3010001F23Rik	0.0541041	0.0510513	0	0	0	0.0283544	0.0771219	0.0388115	0	0.0321887	0.0357387	0	0.0225069	0.214089	0.139606	0.12215	0.035155	0
3010026O09Rik	2.50787	1.91801	3.02019	2.05904	2.60601	3.11826	1.6866	1.86781	2.22669	1.47126	2.88034	1.94905	2.70054	2.79461	3.10117	3.3705	4.82854	4.218
3100003L05Rik	0	0	0	0	0	0	0	0	0	0	0	0	0	0	0	0	0	0
3110001I22Rik	0.73274	1.07687	1.39804	1.06479	1.04155	1.29062	1.74959	1.4966	0.678669	1.13097	1.17588	1.15716	1.02196	0.606376	1.34248	1.5447	1.03024	1.73587
3110002H16Rik	13.2896	15.3185	14.3701	13.0332	13.2631	14.432	14.3925	14.0883	13.7845	9.01926	12.0216	9.25616	12.9151	11.6323	11.7939	10.3472	12.4521	10.7009
3110009E18Rik	1.79071	1.9641	1.45664	1.7723	1.56162	1.3163	1.43308	1.32137	0.941215	1.05613	1.55835	1.33537	2.1463	2.46016	1.68101	2.37026	1.46947	2.13428
3110009F21Rik	0	0	0	0	0	0	0	0	0	0	0	0	0	0	0	0	0	0
3110015C05Rik	0	0	0	0	0	0.078102	0	0	0	0	0	0	0	0	0	0	0	0
3110021A11Rik	0.50594	0.837744	0.754386	0.519845	0.376559	0.584717	0.343402	0.523171	0.349613	0.081717	0.524944	0.331688	0.113218	0.608427	0.484813	0.292144	0.235214	0.306791
3110021N24Rik	1.14794	1.47264	1.21599	1.57319	1.82451	1.33205	1.62399	2.44533	1.24563	2.30607	1.90915	0.638083	1.85327	0.650872	1.53138	1.28499	1.78917	1.00337
3110035E14Rik	0.060688	0.019991	0.015447	0	0	0.019184	0.02176	0	0.028057	0	0	0	0.017563	0	0.020421	0.075325	0.101032	0.01702
3110039I08Rik	0.400596	0.597115	0.234714	0.423864	0.408421	0.55243	0.548449	0.4856	0.105968	0.635898	0.571633	1.41521	0.940593	0.991419	1.78222	0.487322	1.69008	2.07403
3110039M20Rik	0	0	0	0	0	0	0	0	0	0	0	0	0	0	0	0	0	0.059203
3110040N11Rik	14.3261	14.3067	13.0094	12.6658	12.7062	12.6223	10.9401	10.5084	11.2784	9.79241	11.4692	12.0323	12.3532	13.7254	10.2126	16.641	15.3557	18.148
3110043O21Rik	8.93467	8.46231	8.51816	8.49838	8.44617	8.902	7.68185	8.52866	9.06155	6.33272	7.13219	5.50098	8.66286	8.73319	8.81425	8.66646	10.1863	9.26661
3110045C21Rik	0.353649	0.79776	0.656515	0.883481	0.860625	0.703124	0.523953	0.687309	0.949217	0.119849	0.634773	0.278437	0.843979	0.696941	0.191984	0.538117	0.447276	0.309146
3110052M02Rik	0.502672	0.413115	0.731645	0.656311	0.372657	0.716417	0.550852	0.522394	0.425352	0.132112	0.254952	0.380387	0.445027	0.488948	0.395701	1.15748	0.831816	1.06637
3110056K07Rik	3.49188	2.20259	3.71016	1.90377	2.01149	1.88369	2.89079	1.99762	1.92403	1.90088	1.87038	3.04101	3.07227	2.8421	3.76201	3.30725	2.09655	3.3956
3110057O12Rik	16.9384	20.5803	21.3501	19.3917	22.5692	22.8037	24.7059	23.4453	19.1096	17.8234	19.0843	14.7244	25.866	14.5971	12.97	8.90504	9.02494	7.16389
3110062M04Rik	3.42518	0.849977	4.17644	4.70395	3.28783	4.09718	3.16081	0.694788	3.00869	0.838645	0.892679	3.41915	2.88252	2.36649	3.26375	4.3411	4.36687	1.61229
3110070M22Rik	0.612326	0.882012	0.128573	0.4108	0.826144	0.389681	0.479957	1.00667	0.459874	0.340676	0.758244	0.266347	0.346866	0.779849	0.385492	0.598663	0.629266	0.448071
3110079O15Rik	0	0	0	0	0	0	0	0	0	0	0	0	0	0	0	0	0	0
3110082I17Rik	5.56301	5.6735	6.2881	5.21996	5.62347	6.17729	5.79128	6.01256	6.85906	10.7736	9.76916	8.87195	10.6112	13.1894	17.4098	11.9657	15.9265	12.7348
3110082J24Rik	0	0	0	0	0	0.095515	0	0	0	0	0	0	0.046009	0	0.330182	0.282108	0.37262	0.378306
3110099E03Rik	0	0	0	0	0	0	0	0	0	0	0	0	0	0	0	0	0	0
3200001D21Rik	0.130043	0.117098	0.176443	0.134611	0.097493	0.141096	0.093905	0.181682	0.119206	0.075124	0.119802	0.109764	0.153088	0.111259	0.116287	0.05065	0.108967	0.067294
3300002I08Rik	0.287408	0	0.471055	0.417371	0.159967	0.113056	0.643836	0.222249	0.187122	0.104961	0.63517	0	0.382524	0	0.830955	0.793089	0.905387	0.851236
3300002P13Rik	0.112805	0	0	0.070763	0.188585	0.067088	0	0.197607	0	0	0	0.055619	0.076889	0	0	0.044414	0.043353	0.092599
3300005D01Rik	0	0	0	0	0.0809199	0.0372597	0	0.0482827	0	0.10619	0	0.0474126	0.567468	0.727881	0.697042	1.18438	1.72297	1.20958
3425401B19Rik	29.9449	29.3991	25.3732	18.9291	24.4411	25.7175	17.0184	23.2633	28.1784	9.17921	13.5071	11.2256	16.43	14.8415	11.0731	10.6024	8.2851	9.26029
3632451O06Rik	4.26521	3.70221	3.74409	4.58091	4.86528	4.0385	3.54287	3.85864	4.13913	3.06157	3.57627	2.33771	3.35554	3.11864	2.39478	4.10692	4.41176	3.29074
3632454L22Rik	0	0.018395	0	0	0.0173828	0	0	0	0	0	0	0.0115998	0	0	0	0.0184026	0.0175982	0
3830403N18Rik	1.46112	1.51137	1.18289	0.984478	0.658876	1.70964	2.02068	1.61879	1.86573	1.9602	1.43598	0.829262	1.30571	0.617407	0.277006	1.72163	1.65672	1.76699
3830406C13Rik	8.28617	7.49509	7.36816	6.4543	7.14693	7.88226	6.82784	6.58567	6.27081	4.89424	5.06786	4.94333	5.73314	5.60879	6.2256	4.46727	9.36911	10.7654
3830408C21Rik	0.532015	0.258956	0.201958	0.2436	0.270006	0.411495	0.219972	0.401787	0.419842	0.138164	0.151743	0.155649	0.058983	0.312203	0.07503	0.391896	0.350746	0.241503
3830417A13Rik	0	0	0	0	0	0	0	0	0	0.041246	0.069981	0	0	0	0	0.029314	0	0
3830432H09Rik	0	0	0	0	0	0	0	0	0	0	0.047007	0	0.023188	0	0	0	0.019414	0
3930402G23Rik	0	0	0	0	0.018144	0	0	0	0.025318	0.15417	0.210842	0.147555	0.0928	0.07985	0.147122	0.069783	0.117126	0.229858
4430402I18Rik	5.08077	6.10187	5.297	5.61355	6.02472	4.94571	5.52997	5.76585	5.97072	4.66937	5.66254	5.36188	3.6255	2.77299	1.83137	1.95642	0.920089	1.34615
4631405J19Rik	6.15754	4.54553	7.91826	12.6016	8.5752	5.65717	8.72781	5.35673	6.24469	3.42328	7.29298	4.63512	9.16985	7.62646	4.78423	7.63052	3.85246	4.37381
4632404H12Rik	1.66631	1.69676	1.39285	1.33464	1.60194	1.83474	1.28433	1.82076	1.36701	0.896876	1.36491	1.06537	1.03322	1.15702	1.01462	1.26903	1.18294	1.13691
4632415L05Rik	2.76035	3.19167	2.69729	2.55624	3.00066	3.65457	3.57899	2.38577	1.86316	1.82238	2.98147	2.19711	3.19504	3.50662	2.93425	3.01582	2.96628	3.09553
4632427E13Rik	0.491013	0.307073	0.182861	0.941372	0.585694	0.658136	0.373965	0.187526	0.538358	1.44739	1.20603	1.38116	0.645928	0.786926	1.33614	0.278492	0.187223	0.447148
4632428C04Rik	4.59378	4.55671	5.04449	4.92305	5.7294	4.40415	4.88203	4.0202	4.28049	1.42192	3.90927	1.55959	2.48483	2.07671	1.15871	1.61826	1.14765	1.18853
4632428N05Rik	10.5699	13.7432	9.9399	6.79142	8.57073	10.8848	8.66693	8.43837	9.53005	9.82762	8.05363	6.06942	13.3666	11.4904	24.8415	31.0473	28.1698	34.9076
4732416N19Rik	0.080401	0	0.052592	0	0.39423	0.069714	0.051171	0.135423	0	0	0	0.339225	0.187356	0.089561	0.075436	0.173038	0	0.107202
4732456N10Rik	0	0	0	0	0	0	0	0	0	0	0	0	0	0	0	0	0	0
4732471J01Rik	0.0730946	0.0358514	0.0989136	0.0116092	0.0534727	0.0680134	0.111966	0.0382698	0.0477583	0.0424159	0.0364178	0.0793949	0.0643088	0.0524761	0.0519123	0.0990951	0.0387427	0.0783795
4732490B19Rik	0	0	0	0	0	0	0	0	0	0	0	0	0	0	0	0	0	0
4732491K20Rik	1.97099	2.0968	2.10385	2.28574	1.7455	2.02908	1.88078	1.72051	1.87619	1.19886	1.49769	0.820845	1.54093	2.13187	0.861583	1.718	1.20461	1.3131
4831407H17Rik	0	0	0	0	0	0	0	0	0	0	0	0	0	0.084543	0	0.079763	0.16047	0
4831440E17Rik	0.59162	0.289117	0.421711	0.391127	0.338592	0.284738	0.270255	0.325026	0.298053	0.236009	0.158693	0.307924	0.255759	0.300559	0.264987	0.349289	0.190339	0.328738
4833411C07Rik	0.15965	0.160438	0.125051	0.320579	0.107511	0.121694	0.097639	0.267986	0.214882	0.277453	0.144009	0.252139	0.091274	0.126039	0.120653	0.436335	0	0.038978
4833412C05Rik	0	0.059422	0	0.071351	0	0.13484	0	0	0.266225	0	0	0.056081	0.257391	0.35609	0.130805	0.736016	0.35147	0.510572
4833415N18Rik	0	0	0	0	0	0	0	0	0.07208	0	0	0	0	0	0	0	0.04766	0.050559
4833417C18Rik	0.428837	0.644188	0.598533	0.205047	0.313962	0.777219	0.708235	0.435474	0.436089	0.412522	0.152816	0.322021	0.254624	0.268046	0.164835	0.352065	0.180425	0.287231
4833418N02Rik	0.693042	0.426014	0.868785	0.742967	0.362113	0.712827	0.668214	0.565537	0.523522	0.490993	0.951504	0.630293	0.573458	0.522477	0.856854	0.613964	0.798284	1.46038
4833419F23Rik	1.24817	1.16338	1.24761	1.39987	1.28936	1.0155	1.10566	0.90372	1.26434	1.66884	1.1553	1.47761	1.05427	0.898832	1.35044	1.59026	0.936243	1.55991
4833420G17Rik	6.45344	6.11893	6.54929	6.18507	5.65764	6.79934	5.51356	5.8666	5.92963	4.56536	6.25609	6.41366	5.72374	7.36812	6.3308	10.0709	8.38075	9.81758
4833422C13Rik	0.204534	0.180018	0.181143	0.248636	0.175071	0.215377	0.118082	0.179648	0.216528	0.182972	0.124697	0.114047	0.190363	0.17812	0.251767	0.2397	0.217888	0.134931
4833422M21Rik	0	0	0	0	0	0	0	0	0	0	0	0	0	0	0	0	0	0.03704
4833423E24Rik	0.037299	0	0	0	0	0	0	0	0	0	0	0	0	0	0	0	0	0
4833427F10Rik	0.280126	0.130889	0.23331	0.252085	0.104713	0	0.203838	0.490799	0.310149	0.570714	0.445593	1.1314	0.93633	0.864188	1.10207	0.176029	0.222154	0.15137
4833427G06Rik	0	0	0	0	0	0	0	0	0	0	0	0	0	0	0	0.278182	0.061496	0.123952
4833428L15Rik	0	0	0	0	0	0	0	0	0	0	0	0	0	0	0	0	0	0
4833439L19Rik	42.3605	42.9925	43.3207	44.7231	45.5695	43.9934	47.2259	44.6901	41.0958	39.8445	46.9579	37.6135	41.3833	40.2571	37.1376	32.2477	30.4433	29.129
4921501E09Rik	0	0	0	0	0	0	0	0	0	0	0	0	0	0	0	0	0	0
4921504A21Rik	1.64263	2.25178	2.136	1.84229	1.98178	2.60171	2.20358	2.01876	2.29815	0.62536	1.48468	0.889846	1.29024	1.45824	0.566764	0.969615	0.613849	0.698394
4921504E06Rik	0	0	0	0	0	0	0	0	0	0	0	0	0	0	0	0	0	0
4921506M07Rik	0	0	0	0	0	0	0	0	0	0	0	0	0	0	0	0	0	0
4921507L20Rik	0.188513	0.015652	0.19979	0.099934	0.036748	0.125338	0.172048	0.028828	0.046503	0	0.110435	0.254517	0	0.074758	0.037674	0.061064	0.109844	0.197388
4921507P07Rik	0.34758	0.261741	0.23021	0.066105	0.143785	0.196458	0.180431	0.365803	0.339245	0.195519	0.294348	0.421299	0.167557	0.368598	0.247714	0.192471	0.040635	0.101354
4921508D12Rik	0	0.037838	0	0	0	0	0	0.066538	0	0	0	0	0	0	0	0.089933	0	0.046875
4921509C19Rik	0	0	0	0	0	0	0	0	0	0	0	0	0	0	0	0	0	0.037703
4921509O07Rik	0	0	0	0	0	0	0	0	0	0.026496	0	0	0.021806	0	0.028295	0	0	0
4921511C10Rik	0	0	0	0	0.035111	0	0.052543	0	0.135325	0	0	0	0	0	0	0	0.044299	0
4921511C20Rik	0	0	0	0	0	0	0	0	0	0	0	0	0	0	0	0	0	0
4921511H03Rik	0	0	0	0	0	0	0	0	0	0	0	0	0	0	0	0	0	0
4921511I17Rik	0	0	0	0	0	0	0	0	0	0	0	0	0	0	0	0	0	0.037703
4921511M17Rik	0	0	0	0	0	0	0	0	0	0	0	0	0	0	0	0	0	0
4921513I03Rik	0.0359747	0.0368371	0.04858	0	0	0	0	0.0412187	0	0.0250392	0.214231	0.0802596	0	0.0652105	0.147152	0	0	0.114702
4921515E04Rik	0	0	0	0	0	0	0	0	0	0	0	0	0	0	0	0	0	0
4921517D22Rik	0	0	0	0	0	0	0	0	0	0	0	0	0	0	0	0	0	0
4921518K17Rik	0	0	0	0	0	0	0	0	0	0	0	0	0	0	0	0	0	0
4921524J17Rik	16.4838	16.1746	18.4422	7.42995	15.0443	17.2065	16.4927	15.2073	13.6199	16.3743	13.6906	17.7684	18.9075	16.3195	17.7858	14.6187	15.0385	15.764
4921524L21Rik	0	0	0	0	0	0	0	0	0	0	0	0	0	0	0	0	0	0
4921525O09Rik	0	0	0	0	0	0	0	0	0	0.020787	0	0	0	0.015451	0.022199	0.029448	0	0
4921529L05Rik	0	0	0	0	0	0	0	0	0	0	0	0	0.020406	0	0.047848	0	0.047095	0
4921530L21Rik	0	0	0	0	0	0	0	0	0	0	0	0	0	0	0	0	0	0
4921531C22Rik	3.28219	3.5787	3.91508	4.60016	4.402	4.27933	4.21373	3.87991	3.52052	2.46745	3.13324	2.6915	2.57259	2.6028	2.15296	2.86987	2.55486	2.24354
4921531P14Rik	0	0	0	0	0	0	0	0	0	0	0	0	0	0	0	0	0	0
4921533I20Rik	0	0	0	0	0	0	0	0	0	0	0	0	0	0	0	0	0	0
4921534H16Rik	0	0	0	0	0	0	0	0	0	0	0	0	0	0	0	0	0	0
4921536K21Rik	0.083702	0.161086	0.276071	0.270166	0.233098	0.381784	0.203804	0.13844	0.136837	0.11024	0.246747	0.234102	0.110701	0.103243	0.13872	0.135819	0.144211	0.11568
4921539E11Rik	0	0.026288	0	0	0	0	0	0	0	0	0	0	0	0	0	0	0	0
4922502D21Rik	0	0	0	0	0	0	0	0	0	0	0	0	0	0	0	0.030868	0	0
4922502H24Rik	0	0	0	0	0	0	0	0	0	0	0	0	0	0	0	0	0	0
4922502N22Rik	0	0	0	0	0	0	0	0	0	0	0	0	0	0	0	0	0	0
4930401C15Rik	0	0	0	0	0	0	0	0	0	0	0	0	0	0	0	0	0	0
4930401O10Rik	0	0	0	0	0	0	0	0	0	0	0	0	0	0	0	0	0	0
4930401O12Rik	0	0	0	0	0	0	0	0	0	0	0	0	0	0	0	0	0	0
4930402F06Rik	0	0	0	0	0	0	0	0	0	0	0	0	0	0	0	0	0	0
4930402F11Rik	0	0	0	0	0	0	0	0	0	0	0	0	0	0	0	0	0	0
4930402H24Rik	9.02234	8.3784	8.71076	8.6723	10.7423	9.52454	9.55904	10.1872	8.46608	6.53376	7.2067	5.30168	8.90232	8.70492	8.61909	7.91038	8.54942	7.31942
4930402K13Rik	0	0	0	0	0	0	0	0	0	0	0	0	0	0	0	0	0	0
4930404A05Rik	0	0	0	0	0	0	0	0	0	0	0	0	0	0	0	0	0	0
4930404H11Rik	0.327489	0.083903	0	0.09974	0.067574	0	0	0.093571	0.136325	0.088676	0	0	0	0.065914	0	0.062393	0	0.156515
4930404I05Rik	0.049476	0	0.100774	0	0.187476	0.167883	0.210659	0.147257	0.073702	0.176976	0.120846	0.069346	0	0.122781	0.080504	0.479638	0.193637	0.252898
4930404N11Rik	3.33807	4.44897	5.55145	3.97206	4.98463	4.13525	3.8476	4.3825	5.37002	1.73474	2.88436	3.54312	4.95049	6.46154	5.84118	21.319	17.6271	29.2236
4930405A10Rik	0	0	0	0	0	0	0	0	0	0	0	0	0	0	0	0	0	0
4930405A21Rik	0.11595	0.221627	0.083145	0.393227	0.331571	0.360486	0.089558	0.144741	0.243697	0.114892	0.228479	0.045829	0.284409	0.287137	0.261151	0.272381	0.10484	0.452069
4930405D11Rik	0	0	0	0	0	0	0	0	0	0	0	0	0	0	0	0	0	0
4930405J17Rik	0	0	0	0	0	0	0	0	0	0	0	0	0	0	0	0	0	0
4930405L22Rik	0	0	0	0	0	0	0	0	0	0	0	0	0	0	0	0	0	0
4930405O22Rik	0.062736	0	0	0.05338	0	0	0	0	0	0	0	0	0.148006	0.033886	0.01089	0	0	0.034599
4930406D18Rik	0	0	0	0	0	0	0	0	0	0	0	0	0	0	0	0	0	0
4930407G08Rik	0	0	0	0	0	0	0	0	0	0	0	0	0	0	0	0	0	0
4930407I10Rik	0	0	0	0	0	0	0	0	0	0	0	0	0	0	0	0	0	0
4930407I19Rik	0	0	0	0	0	0	0	0	0	0	0	0	0	0	0	0	0	0
4930412B13Rik	0	0	0	0	0	0	0	0	0	0	0	0	0	0	0	0	0	0
4930412C18Rik	0.187695	0.241158	0.113757	0.232787	0.240756	0.219651	0.091207	0.190076	0.264422	0.085454	0.072555	0.075595	0.148082	0.089164	0.045751	0.216742	0.08089	0.151461
4930412O13Rik	0.042895	0	0.027876	0.056949	0.012832	0.028232	0.014938	0	0.02546	0.033623	0.057142	0.015037	0	0.024992	0.035966	0.035864	0.05896	0.010849
4930413E15Rik	0	0	0	0	0	0	0	0	0	0	0	0	0	0	0	0	0	0
4930413F20Rik	0	0	0	0	0	0	0	0	0.09865	0	0.105291	0	0.229824	0.04582	0.099408	0	0	0
4930413G21Rik	10.9747	15.2451	15.327	12.6361	15.8774	13.9589	18.7885	19.4495	19.6516	23.8695	15.943	29.7354	15.4521	15.6572	18.3449	10.9764	14.272	16.0017
4930413M19Rik	0	0	0	0	0	0	0	0	0	0	0	0	0	0	0	0	0	0
4930414N06Rik	0	0	0	0	0	0	0	0	0	0	0	0	0	0	0	0	0	0
4930415F15Rik	0.264924	0.237177	0.149525	0.25242	0.106468	0.097291	0.20031	0.095629	0	0	0.076626	0.160241	0.113602	0.080913	0	0.22305	0.221315	0
4930415L06Rik	0	0	0	0	0	0	0	0	0	0	0	0	0	0	0	0	0	0
4930415O20Rik	0.713941	0.524577	0.393243	0.38963	0.469661	0.058568	0.463693	0.553864	0.351444	0.049971	0.219919	0.780957	0.537112	0.346804	0	0.037526	0.205272	0.223596
4930417O13Rik	0	0	0	0	0	0	0	0	0	0	0.05279	0	0	0	0	0	0.043459	0
4930417O22Rik	0	0	0	0	0	0	0	0	0	0	0	0	0	0	0	0	0	0
4930419G24Rik	0	0	0	0	0	0	0	0	0	0	0	0	0	0	0	0	0	0
4930423M02Rik	0	0	0	0	0	0	0	0	0	0	0	0	0	0	0	0	0	0
4930425K10Rik	0	0	0	0	0	0	0	0	0	0	0	0	0	0	0	0	0	0
4930425L21Rik	0	0	0	0	0	0	0	0	0	0	0	0	0	0	0	0	0	0
4930425O10Rik	0	0	0	0	0	0	0	0	0	0	0	0	0	0	0	0	0	0
4930426D05Rik	0	0	0	0	0	0	0.036599	0	0	0	0	0	0	0	0.022307	0.039601	0	0.060405
4930426L09Rik	0.126881	0.086614	0.11397	0.222564	0.174392	0.0493	0.121804	0.338076	0.079389	0.04577	0.038829	0.208583	0.210188	0.237923	0.236573	0.679757	0.444845	0.737521
4930427A07Rik	0.130942	0.052338	0.134294	0.091976	0.046191	0.129326	0.107899	0.171347	0.128764	0.020273	0.120544	0.08498	0.318331	0.507387	0.313484	2.94677	3.32131	3.21823
4930428D20Rik	0	0	0	0	0	0	0	0	0	0	0	0	0.03158	0	0	0	0	0
4930428E07Rik	0	0	0	0	0	0	0	0	0	0	0	0	0	0	0	0	0	0
4930428G15Rik	0	0	0	0.095754	0	0	0	0	0	0	0.061812	0.071447	0	0	0	0	0	0.088902
4930428O21Rik	0	0	0	0	0	0	0	0	0	0	0	0	0	0	0	0	0	0
4930429B21Rik	0.049634	0.115397	0.072537	0.155762	0.216614	0.056354	0.170171	0.098587	0.217966	0.105917	0.087921	0.031147	0.202226	0.154721	0.289515	0.13634	0.579004	0.437682
4930429D17Rik	0	0	0	0	0	0	0	0	0	0	0	0	0	0	0	0	0	0
4930429F11Rik	0	0	0	0	0	0	0	0	0	0	0	0	0	0	0	0	0	0
4930429F24Rik	7.05397	6.06081	6.10532	3.93802	4.07796	3.78329	6.08825	5.90303	4.99516	2.37839	3.34581	3.79728	3.04011	4.66622	2.1593	1.83293	1.90393	1.81584
4930430A15Rik	0	0	0	0	0	0	0	0	0	0	0	0	0	0	0	0	0	0
4930430F08Rik	1.88863	1.94163	1.74111	2.02598	2.17111	2.59479	1.76208	1.6242	2.05651	0.845467	1.10398	0.770384	2.35193	1.87481	1.97381	2.0369	2.062	2.45286
4930430F21Rik	0	0	0	0	0	0	0	0	0	0	0	0	0	0	0	0	0	0
4930430J02Rik	0	0	0	0	0.068739	0	0	0	0	0	0	0	0	0	0	0	0	0
4930431F12Rik	0	0	0	0	0	0	0	0	0	0	0	0	0	0	0	0	0	0
4930431P03Rik	0	0	0	0	0	0	0	0	0	0.089315	0.075601	0	0	0.022154	0.095487	0	0.020467	0.022156
4930432J09Rik	0	0.020547	0	0	0	0	0	0	0	0.064279	0.018423	0	0	0	0	0.015434	0.015217	0
4930432K21Rik	0.0503998	0.348346	0.112674	0.030984	0.186966	0.146677	0.144987	0.230453	0.114061	0.027271	0.046271	0.073018	0.090179	0.161018	0.145617	0.174276	0.230701	0.238271
4930432M17Rik	0	0	0	0	0	0	0	0	0	0	0	0	0	0	0	0	0	0
4930433B08Rik	0	0	0.047138	0	0	0	0	0	0	0	0	0	0	0	0	0	0	0
4930433I11Rik	0	0	0	0	0	0	0	0	0	0	0	0	0	0	0	0	0	0
4930433N12Rik	0	0	0	0	0	0	0	0	0	0	0	0	0	0	0	0	0	0
4930434J06Rik	0	0	0	0	0	0	0	0	0	0	0	0	0	0	0	0	0	0
4930435E12Rik	0	0	0	0	0	0	0	0	0	0	0	0	0	0	0	0	0	0
4930438E09Rik	0	0	0	0	0	0	0	0	0	0	0	0	0	0	0	0	0	0
4930440C22Rik	0	0	0	0	0	0	0	0	0	0	0	0	0	0	0	0	0	0
4930440I19Rik	0	0	0	0	0	0	0	0	0	0	0	0	0	0	0	0	0	0
4930441H08Rik	0	0	0	0	0	0	0	0	0	0	0	0	0	0	0	0	0	0
4930441J16Rik	0	0	0	0	0	0	0	0	0	0	0	0	0	0	0	0	0	0
4930442J19Rik	0	0	0	0	0	0	0	0	0	0	0	0	0	0	0	0	0	0
4930442L01Rik	0	0	0	0	0	0	0	0	0	0	0	0	0	0	0	0	0	0
4930443O20Rik	0.043554	0.044597	0.09882	0.107101	0.035918	0.050092	0	0	0.199807	0	0.039986	0	0	0.035035	0	0	0.065836	0.028806
4930444F02Rik	0	0	0	0	0	0	0	0	0	0	0	0	0	0	0	0	0	0
4930444G20Rik	0	0	0	0	0	0	0	0	0	0	0	0	0	0	0	0	0	0
4930444M15Rik	0	0	0	0	0	0	0	0	0	0	0	0.036632	0	0	0	0	0	0
4930444P10Rik	0	0	0	0	0	0	0	0	0	0	0	0	0.080667	0	0	0	0	0
4930445N18Rik	0	0	0	0	0	0	0	0	0	0	0	0	0	0	0	0	0	0
4930447A16Rik	0	0	0	0	0	0	0	0	0	0	0	0	0	0	0	0	0	0
4930447C04Rik	0.032686	0	0	0.040323	0.032588	0	0	0	0.094346	0	0	0	0	0	0.050958	0.037962	0.086253	0.024883
4930447F24Rik	0	0	0	0	0	0	0	0	0	0	0.0408057	0	0.104722	0.107261	0.127714	0.135718	0.0931398	0
4930447J18Rik	0	0	0	0	0	0	0	0	0	0	0	0	0	0	0	0	0	0
4930447K03Rik	0.060841	0.049706	0.055406	0.103904	0.050174	0.058942	0	0	0	0	0	0	0	0.048941	0	0.126472	0.219858	0.131291
4930447M23Rik	0.026159	0	0.023958	0	0	0	0	0.061599	0	0	0	0	0	0	0	0.062026	0.020385	0.097313
4930447N08Rik	0	0	0	0	0	0	0	0	0	0	0	0	0	0	0	0	0	0
4930448C13Rik	0	0	0	0	0	0	0	0	0	0	0	0	0	0	0	0	0	0
4930448F12Rik	0	0	0	0	0	0	0	0	0	0	0	0	0	0	0	0	0	0
4930448H16Rik	0	0	0	0	0.071459	0	0	0	0	0	0	0	0	0	0.079037	0	0	0
4930448I06Rik	0	0	0	0	0	0	0	0	0	0	0	0	0	0	0	0	0	0
4930448I18Rik	0	0	0	0	0	0	0	0	0	0	0	0	0	0	0	0	0	0
4930448K20Rik	0	0	0	0	0	0	0	0	0	0	0	0	0	0	0	0	0	0
4930449E01Rik	0	0	0	0	0	0	0	0	0	0	0	0	0	0	0	0	0	0
4930449E18Rik	0	0	0	0	0	0	0	0	0	0	0	0	0	0	0	0	0	0
4930449I24Rik	0	0	0	0	0	0	0	0	0	0	0	0	0	0	0	0	0	0
4930451G09Rik	0.34773	0.443096	0.160416	0.655423	0.380998	0.350816	0.22125	0.384793	0.369889	0.297982	0.293159	0.128187	0.36157	0.220909	0.0484319	0.268975	0.141251	0.251495
4930451I11Rik	0	0	0	0	0	0	0	0	0	0	0	0	0	0	0	0	0	0
4930452A19Rik	0	0	0	0	0	0	0	0	0	0	0	0	0	0	0	0	0	0
4930452B06Rik	0.764416	0.684085	0.871273	1.07647	1.03388	0.824208	0.698882	0.676724	0.627264	0.326516	0.730176	0.407849	0.222869	0.21875	0.105611	0.716735	0.67271	0.638228
4930452G13Rik	0	0	0	0	0.09406	0	0	0	0	0.345321	0	0	0	0	0	0	0	0
4930452N14Rik	0	0	0	0	0	0	0	0	0	0	0	0	0	0	0	0	0	0
4930453H23Rik	0	0	0	0	0	0	0	0	0	0	0	0	0	0	0	0	0	0
4930453L07Rik	0	0	0	0	0	0	0	0	0	0	0	0	0	0	0	0	0	0
4930453N24Rik	14.4024	15.7761	16.8438	16.5113	15.4979	15.3015	16.8991	14.5961	14.4365	19.52	20.7363	16.1136	21.7234	20.2522	19.2533	15.7623	17.3627	16.6139
4930455B14Rik	0	0	0	0	0	0	0	0	0	0	0	0	0	0	0	0	0	0
4930455C13Rik	0.140618	0.196941	0.378175	0.094695	0.052844	0.131236	0.146468	0.084712	0.158029	0.112978	0.106178	0.061909	0.124339	0.114019	0.177164	0.32099	0.056055	0.450426
4930455D15Rik	0	0	0	0	0	0	0	0	0	0	0	0	0	0	0	0	0.020942	0
4930455F16Rik	0	0	0	0	0	0	0	0	0	0	0	0	0	0	0	0	0	0
4930455G09Rik	0.399672	0.315189	0.148119	0.366915	0	0.231777	0.14356	0.541959	0.219641	0.335722	0.091732	0.288069	0.320068	0.48198	0.908789	3.23309	2.6406	3.61444
4930455H04Rik	0.093734	0	0	0.057624	0.031052	0.054631	0.044991	0.160378	0	0.101439	0.043027	0.090583	0	0.0377	0.054164	0.071973	0.142162	0
4930455J16Rik	0	0	0	0	0	0	0	0	0	0	0	0	0	0	0	0	0	0
4930456L15Rik	0	0	0	0	0	0	0	0	0	0	0	0	0	0	0	0	0	0
4930459C07Rik	0	0	0	0	0	0	0	0	0.059719	0	0	0	0	0	0.339985	0.020919	0	0
4930459L07Rik	0	0	0	0	0	0	0	0	0	0	0	0	0	0	0	0	0	0
4930461G14Rik	0	0	0	0	0	0	0	0	0	0	0	0	0	0	0	0	0	0
4930463O16Rik	0	0	0	0	0	0	0	0	0	0	0	0	0	0	0	0	0	0
4930465K10Rik	0	0.025497	0	0	0.039837	0.058051	0	0.054016	0	0.080842	0	0.070907	0.145481	0	0.057363	0	0.089378	0
4930465M20Rik	0	0	0	0	0	0	0	0	0	0	0	0	0	0	0	0	0	0
4930467D21Rik	0	0	0	0	0	0	0	0	0	0	0	0	0	0	0	0	0	0
4930467E23Rik	0	0	0	0	0	0	0.028775	0	0	0	0	0	0	0	0	0.05371	0	0.038466
4930467K11Rik	0	0	0	0	0.009702	0	0	0	0	0	0	0	0	0	0	0	0	0
4930469G21Rik	0	0	0	0	0	0	0	0	0	0	0	0	0	0	0.076136	0	0	0
4930470H14Rik	0	0	0	0	0	0	0	0	0	0	0	0	0	0	0	0	0	0
4930470O06Rik	0	0	0	0	0	0	0	0	0	0	0	0	0	0	0	0	0	0
4930470P17Rik	0	0	0	0	0	0	0	0	0	0	0	0	0	0	0	0	0	0
4930471C04Rik	0	0.074397	0.13096	0	0.335626	0	0.069517	0	0	0	0.133128	0	0	0.053701	0	0.018231	0	0
4930471G03Rik	0	0	0	0	0	0	0	0	0.107743	0.202993	0	0	0	0	0.108209	0	0	0
4930471M09Rik	0.050826	0	0.254232	0	0	0	0	0	0	0	0	0	0	0	0	0	0	0
4930473A02Rik	0.0259	0.047934	0	0.058659	0.110824	0.069998	0.023609	0.125194	0.140239	0.088493	0	0.064744	0.072974	0.079968	0.107057	0.103252	0.111771	0.110952
4930473O22Rik	0	0	0	0	0	0	0	0	0	0	0	0	0	0	0	0	0	0
4930474G06Rik	0	0	0	0	0	0	0	0	0	0	0	0	0	0	0	0	0	0
4930474H20Rik	0	0	0	0	0	0	0	0	0	0	0	0	0	0	0	0	0	0
4930474M22Rik	0.255346	0.10341	0.245672	0.080076	0.12748	0.260403	0.172759	0	0.12253	0	0	0.115698	0.16138	0.069406	0	0.170754	0	0.158732
4930474N05Rik	0	0	0	0	0	0	0	0	0	0	0	0	0	0	0	0	0	0
4930474N09Rik	0	0	0	0	0	0	0	0.061232	0	0	0	0	0	0	0	0	0	0.042993
4930477N07Rik	0	0	0	0	0	0	0	0	0	0	0	0	0	0	0	0	0	0
4930478L05Rik	0	0	0	0	0	0	0	0	0	0.019596	0	0	0	0	0	0.023949	0	0
4930478P22Rik	0	0	0	0	0	0	0	0	0	0	0	0	0	0	0	0	0	0
4930479D17Rik	0	0.296127	0.205822	0.321903	0.480181	0.275394	0.499711	0.863349	0.305495	0.205631	0.28577	0.095715	0.476701	0.444591	0	0.189121	0.153308	0.134663
4930480E11Rik	0	0	0	0	0	0	0	0	0	0	0	0	0	0	0	0	0	0
4930480G23Rik	0	0	0	0	0	0	0	0	0	0	0	0	0	0	0	0	0	0
4930480K15Rik	0	0	0	0	0	0	0	0	0	0	0	0.02762	0	0	0	0	0	0
4930480K23Rik	0.596371	0.471647	0.558758	0.663323	0.813672	0.612158	0.778738	0.775892	0.597439	0.156303	0.562787	0.225071	0.320488	0.4449	0.419961	0.293583	0.276296	0.174731
4930480M12Rik	0	0	0	0	0	0	0	0	0	0	0	0	0	0	0	0	0	0
4930481A15Rik	7.35607	7.86949	6.5588	7.55625	8.49047	8.06842	8.23841	7.53038	6.68022	6.39442	5.99427	9.2036	5.75124	3.71598	3.67184	3.08356	1.84077	2.11407
4930482G09Rik	0	0	0	0	0	0	0	0	0	0	0	0	0	0	0	0	0	0
4930483J18Rik	0	0.058824	0	0	0	0	0.055149	0	0	0	0	0	0	0	0	0	0.043419	0
4930483K19Rik	0	0	0	0	0	0.047623	0	0	0	0	0	0	0	0	0	0.041618	0	0
4930483O08Rik	0	0	0	0	0	0	0	0	0	0	0	0	0	0	0	0	0	0
4930484H19Rik	0	0	0	0	0	0	0	0	0	0	0	0	0	0	0	0	0	0
4930486F22Rik	0	0	0	0	0	0	0	0	0	0	0	0	0	0	0	0	0	0
4930486I03Rik	0	0	0	0	0	0	0	0	0	0	0	0	0	0	0	0	0	0
4930486L24Rik	1.23057	1.63822	1.17334	1.67735	1.6875	1.59397	1.98243	1.74349	1.5984	4.37364	3.81575	2.7556	2.51527	3.02739	6.18119	0.823601	1.17431	0.918266
4930487D11Rik	0	0	0	0	0	0	0	0	0	0	0	0	0	0.073401	0	0	0	0
4930487H11Rik	0.088251	0.212135	0.256478	0.200999	0.125634	0.2057	0.036465	0	0.104669	0	0.219307	0	0	0.280039	0.149232	0.174217	0	0.152143
4930488B22Rik	0	0	0	0	0	0	0	0	0	0	0	0	0	0	0	0	0	0
4930488L21Rik	0	0.034562	0	0	0	0	0	0	0.038711	0	0	0	0	0	0	0	0	0
4930500F04Rik	0	0	0	0	0	0	0	0	0	0	0	0	0	0	0	0	0	0
4930500L23Rik	0	0	0	0	0	0	0	0	0	0	0	0	0	0	0	0	0	0
4930502A04Rik	0	0	0	0	0	0	0	0	0	0	0	0	0	0	0	0	0	0
4930502E09Rik	0.083243	0	0	0	0.230838	0.097033	0	0	0	0	0	0	0	0	0	0	0.060274	0
4930502E18Rik	0	0	0	0	0.12925	0.059883	0	0	0	0	0	0	0	0	0	0.199972	0.079235	0.184339
4930503B20Rik	0.110318	0.10197	0.047871	0.183149	0.065771	0.187328	0.226489	0.194887	0.131711	0.072246	0.116066	0	0.048058	0.062691	0.084624	0.077079	0.102205	0.09939
4930503E14Rik	0	0	0	0	0	0	0	0	0	0	0	0	0	0	0	0	0	0
4930503E24Rik	0	0	0	0	0	0	0	0	0	0	0	0	0	0	0	0	0	0
4930503F20Rik	0	0	0	0	0	0	0	0	0	0	0	0	0	0	0	0	0	0
4930503H13Rik	0	0	0	0	0	0	0	0	0	0	0	0	0	0	0	0	0	0
4930503L19Rik	2.64351	2.69363	3.08402	3.35087	1.83804	2.96701	2.78501	2.22323	1.79095	3.20979	2.03034	2.38215	3.64533	4.16031	5.02318	7.42734	8.5223	7.97421
4930503O07Rik	0	0	0.067878	0	0	0	0	0	0	0	0	0	0	0	0	0	0	0
4930504C09Rik	0	0	0	0	0	0	0	0	0	0	0	0	0	0	0	0	0	0
4930504O13Rik	0	0	0	0	0	0	0	0	0	0	0	0	0	0	0	0	0	0
4930505A04Rik	0	0	0	0	0	0.28967	0	0	0	0	0	0.052338	0	0	0	0.209496	0.128638	0.269136
4930505G20Rik	0	0	0	0	0	0	0	0	0	0	0	0	0	0	0	0	0	0
4930505K13Rik	0	0	0	0	0	0	0	0	0	0	0	0	0	0	0	0	0	0
4930505K14Rik	0	0	0	0	0	0	0	0	0	0	0	0	0	0	0	0	0	0
4930506A18Rik	0	0	0	0	0.040648	0	0	0	0	0	0	0	0	0	0	0	0	0
4930506C21Rik	1.33785	0.796956	1.31112	0.558963	0.478985	0.979201	0.713585	0.721782	0.736246	0.718049	0.474727	0.467258	0.416721	0.917847	0.202276	0.950948	0.469737	0.680852
4930507D05Rik	0.52847	0.595598	0.465894	0.633981	0.515339	0.553381	0.685198	0.577687	0.593599	0.432243	0.815404	0.432742	0.361584	0.645657	0.474331	0.515504	0.422665	0.402739
4930507D10Rik	0	0	0	0	0	0	0	0	0	0	0	0	0	0	0	0	0	0
4930509E16Rik	0	0	0.055909	0	0.043517	0.061101	0	0.027283	0.121042	0	0.046509	0	0	0.042448	0	0.081038	0.040016	0.042451
4930509J09Rik	0	0	0	0	0	0	0	0	0	0	0	0	0	0	0	0	0	0
4930509K18Rik	0	0	0	0	0	0	0	0	0	0	0	0	0	0	0	0	0	0
4930511A02Rik	0	0	0	0	0	0	0	0	0	0	0	0	0	0	0	0	0	0
4930511A08Rik	0.080164	0.245704	0.276159	0.492815	0.330544	0.186265	0.148268	0.550475	0.533248	0.083862	0	0.077469	0.142793	0.128969	0.18529	0.243338	0	0.248521
4930511E03Rik	0	0	0	0	0	0	0	0	0	0	0	0	0	0	0	0	0	0
4930511M06Rik	0.0731277	0.112256	0.0576996	0.0450309	0.065448	0.0633271	0.227832	0	0.035004	0.0685696	0.0986875	0.037321	0.0163095	0	0	0.0281696	0.044993	0.036829
4930512B01Rik	0	0.045288	0	0.05438	0	0	0	0	0	0	0	0	0	0	0	0	0	0
4930512J16Rik	0	0	0	0	0	0	0	0	0	0	0	0	0	0	0	0	0.275686	0.149584
4930512M02Rik	0	0	0	0	0	0	0	0	0	0	0	0	0	0	0	0	0	0
4930513D17Rik	0	0	0	0	0	0	0	0	0	0	0	0	0	0	0	0	0	0
4930513N10Rik	1.28979	0.959465	0.917078	1.09363	1.15104	1.31526	0.955548	0.804182	1.36129	1.35881	1.67942	1.43731	1.47249	0.97991	1.44421	1.2222	1.06274	0.757315
4930513O06Rik	0	0	0	0	0	0	0	0	0	0	0	0	0	0	0	0	0	0
4930515B02Rik	0	0	0	0	0	0	0	0	0	0	0	0	0	0	0	0	0	0
4930515G01Rik	0.22892	0.138893	0.13342	0.454212	0.220823	0.227413	0.187447	0.470081	0.227592	0.474997	0.264283	0.404581	0.25172	0.419091	0.521774	0.511595	0.634019	0.884416
4930515G16Rik	0	0	0	0	0	0	0	0	0	0	0	0	0	0	0	0	0	0
4930515L03Rik	0	0	0	0	0	0	0	0	0	0	0	0	0	0	0	0	0	0
4930515L19Rik	0	0	0	0	0	0	0	0	0	0	0	0	0	0	0	0	0	0
4930517E11Rik	0	0	0	0	0	0	0	0	0	0	0	0	0	0	0	0	0	0
4930517M08Rik	0.049388	0	0	0	0	0	0	0	0	0	0	0	0	0	0	0	0	0
4930518J21Rik	0	0	0	0	0	0	0	0	0	0	0.100362	0	0	0	0	0	0	0
4930518P08Rik	0	0	0	0	0	0	0	0	0	0	0	0	0	0	0	0	0	0
4930519D14Rik	0	0	0	0	0	0	0	0	0	0	0	0	0	0	0	0	0	0
4930519F09Rik	0	0	0	0	0	0	0	0	0	0	0	0	0	0	0	0	0	0
4930519F16Rik	0	0	0	0	0	0	0	0	0	0	0	0	0	0	0	0	0	0
4930519F24Rik	0	0	0	0	0	0	0	0	0	0	0	0	0	0	0	0	0	0
4930519G04Rik	0	0	0	0	0	0	0	0	0	0	0	0	0	0.024027	0.012896	0	0	0
4930519H02Rik	0	0	0	0	0	0	0	0	0	0	0	0	0	0	0	0	0	0
4930519K11Rik	0	0	0	0	0	0	0	0	0	0	0	0	0	0	0	0	0	0
4930520O04Rik	0.840632	0.620121	0.510337	0.628039	0.639198	0.9445	0.450584	0.510469	1.03937	0.181123	0.137314	0.737218	0.381491	0.295009	0.230538	0.438329	0.351404	0.718303
4930520P13Rik	0	0	0	0	0	0	0	0	0	0	0	0	0	0	0	0	0	0
4930521E06Rik	0	0	0	0	0	0	0	0	0	0	0	0	0	0	0	0	0	0
4930522H14Rik	0	0	0	0	0	0	0	0	0	0	0	0	0	0	0	0	0	0
4930522O17Rik	0	0.479806	0	0	0.172	0.301468	0.49566	0.626094	0.497127	0	0	0.464477	0.303785	0	0	0	0	0
4930523C07Rik	4.16569	3.39515	4.85073	5.11656	5.41624	5.84625	4.28985	3.49985	3.75192	6.9538	6.13026	5.58949	4.44888	5.17184	5.28143	4.10644	4.73726	4.22183
4930523O13Rik	0	0	0	0	0	0	0	0	0	0	0	0	0	0	0	0	0	0
4930524B15Rik	0	0	0	0	0	0	0	0	0	0	0	0.031003	0	0	0	0	0	0
4930524B17Rik	0	0	0	0	0	0	0	0	0	0	0	0	0	0	0	0	0	0
4930524C18Rik	0	0	0	0	0	0	0	0	0	0	0	0	0	0	0	0	0	0
4930524N10Rik	0	0	0	0	0	0	0	0	0	0	0	0	0	0	0	0	0	0
4930524O05Rik	0	0	0	0	0	0	0	0	0	0	0	0	0	0	0	0	0	0
4930524O08Rik	0	0	0	0	0	0	0	0	0	0	0	0	0	0	0	0	0	0
4930525C09Rik	0	0	0	0	0	0	0	0	0	0	0	0	0	0	0	0	0	0
4930525D18Rik	0	0	0	0	0	0	0	0	0	0	0	0	0	0	0	0	0	0
4930525G20Rik	0.128222	0.021545	0.094645	0.073244	0.052055	0.073579	0.059877	0	0.070079	0.108969	0.019317	0	0.126653	0.130862	0.072626	0.15578	0.031592	0.126158
4930526H09Rik	0	0	0	0	0	0	0	0	0	0	0	0	0	0	0	0	0	0
4930526I15Rik	3.73278	6.36647	7.13041	7.61473	8.56186	8.06311	5.61397	6.15444	6.47104	7.75423	6.85014	7.91915	7.53553	7.05072	6.7691	7.07913	7.00154	8.15328
4930526L06Rik	0	0	0	0	0	0	0	0	0	0	0	0	0	0	0	0	0.09236	0.306327
4930527F14Rik	0	0	0.019511	0	0	0	0	0	0	0	0	0	0	0	0	0	0.043581	0
4930527G23Rik	0	0	0	0	0	0	0	0	0	0	0	0	0	0	0	0	0	0
4930528A17Rik	0.207224	0.13923	0.266364	0.433464	0.146141	0.362387	0.083781	0.202588	0.135872	0.208323	0.316628	0.242619	0.184385	0.25524	0.212624	0.181707	0.208224	0.226688
4930528D03Rik	0	0	0	0	0	0	0	0	0	0	0	0	0	0	0	0	0	0
4930528G23Rik	0	0	0	0	0	0	0	0	0	0	0	0	0	0	0	0	0	0
4930528H21Rik	0	0	0	0	0	0	0	0	0	0	0	0	0	0	0	0	0	0
4930528P14Rik	0	0	0	0	0	0	0	0	0	0	0	0	0	0	0	0	0	0
4930529C04Rik	0	0	0	0	0	0	0	0	0	0	0	0	0	0	0	0	0	0
4930529K09Rik	0	0	0	0	0	0	0	0	0	0	0	0	0	0	0	0	0	0
4930529L06Rik	0	0	0	0	0	0	0	0	0	0	0	0	0	0	0	0	0	0
4930532I03Rik	0	0	0	0	0	0	0	0	0	0	0	0	0.0129473	0	0	0	0	0
4930532M18Rik	0	0	0	0	0	0	0	0	0	0	0	0	0	0	0	0	0	0
4930533B01Rik	0	0	0	0	0	0	0	0	0	0	0	0	0	0	0	0.027518	0	0
4930533N22Rik	0	0	0	0	0	0	0	0	0	0	0	0	0	0	0	0	0	0
4930533P14Rik	0	0	0	0	0	0	0	0	0	0	0	0	0	0	0	0	0	0
4930538K18Rik	0.07155	0.085434	0.087839	0.112352	0.149649	0.146746	0.163343	0.191513	0.13033	0	0.044525	0.524331	0.132098	0.187206	0.053522	0.087033	0.095066	0.097596
4930539C22Rik	0	0	0	0	0	0	0	0	0	0	0	0	0	0	0	0	0	0
4930539E08Rik	0	0.041885	0	0	0	0.015947	0	0	0.03138	0.059171	0.050113	0.065883	0.024328	0	0	0.042054	0.118994	0.065886
4930539J05Rik	6.66604	6.19808	7.95904	7.76502	8.5063	6.98246	8.57766	6.94843	8.36652	11.0114	9.21612	8.97871	10.8575	10.0429	10.8597	7.16298	8.33965	8.51064
4930539M17Rik	0	0	0	0	0	0	0	0	0	0	0	0	0	0	0	0	0	0
4930539N22Rik	0	0	0	0	0	0	0	0	0	0	0	0	0	0	0	0	0	0
4930540M03Rik	0	0	0	0	0	0	0	0	0	0	0	0	0	0	0	0	0	0
4930542C21Rik	0	0.134914	0	0	0	0	0	0	0	0	0	0	0	0	0	0	0	0
4930542D17Rik	0	0	0	0	0	0	0.043707	0	0	0	0	0.042958	0	0	0	0	0	0
4930543E12Rik	0	0	0	0	0	0	0	0	0	0	0	0	0	0	0	0	0	0
4930543N07Rik	0	0	0	0	0	0	0	0	0	0	0	0	0	0	0	0	0	0
4930544D05Rik	0	0	0	0	0	0	0	0	0	0	0	0	0	0	0	0	0	0
4930544G11Rik	0	0	0	0	0	0	0	0	0	0	0	0	0	0	0	0	0	0
4930544M13Rik	0	0	0	0	0	0	0	0	0	0	0	0	0	0	0	0	0	0
4930545E07Rik	0	0	0	0	0	0	0	0	0	0	0	0	0	0	0	0	0	0
4930545H06Rik	0	0	0	0	0	0	0	0	0	0	0	0	0	0	0	0	0	0
4930545L23Rik	0	0	0.022613	0	0	0.029281	0	0	0	0	0	0.024275	0	0	0	0	0	0
4930546C10Rik	0	0	0	0	0	0	0	0	0	0	0	0	0	0	0	0	0	0.021511
4930546K05Rik	0.031735	0.018184	0.015934	0	0	0.082734	0.017048	0	0	0	0	0	0	0	0.020455	0.013104	0.026934	0
4930547E08Rik	0.167736	0	0	0	0	0	0	0	0	0	0	0	0	0	0	0	0	0.030063
4930547E14Rik	0	0	0	0	0	0	0	0	0	0	0	0	0	0	0	0	0	0
4930548G14Rik	0	0	0	0	0	0	0	0	0	0	0	0	0	0	0	0	0	0
4930548H24Rik	0	0	0	0	0	0	0	0	0	0	0	0	0.039226	0	0.050391	0.047196	0	0
4930548J01Rik	0	0	0	0	0	0	0	0	0	0	0	0	0	0	0	0	0	0
4930548K13Rik	0	0	0	0	0	0	0	0	0	0	0	0	0	0	0	0	0	0
4930549C01Rik	0	0	0	0	0	0	0	0	0	0	0	0	0	0	0	0	0	0
4930549C15Rik	0	0	0	0	0	0	0	0	0	0	0	0	0	0	0	0	0	0
4930549G23Rik	0.045776	0	0	0.158414	0	0.10144	0	0.065318	0	0.070451	0.191778	0.124007	0	0.064159	0.122047	0.083343	0	0.062744
4930550C14Rik	0.050807	0	0.091173	0.124937	0.164606	0	0.146322	0	0	0.164951	0	0	0.425505	0.157212	0	0.427898	0.228281	0.338472
4930550C17Rik	0	0	0	0	0	0	0	0	0	0	0	0	0	0	0	0	0	0
4930550L24Rik	0	0	0	0	0	0.046448	0	0	0	0	0	0	0	0	0	0	0	0
4930552N02Rik	0	0	0	0	0	0	0	0	0	0	0	0	0	0	0	0	0	0
4930552P12Rik	0.298052	0.282751	0.249346	0.145864	0.422074	0.422067	0.349081	0.287479	0.31333	0.114635	0.174004	0.282364	0.179556	0.101071	0.083548	0.129045	0.17185	0.117405
4930553C11Rik	0	0	0	0	0	0	0	0	0	0	0	0	0	0	0	0	0	0
4930553E22Rik	0	0	0	0	0	0	0	0	0	0	0	0	0	0	0	0	0	0
4930554C24Rik	0	0	0	0	0	0	0	0	0	0	0	0	0	0	0	0	0	0
4930554G24Rik	0	0	0.047901	0	0	0.023633	0	0	0	0	0	0	0	0	0	0	0	0
4930554H23Rik	0	0	0	0	0	0	0	0	0	0	0	0	0	0	0	0	0	0
4930554I06Rik	0	0	0	0	0	0	0	0	0	0	0	0	0	0	0.075436	0	0	0
4930555B11Rik	0	0	0	0	0	0	0	0	0	0	0	0	0	0	0	0	0	0
4930555B12Rik	0	0	0	0	0	0	0	0	0	0	0	0	0	0	0	0	0	0
4930555G01Rik	0.151364	0.096588	0	0.074841	0.049947	0.069062	0	0	0.117807	0.040348	0	0.032216	0	0	0	0.049142	0.065623	0
4930555G21Rik	0	0	0	0	0	0	0	0	0	0	0	0	0	0	0	0	0	0
4930555K05Rik	0	0	0	0	0	0	0	0	0	0	0	0	0	0	0	0	0	0
4930556C24Rik	0	0	0	0	0	0	0	0	0	0	0	0	0	0	0	0	0	0
4930556G01Rik	0	0	0	0	0	0	0	0	0	0	0	0	0	0	0	0	0	0
4930556J02Rik	0	0	0	0	0	0	0	0	0	0	0	0	0	0	0	0	0	0
4930556M19Rik	0.173826	0.121321	0.204225	0.160094	0.126796	0.0904508	0.170374	0.124172	0.155697	0.188941	0.171267	0.24915	0.231119	0.149359	0.320705	0.244626	0.288599	0.310223
4930556N09Rik	0	0	0	0	0	0	0	0	0	0	0	0	0	0	0	0	0	0
4930556N13Rik	0	0.062238	0	0	0	0.037262	0	0	0	0	0	0	0	0	0	0	0	0
4930557A04Rik	0	0	0	0	0	0	0	0	0	0	0	0	0	0	0	0	0	0
4930557F10Rik	0	0	0	0	0	0	0	0	0	0	0	0	0	0	0	0	0	0
4930557J02Rik	0	0	0	0	0	0	0	0	0	0	0	0	0	0	0	0	0	0
4930557K07Rik	0.366539	0.539382	0.4934	0.560494	0	0.168696	0.768814	0.376739	0.271582	0.346413	0.218474	0.35596	0.123166	0.621921	0.50843	0.257653	0.268206	0.523276
4930558C23Rik	0	0	0	0	0	0	0	0	0	0	0	0	0	0	0	0	0	0
4930558F17Rik	0	0	0	0	0	0	0	0	0	0	0	0	0	0	0	0	0	0
4930558G05Rik	0	0	0	0	0	0	0	0	0	0	0	0	0	0	0	0	0	0
4930558J18Rik	0	0	0	0	0	0	0	0	0	0	0	0	0	0	0	0.235412	0.314281	0.194155
4930558K02Rik	0	0	0	0	0	0	0	0	0	0	0	0	0	0	0	0	0	0
4930559C10Rik	0	0	0	0	0	0	0	0	0	0	0	0	0	0	0	0	0	0
4930562C15Rik	0	0.003677	0.014858	0	0.006933	0.026469	0.023912	0	0.027443	0	0.020616	0.011009	0	0.005268	0	0.018689	0.01645	0.00857
4930562F07Rik	0.23394	0	0.340409	0.119156	0	0.252385	0.155403	0	0.32051	0.343615	0.146789	0.199421	0	0.0990713	0	0.128068	0.0978081	0.179173
4930563D23Rik	0	0	0.042239	0	0.038693	0.027346	0	0	0	0	0.021538	0.041035	0	0.037742	0.026841	0	0	0.037745
4930563E18Rik	0.032945	0.041438	0	0	0	0.14152	0	0	0.046414	0	0	0	0	0	0.041268	0.077711	0.038859	0
4930563E22Rik	0.057828	0.105605	0.106252	0.030836	0.119007	0.115827	0	0.19511	0.046391	0.047014	0.066863	0.134628	0.036314	0.147409	0.182753	0.142325	0.143233	0.217745
4930563F08Rik	0	0	0	0	0	0	0	0	0	0	0	0	0	0	0	0	0	0
4930563H07Rik	0	0	0	0	0	0	0	0	0	0	0	0	0	0	0	0	0	0
4930563M20Rik	0	0	0	0	0	0	0	0	0	0	0	0	0	0	0	0	0	0
4930563M21Rik	0.058571	0	0	0	0	0	0	0.07775	0	0	0	0	0	0	0	0.107436	0	0.055429
4930564B18Rik	0	0	0	0	0	0	0	0	0	0	0	0	0	0	0	0	0	0
4930564C03Rik	0	0	0	0	0	0	0	0	0	0	0	0	0	0	0	0	0	0
4930564D02Rik	0	0	0	0	0	0	0	0	0	0	0	0	0	0	0	0	0	0
4930565D16Rik	0	0	0	0	0	0	0	0	0	0	0	0	0	0	0	0	0	0
4930565N06Rik	0.123043	0.079821	0.268768	0.127829	0.021452	0.18837	0.081693	0.084597	0.067262	0.112419	0.047764	0.050278	0.023168	0.083632	0.185414	0.079898	0.155659	0.084472
4930567H12Rik	0	0	0	0	0	0	0	0	0.0556	0	0	0	0	0	0	0.042829	0	0
4930567H17Rik	0	0	0	0	0	0	0	0	0	0	0	0	0	0	0	0	0	0
4930567J20Rik	0	0	0	0	0	0	0	0	0	0	0	0	0	0	0	0	0	0
4930567K12Rik	0	0	0	0	0	0	0	0	0	0	0	0	0	0	0	0	0	0
4930567K20Rik	0	0	0	0	0	0	0	0	0	0	0	0	0	0	0	0	0	0
4930568D16Rik	0	0	0	0	0	0	0	0	0	0	0	0	0	0	0	0	0	0
4930568E12Rik	0	0	0	0	0	0	0	0	0	0	0	0	0	0	0	0	0	0
4930568G15Rik	0	0	0	0	0	0	0	0	0	0	0	0	0	0	0	0.048436	0	0.050661
4930570G19Rik	0.0301432	0.0103864	0.0710968	0	0.0224288	0	0.0570064	0.1202	0.0345708	0	0.0137907	0.0522689	0.0134235	0.048131	0	0.0799463	0.0416891	0.0421291
4930571K23Rik	0	0	0	0	0	0	0	0	0	0	0	0	0	0	0	0	0	0
4930571O06Rik	0	0	0	0	0	0	0	0	0	0	0	0	0	0	0	0	0	0
4930572K03Rik	0	0	0	0	0	0	0	0	0	0	0	0	0	0	0	0	0	0
4930572O03Rik	0	0	0.048159	0	0	0.053464	0	0	0	0.057407	0	0	0	0	0	0	0.081679	0.04058
4930572O13Rik	0	0	0	0	0	0	0	0	0	0	0	0	0	0	0	0	0	0
4930573O16Rik	0	0	0	0	0	0	0	0	0	0	0	0	0	0	0	0	0	0
4930577N17Rik	1.1955	1.51266	1.93898	2.01902	1.7793	1.50517	2.17532	2.7442	2.20391	3.27417	2.29068	3.28506	0.952331	1.26506	1.19899	1.70514	1.70002	2.28991
4930578C19Rik	2.96926	4.02745	2.92822	2.57735	2.64611	2.74729	2.78515	2.6578	2.51433	1.60049	1.99933	1.89365	1.81127	2.64675	2.10176	1.31053	1.57417	1.2185
4930578E11Rik	0	0	0	0	0	0	0	0	0	0	0	0	0	0	0	0	0	0
4930578I06Rik	0	0	0	0	0	0	0	0	0	0	0	0	0	0	0	0	0.049856	0
4930578M01Rik	0.435758	0.059796	0.115164	0.17148	0.153709	0.181737	0.286826	0.118384	0	0.230359	0	0	0.092999	0.158386	0.165876	0.09667	0.075505	0.14977
4930578N18Rik	0	0	0	0	0	0	0	0	0	0	0	0	0	0	0	0	0	0
4930579F01Rik	0.073293	0	0	0	0.060442	0.042717	0	0	0.044896	0	0	0	0.032638	0	0	0	0	0
4930579G18Rik	0.994066	0.703129	1.13343	0.811709	0.662558	0.703762	0.760817	0.663343	1.13508	0.561538	0.52702	0.69138	0.724556	0.644121	0.825642	0.847337	0.837192	0.852717
4930579G24Rik	0.69179	1.01482	0.975357	0.731788	0.979203	1.18764	0.841624	0.807128	0.946672	0.754183	0.884394	0.429376	1.19322	2.03327	0.99329	2.42471	3.85755	3.3737
4930579H20Rik	0	0.028431	0	0	0	0	0	0	0	0	0	0	0	0	0	0	0	0
4930579J19Rik	0	0	0	0	0	0	0	0	0	0	0	0	0	0	0	0	0	0
4930579K19Rik	0.272416	0.055863	0.098227	0.201009	0.313435	0.253951	0.104745	0.187523	0.124722	0.118081	0.249764	0.158166	0.242784	0.657838	0.309787	0.900622	0.454532	0.700749
4930579P08Rik	0	0	0	0	0	0	0	0	0	0	0	0	0	0	0	0	0	0
4930581F22Rik	1.13575	1.1589	0.807691	0.901619	0.78687	0.873954	0.566986	0.437428	0.879919	0.927848	0.644204	0.41148	0.498135	0.708683	1.42605	0.879143	0.812133	0.948571
4930583K01Rik	0	0	0	0	0	0	0	0	0	0.075486	0	0	0	0	0	0	0	0
4930583P06Rik	0	0	0	0	0	0	0	0	0	0	0	0	0	0	0	0	0	0
4930584F24Rik	0	0	0	0	0	0	0	0	0	0	0	0	0	0	0	0	0	0
4930586N03Rik	0	0	0	0	0	0	0	0	0	0	0	0	0	0	0	0	0	0
4930587E11Rik	0	0	0	0	0	0	0	0	0	0	0	0	0	0	0	0	0	0
4930590J08Rik	0.048158	0.038041	0.009436	0.028612	0.028961	0	0	0	0	0	0.036142	0.007894	0.022154	0.037534	0	0.017309	0.006853	0.047695
4930590L20Rik	0	0	0	0	0	0	0	0	0	0	0	0	0	0	0	0	0	0
4930591A17Rik	0	0	0	0	0	0	0	0	0	0	0	0	0	0	0	0	0	0
4930591E09Rik	0	0	0	0	0	0	0	0	0	0	0	0	0	0	0	0	0	0
4930592A05Rik	0	0.043825	0.028121	0	0	0	0.060618	0	0	0	0.028678	0	0	0	0	0.024025	0	0
4930592I03Rik	0	0	0	0	0	0	0	0	0	0	0	0	0	0	0	0	0	0
4930593A02Rik	0	0	0	0	0.02545	0	0	0.011783	0	0	0	0	0.047939	0	0	0	0	0
4930593C16Rik	0	0	0	0	0	0	0	0	0	0	0	0	0	0	0	0	0	0
4930594C11Rik	0	0	0.020537	0.027674	0.01875	0.026592	0	0	0	0.135289	0.086008	0.066137	0	0	0.130679	0.055913	0.017299	0.036581
4930594O21Rik	0	0	0	0	0	0	0	0	0	0	0	0	0	0	0	0	0	0
4930595D18Rik	0.09199	0	0	0	0	0	0	0	0	0	0	0	0	0	0	0	0.023211	0
4930595M18Rik	0	0	0	0	0	0	0	0	0	0	0	0	0	0	0	0	0	0
4930596D02Rik	0	0	0	0	0	0	0	0	0	0	0	0	0	0	0	0	0	0
4930596I21Rik	0	0	0.045509	0	0	0	0	0	0.090884	0.060129	0	0.130001	0	0	0	0	0	0
4930597A21Rik	0	0	0	0.076673	0	0	0	0	0	0	0	0	0	0	0	0	0	0
4930597G03Rik	0	0	0	0	0	0	0	0	0	0	0	0	0	0	0	0	0	0
4930598F16Rik	0	0	0	0	0	0	0	0	0	0	0	0	0	0	0	0	0	0
4930599N23Rik	0.687306	0.678145	0.787081	0.597537	0.437969	0.780286	0.450935	0.508083	0.346182	0.671967	0.521544	0.381776	1.1563	0.675807	0.651191	2.22431	1.2102	1.81075
4931402G19Rik	0.027462	0.02755	0	0.014587	0	0.048667	0.1244	0.031359	0.121596	0.060143	0.025553	0.026898	0.049579	0	0.032167	0.042816	0	0.044782
4931403E22Rik	0.296889	0.096338	0.147895	0	0	0	0.143132	0	0.296548	0	0	0.047473	0	0.087305	0.076753	0.14014	0.031409	0.071832
4931403G20Rik	0	0.011102	0.040403	0.042202	0.027986	0.024621	0.021865	0	0	0.038917	0.034621	0.036725	0.046094	0.011188	0	0.012589	0.017943	0.054368
4931406B18Rik	0	0	0	0	0	0.017223	0	0	0	0	0	0	0	0	0.109698	0	0	0
4931406C07Rik	4.10275	4.28727	3.80154	3.54905	3.60754	4.12562	3.79186	3.73305	3.90345	2.74249	3.76379	2.59732	4.90802	5.01654	4.07815	8.79531	8.9668	10.3902
4931406H21Rik	0.065053	0.01668	0.021998	0	0	0.037978	0.015638	0	0	0.03473	0.014956	0	0.014509	0	0.056481	0.073673	0.012353	0.06203
4931406P16Rik	13.2509	13.7801	13.1221	12.4718	12.37	14.6153	13.3367	13.4006	12.3268	16.563	13.1337	12.9293	11.1992	13.3806	12.0707	14.2066	16.0774	14.8394
4931408C20Rik	0	0	0	0	0	0	0	0	0	0	0	0	0	0	0	0	0	0
4931408D14Rik	0	0	0	0	0	0	0	0	0	0.020992	0.017749	0	0	0.015604	0.022418	0	0	0.015605
4931409K22Rik	0	0	0	0	0	0	0	0	0	0	0	0	0	0	0	0	0	0
4931414P19Rik	2.84986	1.98132	2.14365	1.84639	2.46461	2.09067	1.66903	2.05404	2.07709	0.570253	1.29305	1.3174	2.60206	2.21174	1.51515	2.08851	2.25571	3.01706
4931417E11Rik	0	0	0	0	0	0	0	0	0	0	0	0	0	0	0	0	0	0
4931419H13Rik	0	0	0	0	0	0	0	0	0	0	0	0	0	0	0	0	0	0
4931420L22Rik	0	0	0	0	0	0	0	0	0	0	0	0	0	0	0	0	0	0
4931423N10Rik	0	0	0	0.036513	0	0	0	0	0	0	0	0	0	0	0	0	0	0
4931428F04Rik	0.472053	0.685384	0.545326	2.09757	1.75553	1.46815	1.06311	0.534346	2.05499	0.28864	0.370853	1.13043	0.469938	0.854408	1.81925	1.07115	0.950126	1.87609
4931428L18Rik	0	0	0	0	0	0	0	0	0	0.062171	0	0	0.076748	0	0	0	0	0
4931429I11Rik	0.020485	0	0	0	0	0	0	0	0	0	0	0	0	0	0	0	0	0
4931429L15Rik	0	0	0	0.015057	0	0	0	0.015992	0	0	0	0	0	0.041537	0	0.026714	0	0
4931429P17Rik	0	0	0	0	0	0	0	0	0	0	0	0	0	0	0	0	0	0
4931430N09Rik	0	0	0	0	0	0	0	0	0	0	0	0	0	0.015435	0	0.010346	0	0.074831
4931431B13Rik	0.276124	0.080032	0.078868	0.32	0.115663	0.190548	0.597586	0.650007	0.3901	0.368278	0.149447	0.227662	0.166961	0.067022	0	0	0	0
4931431C16Rik	0	0.129413	0.120109	0.069221	0.179334	0.233082	0.121329	0.11646	0.185286	0.099473	0.214455	0.210743	0.132689	0.097092	0.209979	0.167435	0.130694	0.145946
4931431F19Rik	0	0	0	0	0	0	0	0	0	0	0	0	0	0	0	0	0	0
4931440F15Rik	0.038201	0.019656	0.04303	0	0.015831	0.033565	0	0.025807	0	0	0.017447	0.055405	0	0.080759	0	0.029529	0.018827	0.07711
4931440J10Rik	0.070537	0	0	0	0	0	0.116683	0	0	0	0	0	0	0.140479	0	0.054252	0	0
4931440P22Rik	0.425076	0.748677	0.636291	0.615084	0.692751	0.5488	0.707976	0.979744	0.733053	2.05399	0.957046	1.46419	0.775539	0.989992	1.6901	0.917343	1.00855	1.29077
4932411E22Rik	0	0	0	0	0	0	0	0	0	0	0	0	0	0	0	0	0	0
4932411N23Rik	0	0	0	0	0	0	0	0	0	0	0	0	0	0	0	0	0	0
4932412D23Rik	0	0	0	0	0	0	0	0	0	0	0	0	0	0.010489	0	0	0.00988792	0
4932413F04Rik	0	0	0	0	0	0	0	0	0	0	0	0	0	0	0	0	0	0
4932414J04Rik	0	0	0	0	0	0	0	0	0	0	0	0	0	0	0	0	0	0
4932414N04Rik	0	0	0	0	0	0	0	0	0	0	0	0	0	0	0	0	0	0
4932415M13Rik	0	0	0	0	0	0	0	0	0	0	0	0	0	0	0	0	0	0
4932416H05Rik	1.04631	1.00303	1.26934	1.02906	1.11448	1.4106	0.868818	1.39516	1.22408	0.860961	1.35859	1.42279	0.990035	1.11903	1.40859	1.42584	1.7673	1.82065
4932416K20Rik	0	0	0	0	0	0	0	0	0	0	0	0	0	0	0	0	0	0
4932418E24Rik	0	0	0	0	0	0	0	0	0	0	0	0	0	0	0	0.046081	0	0
4932429P05Rik	0	0	0	0	0	0	0	0	0	0	0	0	0	0	0	0	0	0
4932435O22Rik	0.165773	0.169681	0.133049	0.068142	0.365232	0.160072	0.058128	0.200184	0.16943	0.07997	0.101424	0.123364	0.106948	0.081684	0.02135	0.070855	0	0.014862
4932438A13Rik	3.03178	3.19998	3.31922	3.27492	3.55042	4.28459	3.64728	3.40334	2.85351	3.15764	2.98664	2.6811	3.02085	2.64195	2.89867	2.80867	3.22662	2.85284
4932438H23Rik	0.0234161	0	0	0	0.01931	0	0	0	0	0	0	0.02765	0	0.01802	0	0.08993	0.035455	0.063936
4932441J04Rik	0.670511	1.07729	0.45045	0.705532	0.708905	0.733946	0.873422	1.54432	1.48115	0.374424	0.834233	0.354153	0.377205	0.32195	0.352498	0.719311	0.232554	0.408826
4932443I19Rik	0	0	0	0	0	0	0	0	0	0	0	0	0	0	0	0	0	0
4932702P03Rik	0.070867	0.270785	0.202164	0.089783	0.283976	0.057598	0	0.157186	0.375527	0.172033	0.229494	0.071639	0.037347	0.118046	0.085612	0.046202	0	0.148978
4933400A11Rik	0	0	0	0	0	0	0	0	0	0	0	0	0	0	0	0	0	0
4933400B14Rik	0	0	0	0	0	0	0	0	0	0	0	0	0	0	0	0	0	0
4933400C23Rik	0	0	0	0	0	0	0	0	0	0	0	0	0	0	0	0	0	0
4933400F21Rik	0	0	0	0	0	0	0	0	0	0	0	0	0.015501	0.014	0	0	0	0
4933400L20Rik	0	0	0	0	0	0	0	0	0	0	0	0	0	0	0	0	0	0
4933401B06Rik	0	0	0	0	0	0	0	0	0	0	0	0	0	0	0	0	0	0
4933401D09Rik	0	0	0	0	0	0	0	0	0	0	0	0	0	0	0	0	0	0
4933401H06Rik	0	0	0	0	0	0	0	0	0	0	0	0	0	0	0	0	0	0
4933402C06Rik	0	0	0	0	0	0	0	0	0	0	0	0	0	0	0	0	0	0
4933402D24Rik	0.142208	0	0	0	0.035501	0.228677	0.103075	0.067072	0.041048	0.070768	0	0	0.139151	0.114534	0.041363	0	0	0.158166
4933402E13Rik	0	0	0	0	0	0	0	0	0	0	0.0284935	0	0	0	0	0	0	0
4933402J07Rik	0	0	0	0	0	0	0	0	0	0	0	0	0	0	0	0	0	0.049422
4933402J10Rik	0	0	0	0	0	0	0	0	0	0	0	0	0	0	0	0	0	0
4933402J15Rik	0	0	0	0	0	0	0	0	0	0	0	0	0	0	0	0	0	0
4933402N03Rik	0	0	0	0	0	0	0	0	0	0	0	0	0	0	0	0	0	0
4933402N22Rik	0	0	0	0	0	0	0	0	0	0.05494	0	0	0.075778	0.12611	0.130453	0	0.118886	0
4933402P03Rik	0	0	0	0	0	0	0	0	0	0	0	0	0	0	0	0.029931	0	0
4933403O08Rik	0	0	0	0	0	0	0	0	0	0	0	0	0	0	0	0	0	0
4933404G15Rik	0	0	0	0	0	0	0	0	0	0	0	0	0	0	0	0	0	0
4933404K08Rik	0	0	0	0	0	0	0	0	0	0	0	0	0	0	0	0	0	0
4933404K13Rik	0	0	0	0	0	0	0	0	0	0	0	0	0	0	0	0	0	0
4933404O12Rik	0.158097	0.242394	0.212539	0.290602	0.304883	0.331362	0.341535	0.163002	0.199598	0.154132	0.217136	0.137229	0.360288	0.431952	0.236929	1.19	0.951653	0.851738
4933405D12Rik	0	0	0	0	0	0	0	0	0	0	0	0	0	0.131655	0	0	0.070331	0
4933405E24Rik	0	0	0	0	0	0	0	0	0	0	0	0	0	0	0	0	0	0
4933405L10Rik	0	0	0	0	0.031595	0	0	0	0	0.027216	0	0	0	0	0	0.129018	0	0.06794
4933405O20Rik	0	0	0	0	0	0	0	0	0	0	0	0	0	0	0	0	0	0
4933406C10Rik	0.253146	0.078817	0.227946	0.034536	0.024572	0.044713	0.128675	0.131847	0.105739	0.0833	0.15747	0.307832	0.203388	0.132392	0.066718	0.05453	0.051218	0.019479
4933406D12Rik	0	0	0	0	0	0	0	0	0	0	0	0	0	0	0	0	0	0
4933406F09Rik	0	0	0	0	0	0	0	0	0	0	0	0	0	0	0	0	0	0
4933406G16Rik	0	0	0	0	0	0	0	0	0	0	0	0	0	0	0	0	0	0
4933406I18Rik	0	0	0	0	0	0	0	0	0	0	0	0	0	0	0	0	0.0179326	0
4933406J08Rik	0	0	0	0	0	0	0	0	0	0	0	0	0	0	0	0	0	0
4933406J10Rik	0	0	0	0	0	0	0	0	0	0	0	0	0	0	0	0	0	0
4933406K04Rik	0	0	0	0	0	0	0	0	0	0	0	0	0	0	0	0	0	0
4933406M09Rik	0	0	0	0	0	0	0	0	0	0	0	0	0	0	0	0	0	0.035526
4933407E24Rik	0.100329	0.098815	0.044808	0	0.027672	0	0	0.099031	0.067858	0	0.061201	0	0	0.026992	0.056952	0.102889	0.050382	0.019369
4933407G14Rik	0	0	0.027131	0	0	0	0.031771	0	0	0	0	0	0	0	0	0	0	0
4933407I05Rik	0	0	0	0	0	0	0	0	0	0	0	0	0	0	0	0	0	0
4933407K13Rik	0.340442	0.162244	0.425322	0.37435	0.236545	0.339305	0.343213	0.496451	0.394421	0.202616	0.215769	0.240324	0.124103	0.277188	0.675707	0.495152	0.562439	0.825007
4933407L21Rik	0	0	0	0	0	0	0	0	0	0	0	0	0	0	0.125274	0.12618	0.282443	0.227274
4933408B17Rik	0.087482	0.108982	0.111829	0.029189	0.110078	0.062032	0.025543	0.121945	0.152583	0.129483	0.170591	0.142528	0.200565	0.106305	0.223705	0.173831	0.267623	0.275885
4933408J17Rik	0	0.065372	0.106523	0	0.02788	0.023255	0.02846	0	0.074245	0.110403	0	0.05533	0.06012	0.016913	0.164299	0.042003	0.025637	0.037268
4933408N05Rik	0	0	0	0	0	0	0	0	0	0	0	0	0	0	0	0.03025	0.043583	0
4933409G03Rik	0	0	0	0	0	0	0	0	0	0	0	0	0	0	0	0	0	0
4933409K07Rik	0.00115069	0.00104019	0.00248636	0.00238162	0.00125743	0	0	0.00223163	0.000752709	0.00336257	0.00394678	0.00571794	0.000297484	0.000447475	0.000199489	0.0064524	0.00128893	0.00390279
4933411E08Rik	0.110526	0	0	0	0.030416	0.04285	0	0	0	0	0	0	0	0	0	0	0	0
4933411G06Rik	0	0	0	0	0	0	0	0	0	0	0	0	0	0	0	0	0	0
4933411K16Rik	0	0.137649	0.121154	0	0	0.060832	0	0	0	0.045149	0	0	0	0.026824	0.051844	0.116965	0.009752	0.036088
4933412E12Rik	0.647927	0.636072	1.51304	0.513512	0.690757	0.803991	1.35459	0.850684	0.906022	0.608476	0.541505	0.352061	0.956292	0.988534	1.10524	2.03402	1.76163	2.52806
4933412E24Rik	0	0	0	0	0	0	0	0	0	0	0	0	0	0	0	0	0	0
4933412O06Rik	0	0	0	0	0	0	0	0	0	0.068537	0	0	0	0	0.100698	0.042757	0	0
4933413G19Rik	0.032574	0	0	0	0.047305	0	0	0	0	0	0	0	0	0	0	0	0.025528	0
4933413J09Rik	0.283397	0.148973	0.188703	0.256898	0.131991	0.067461	0.084946	0.132513	0.132051	0.123432	0.102214	0.23984	0.094518	0.149065	0.159315	0.180758	0.065282	0.092689
4933413L06Rik	0	0	0	0	0.112428	0.118392	0.065438	0	0	0	0	0.164685	0	0	0	0	0	0
4933415F23Rik	0	0	0	0	0	0	0	0	0	0	0	0	0	0.056804	0	0	0.023473	0
4933416C03Rik	0	0	0	0	0	0.032502	0	0	0	0	0	0	0	0	0.096673	0	0	0
4933416E03Rik	0	0	0	0	0	0	0	0	0	0	0	0	0	0	0	0	0	0
4933416I08Rik	0	0	0	0	0	0	0	0	0	0	0	0	0	0	0	0	0	0.050742
4933416M06Rik	0	0	0	0	0	0	0	0	0	0.158789	0.074688	0.141638	0	0	0	0	0	0
4933416M07Rik	0	0	0	0	0	0	0	0	0	0	0	0.039958	0	0	0.045891	0	0	0
4933417A18Rik	0	0	0	0	0	0	0	0	0	0	0	0	0	0	0	0	0	0
4933417D19Rik	0.222961	0.416633	0.347209	0.536302	0.24059	0.288508	0.333467	0.267765	0.588251	0.221366	0.187794	0.321455	0.220091	0.506471	0.384029	0.166289	0.079433	0.123171
4933417E11Rik	0	0	0	0	0	0	0	0	0	0	0	0	0	0	0.132907	0	0.10872	0
4933417G07Rik	0	0	0	0	0	0	0	0	0	0	0	0	0	0	0	0	0	0
4933417O13Rik	0.161445	0	0.037077	0	0	0.048008	0	0	0.093997	0.073815	0	0	0	0	0.0596	0.028426	0	0
4933421I07Rik	0	0	0	0	0	0	0	0	0	0	0	0	0	0	0	0	0	0
4933421O10Rik	0.969389	1.47356	1.84364	1.04918	1.19849	1.07905	1.04306	1.03986	1.48092	0.779136	1.30796	1.07826	1.42007	1.33279	1.55053	1.9048	2.09785	2.31537
4933422A05Rik	0.046348	0	0	0	0	0	0	0	0	0.125712	0	0.04479	0	0	0	0	0	0
4933424G05Rik	0	0.124327	0.031991	0.128397	0.044552	0	0.028885	0.032205	0	0	0	0.071105	0	0	0	0	0.012701	0
4933424G06Rik	0	0	0.050203	0.065823	0	0	0	0	0	0.057131	0	0	0	0.139568	0.064449	0.040175	0.126726	0
4933425B07Rik	0	0	0	0	0	0	0	0	0	0	0	0	0	0	0	0	0	0
4933425L06Rik	0	0	0	0	0	0	0	0.066656	0	0	0	0	0	0	0	0	0	0
4933427D06Rik	0	0	0	0	0	0	0	0	0	0	0	0.021937	0	0	0	0	0	0
4933427D14Rik	1.05	1.02714	0.573278	1.03158	0.935567	1.11029	0.770526	0.933965	0.81706	0.710867	0.974446	0.812736	0.921845	1.20155	1.29537	1.71313	1.49771	1.86018
4933427E11Rik	0.103539	0.039934	0	0	0.044685	0.059743	0.086475	0.088775	0.053833	0.028013	0.142427	0	0.065473	0.05733	0.029915	0.198292	0.098146	0.072049
4933427E13Rik	0	0	0	0	0	0	0	0	0	0	0	0	0	0	0	0	0	0
4933427G17Rik	0	0	0.030047	0	0	0.022608	0	0	0.065822	0	0	0	0	0	0	0.040826	0.015613	0
4933427I22Rik	0	0	0	0	0	0	0	0	0	0	0	0	0	0	0	0	0	0
4933428C19Rik	0	0	0	0	0	0	0	0	0	0	0	0	0	0	0	0.038147	0	0
4933428G20Rik	0.271547	0.10548	0.123739	0.15743	0.036371	0	0.212591	0.101842	0.115509	0.342498	0.041832	0.64021	0.185783	0.394395	0.405014	0.439112	0.136686	0.391619
4933429K18Rik	0	0	0	0	0	0	0	0	0	0	0	0	0	0	0	0	0	0
4933429O19Rik	0	0	0	0	0	0	0	0	0	0	0	0	0	0	0	0	0	0
4933430H16Rik	0	0	0	0	0	0	0	0	0	0	0	0	0	0	0	0	0	0
4933430I17Rik	0	0	0.070552	0.043339	0	0.041088	0.033838	0.040117	0	0	0.032361	0.068128	0.094181	0	0	0.155613	0.181497	0.178916
4933430M04Rik	0	0	0	0	0	0	0	0	0	0	0	0	0	0	0	0	0	0
4933430N04Rik	0	0	0	0	0	0	0	0	0	0	0	0	0	0	0	0	0	0
4933431E20Rik	0.672978	0.749385	0.664326	0.86752	0.708599	0.799684	0.705508	0.719955	0.469516	0.413388	0.420163	0.268314	0.548465	0.488291	0.513419	0.820225	0.638346	1.01028
4933431G14Rik	0	0	0.020506	0	0	0	0	0	0	0	0	0.036369	0.0335179	0	0	0	0	0.017528
4933432G23Rik	0	0	0	0	0	0	0	0	0	0	0	0	0	0	0	0	0	0
4933432I03Rik	0.059235	0	0.072497	0	0	0	0	0	0	0.215198	0.163147	0	0	0	0	0	0	0
4933432I09Rik	0.344657	0.252471	0.229665	0.25331	0.201671	0.189987	0.291841	0.152877	0.0938547	0.157772	0.0375649	0	0	0.0657181	0	0.219979	0.0310288	0.0727307
4933432K03Rik	0	0	0	0	0	0	0	0	0	0	0.092783	0	0	0	0	0	0	0
4933433C11Rik	0	0	0.03917	0	0	0	0	0	0.042237	0	0	0	0	0	0	0	0.030358	0
4933433F19Rik	0	0	0	0	0	0	0	0	0	0	0	0	0	0	0	0	0	0
4933433G08Rik	0	0	0	0	0	0	0	0	0	0	0	0	0	0	0	0	0	0
4933433G15Rik	0.085672	0	0.029977	0	0	0.036675	0	0	0.187546	0	0	0	0.046042	0.061225	0.062996	0.041645	0.091749	0.063802
4933433G19Rik	0.071627	0.053604	0	0	0.041437	0.184607	0.010436	0.096523	0.091257	0.096795	0.178291	0.015319	0.056099	0.100391	0.030357	0.051446	0.022371	0.028246
4933433H22Rik	0	0.035972	0	0.086387	0	0	0	0	0	0	0.032252	0.033949	0.031288	0.055765	0	0.036337	0.028397	0.084783
4933434E20Rik	17.7393	17.2238	15.8952	16.5557	16.1642	17.0966	15.8847	15.7906	15.1264	13.1593	15.6859	14.5581	15.4489	15.803	13.7985	16.7059	14.9367	15.6667
4933436E23Rik	0	0	0	0	0	0	0	0	0	0	0	0	0	0	0	0	0	0
4933436H12Rik	0	0	0	0	0	0	0	0	0	0	0	0	0	0	0	0	0	0
4933436I01Rik	0	0	0	0	0	0	0	0	0	0	0	0	0	0	0	0	0	0
4933438B17Rik	0	0	0	0	0	0	0	0	0	0	0	0	0	0	0	0	0	0
4933438K21Rik	0	0	0	0	0	0	0	0	0	0	0	0	0	0	0	0	0	0
4933439C10Rik	4.57043	3.34949	4.46861	2.32382	1.35374	3.07703	3.7884	2.59932	4.19767	1.85886	1.68414	4.20718	2.75643	3.75111	4.02034	6.86307	4.24069	9.78118
4933439K11Rik	0.066121	0	0	0	0.08549	0.076556	0	0	0	0	0.090919	0	0.045795	0.088468	0.08565	0.196119	0.414561	0.12169
4933440J02Rik	0.324499	0.239481	0.049457	0.135093	0.18811	0.192115	0	0	0	0.236228	0	0.344559	0.243341	0.085733	0	0.189439	0.104151	0.154841
4933440M02Rik	0	0	0	0	0	0	0	0	0	0	0	0	0	0	0	0	0	0
5031410I06Rik	0	0.010632	0	0	0.036347	0	0.051182	0	0	0	0.035895	0.072602	0.037798	0	0	0	0	0.017156
5031414D18Rik	0.704506	0.394231	0.649879	0.386221	0.457164	0.297382	0.618051	0.399325	0.445429	0.271137	0.465485	0.242415	0.611233	0.415915	0.533941	1.23463	1.24036	1.55066
5031425E22Rik	8.44183	8.30819	8.3698	7.76356	7.9686	8.85681	7.59144	9.17674	8.07615	8.87121	9.27823	9.98276	7.84601	8.44289	10.1549	7.9864	6.02161	7.25245
5031425F14Rik	0.287863	0.114075	0.152399	0.118083	0.015318	0.381663	0	0	0.060497	0.041574	0	0.037125	0.087439	0.103999	0.044249	1.03532	0.690266	0.793001
5031426D15Rik	0.0135	0.032065	0.026374	0.02554	0.006858	0.060513	0.039481	0	0.023943	0.033173	0.056252	0.058036	0.01317	0.041003	0.048254	0.008028	0.023219	0.024016
5031434C07Rik	0.029702	0	0.026739	0	0.024494	0.050938	0.085539	0.034031	0	0	0	0.04175	0	0	0	0	0	0
5031434O11Rik	0.332314	0.089629	0.169159	0.509057	0.144371	0.126313	0.452721	0.200582	0.200781	0.255878	0.140968	0	0	0.233298	0.182449	0.277194	0.066378	0.455845
5031439G07Rik	8.73687	9.51712	9.08273	9.40507	11.4075	10.5643	9.40851	10.4663	8.83431	9.99523	9.44041	7.1791	14.1922	14.0327	16.8597	23.9497	26.7306	25.9106
5033403F01Rik	0	0	0	0.112808	0	0.036039	0.088078	0	0	0	0	0	0.081715	0	0.052552	0.146176	0.02568	0.139318
5033403H07Rik	0	0	0	0	0	0	0	0	0	0	0	0	0	0	0	0	0	0
5033404E19Rik	0	0	0	0	0	0	0	0	0	0	0	0	0	0	0	0	0	0
5033406O09Rik	0.21737	0.126921	0.544301	0.312401	0.309357	0.560855	0.111696	0.125641	0.02897	0.183942	0.150172	0.287525	0.24259	0.54045	0.833368	1.61949	1.84845	1.66328
5033428I22Rik	0.583592	0.177563	0.609571	0.466405	0.604494	0.565354	0.631812	0.3608	0.411635	0.180784	0.330722	0.324979	0.275759	0.301812	0.233563	1.07594	0.58056	0.89948
5330411J11Rik	0	0	0	0	0	0	0	0	0	0	0	0	0	0	0	0	0	0
5330413P13Rik	0	0.035211	0	0.084984	0	0	0.016616	0.019765	0	0	0.039515	0	0.015416	0	0	0	0	0
5330417C22Rik	0.037792	0.01922	0	0	0.009113	0	0	0.021578	0	0	0	0.054783	0	0	0.065515	0.014485	0	0
5330426P16Rik	2.01542	2.08733	2.74187	2.92433	2.37377	2.84591	3.1052	2.15444	2.26593	1.96687	2.50074	1.59151	3.94754	3.29062	6.11445	3.66886	5.06147	3.21295
5330434G04Rik	0	0	0	0	0	0	0	0	0	0	0	0	0	0	0	0	0	0
5330439B14Rik	0	0	0.040646	0	0.053834	0	0	0	0	0	0	0.087264	0	0.108835	0	0	0.022872	0
5430401F13Rik	0	0	0	0	0	0	0	0	0	0	0	0	0	0	0	0	0	0
5430402E10Rik	0	0	0	0	0	0	0	0	0	0	0	0	0	0	0	0	0	0
5430402O13Rik	0.231379	0.260951	0.381313	0.069147	0.360284	0.24323	0.255366	0.285795	0.350738	0.168855	0.42802	0.427423	0.234201	0.273613	0.144258	0.135671	0.421538	0.444172
5430403N17Rik	0	0	0	0	0	0	0	0	0	0.024421	0	0	0	0	0	0.075736	0	0.059346
5430405H02Rik	1.9755	0.608828	1.32071	0.8906	1.21253	1.85416	0.808508	0.486303	1.42448	0.395847	0.805292	0.591451	0.951166	1.04999	0.803057	1.18535	0.881179	1.20571
5430416N02Rik	1.55749	3.06863	1.80763	2.25483	2.05868	1.68775	2.57011	1.45436	1.80968	5.6764	4.25526	3.38445	2.24853	4.72553	6.70258	4.39077	4.36627	4.55652
5430416O09Rik	2.38176	2.53861	2.33502	2.43779	1.89381	2.58215	2.28103	1.92112	2.05921	2.27093	2.13029	3.40166	1.61545	1.53181	1.71132	0.966026	0.777259	1.04868
5430419D17Rik	0.01939	0	0.019323	0	0.106208	0.037531	0.082354	0.024593	0	0	0	0.020743	0.038234	0	0	0	0	0.007676
5430421F17Rik	0	0	0	0	0	0	0	0	0	0	0	0	0	0	0	0.021063	0	0
5430421N21Rik	0	0	0	0	0	0	0	0	0	0.227619	0.03284	0.030501	0.063716	0.057548	0.113546	0	0	0.076256
5430425K12Rik	0	0	0.053404	0	0	0	0.144293	0	0	0.21604	0.046049	0.171193	0.355446	0.157671	1.08233	0.04345	0.012721	0.161402
5430427M07Rik	0	0	0	0	0	0	0	0	0	0	0	0	0	0	0	0	0	0
5430427O19Rik	0.032722	0.066955	0.073766	0.080396	0.040409	0.076221	0.093712	0.037241	0.075181	0.42399	0.331001	0.078605	0.364846	0.453617	0.622927	1.38109	1.75771	1.59113
5430428K19Rik	0	0	0	0	0	0	0	0	0	0	0	0	0	0	0	0	0	0
5430431A17Rik	11.6179	8.88433	8.17465	6.86745	4.45102	7.63717	7.96224	7.08072	10.1565	2.87686	4.09679	6.61371	3.5669	8.24916	4.73475	6.56272	2.45692	7.14889
5430434I15Rik	0	0	0	0	0	0	0	0	0	0	0	0	0	0	0	0	0	0
5430437J10Rik	0.053901	0.055192	0	0.057215	0.044451	0	0	0	0	0	0	0	0.072009	0.403954	0	0.522979	0.368536	0.345492
5430440P10Rik	0	0	0	0	0.051013	0	0	0	0	0	0	0	0	0	0	0	0.046596	0
5530400C23Rik	0	0	0	0	0	0	0	0	0	0	0	0	0	0	0	0	0	0
5530401A14Rik	0	0	0	0	0	0	0	0	0	0	0	0	0	0	0	0	0	0
5530601H04Rik	0.45049	0.342088	0.482862	0.439132	0.434179	0.582985	0.443501	0.445424	0.538897	0.344933	0.371917	0.522107	0.356317	0.389508	0.413058	0.903459	1.01056	0.999963
5730403I07Rik	0	0	0	0	0	0	0	0	0	0	0	0	0	0	0.035762	0	0	0
5730405O15Rik	0.297142	0	0.127574	0.391884	0.263658	0.082593	0.138016	0.158167	0.081263	0.171048	0.288017	0.170871	0.099206	0.266931	0.241865	0.278102	0.205588	0.267762
5730408K05Rik	0	0	0	0	0	0	0	0.375046	0	0	0	0	0	0	0	0	1.29615	9.03275
5730409E04Rik	5.37253	4.49693	4.68299	4.99013	4.55442	5.50205	3.84587	5.09463	7.27856	3.0215	3.34102	4.61705	4.68339	7.3685	4.3976	7.05347	8.48192	9.98275
5730412P04Rik	0	0	0	0	0	0	0	0	0	0	0	0	0	0	0	0	0	0
5730416F02Rik	0	0	0	0	0	0	0	0	0	0	0	0	0	0	0	0	0	0
5730420D15Rik	0	0.062249	0.124338	0.107412	0.133205	0.06198	0.043441	0.138588	0.116584	0.045341	0.069695	0	0.03968	0.036989	0.049599	0	0.086209	0.081539
5730422E09Rik	0.008078	0.036523	0	0	0.004231	0	0.007003	0	0.006344	0	0	0.007291	0.004422	0.013313	0.002682	0	0.003827	0.032134
5730435O14Rik	0	0	0	0	0	0	0	0	0	0	0	0	0	0	0.117721	0	0	0
5730455P16Rik	7.56354	8.23241	8.89162	8.06133	10.0177	10.3991	9.55195	10.0776	9.16162	5.47018	8.25795	5.03188	7.23278	5.65705	5.59603	5.4839	7.04085	5.69244
5730457N03Rik	0	0	0	0	0	0	0	0	0	0.069663	0	0	0	0	0	0	0	0
5730460C07Rik	0	0	0	0	0	0	0	0	0	0	0	0	0	0	0	0	0	0
5730480H06Rik	0.667485	0.40729	0.457958	0.366102	0.246838	0.617186	0.268939	0.37464	0.399523	0.195093	0.398631	0.302687	0.314664	0.448251	0.418639	0.565856	0.487493	1.04946
5730488B01Rik	0	0	0	0	0	0.062661	0	0.031159	0.03119	0.029431	0	0	0	0	0	0	0	0.043755
5730507C01Rik	0	0	0	0	0	0	0	0	0.056712	0	0	0	0.03303	0.019822	0.0428062	0.170764	0.102431	0.188487
5730508B09Rik	3.30604	3.50018	3.62416	4.0634	3.90568	4.24204	3.19018	2.98202	3.14162	5.62828	3.66234	2.64603	3.78857	3.84356	6.63582	6.00138	5.83274	6.2902
5730522E02Rik	0	0.015508	0	0	0	0	0	0	0.142106	0	0	0	0	0.033929	0	0	0.07266	0.067608
5730559C18Rik	0	0.021359	0	0.025647	0	0	0	0	0	0.112643	0	0.020158	0.241202	0.284184	0.825819	0.878483	1.42022	1.55476
5830411N06Rik	0	0	0	0	0	0	0.0152088	0	0	0.0133874	0	0	0	0	0	0	0	0
5830415F09Rik	1.60481	2.21475	2.18005	1.33848	2.08159	2.8059	2.47862	1.98895	1.60617	2.35549	2.22879	1.93641	2.60143	3.36121	3.42777	3.3537	3.16581	3.27988
5830416I19Rik	0	0	0	0.029381	0	0	0	0	0	0	0	0	0	0	0.027617	0.112729	0.061815	0.094134
5830416P10Rik	0	0.010193	0	0	0.009794	0.027641	0.01112	0.027078	0.054437	0.5064	0.136664	0.197585	0.275647	0.19833	1.76444	0.067695	0.169968	0.122691
5830417I10Rik	3.61789	3.15487	3.80979	4.6606	4.89132	4.78195	4.0342	3.73596	3.67104	3.01275	3.74898	3.00491	4.31421	4.39991	4.85363	4.87132	5.13659	4.43637
5830418P13Rik	0	0	0.025977	0.035479	0.023797	0	0.027424	0	0	0.124808	0.026492	0	0	0.023212	0	0.022194	0	0
5830428M24Rik	0.060606	0	0	0.074516	0	0.070646	0	0.077194	0	0.131176	0.111282	0	0.431282	0.090647	0.504771	0.116224	0.089927	0.039458
5830432E09Rik	0.308072	0.363264	0.245397	0.488777	0.413987	0.480737	0.388819	0.36149	0.235058	0.504722	0.212415	0.202182	0.31834	0.500932	0.595072	1.38168	1.79952	1.31621
5830444B04Rik	0.333139	0.323564	0.273595	0.320606	0.107934	0.332003	0.40122	0.279884	0.280312	0.17683	0.206052	0.279754	0.174063	0.36034	0.34315	0.345534	0.267143	0.163335
5830454E08Rik	0.929897	1.38466	1.59457	1.24317	1.73857	1.56972	0.974429	1.9044	1.44549	1.00481	0.997382	1.63188	1.35329	1.01769	1.45333	0.582928	0.636745	0.883709
5830473C10Rik	0	0	0	0	0	0	0	0	0	0	0	0	0	0	0	0	0	0
5930403L14Rik	3.79463	3.7473	3.05654	3.98195	4.49105	4.22397	3.16602	3.43635	3.47438	2.3767	3.25165	2.2518	2.98608	2.41727	2.3618	2.13021	2.25347	1.80144
5930412G12Rik	0	0	0	0	0	0	0	0	0	0	0	0	0	0	0	0	0	0
5930430L01Rik	0.808276	0.68842	0.600235	0.378677	0.417392	0.846859	0.496219	0.476626	0.681864	0.220516	0.255349	0.344513	0.363101	0.531895	0.708177	0.37869	0.380385	0.304168
5930438M14Rik	0	0	0	0	0	0	0	0	0	0	0	0	0	0	0	0.019819	0	0
6030407O03Rik	0	0.141619	0	0	0.028778	0	0.0335	0.039983	0.079067	0	0	0	0.03108	0	0.04033	0.040886	0.039694	0
6030408B16Rik	1.92672	1.80367	2.44015	2.90878	1.92913	2.37546	3.25827	3.79154	2.84913	4.18288	3.4522	3.03576	2.17288	1.48583	3.35807	4.9574	3.89782	2.5711
6030419C18Rik	11.8578	11.4146	12.3345	11.9295	12.7576	11.5179	10.8055	11.5637	11.8711	10.2814	9.93193	11.4192	12.454	11.7402	10.5209	12.1777	10.5401	10.7652
6030440G07Rik	0	0	0	0	0	0	0	0	0	0	0	0	0	0	0	0	0	0
6030443J06Rik	0.068943	0.03681	0.078378	0.106927	0.085623	0.058525	0.083579	0.02498	0.072292	0.046225	0.048828	0.028092	0.077498	0.078032	0.066967	0.183423	0.066059	0.074541
6030458C11Rik	4.32581	3.60706	4.33222	4.22604	4.24222	4.09934	3.97593	4.03577	3.63167	2.59149	3.69085	3.19529	4.68625	4.58972	4.07321	4.11253	4.04366	4.77774
6030466F02Rik	0	0	0	0	0	0	0	0	0	0	0	0	0	0	0	0	0	0
6030468B19Rik	0	0	0	0	0.021235	0	0	0	0	0	0	0	0	0	0.067154	0.046784	0	0
6030469F06Rik	0	0	0	0	0	0	0	0	0	0	0	0	0	0	0	0	0	0
6030471H07Rik	0	0	0	0	0	0	0	0	0	0	0	0	0	0	0	0	0	0
6030498E09Rik	0	0	0	0	0	0	0	0	0	0	0	0	0	0	0	0	0.040119	0
6230400D17Rik	0.886694	0.90853	0.692067	0.417507	0.662605	0.541157	0.467939	0.540932	0.613407	0.955205	0.75363	1.68483	0.748915	1.40035	2.21462	0.803105	0.882084	1.17135
6330403A02Rik	0.47391	0.822784	0.618486	0.662982	0.67019	1.10092	0.591035	0.680361	0.786271	0.279582	0.175524	0.360135	0.430926	0.429704	0.292884	0.197056	0.424769	0.250213
6330403K07Rik	0.196647	0.055843	0.096502	0.096713	0	0.09169	0.075259	0.225309	0.090213	0.068489	0.144309	0	0.039181	0.061881	0.045453	0.693924	0.644112	0.876508
6330407A03Rik	0	0	0.030699	0	0	0	0	0	0	0.036781	0	0	0	0	0	0.022556	0	0.027342
6330408A02Rik	4.50188	3.49557	3.95433	3.84028	4.65878	5.23385	3.88497	3.60754	4.45106	2.38288	2.78967	2.48183	3.1807	3.67465	3.2362	4.35256	3.66307	3.92242
6330409D20Rik	0.310172	0.257908	0.22616	0.136173	0.084132	0.361883	0.175698	0	0.209138	0.193518	0.099317	0.566854	0.117201	0.159815	0.199136	0.094987	0.160143	0.073879
6330410L21Rik	0.198044	0.189909	0.145895	0.116391	0.16254	0.192427	0.188556	0.258929	0.093027	0	0.213018	0.136495	0.093963	0.061196	0.037547	0.126682	0.086064	0.083728
6330415B21Rik	0	0	0	0	0	0	0	0	0	0	0	0	0	0	0	0	0	0
6330415G19Rik	0.155368	0.159862	0.446137	0.108454	0.0593183	0.139706	0.0120376	0.129395	0.118643	0.157633	0.149944	0.155828	0.169672	0.14365	0.296368	0.258057	0.294335	0.167946
6330416G13Rik	5.64222	5.4366	6.02694	6.01222	4.77196	5.13292	5.69359	5.0593	5.42011	2.92711	3.74222	3.57827	4.71563	4.9254	5.16184	7.38466	6.86422	8.20959
6330418K02Rik	0.550736	0.729806	0.656972	1.59935	0.556763	0.694701	1.11168	0.401604	0.62969	0.275363	0.480181	0.767462	0.949785	0.982168	1.50234	1.43096	0.815071	1.55443
6330549D23Rik	0.08882	0.113704	0.074624	0.054285	0.109294	0.103362	0.042669	0.025463	0.025488	0.096122	0.099612	0.106739	0.082069	0.125078	0.025684	0.166045	0.067074	0.15685
6430411K18Rik	0	0	0	0.117526	0	0	0	0.05476	0	0	0	0	0	0	0.055235	0	0.144731	0
6430503K07Rik	0	0	0	0	0	0	0	0	0	0	0	0	0	0	0	0	0	0
6430531B16Rik	0	0	0.07605	0.060604	0.147004	0.084281	0.066587	0.063795	0.119378	0.092766	0.204582	0.052313	0.082709	0.128635	0.180477	0.328989	0.313243	0.313245
6430548M08Rik	3.09396	3.03851	2.8729	3.09698	2.87725	2.57918	2.99572	2.77027	2.58462	4.87869	3.22916	3.8634	4.46064	4.59328	7.54849	4.31603	4.59804	4.32983
6430550D23Rik	0.0656985	0.0476907	0.159795	0	0.0214307	0.230364	0.0997137	0.0365344	0	0	0	0	0.02821	0.166552	0.111905	0.0828903	0.0725415	0.192387
6430562O15Rik	1.42702	0.930094	1.45453	1.14595	1.26948	1.51458	0.696586	0.781056	0.994159	2.87234	1.69925	1.65279	1.60357	2.74042	2.95051	2.48341	3.28707	2.19883
6430571L13Rik	3.07617	2.45735	3.32387	2.37518	2.22319	2.27196	3.05599	2.0837	3.4048	0.822821	1.1041	1.58638	2.40708	2.13125	1.52471	1.30747	1.25947	1.06045
6430573F11Rik	1.56062	1.14532	1.24133	1.55012	1.51815	1.67729	1.18771	0.866868	0.827706	0.388943	0.511043	0.474207	0.922574	0.925196	0.570325	0.753607	0.733741	0.398841
6430584L05Rik	0	0.081693	0.089719	0.07357	0.06563	0.023172	0.076462	0.114035	0.022875	0	0.036623	0.03855	0	0.048026	0.068538	0.228117	0.13401	0.213265
6430706D22Rik	1.94964	1.79688	3.20058	2.16644	1.86741	2.25736	1.52537	1.13524	1.35748	0.100547	0.483806	1.76489	1.41075	2.64512	2.17336	4.25181	4.19163	5.46228
6430710C18Rik	0.25836	0.186043	0.51456	0.125721	0.228383	0.159156	0.318647	0.178892	0.240496	0.119614	0.168302	0.204392	0.291053	0.146973	0.440088	0.0877907	0.0810161	0.0614475
6530402F18Rik	1.61675	1.63624	2.041	1.73963	1.95473	1.41317	2.03508	1.70535	1.56045	1.32399	1.40539	0.940878	1.69941	1.84763	2.20611	2.58026	2.08598	2.22294
6530403H02Rik	0	0	0	0	0	0	0	0	0	0	0	0	0	0	0	0	0	0
6530411M01Rik	0.051557	0	0	0	0.042518	0	0	0	0	0	0	0	0	0	0	0	0.231587	0
6720468P15Rik	0	0.036053	0	0	0	0.0410418	0	0	0	0	0	0	0	0	0	0.0789845	0.0531336	0.0241244
6720483E21Rik	0	0	0.050517	0	0	0	0.053869	0	0.061998	0	0	0	0.049978	0.090278	0.203045	0.056982	0	0.090284
6720489N17Rik	0.237965	0.421788	0.235853	0.23141	0.382596	0.416103	0.260957	0.13521	0.191267	0.051565	0.187155	0.092017	0.211939	0.420786	0.192185	1.07782	1.16782	1.22712
6820408C15Rik	2.53671	2.9056	2.42118	2.40659	2.31986	2.47211	2.3496	2.21499	3.01324	1.19414	1.98099	1.48193	0.964085	0.814355	0.643586	1.63104	0.915924	0.711039
6820431F20Rik	2.0605	1.99259	2.18447	2.14372	1.80271	2.00159	2.27577	2.28838	2.26278	2.89661	2.14889	2.15307	1.59659	2.29343	2.26478	3.09034	2.95887	3.43165
7420426K07Rik	0	0	0	0	0	0	0	0	0	0	0	0	0	0	0	0	0	0
7420461P10Rik	0	0	0	0	0	0	0	0	0	0	0	0.057556	0	0	0	0	0	0
7420700N18Rik	0	0	0	0	0	0	0	0	0	0	0	0	0	0	0	0	0	0
7420701I03Rik	0	0	0	0	0	0	0	0	0	0	0	0	0	0	0	0	0	0
7530416G11Rik	0	0	0	0	0	0	0	0	0	0	0	0	0	0	0	0	0	0
7630403G23Rik	0	0	0	0	0	0	0	0	0	0	0	0	0	0	0	0	0	0
8030411F24Rik	0	0	0	0	0	0	0	0	0	0	0	0	0	0	0	0	0	0
8030423F21Rik	0	0.02258	0.039638	0	0	0.05141	0	0.025266	0	0	0.020245	0	0	0	0	0	0.033445	0
8030423J24Rik	0	0	0	0.162087	0	0	0	0	0	0	0	0	0	0	0	0	0.063484	0.046463
8030442B05Rik	0	0	0	0	0	0	0	0	0	0	0	0	0	0	0	0.093499	0	0
8030443G20Rik	0	0	0	0	0	0	0	0	0	0	0	0	0	0	0	0	0	0
8030451O07Rik	0	0	0	0	0	0	0	0	0	0	0	0	0	0	0	0	0	0
8030455M16Rik	0	0	0	0	0	0	0	0	0	0	0	0	0	0	0	0	0	0
8030462N17Rik	5.23698	5.92082	6.0515	6.29923	7.64184	7.14096	7.48243	7.08908	5.91271	7.7844	5.77027	4.19251	6.34999	4.63933	5.96282	3.8577	5.1775	4.13421
8430408G22Rik	27.1358	33.1789	24.3607	123.002	71.0553	51.0132	101.981	113.752	108.745	178.817	75.39	111.17	53.6649	61.8845	42.9056	22.0877	16.2489	22.2212
8430419L09Rik	1.53301	1.88016	1.57195	1.77309	2.46341	1.77757	1.43393	1.68483	1.2574	0.999562	1.26846	0.9742	1.74609	1.94964	1.25865	2.89795	2.77571	3.57104
8430422H06Rik	0	0	0	0	0	0	0	0	0	0	0	0	0	0	0	0	0	0
8430423G03Rik	0.09072	0	0	0	0	0	0	0	0	0	0	0	0	0.078853	0	0.462711	0.224252	0.079123
8430426J06Rik	0.131832	0.155697	0.227239	0.236104	0.0634646	0	0.295511	0.211166	0.0588409	0.366261	0.188093	0.220962	0.455414	0.370605	0.177286	0.156788	0.146928	0.370355
8430429K09Rik	0.392338	0.354175	0.594048	0.520142	0.641696	0.537089	0.663274	0.417519	0.480594	0.344457	0.312437	0.492526	0.290019	0.653264	0.270326	0.812505	1.08334	0.878279
8430430B14Rik	0	0	0	0	0	0	0	0	0	0	0	0	0	0	0	0	0	0
8430431K14Rik	0	0	0	0	0	0	0	0	0	0.047583	0	0	0	0	0	0	0	0.03543
8430436N08Rik	0	0	0	0	0	0	0	0	0	0	0	0	0	0	0	0	0	0
8430437L04Rik	0.02362	0.116092	0.067704	0.045847	0	0	0.03628	0.013485	0.043344	0	0.101775	0.0364	0	0.04408	0	0.028865	0	0
9030025P20Rik	2.94316	2.45225	2.56393	2.22126	2.13433	2.06733	2.37391	2.02779	2.63196	1.62409	2.2773	1.74508	1.85959	2.63571	2.51384	3.11026	2.53831	3.17845
9030204H09Rik	0	0	0	0	0	0	0	0	0	0	0	0	0.171439	0	0	0	0	0
9030404E10Rik	0	0.036774	0	0	0	0	0	0	0.046079	0	0	0	0	0	0	0	0	0
9030612E09Rik	2.20076	2.79843	2.56557	2.12126	2.28924	2.56169	2.30296	2.15981	2.48864	1.20293	2.04231	1.5776	1.50519	1.26449	1.19669	1.0328	0.75783	0.765217
9030617O03Rik	21.7326	20.151	19.8831	20.1898	26.6868	24.7447	21.4143	21.766	19.3611	16.0989	17.8616	19.3142	13.31	8.82285	7.82263	9.51268	8.357	8.49786
9030619P08Rik	0.118607	0.150184	0.198059	0	0.175788	0.085484	0	0	0.025854	0.076454	0	0	0.065097	0.152788	0	0	0	0.058406
9030624G23Rik	0.096711	0.028375	0.07484	0.101305	0	0	0.079806	0.03175	0.093967	0.059978	0.025441	0.05347	0.122497	0.111306	0.063891	0.278992	0.24026	0.245143
9030624J02Rik	8.1137	7.58127	7.15593	6.8439	7.95664	7.23511	6.92395	7.21263	6.72988	6.3969	6.2814	5.42315	7.94353	7.97055	7.23414	12.4297	13.8039	13.1851
9030625G05Rik	0.059427	0	0	0	0	0	0	0	0	0	0	0	0	0	0	0	0	0.024136
9130008F23Rik	0.523009	0.380936	0.339893	0.50072	0.303758	0.427774	0.282525	0.240474	0.665271	0.859397	0.548311	0.617485	0.740282	0.522495	1.7309	0.964984	1.10382	1.28658
9130011E15Rik	7.81463	6.60852	7.15485	6.88269	7.79091	7.51556	7.27834	7.03583	6.52876	4.97392	5.45735	4.15573	6.07032	4.98775	5.45159	5.43416	6.12612	4.58615
9130015A21Rik	0	0	0	0	0	0	0	0	0	0	0	0	0	0	0	0.137196	0.0900288	0.143498
9130015L21Rik	0	0	0.050302	0	0	0	0	0	0	0	0	0	0	0	0	0	0	0
9130019O22Rik	0.875713	0.683614	0.851018	0.823279	0.951028	1.04594	0.618347	0.575253	0.724149	0.822267	1.10643	0.854707	0.918914	1.00712	1.13824	1.06994	1.09805	1.46156
9130019P16Rik	0	0.014346	0.037995	0.051638	0.002503	0.089112	0	0.039702	0	0.07419	0	0.013539	0.041509	0.016858	0	0.008477	0.013953	0.027575
9130023H24Rik	0.842731	0.670172	0.782625	0.807174	0.913413	0.84194	0.637501	0.633241	0.989396	0.755621	0.851652	0.900533	0.684209	1.04085	1.1577	1.27439	1.13719	1.20043
9130024F11Rik	0.016802	0.116118	0.242423	0.103639	0.125124	0.039303	0.080865	0.056402	0.144689	0.080761	0.077129	0.032584	0.185832	0.081367	0.174635	0.089339	0.249762	0.13562
9130204L05Rik	0	0	0	0	0	0	0	0	0	0	0	0	0	0	0	0	0	0
9130209A04Rik	0	0	0	0	0	0	0	0	0	0	0	0	0	0	0	0	0	0
9130221F21Rik	0	0	0	0	0	0	0	0	0	0	0	0	0	0	0	0	0	0
9130221H12Rik	6.48883	5.569	5.72905	5.13277	5.61206	6.45843	4.84533	3.64559	5.55758	3.99687	4.35651	4.80008	4.68077	5.90088	5.14505	5.07315	6.23036	5.76041
9130227L01Rik	0	0	0	0	0	0	0	0	0	0	0	0	0	0	0	0.024764	0	0
9130230L23Rik	0	0	0	0	0	0	0	0	0	0	0	0	0	0	0.348632	0.033135	0	0
9130401M01Rik	11.6366	13.3677	12.8123	12.0835	12.4148	13.913	10.3822	11.1959	11.5984	12.2171	13.6066	13.321	16.1591	18.2734	18.7006	20.4883	19.1161	19.5855
9130409I23Rik	0	0	0	0	0	0	0	0	0	0	0	0	0	0	0	0	0	0
9130409J20Rik	0	0	0	0	0	0.0966491	0	0	0	0	0	0	0	0	0.0239557	0	0	0.0667005
9230009I02Rik	0	0	0	0	0	0	0	0	0	0	0	0	0	0	0	0	0	0
9230102K24Rik	0.048234	0	0	0	0	0	0	0	0	0	0	0	0.042815	0.155198	0.055744	0	0.073032	0.213412
9230102O04Rik	0	0	0	0	0	0	0.063971	0	0	0.045765	0	0	0	0	0	0	0	0
9230104L09Rik	0	0.161047	0	0	0	0.111337	0	0	0	0	0.087689	0	0	0	0	0	0	0
9230105E05Rik	0	0	0	0	0	0	0	0	0	0	0	0	0	0.02172	0	0	0	0
9230110C19Rik	0.561223	0.326347	0.279933	0.353751	0.36593	0.604364	0.301458	0.455935	0.51887	0.346885	0.402851	0.378314	0.437715	0.629079	0.490905	1.37496	0.885736	1.10095
9230110F15Rik	0	0	0	0	0	0	0	0	0	0	0	0	0	0	0	0	0	0
9230112D13Rik	0	0	0	0	0	0	0	0	0	0	0	0	0	0	0	0	0	0
9230112J17Rik	3.29128	3.14442	2.81612	2.40922	3.37884	2.71463	2.61979	2.84991	2.63166	1.87522	1.32143	2.09358	3.61161	2.12742	2.36195	1.73129	2.86808	1.44329
9230114K14Rik	0.727198	0.877395	0.584177	0.829892	1.22868	1.33757	1.30684	1.15221	0.645295	0.559563	0.961024	0.443236	1.24111	0.936124	1.35848	0.920597	1.51132	0.701257
9230116L04Rik	0.006682	0	0.009582	0.048487	0.008319	0.055438	0.045082	0.004503	0.045078	0.000709	0	0.039503	0.134525	0.0011	0.133851	0.002015	0.009041	0.022067
9230116N13Rik	0.32004	0.362707	0.242828	0.183633	0.251401	0.361682	0.090165	0.330491	0.446277	0.244941	0.349346	0.513857	0.367738	0.305536	0.168477	0.189188	0.26464	0.175697
9230117E06Rik	0	0	0	0	0.103452	0	0	0	0	0	0	0	0	0	0	0	0	0
9330020H09Rik	0.413652	0.577206	0.444808	0.623941	0.415055	0.618526	0.50049	0.425653	0.489577	0.627369	0.596077	0.8029	0.474676	0.841071	0.957715	0.642684	0.67402	0.493498
9330102E08Rik	1.06005	0.781834	0.597754	1.05642	0.683108	0.71508	0.541072	0.552935	0.693011	0.221942	0.643539	0.527208	0.465414	0.498373	0.338719	0.399535	0.319879	0.543136
9330111N05Rik	0	0	0.117152	0	0	0.026034	0	0	0	0	0	0	0	0.035932	0	0	0	0
9330117O12Rik	0	0	0	0	0	0	0.03279	0.117406	0	0.036964	0	0	0	0	0	0	0	0
9330133O14Rik	1.74539	2.15767	1.40946	1.31768	1.39951	1.69572	1.53803	1.62898	2.22757	1.73866	1.52723	2.91878	1.41168	1.46267	3.55316	1.19702	1.35365	1.68837
9330136K24Rik	0.287608	0.141824	0.100563	0.143771	0.237527	0.265318	0.160572	0.201242	0.162505	0.152822	0.157262	0.193651	0.221888	0.22203	0.221297	0.156183	0.241026	0.305259
9330151L19Rik	1.87241	2.24056	1.85824	2.00488	1.63015	2.02255	1.67858	1.78654	1.78373	0.95315	1.42794	1.70785	2.02365	1.82192	1.76952	1.55142	1.0308	2.16275
9330158H04Rik	4.61629	3.44817	3.48707	3.76925	3.0645	3.55129	3.12783	3.34312	3.99759	2.71736	2.76348	3.64383	3.04608	2.56445	1.49597	2.25603	0.882863	1.40292
9330159F19Rik	0.1683	0.098726	0.120028	0.212457	0.128226	0.116735	0.223453	0.165733	0.076584	0.060133	0.076946	0.043044	0.148466	0.0358	0.025739	0.025494	0.058716	0.053509
9330159M07Rik	0.990081	1.35158	1.25872	1.07894	1.15699	0.864579	1.11126	1.56155	1.03001	0.708024	1.34677	1.09512	0.724393	0.718986	0.858263	0.847215	0.927256	0.513298
9330162012Rik	0.919419	0.962968	0.467074	0.58943	1.00387	0.892461	0.587394	0.945243	0.926537	0.651575	0.582555	0.828551	0.796663	0.298008	0.771693	0.57427	0.41968	0.40041
9330162B11Rik	0	0	0	0	0	0	0	0	0	0	0	0.027183	0	0	0	0	0	0
9330175E14Rik	0.071038	0.041843	0.220377	0.074417	0.086481	0	0.039229	0.09364	0	0	0	0	0.043767	0.115049	0.047226	0.331062	0.283324	0.539419
9330175M20Rik	0	0	0	0	0	0.02775	0	0	0	0	0	0	0	0	0.056923	0	0.00638	0
9330178D15Rik	0	0	0	0	0	0	0	0	0	0	0	0	0	0	0	0	0	0
9330179D12Rik	0.905067	0.674839	0.937554	0.397281	0.496669	0.92613	0.35255	0.735673	0.98825	0.303154	0.578926	0.335761	0.511043	0.5791	0.660604	0.402068	0.146253	0.148017
9330182L06Rik	0.013583	0	0.022568	0	0.010305	0.038633	0.025948	0	0.062053	0.029399	0	0	0.012097	0.031723	0.016273	0.062578	0.1029	0.043599
9330182O14Rik	0	0	0	0	0	0	0	0	0	0	0	0	0	0	0	0	0	0
9330188P03Rik	1.56027	0.8865	1.46093	0.68858	0.610963	0.749302	0.983159	0.543283	0.505184	1.05542	0.455322	0.967321	1.13648	1.08992	1.15552	0.606766	0.646768	0.848573
9330199G10Rik	0	0	0	0	0	0	0	0	0	0	0	0	0	0	0	0	0	0
9430007A20Rik	0	0	0	0	0	0	0	0	0	0	0	0	0	0	0	0	0	0
9430014N10Rik	0	0	0	0	0	0	0	0	0	0	0	0	0	0	0	0	0	0
9430015G10Rik	1.30974	1.26011	0.948123	1.39779	0.768542	1.02041	1.17801	1.16586	1.33311	0.555751	1.08089	0.96009	1.41031	1.84243	1.63453	3.1233	3.31131	3.65462
9430016H08Rik	20.0776	19.8019	20.3216	19.3053	17.62	18.3072	19.3482	20.1016	21.0831	17.9411	20.9137	19.5724	19.3542	19.6524	17.9814	16.4644	12.3435	13.1928
9430018G01Rik	0	0	0	0	0	0	0	0	0	0	0	0	0.040916	0	0	0	0	0.012347
9430019J16Rik	0	0	0	0	0	0	0	0	0	0	0	0	0	0	0	0	0	0
9430020K01Rik	20.5989	19.9001	21.363	22.251	21.2298	22.4753	21.9248	20.0632	17.4153	20.2455	17.7536	15.1846	17.1208	18.4846	16.7784	14.4061	15.9966	13.687
9430021M05Rik	0	0	0	0	0	0	0	0	0	0	0	0	0.017927	0	0	0	0	0
9430037G07Rik	0.535669	0.613709	0.593792	0.453333	0.46569	0.506878	0.481731	0.323288	0.537263	0.254011	0.416853	0.215952	0.424231	0.600447	0.382717	0.514284	0.301144	0.682991
9430038I01Rik	5.54438	5.84021	5.28498	4.64567	6.22197	6.16394	5.05239	5.88669	6.32268	5.26	7.98135	5.6271	6.85729	7.36872	7.9649	7.73114	5.7627	7.54943
9430041J12Rik	0	0.027835	0	0	0	0	0.010046	0	0.031177	0	0	0	0.048421	0	0.047019	0	0	0
9430060I03Rik	0.141983	0.038489	0.030573	0.119706	0.123993	0	0.229063	0	0.110752	0	0.095741	0.181787	0.033366	0.252892	0.249037	0.173464	0	0.06905
9430065F17Rik	0.0879964	0.0451925	0.125024	0	0.0362759	0.102893	0.0312118	0	0.256627	0	0.0603739	0.170606	0.10975	0	0.0967293	0.201371	0.0959921	0.104867
9430069I07Rik	0	0	0	0	0	0	0	0	0	0	0	0	0	0	0	0.169017	0.083321	0.166321
9430076C15Rik	0	0.042492	0.037358	0.076023	0.093768	0.096704	0.079475	0.095092	0.119139	0.055912	0.037844	0.019172	0.202968	0.116333	0.445941	0.11054	0.184414	0.075113
9430078K24Rik	0	0	0	0	0	0	0	0	0	0	0.0396836	0	0.0384972	0.0345386	0	0.315609	0.0655563	0.104279
9430083A17Rik	0.415206	0.297161	0.226505	0.12922	0.238403	0.413752	0.258485	0.1909	0.240188	0.044357	0.31069	0.172592	0.148455	0.132279	0.194176	0.128796	0.220871	0.201842
9430091E24Rik	2.00812	1.69923	1.59354	1.58636	1.92308	1.32779	1.17966	1.02587	1.55738	0.83458	1.62009	1.35119	1.02367	1.20276	1.10931	1.08248	0.695178	0.867574
9530002B09Rik	0	0	0	0	0	0	0	0	0	0	0	0	0	0	0	0	0	0
9530003J23Rik	0	0	0	0	0	0	0	0	0	0	0	0	0	0	0	0	0	0.019843
9530014B07Rik	0	0	0	0	0	0	0	0	0	0	0	0	0	0	0	0	0	0
9530020I12Rik	0.137584	0.0650125	0.110329	0.149991	0.086945	0.0433763	0.0910472	0.0536704	0.0313483	0	0.088419	0.136189	0	0	0	0	0	0
9530026F06Rik	0	0	0	0	0	0	0	0.161455	0	0	0	0	0	0	0	0	0	0
9530026P05Rik	0.976346	1.48477	0.761038	0.823964	1.08694	1.40409	1.79201	0.976763	1.52685	2.32047	1.08073	2.04406	1.42028	0.549027	0.420484	0.696337	0.345133	0.348023
9530027J09Rik	0	0.076544	0.120409	0.048524	0	0.043504	0.028034	0	0.070052	0	0.068527	0.040215	0.044039	0	0.097076	0.183051	0.07628	0.298994
9530036O11Rik	0	0	0	0	0	0	0	0	0	0	0	0	0	0	0	0	0	0
9530051G07Rik	0.013906	0.012438	0	0.035013	0.070429	0	0.027201	0.032627	0.01633	0.015357	0	0.027566	0.038126	0	0.016455	0.043768	0.010797	0.02287
9530052E02Rik	0.03353	0	0	0	0	0	0	0	0	0	0	0	0	0	0.076136	0	0	0.089212
9530053A07Rik	0.011496	0.022461	0	0.015581	0	0	0.007616	0.015446	0.005314	0	0.009089	0.007667	0.010863	0.013462	0.016528	0.032155	0.023088	0.040481
9530059O14Rik	0	0	0	0	0	0	0	0	0	0	0	0	0	0	0	0	0	0
9530062K07Rik	0.694268	0.152208	0.506688	0.39375	0.184005	0.307661	0.617937	0.183462	0.295055	0.56029	0.474092	0.154741	0.213917	0.18419	0	0.259449	0.212495	0.510316
9530068E07Rik	51.1883	50.1158	52.9469	55.3998	54.4981	54.3324	54.5646	55.3943	51.1202	51.2065	52.7226	44.9464	57.44	58.6189	51.696	73.6878	79.037	73.8942
9530077C05Rik	0.077147	0.177747	0.015948	0.1989	0.210701	0.101778	0.095106	0.098737	0.041148	0.062959	0.141181	0.056315	0.307107	0.093909	0.14199	0.397407	0.361205	0.692172
9530080O11Rik	0.199802	0.520338	0.397831	0.245809	0.202241	0.402528	0.244149	0.561827	0.291407	0.213079	0.250176	0.139925	0.598058	0.208866	0.312256	0.200885	0.206369	0.204498
9530082P21Rik	7.3607	6.59533	8.0607	5.55774	5.30195	5.67347	5.44912	5.76077	6.03174	2.67221	3.64939	3.8542	5.43993	7.37111	5.41319	5.93752	4.95288	5.93201
9530091C08Rik	0	0	0.007093	0	0.009746	0.009184	0.000504	0.009027	0.018072	0.008498	0	0.003807	0.021051	0.012675	0.009105	0.021169	0.004501	0
9630001P10Rik	0	0	0	0	0	0	0	0	0	0	0	0	0	0	0	0	0	0
9630013A20Rik	0	0	0	0	0	0	0	0	0	0	0	0	0	0	0	0	0	0
9630013K17Rik	0.281969	0	0.213006	0	0.096697	0.146355	0.189906	0	0.082441	0	0.078233	0.021223	0	0.185436	0.129511	0.136435	0.042433	0.087132
9630028B13Rik	0	0	0	0	0	0	0	0	0	0	0	0	0	0.029686	0	0	0	0
9630028H03Rik	0	0	0	0	0	0	0	0	0	0	0	0	0	0	0	0.021057	0	0
9630028I04Rik	2.16546	1.90308	1.50493	1.64504	1.70507	1.69747	0.941145	1.46596	2.28436	0.919483	0.546941	0.887214	0.636943	0.791383	0.140818	0.438681	0.358806	0.410643
9830107B12Rik	0	0	0	0	0	0	0	0	0	0.216565	0.029958	0.024424	0.030013	0	0.241885	0	0	0
9830132P13Rik	0	0	0	0	0	0	0	0	0	0	0	0	0	0	0	0	0	0
9830147E19Rik	0.351234	0.634034	0.541307	0.410218	0.281367	0.562279	0.533561	0.407945	0.498708	0.226308	0.229965	0.32394	0.300558	0.497015	0.386651	0.845068	0.684872	0.816101
9830166K06Rik	0	0	0	0	0	0	0	0	0	0	0	0	0	0	0	0	0	0
9930012K11Rik	0.32707	0.163305	0.34614	0.424671	0.491025	0.241987	0.146732	0.334434	0.335339	0.281621	0.302345	0.244962	0.469673	0.424686	0.319217	1.09714	1.44507	1.71094
9930014A18Rik	1.12494	1.07482	0.940696	0.524296	0.962854	1.15623	0.40586	0.488613	0.743322	0.42559	0.503464	0.442983	0.389559	0.668675	0.770946	0.627456	0.901978	0.761995
9930021J03Rik	2.02627	2.38674	2.39765	2.17263	2.54537	2.72907	2.4268	2.72125	2.19615	2.21588	2.47076	1.96799	2.39809	1.88869	2.30553	2.43695	2.78098	2.49467
9930104L06Rik	4.65004	3.38094	3.88911	3.98002	3.61079	3.7436	3.88107	3.52954	3.81733	3.19929	4.12951	3.88445	3.91932	4.63565	5.17637	3.96902	4.47459	4.33592
9930111H07Rik	0	0	0	0	0	0	0	0	0	0	0	0	0	0	0	0	0	0
9930111J21Rik1	1.43139	1.81625	1.71655	1.8703	2.14161	2.17842	2.0608	1.36834	1.31269	1.16486	1.41091	0.736174	1.12491	1.25356	1.18718	2.47604	3.35152	2.11338
9930111J21Rik2	0.720998	0.831637	0.838029	0.76254	0.826016	0.787896	0.0738785	0.770394	0.532038	0.534741	0.601025	0.298182	0.0803485	0.133161	0.709295	1.12552	1.60829	1.1926
a	0	0	0	0	0	0	0	0	0	0	0	0	0.0144049	0	0	0	0	0
A130010J15Rik	2.79186	3.24902	2.6882	2.75427	2.86232	2.79828	2.26094	3.00035	2.57106	1.97564	2.7073	1.90792	2.73112	2.74884	3.74044	2.98313	3.14953	2.71963
A130077B15Rik	0.0343601	0.105785	0	0.0847761	0.0565775	0	0.132383	0.0790003	0.0395393	0	0.0629848	0.0333164	0.153422	0.221857	0.258979	1.43284	1.39049	1.15828
A1bg	0.045284	0.0482143	0.013603	0	0	0.0166637	0	0	0.0651694	0.0156007	0	0.0100884	0	0	0	0	0	0
A1cf	0	0	0	0	0	0	0	0	0	0	0	0	0	0	0	0	0	0.0540664
A230001M10Rik	0.0207284	0.0212251	0	0	0.0341883	0.0241625	0	0	0	0	0.0187765	0	0.0183996	0.0166186	0	0.107774	0	0.0166752
A230009B12Rik	0	0.0390264	0.0514672	0.102029	0.124675	0	0	0.0436686	0.0874228	0	0.0349911	0.036832	0.0337187	0	0	0.0478426	0.0613377	0.0608102
A230020J21Rik	0.44971	0	0	0.641588	0.150819	0	0.765048	0	0.85361	1.32547	0.834343	1.33134	0.906265	0.860597	0.969199	0.393315	0.758863	0.220747
A230028O05Rik	0.0107286	0.0222644	0.0192201	0.0133671	0	0.0247203	0	0.0245849	0.0180877	0	0	0.0363228	0.0191105	0.0473799	0.0334273	0.0577624	0.0465641	0.0215769
A230046K03Rik	13.7328	13.1351	13.8582	13.1685	12.0746	16.4388	14.0439	10.5464	11.7115	12.9778	12.9516	11.0547	15.4985	14.7843	22.339	29.18	37.078	34.0062
A230050P20Rik	1.87193	2.21644	2.25642	1.58382	1.3476	1.75186	2.06123	1.76645	2.79788	1.9761	1.77257	2.40911	1.43081	2.23201	2.30349	3.22015	3.19382	4.49527
A230056J06Rik	0.178927	0.24192	0.0374507	0.159159	0.146696	0.208222	0.150297	0.128129	0.204869	0	0.163995	0.0864578	0.11859	0.0719651	0.103393	0.0344044	0.202624	0.0512632
A230056P14Rik	0.854647	0.781089	0.931948	0.950482	0.533253	0.668943	0.644098	0.399564	0.453042	0.216106	0.220198	0.220818	0.602414	0.413673	0.259551	0.571679	0.447587	0.56204
A230057D06Rik	0	0	0	0	0	0	0.0918332	0	0.109711	0.103525	0	0	0	0	0	0	0	0.00506338
A230065H16Rik	0	0	0	0	0	0	0	0	0	0	0	0	0	0	0	0.026115	0.0257479	0.0272234
A230070E04Rik	0	0	0	0	0	0.0242505	0	0	0	0.0180744	0	0	0	0.00686829	0	0	0	0
A230072C01Rik	0.817802	0.658664	0.690029	0.86433	0.710934	0.667555	0.635634	0.491221	0.609871	0.359217	0.593958	0.378999	0.69875	0.65538	0.565985	0.712642	0.48234	0.665975
A230072E10Rik	0.0215383	0.0661619	0.0190669	0	0	0	0.0206758	0	0.0247021	0.0463847	0	0.0135614	0.0575479	0	0	0.0156585	0	0
A230077H06Rik	0	0	0	0	0	0	0	0	0	0	0	0	0	0	0	0	0	0
A230103J11Rik	0.288235	0.176289	0.160309	0.149461	0.10372	0.214642	0.15452	0.155638	0.245461	0.257697	0.14064	0.303206	0.214464	0.154748	0.152499	0.437209	0.289894	0.505997
A230108P19Rik	0.00926033	0	0	0	0	0	0	0	0	0	0	0	0	0	0	0	0.0407793	0
A2m	0.176585	0.108706	0.0955714	0	0.261773	0.309375	0.193639	0.4856	0.162344	0.114763	0.371234	0.204845	0.0315161	0.0568384	0.122693	0.407858	0.669052	0.227364
A330009N23Rik	1.89098	2.00433	2.07757	1.1988	1.55197	1.60781	1.2961	1.0225	1.27636	1.09798	1.10394	0.914584	1.29105	2.08045	1.72135	1.92629	1.64528	1.58773
A330015K06Rik	0	0	0.010782	0	0	0	0	0	0	0	0	0	0	0	0	0.00927392	0.00917411	0.00447139
A330023F24Rik	4.33725	3.29896	4.49966	2.29541	1.70933	2.11161	1.19059	1.25806	2.12807	2.99465	2.91921	5.11366	2.3781	3.24083	5.41971	2.86978	1.21957	2.64918
A330032B11Rik	0.0162086	0.0278241	0	0	0	0	0	0	0	0	0	0.0132033	0.0142228	0.0204991	0	0	0	0
A330033J07Rik	0	0	0	0	0	0	0	0	0	0	0	0	0	0	0	0.0312876	0.03516	0
A330035P11Rik	0.264766	0.0983681	0.450957	0.557309	0.13996	0.452455	0.485298	0.557664	0.259386	0.15374	0.219091	0.329489	0.226645	0.274262	0.351349	0.863201	0.807657	0.497606
A330040F15Rik	0	0.0349179	0.0453448	0	0	0.0605533	0.0327365	0	0	0.0458585	0.0619888	0.0398172	0.0903049	0	0.105732	0.11724	0.0258599	0.1984
A330041J22Rik	0.913045	0.815598	0.943547	0.954235	0.232726	0.922249	0.632732	0.82481	0.582838	0.899724	0.511252	1.12942	0.827734	0.665737	1.01637	0.984651	0.412766	0.553093
A330048O09Rik	0.251731	0.129419	0.0568918	0.194252	0.078087	0.147207	0	0	0.108718	0.0338534	0.0577285	0.0763395	0	0.0508352	0	0	0.0239617	0
A330049N07Rik	0.054746	0	0	0.0336553	0	0	0	0	0	0	0	0.0730983	0	0	0.0316351	0	0	0
A330050F15Rik	0.176143	0.0721464	0.0634283	0.129943	0	0.164259	0	0	0.0808079	0	0.129371	0.0680898	0.0625428	0.0566767	0.237227	0.0536497	0.213721	0
A330069E16Rik	4.23358	3.24344	3.15907	4.5481	3.10949	3.53184	1.82017	2.7647	3.40892	1.46094	2.64616	2.76877	2.25049	2.1596	1.41252	2.00151	1.30481	0.857298
A330070K13Rik	0	0	0	0	0	0	0	0	0	0	0	0	0	0	0	0	0	0
A330074K22Rik	0.129785	0.0664474	0.0189328	0.0797868	0.119338	0.073502	0.0311478	0.0742267	0.124712	0.0351133	0.0426895	0	0.0866935	0.0261004	0	0.240287	0.260664	0.38796
A330076C08Rik	0	0	0.0616327	0	0	0	0.065723	0	0	0	0	0	0	0	0	0.0263289	0	0
A330076H08Rik	0.0261106	0	0.00419221	0.0630281	0	0	0.0250656	0.0266483	0	0	0.0239717	0	0	0	0	0	0	0.00433333
A330093E20Rik	0.0442912	0.0453513	0.131625	0.272015	0.0729292	0.0516275	0.0826505	0.201121	0.502232	0.0957033	0.162512	0.144339	0.0394466	0.0703051	0	0	0.0332502	0.0709039
A330102I10Rik	0.055618	0.0759336	0.159834	0.0120324	0.0559123	0.0844976	0.10364	0.0637248	0.265074	0.0200633	0	0.0535694	0.0398483	0.187161	0.061607	0.0276153	0.0349599	0.0495946
A3galt2	0.229163	0.293122	0.44456	0.0704422	0.0291256	0.200347	0.129902	0.438976	0.262609	0.488546	0.42078	0.166098	0.204101	0	0.462817	0.248437	0.173783	0.171975
A430005L14Rik	5.44863	5.21729	5.15837	5.07892	5.55249	5.3724	4.66704	4.25235	5.66312	3.39655	5.38235	4.61562	5.79111	6.72142	5.64272	6.99281	6.62505	6.82349
A430033K04Rik	1.93745	2.81814	2.50251	1.94873	2.24852	2.28105	2.51368	1.76811	1.96198	1.02215	1.51571	1.06539	2.32747	2.25847	2.27844	2.1179	2.50185	2.05684
A430035B10Rik	0.319831	0.687647	0.309691	0.510861	0.366318	0.394391	0.417114	0.346598	0.535479	0.200375	0.166865	0.339118	0.301544	0.334699	0.214121	0.293116	0.343349	0.274202
A430046D13Rik	7.00794	6.89979	6.20137	5.51149	6.46349	6.64246	5.9539	7.11634	6.0003	2.56616	3.651	2.77729	5.58541	4.5842	3.19382	2.80241	2.25903	1.96913
A430078G23Rik	0.0569071	0.0699249	0.0409158	0	0.0186466	0	0.0437044	0.050684	0.091286	0.13364	0.0512353	0.150245	0	0.10716	0.10707	0.147298	0.220465	0.267747
A430078I02Rik	0.0717463	0.255947	0.224046	0.0712046	0.167717	0.0679595	0.250457	0.0667993	0	0.133323	0.0535245	0.168836	0.11724	0.25456	0.0335764	0.209146	0.0510055	0.228616
A430085M09Rik	0	0	0	0	0	0	0	0	0	0	0	0	0	0	0	0	0	0
A430088P11Rik	0	0	0	0	0	0	0	0	0	0	0.00780384	0	0	0	0	0.0138931	0	0
A430089I19Rik	0	0	0	0	0	0	0	0	0	0	0	0	0	0	0	0	0	0
A430090L17Rik	0	0	0.0140089	0	0	0	0.0199935	0	0	0	0	0.0287168	0	0	0	0	0	0
A430093F15Rik	0.0133268	0.062536	0.0477889	0	0.0329336	0.0155342	0.0501752	0.0453492	0.0152333	0	0	0.0128788	0.0415421	0.0417367	0	0.0307155	0.0401545	0.10442
A430105I19Rik	25.4224	24.0663	26.3127	22.5674	23.8913	22.4369	23.1899	22.0852	23.3465	17.509	19.1383	17.5818	26.3657	31.8343	24.7858	22.1405	20.6376	19.0584
A4galt	1.85769	1.98158	2.32609	2.52066	2.49189	2.44076	2.48643	2.35581	1.80475	2.67626	3.43965	3.71971	2.77201	2.90052	3.51542	4.11613	4.61788	4.47031
A4gnt	0	0	0	0.0580565	0	0	0	0	0	0	0	0	0	0	0	0.145027	0.0714956	0
A530006G24Rik	0	0	0	0	0	0	0	0	0	0	0	0	0	0	0	0	0	0.0228465
A530013C23Rik	0.851647	0.762756	0.686488	0.416951	0.630039	0.778735	1.21018	1.23539	1.17327	0.84098	1.42184	1.06426	0.598396	0.663463	0.735982	0.356856	0.341236	0.31622
A530016L24Rik	22.3155	23.8508	22.3687	28.4724	32.6371	31.8712	25.4934	23.9248	24.0739	14.3151	18.1496	19.522	11.9943	6.63946	4.48858	8.23942	4.889	4.17557
A530032D15Rik	0.0397739	0	0.0149039	0	0	0	0	0	0.12755	0.159035	0.112423	0.0475726	0	0	0.313172	0.460978	0.349876	0.520934
A530046M15Rik	0	0	0	0.0427399	0	0	0	0	0	0	0	0.0403113	0.0987612	0	0.014594	0.026647	0.0263604	0
A530050N04Rik	0	0	0	0	0	0	0.0833328	0	0	0	0	0	0	0.152273	0.0479882	0.0193886	0.0329136	0
A530053G22Rik	0	0	0	0	0	0	0	0	0	0	0	0	0	0	0	0	0	0
A530058N18Rik	0	0.0337574	0	0	0	0	0	0	0	0	0	0	0	0.0249232	0	0	0	0
A530064D06Rik	0	0	0	0.0203603	0.0138879	0	0	0	0.0193145	0.636893	0.22918	0.0488231	0.359317	0.135014	1.24093	1.30259	1.45754	1.80335
A530065N20Rik	0	0	0	0	0	0	0	0	0	0	0	0	0	0	0	0	0	0
A530072M11Rik	0.0700262	0.0358514	0.212237	0.158852	0.0577484	0.163254	0.067224	0.0817253	0.0401559	0.0378912	0.11197	0	0.15384	0.196683	0.180876	0.349309	0.386655	0.305908
A530088E08Rik	0.0226644	0	0.0204033	0	0.0745757	0	0.0648375	0	0	0.0981101	0.020738	0.0219025	0.0201858	0.0156792	0	0.0522958	0.06279	0.0547918
A530099J19Rik	0.0322462	0.0996117	0	0	0.0785292	0	0.0621204	0.25999	0	0.140526	0.0596066	0.0313724	0	0	0.0375171	0.122761	0.147049	0.0522301
A630001G21Rik	1.05845	0.65467	1.26285	0.778348	0.463332	0.209081	0.579437	0.435071	0.844196	0.99697	0.660948	1.03804	1.28699	2.45714	2.6204	5.45738	4.39603	5.82382
A630010A05Rik	0	0	0	0	0	0	0	0	0	0	0	0	0	0	0	0	0	0
A630012P03Rik	0	0	0	0	0	0	0	0	0	0	0	0	0	0	0	0	0	0.0471625
A630019I02Rik	0.0355366	0.0229151	0	0.013935	0.191833	0.0104167	0.0110094	0.0863962	0.00783709	0.037107	0.0268727	0	0.0305284	0.01254	0.0485243	0.0111985	0.0122322	0.023708
A630020A06	0.094224	0.0954082	0.148303	0.0868892	0.0373983	0.080083	0.0447754	0.240569	0.0540319	0.0687914	0	0.0455287	0	0.113062	0.130568	0	0.0357278	0.0379005
A630023A22Rik	0	0	0	0	0	0	0	0	0	0	0	0	0	0	0	0	0.0516062	0.156773
A630023P12Rik	0	0.0187937	0	0	0	0	0	0	0	0	0	0.0177369	0	0	0	0	0	0
A630033H20Rik	1.34893	0.974638	0.763869	0.80028	0.986121	1.88169	0.801908	0.51569	0.91946	0.705115	1.00694	0.702202	1.00409	1.20694	1.04304	3.14391	4.91609	3.51292
A630066F11Rik	0.196948	0.338819	0.337654	0.246594	0.287008	0.33923	0.199445	0.464895	0.398507	0.251105	0.197385	0.268818	0.273344	0.368839	0.369091	0.325974	0.391318	0.437795
A630072M18Rik	27.3575	22.4207	27.8983	24.7144	24.0798	31.1596	21.7572	23.0537	22.6855	19.8983	25.4273	30.2168	18.6221	23.458	21.4538	23.6686	20.7864	19.1507
A630073D07Rik	0	0	0	0	0	0	0	0	0	0	0	0	0	0	0	0	0	0
A630075F10Rik	0	0.314269	0.332504	0	0.0778212	0.247613	0.299779	0.228618	0	0.237826	0.234357	0.54637	0.127406	0.236249	0	0	0.100849	0
A630076J17Rik	0.0520099	0.165647	0	0.0807454	0.04459	0	0	0.0724715	0.0753192	0.141905	0.0602921	0.0940974	0.158614	0.218881	0	0.0460772	0	0
A630077J23Rik	0.105525	0.177129	0.100141	0.0970495	0.0427834	0.125694	0.192951	0.18185	0.0334865	0.0397135	0.0807774	0.109992	0.123376	0.143293	0.0175323	0.0640436	0.0129242	0.078783
A630089N07Rik	0.59142	0.448047	0.431694	0.62418	0.35021	0.59176	0.389226	0.232661	0.320993	0.519362	0.369599	0	0.533156	0.809842	1.1233	1.28692	0.805377	0.641207
A630095E13Rik	0	0	0	0	0	0	0	0	0	0	0	0	0	0	0	0	0	0.0659183
A630095N17Rik	0	0	0	0	0.0146529	0	0.030603	0	0	0	0	0	0	0	0	0	0	0
A730004F24Rik	0	0	0	0	0	0	0	0	0	0	0	0	0	0	0	0	0.0257976	0
A730006G06Rik	0	0	0	0	0	0	0	0	0	0	0	0	0	0	0	0	0	0
A730008H23Rik	0.861642	0.721287	1.87698	0.62894	0.685159	2.64182	0.594292	0.822868	0.488199	0.333133	0.868839	0.288871	0.939274	0.744756	1.45608	1.26428	1.56073	1.23487
A730017C20Rik	0	0	0	0.0325361	0.0218226	0	0	0	0	0	0	0	0	0	0	0.0203531	0.0200671	0
A730017L22Rik	0.816657	0.559533	0.423554	1.00189	0.785131	0.700777	0.775084	0.3415	0.501449	0.155285	0.309104	0.375409	0.469778	1.00502	0.331661	0.597136	0.866392	1.10504
A730018C14Rik	0	0	0	0	0	0	0	0	0	0	0	0	0	0	0	0	0	0
A730020E08Rik	0	0	0.0820284	0.0560153	0.0372578	0.0173637	0.0935813	0.104311	0.0748931	0.00905934	0.114186	0.0418826	0.0292827	0	0.0209916	0.149636	0.0941791	0.0715681
A730020M07Rik	0.57997	0.399783	0.661647	0.578231	0.456359	0.537469	0.636607	0.414421	0.323452	0.211142	0.35486	0.186551	0.117901	0.280443	0.20581	0.112504	0.0371371	0.134718
A730036I17Rik	0.0827054	0	0	0.256509	0	0.0607969	0	0	0	0.896352	0.0478825	0.49197	0.319457	0.184487	0.120554	0	0	0
A730043L09Rik	0	0	0	0	0	0	0	0	0	0	0	0	0	0	0	0	0.0050952	0
A730046J19Rik	0	0.0865847	0.0190307	0.0259922	0	0	0.0202941	0	0	0.022878	0.058224	0	0	0.0170057	0	0.145629	0.0320624	0.0508476
A730056A06Rik	0.639871	0.788307	0.394006	0.451546	0.579612	0.757893	0.393413	0.416959	0.529028	0.377768	0.420706	0.219235	0.493682	0.356858	0.309806	0.476694	0.504704	0.478484
A730082K24Rik	0	0	0	0	0	0	0	0	0	0	0	0	0	0	0	0	0	0
A730085K08Rik	0	0.0100893	0	0	0	0	0	0	0.0845467	0	0	0	0	0	0	0.00893518	0	0
A730090H04Rik	0	0	0	0	0	0	0	0	0	0	0	0	0	0	0	0.104857	0	0
A730090N16Rik	0.0223901	0	0.0201562	0	0	0	0	0	0	0.0241495	0	0	0.0199414	0.0179504	0.0258759	0.120431	0.0670634	0.066452
A830009L08Rik	0.00930265	0	0	0	0	0.0108075	0	0	0.0106692	0	0	0	0	0	0	0	0	0.0149673
A830010M20Rik	1.36866	1.25494	1.18445	0.719338	1.70214	1.80557	0.79963	1.40446	1.46812	0.823012	1.03317	0.809014	1.29223	1.17288	0.988413	1.5436	1.4853	1.75968
A830011K09Rik	0	0	0	0	0	0	0	0	0	0	0	0	0	0	0	0	0	0
A830018L16Rik	0	0	0	0	0	0	0	0	0	0	0	0	0	0	0	0.0292609	0	0.0306056
A830019L24Rik	0	0	0	0	0	0	0	0	0	0	0	0	0	0	0	0	0	0
A830052D11Rik	0	0	0	0	0	0	0.0166099	0	0.107071	0.0162561	0	0	0.0166294	0	0	0.031168	0.0763824	0.0225308
A830080D01Rik	1.73958	1.12003	1.50482	1.75399	1.17944	1.87584	1.98433	1.27512	1.51655	1.60049	1.43694	1.44145	1.76044	1.85093	2.98282	3.20752	3.11559	2.82752
A830082K12Rik	0.0968644	0.13325	0.10962	0.0883124	0.0900182	0.177325	0.111842	0.0696845	0.0615332	0.0919586	0.0666198	0.0734263	0.0721218	0.0442148	0.0669206	0.0924643	0.109289	0.123883
A830082N09Rik	1.33329	1.29983	0.677562	1.06974	1.22924	1.27058	0.849601	0.589369	1.09344	0.468203	0.663003	0.652307	0.882523	0.637624	0.797855	0.905627	0.779656	0.829007
A930001A20Rik	0	0	0	0	0	0	0	0	0	0	0	0	0	0	0	0	0	0
A930001C03Rik	0.043896	0	0.0238557	0.0211135	0	0.0696858	0.0150681	0.00709196	0	0.0743367	0.195548	0.0337301	0.0178597	0.0709082	0	0.0547279	0.0566261	0.124745
A930002C04Rik	0.550644	0.717098	0.704093	0.710457	1.32391	1.06102	0.447986	0.781322	1.2684	0.448998	0.639737	0.482287	0.983003	0.750772	0.713296	0.383638	0.425053	0.044941
A930003A15Rik	0	0	0.0144999	0.118689	0.0264772	0	0	0	0	0	0.029476	0	0	0	0.0727208	0.0247765	0.146081	0
A930003O13Rik	0	0.017665	0.0135204	0.0212114	0	0.0402196	0	0	0	0.0186697	0	0	0.0296758	0	0	0	0	0
A930004D18Rik	7.26576	7.75162	8.00606	7.14872	6.81419	7.75054	6.96975	6.80086	6.33936	2.32392	2.97624	3.47608	6.15607	7.45041	2.93539	6.56164	7.15141	6.84039
A930005H10Rik	1.92863	1.99308	2.00095	1.87751	1.99969	1.67094	1.2283	1.4719	1.56653	1.54962	1.46239	2.08003	1.65477	1.83585	1.76643	1.46786	1.65735	1.60456
A930006I01Rik	0	0	0	0	0	0	0	0	0	0	0	0	0	0	0	0	0	0
A930006K02Rik	0.184035	0.164425	0.164579	0.0673452	0.0821712	0.155563	0.0657543	0.0744127	0.133849	0.0983379	0.0591028	0.197734	0.111986	0.0704622	0.156637	0.29166	0.225031	0.204117
A930007I19Rik	0.274313	0.0630491	0.100167	0.199665	0.178947	0.147607	0.106784	0.147085	0.340583	0	0.14934	0.0827493	0.0426793	0.222839	0.461934	0.291321	0.125424	0.325427
A930009A15Rik	0	0	0	0	0	0	0	0	0	0	0	0	0	0	0	0	0	0
A930011G23Rik	0	0	0.0239334	0	0.0534228	0.105986	0.0252458	0.136768	0	0	0	0.024579	0.023678	0	0	0.0539407	0.0403218	0
A930012L18Rik	0.426378	0.360855	0.289591	0.511159	0.166268	0.0556281	0.480559	0.507844	0.559541	0.32815	0.22652	0.388547	0.232581	0	0.135224	0.0878178	0.210805	0.266968
A930013F10Rik	1.33458	1.18855	0.963754	0.630362	0.449748	0.931262	1.5275	1.0965	1.63767	0.84614	0.647766	0.83591	0.670205	0.991499	1.58661	1.72624	1.10788	1.62878
A930015D03Rik	0.282491	0.337463	0.145124	0.127258	0.240655	0.153406	0.364364	0.301088	0.346483	0.42394	0.184669	0.261053	0.295253	0.364577	0.507302	0.23451	0.253813	0.413223
A930016O22Rik	0.562184	0.398545	0.512205	0.23304	0.20736	0.160012	0.415572	0.139385	0.285749	0.0811933	0.0951724	0.271712	0.0942898	0.473522	0.0628543	0.318424	0.196856	0.268651
A930017M01Rik	0.153474	0	0	0.1887	0.18985	0.0197196	0.134564	0.0876317	0.263738	0	0.0695115	0	0.0683457	0.246914	0	0.236087	0.0581935	0.0613226
A930018P22Rik	0.393623	0.13435	0.118119	0.54984	0.161403	0.41932	0.311954	0.300663	0.276046	0.283039	0.420801	0.696961	0.34882	0.158317	0.21721	0	0.0356017	0.105552
A930019D19Rik	0	0	0	0	0.00867618	0	0	0	0	0	0	0	0	0.0123543	0	0	0.00804882	0
A930024E05Rik	1.44068	0.700566	0.267691	0.162852	0.217568	0.55571	0.312156	0.226877	0.223421	0.35811	0.221328	0.10278	0.664768	0.789145	0.0765373	0.550285	0.549631	0.830851
A930031H19Rik	0	0	0	0	0	0	0	0	0	0	0	0	0	0	0	0	0	0
A930041C12Rik	0	0	0	0	0	0	0.0752302	0	0	0	0	0	0	0.0557524	0.04326	0	0	0.015217
AA387883	0	0	0	0	0	0	0	0	0	0	0	0	0	0	0	0	0	0
AA388235	3.90346	3.59242	2.41947	1.77045	2.6039	2.36383	2.83402	3.92385	2.7288	2.86404	1.9615	2.32695	3.04135	1.82862	3.1721	2.47731	2.45276	2.73956
AA413626	0	0.0485834	0	0	0	0.0381882	0.0330165	0	0	0	0	0.029355	0	0.00615921	0.00986444	0.00656487	0.0371226	0.0544267
AA414768	0.560635	0.843163	0.772036	0.608057	0.434908	0.383761	0.539046	0.973116	0.68177	0.250197	0.783989	0.350832	1.26164	1.96313	1.44873	4.7672	5.91536	5.42586
AA415398	4.72181	5.55921	4.10012	4.08003	4.4129	4.67488	4.39408	3.53772	4.20807	2.7007	1.74134	3.11627	2.71289	4.82329	4.17554	2.80125	2.91647	2.91426
AA465934	1.35679	1.16522	1.56316	0.661279	0.839671	1.20189	1.36757	1.20223	0.881219	0.445144	0.860391	1.52363	0.97389	0.978637	0.609166	0.998035	0.725684	0.687323
AA467197	0	0.636314	0.272637	0.189308	0.124246	0.295166	0.221969	0.0913815	0	30.8512	16.384	10.8773	27.704	15.9576	106.269	18.2475	26.9161	23.9245
AA474331	0.651261	0.410875	0.664305	0.473261	0.737714	0.731102	0.276231	0.518468	0.472425	0.211906	0.524971	0.165708	0.560976	0.537177	0.769008	0.763332	0.962457	0.661932
AA536875	0	0	0	0	0	0	0	0	0	0	0	0	0	0	0	0	0	0
AA543186	0.290621	0.307154	0	0.123144	0.0825972	0	0.138035	0.0933543	0.0572424	0.054195	0.0763538	0.0967896	0	0.161134	0.115751	0.115551	0.106206	0.482603
AA543401	0	0	0	0	0.0250382	0	0	0	0	0	0	0	0	0	0	0	0	0
AA545190	0	0	0	0	0	0	0	0	0	0	0	0	0	0	0	0	0	0
AA619741	0	0	0	0	0	0	0	0	0	0	0	0	0	0	0	0	0	0
AA792892	0	0	0	0	0	0	0	0	0	0	0	0	0	0	0	0	0	0
AA986860	0.504902	0.687196	0.988103	0.708093	0.831834	0.671877	0.636109	0.697279	0.881104	0.717196	1.28025	0.926758	1.21547	1.28686	1.29429	0.882918	0.669253	0.461623
Aaas	10.3694	10.2973	9.58492	12.1945	11.0599	9.35916	9.41091	9.23745	9.03104	7.94482	10.5483	9.18149	9.74043	13.1548	9.30787	14.2752	18.6206	16.5128
Aacs	5.07968	5.59049	5.35318	7.50494	5.31683	6.71151	5.71374	5.35704	5.19694	12.5416	9.29944	9.9404	11.9816	11.3996	20.7556	22.5007	30.9812	22.4061
Aadac	0	0	0	0	0	0	0	0	0	0	0	0	0	0	0	0	0	0
Aadacl2	0	0	0	0	0	0	0	0	0	0	0	0	0	0	0	0	0	0
Aadacl3	0	0	0	0	0	0	0	0	0	0	0	0	0	0	0	0	0	0
Aadat	0	0	0	0	0	0	0	0	0	0	0	0	0	0	0	0	0	0
Aaed1	254.908	259.039	276.001	272.56	339.668	277.941	336.589	318.79	275.807	168.887	219.044	147.45	241.2	189.874	143.654	258.096	245.207	254.286
Aagab	383.156	349.651	343.205	330.47	380.066	360.047	291.29	324.939	297.95	234.876	296.686	209.892	321.235	306.531	310.208	469.609	442.632	477.883
Aak1	28.7952	23.6533	27.833	23.8443	25.4268	23.6564	33.8194	29.3785	25.3703	19.6163	22.373	19.2908	26.1862	22.5233	19.5759	21.4205	23.5787	23.236
Aamdc	12.7156	13.3401	12.7613	11.2988	11.373	12.7588	11.1198	12.0171	12.1488	9.69922	10.4838	10.8434	9.81194	8.31204	6.63527	6.73538	5.72342	5.77761
Aamp	74.9694	75.4338	74.7119	66.0293	67.272	74.8015	68.6415	72.7686	69.5498	69.8079	67.5244	86.7029	88.7406	99.1506	96.9245	79.4304	81.7407	87.9812
Aanat	0	0	0.0399179	0	0.0119447	0	0	0	0	0	0	0	0.0232552	0.00830384	0	0	0	0.0300557
Aar2	10.926	10.7157	11.8805	9.81483	10.7298	10.9797	11.2814	12.5153	9.57128	8.13676	10.3951	10.4758	12.3376	11.7837	12.0521	9.8806	9.03162	10.3974
Aard	0	0	0	0.0274108	0.0184775	0	0.0107547	0.0385074	0	0.0181454	0.0511514	0.0215445	0.0199554	0.0450285	0.0258943	0.18919	0.118427	0.098595
Aars	14.8981	13.2201	14.7105	13.8073	14.529	13.5089	14.5715	13.8336	14.6041	16.3762	16.8903	16.1264	19.4965	21.6852	27.9858	19.8873	22.4716	19.5259
Aars2	17.9273	16.4902	19.6709	19.7875	18.3883	17.0885	16.8769	19.4426	17.6692	13.3213	18.2728	16.9989	15.2242	17.6187	12.2072	12.7534	10.7411	9.70891
Aarsd1	16.8178	15.0792	15.5648	14.1863	14.0714	15.2676	15.925	15.5389	15.6868	11.7346	13.2098	13.4104	11.5323	12.6246	9.47439	8.68921	8.40301	8.07224
Aasdh	21.8348	18.4097	22.1653	19.2114	16.2553	17.8826	17.6364	18.6867	18.3153	6.88866	10.61	12.7299	13.5223	14.9309	10.4819	14.3904	11.6423	15.3252
Aasdhppt	6.08	6.50994	6.73597	6.38209	5.46001	6.02886	6.29173	7.01786	6.1002	5.39178	6.733	6.02633	7.46013	6.17975	6.0217	5.22748	5.02309	4.48462
Aass	0.248045	0.0706571	0.29652	0.271265	0.361765	0.384585	0.132396	0.247605	0.252931	0.0855277	0.0253397	0.0779762	0.122913	0.111014	0	0.337898	0.282359	0.199321
Aatf	4.29384	4.77041	4.32565	5.38047	5.94599	4.65588	4.44745	4.77816	5.27835	7.30807	6.09311	5.37767	6.16968	6.92033	10.4663	6.48012	7.28419	6.92761
Aatk	7.00997	7.63543	7.43655	7.16401	7.35308	5.80049	6.39541	7.67806	6.39289	5.1751	4.27658	5.7529	4.86939	5.39586	5.78391	6.30069	6.31212	7.17464
AB124611	1.39489	2.06369	2.04819	1.69238	2.24924	1.72025	2.15115	2.39407	2.32348	12.0264	7.09455	5.10655	13.8316	11.5885	37.3459	62.7501	60.9423	81.157
Abat	6.31886	6.34616	4.98292	5.67865	6.90976	6.96128	5.73601	5.83136	5.60454	5.66346	6.65602	4.16184	4.55718	2.43755	3.10336	3.08822	2.85627	2.83132
Abca1	18.1856	17.9985	20.7539	17.06	21.3423	26.112	20.2928	19.6626	15.9203	37.5235	28.5466	25.796	22.0345	18.4814	31.1761	84.4989	95.792	102.646
Abca12	0.464756	0.46602	0.485501	0.500521	0.695298	0.55479	0.365067	0.655205	0.544004	0.140961	0.171705	0.200959	0.404204	0.34836	0.163636	0.15645	0.208012	0.250574
Abca13	0	0	0	0.0277946	0.0185797	0	0	0	0	0	0.0622644	0	0.0200656	0.0181247	0.0519954	0.034775	0.0341702	0.0908711
Abca14	0	0	0	0	0	0.0847918	0	0	0	0	0	0	0	0	0	0.167845	0	0
Abca15	0	0	0	0	0	0	0	0.0123447	0	0	0	0	0	0	0	0	0	0
Abca16	0	0	0	0	0	0	0	0	0	0	0	0	0	0	0	0	0	0
Abca17	0	0	0	0	0	0	0	0	0	0	0	0	0.0258658	0	0	0	0.0363707	0.0164882
Abca2	18.8517	16.7772	17.9773	19.3409	21.0477	18.3853	22.9409	20.0793	18.1037	12.2747	16.2541	12.7939	16.4635	15.1222	11.8671	12.2671	10.743	10.8621
Abca3	38.2584	40.9104	36.3836	34.3294	34.2572	42.2724	33.7089	36.1116	35.7058	29.2534	31.1217	31.6978	31.815	38.3197	36.3059	55.2857	57.1832	58.0425
Abca4	1.53762	1.21458	1.1863	1.7573	1.51968	1.87986	1.20635	1.29571	1.46764	1.79965	1.35164	1.65865	1.73508	1.18712	1.29124	0.707181	0.681891	0.814386
Abca5	6.37084	5.81713	6.37635	6.39669	6.78087	8.25563	6.34343	7.80283	6.22326	7.0401	7.39876	6.73758	8.01903	6.91616	9.03254	8.64101	10.1461	7.61817
Abca6	7.92426	11.5808	10.8152	5.75902	7.33371	11.2529	11.9151	11.4068	8.94209	3.43199	5.60333	3.62584	5.40674	5.5067	1.35583	5.71377	5.10396	5.67142
Abca7	25.0418	26.4648	26.5943	23.7832	23.2736	20.7287	28.6869	27.0729	27.3801	19.0239	18.1959	22.4272	29.7846	38.9749	42.8018	32.1293	30.9343	33.1806
Abca8a	35.1003	34.7095	36.5929	27.7753	31.8853	38.5738	37.4577	39.2994	32.631	11.5753	17.1307	12.5199	22.113	25.6188	9.73426	28.7652	20.7296	20.1687
Abca8b	24.4595	24.9694	24.5404	20.7857	20.4335	31.342	25.0762	25.6363	23.6567	9.12511	10.7208	8.85134	15.5705	15.5062	7.62148	18.266	16.4775	14.9584
Abca9	6.59374	6.57827	7.27763	5.39217	9.15859	9.0605	8.48893	7.52063	7.19031	2.29161	3.60759	2.11514	5.56321	6.46935	2.97339	16.4433	12.9152	15.2502
Abcb10	16.8675	18.8504	19.4199	17.9363	19.7876	19.1386	19.9931	20.3348	17.8218	13.6926	18.13	13.7217	17.7373	13.9495	12.3959	10.2748	9.90667	9.68632
Abcb11	0	0	0	0	0.0176828	0	0.0205854	0	0	0.046333	0.0588602	0.041443	0.0381947	0.0516889	0	0.016492	0.0162599	0
Abcb1a	58.0789	58.7489	49.5899	44.0386	42.6026	56.7768	50.122	54.425	46.2668	32.9734	33.4841	35.6002	41.8941	42.8537	25.3116	20.1312	26.8333	17.5877
Abcb1b	6.14555	5.53955	5.628	4.80108	4.6857	5.3736	4.20684	4.22247	4.83004	6.18474	6.53234	5.54446	5.12319	4.81728	7.32276	7.63885	7.4726	7.77998
Abcb4	39.471	43.007	39.0488	31.8939	34.504	36.7245	34.0926	38.2534	42.9045	33.813	26.9675	30.8261	31.6155	31.5748	26.5536	17.511	12.5658	16.9087
Abcb5	0	0	0	0	0	0	0	0	0	0	0	0	0	0	0	0	0	0
Abcb6	38.0146	34.6717	36.9043	38.553	36.2875	33.0027	35.8554	37.9845	37.0725	28.9011	30.6634	29.0111	28.2521	34.1735	21.2006	25.4261	22.6682	21.3641
Abcb7	13.2069	14.4748	14.772	16.2059	15.4515	17.6253	16.7666	16.3403	14.6786	10.2942	15.896	8.7387	14.2432	11.7573	9.53523	12.0157	13.5687	11.1917
Abcb8	30.3121	29.9913	30.7609	27.2526	30.6714	28.3088	27.8742	29.3074	30.7309	20.2173	27.3071	25.2716	23.5486	20.7096	16.7649	15.7279	11.6652	13.3727
Abcb9	7.9831	7.79651	7.90426	6.65809	8.18808	8.55635	7.66852	7.40525	8.20239	3.73444	4.4785	5.22399	5.45549	8.11739	4.06573	4.69345	3.79806	3.80617
Abcc1	76.1168	71.5986	74.4857	51.9081	68.392	65.5794	66.147	81.6561	71.3113	75.4982	70.0845	71.9366	105.986	116.164	165.188	97.8272	124.131	105.845
Abcc10	5.26195	4.90533	5.16015	4.55295	3.7955	4.76752	5.46284	5.19101	4.89563	2.41159	3.3804	4.73831	4.48425	5.72516	4.74603	5.61206	5.29597	6.43901
Abcc12	0	0	0.211729	0	0	0	0.0318839	0	0	0.101011	0	0	0	0	0	0	0	0
Abcc2	0	0	0	0	0	0	0	0	0	0	0	0	0	0	0	0	0.0646142	0.0457466
Abcc3	0.576519	0.69176	0.673811	0.478718	0.76832	0.649961	0.742629	0.436858	0.876666	0.636629	0.651124	0.54289	2.70705	2.97284	3.86095	16.3442	16.9645	20.0744
Abcc4	10.7947	12.6064	10.334	10.246	8.2704	10.4278	9.30379	11.076	9.11179	9.98215	9.00382	7.40738	9.60293	9.29336	11.0073	9.4663	11.9454	10.2192
Abcc5	18.5661	14.1711	17.8288	15.4348	11.8728	16.3768	15.9299	13.8563	18.5733	8.45494	8.79289	10.5083	9.76345	14.8842	12.2134	20.0337	16.196	23.9336
Abcc6	0	0	0	0	0	0	0	0	0.014468	0.0136519	0	0	0	0	0	0	0	0.0176476
Abcc8	42.078	38.0574	37.2017	43.4324	45.8452	43.4821	39.8643	46.6434	39.7336	26.4418	28.3148	30.6002	26.2536	21.5584	13.0258	14.8577	11.5778	13.7229
Abcc9	166.888	160.137	158.673	167.522	185.978	199.945	174.345	177.034	166.092	108.95	125.626	97.5745	109.486	80.2227	56.0131	48.2379	46.6141	39.7463
Abcd1	32.5498	32.2656	31.0346	28.05	31.9391	30.0986	35.0348	32.2876	32.7135	20.3132	23.2296	21.2321	33.3496	31.5168	25.1367	36.9746	33.3091	36.2759
Abcd2	12.6449	12.6298	14.6587	10.0912	12.5986	17.7131	16.0373	17.9662	14.9224	6.52933	9.98708	6.5405	11.6743	8.22761	18.5531	15.9536	14.7473	18.3874
Abcd3	240.474	240.002	254.255	265.798	251.25	263.242	268.096	247.949	272.501	160.528	239.976	203.998	179.936	167.384	144.234	140.911	127.434	140.297
Abcd4	1.3623	0.956721	1.29795	1.4509	1.16656	1.2285	1.08373	0.940889	1.21638	0.587628	0.890133	0.705902	1.21747	1.73104	1.06126	2.09262	1.70897	1.96521
Abce1	23.9753	22.3576	23.4296	24.573	21.8033	23.9702	26.3574	23.5852	20.1015	31.4976	30.9486	27.1046	38.6541	37.4379	46.8649	34.1172	42.686	34.702
Abcf1	87.0522	84.9888	88.7051	82.9037	82.2844	80.5974	84.7435	87.2416	84.4594	87.6736	86.8745	85.9669	95.1113	103.09	99.3735	76.7275	70.6176	71.1836
Abcf2	81.5027	83.7115	87.4785	84.8684	86.6846	84.9904	91.6728	87.6789	78.9283	88.0276	94.3879	81.7889	101.658	98.9683	112.777	76.5069	86.2309	80.4609
Abcf3	21.0406	20.5918	22.4415	19.627	21.279	19.4501	20.529	20.6767	21.2838	21.2184	20.1959	21.626	21.4549	22.0522	25.0397	17.5128	17.5407	17.808
Abcg1	3.22402	3.16239	3.42476	4.43606	3.53121	4.18725	3.28548	3.11397	3.69274	4.77531	3.42599	3.68247	6.88466	7.16839	11.5656	26.8049	23.8672	28.0628
Abcg2	28.076	33.6114	31.8664	27.7117	27.9586	26.7091	44.3576	36.8661	26.8484	37.3503	42.5026	40.4109	42.1821	38.158	35.3877	29.5926	32.089	28.193
Abcg3	0.213166	0.253923	0.06546	0	0.175694	0.28934	0.170415	0.162689	0.284952	0	0.184204	0.0343327	0.840258	0.802298	0.711009	3.94807	4.46324	4.67704
Abcg4	0.0988962	0.0476308	0.0998049	0.0151994	0.050973	0.0144099	0.0948195	0.0423495	0.0849728	0.0400008	0.00908925	0.0358392	0.0440398	0.0793869	0.0570517	0.0749549	0.0964428	0.0593369
Abcg5	0	0	0	0	0	0	0	0	0	0	0	0	0	0	0	0	0	0
Abcg8	0	0	0	0	0	0	0	0	0	0	0	0.0113505	0.0209213	0.00574618	0	0	0.00736073	0
Abhd1	2.8728	2.31284	2.07449	2.28242	2.59762	3.11509	4.1292	2.26853	1.48265	3.49583	5.35232	5.79088	2.86987	1.80401	2.51082	1.64828	1.16459	1.78693
Abhd10	25.9888	24.4233	22.3891	23.3944	24.2111	27.6167	23.3587	28.011	24.4219	20.4452	25.8185	18.6456	19.313	17.3333	19.1211	20.119	19.6689	16.8563
Abhd11	36.1944	36.3327	38.657	38.9265	33.478	37.0848	32.3848	33.6257	35.5185	30.7373	35.8606	37.3642	36.7309	39.6963	36.3371	25.0988	21.6497	26.9973
Abhd11os	0.176767	0.209124	0.138235	0.133626	0.229428	0.212647	0.196196	0.227266	0.153013	0.0480148	0.10434	0.147958	0.190771	0.162563	0.175387	0.655903	0.438698	0.565825
Abhd12	19.1837	23.2185	24.6259	25.964	27.6038	22.7659	24.0157	22.946	23.2263	19.2287	22.635	18.512	23.5964	24.4027	17.8698	51.1269	52.482	62.7873
Abhd12b	0	0	0	0	0	0	0	0	0	0	0	0	0	0	0.0430649	0	0	0
Abhd13	4.08787	4.19241	4.56297	4.00549	4.53715	5.63165	4.59021	4.76292	4.17226	4.22194	4.95395	3.3825	4.58656	4.22519	4.47833	4.91639	5.31516	4.6787
Abhd14a	32.1759	31.8148	33.0825	30.2613	30.4545	27.6561	29.2726	30.4727	31.9631	22.1637	28.3632	29.4471	26.2343	33.1817	22.7436	30.3287	23.6688	25.6669
Abhd14b	36.1201	26.8948	26.3732	24.6035	24.1742	24.4436	24.6779	21.2688	24.9508	10.6929	9.2533	15.6243	19.2837	18.0933	14.7604	26.6897	21.304	26.5817
Abhd15	1.0109	0.901519	1.28071	0.870601	1.23856	1.2764	1.75372	1.25011	1.78031	0.761669	1.19042	0.801338	1.20447	1.9182	1.59306	5.10307	4.94417	5.10437
Abhd16a	28.7535	27.4986	27.4037	24.1882	28.3773	28.3326	25.0508	27.0269	27.5163	25.0422	23.9876	27.2658	28.1418	27.6379	28.259	28.7566	23.6187	24.0484
Abhd16b	0	0	0.00451843	0.0523515	0.0600798	0	0	0.15396	0.055704	0.0525614	0.0891807	0.0938734	0.0432571	0.0777475	0.0871904	0.0747119	0.110494	0.116955
Abhd17a	38.3249	52.1485	54.4806	51.0688	50.1603	45.3458	49.4395	48.6777	58.7478	46.7991	47.4601	54.2604	54.0035	71.0447	59.7562	75.0295	73.1718	84.8009
Abhd17b	3.78851	3.03815	3.96112	3.36183	2.93968	3.99162	4.18494	2.98883	3.6755	5.79005	5.54731	4.96783	4.69824	4.28064	5.46224	5.54401	6.29804	5.94861
Abhd17c	12.2467	13.0885	13.5698	13.7128	12.7112	12.8135	12.3931	12.3488	13.291	13.4633	10.2904	10.7218	17.1387	20.4937	17.3071	14.5238	14.9951	14.727
Abhd2	7.25558	8.08968	9.64743	12.824	11.8264	11.1212	9.16691	10.6477	6.8134	16.3788	14.3572	9.73203	11.0102	9.33148	13.1594	17.4328	23.9829	18.8337
Abhd3	1.35156	1.15235	1.74684	1.42381	1.56312	1.44153	1.71533	1.26892	0.954326	0.970691	1.03811	1.07681	0.708728	0.832872	0.320936	1.23822	0.783391	0.800521
Abhd4	2.4957	2.43217	2.45906	2.33528	2.95172	3.03116	2.35514	2.47823	2.56747	1.86363	2.51441	2.33265	2.36924	2.35913	1.95247	3.2136	3.08256	3.29444
Abhd5	62.4247	60.3717	58.551	59.2443	59.4338	60.8062	66.0729	59.917	54.0589	41.7607	58.4281	41.8586	60.1786	54.9684	53.5365	48.2612	48.2258	44.3073
Abhd6	5.422	4.12212	6.45347	5.11158	5.62889	6.93079	6.33639	4.76696	5.14576	4.57853	5.11671	5.21605	6.58873	6.9746	6.2368	4.17882	5.03224	3.58276
Abhd8	21.5339	25.1273	24.5095	25.0714	26.596	24.2441	25.1786	27.7725	26.0421	13.8242	20.2644	17.3803	20.5176	23.9672	12.9877	23.4857	23.6787	23.0937
Abi1	8.92198	9.84591	9.35662	10.7276	8.72481	10.5777	11.8963	9.25497	9.64706	16.1635	13.6425	10.6607	13.7606	14.518	22.5834	26.3189	31.3893	28.6791
Abi2	11.3049	9.82835	10.4497	9.79914	9.50704	10.8987	10.927	10.1316	10.0569	12.1672	12.2177	11.6204	10.2133	13.5131	11.715	14.8555	14.0151	13.831
Abi3	3.97534	34.8544	5.99298	4.42433	32.8417	5.13274	31.8974	3.76893	4.51755	8.37357	31.989	31.8012	4.77761	35.6104	8.89702	29.4507	23.0586	24.4059
Abi3bp	2.04732	1.71617	1.55091	1.92764	1.55653	2.18053	1.94545	1.94804	1.96894	2.05469	2.1635	1.89247	1.27082	1.25629	1.88375	3.45641	3.08875	3.92058
Abl1	77.3778	84.3783	84.146	63.0437	73.0591	71.6851	83.0384	83.5652	85.7106	68.6505	69.9861	60.9118	71.4089	82.9742	66.0112	100.431	101.735	99.9659
Abl2	7.68013	7.98191	7.74103	8.42602	8.98968	8.91238	8.8093	7.50433	7.14833	15.0942	11.1164	8.36419	10.1368	9.92414	10.4831	10.7458	13.0156	11.0895
Ablim1	186.459	180.631	193.923	180.232	205.311	52.5374	213.826	182.863	42.1599	234.386	283.444	245.247	189.113	137.307	134.112	86.079	77.2117	71.2296
Ablim2	7.22294	7.57988	6.66933	7.36833	8.2511	7.80166	7.27538	7.22945	7.80786	4.97317	6.41138	5.2742	7.872	6.31837	5.17819	4.32371	2.58677	2.92283
Ablim3	47.7319	53.7167	46.652	46.7719	46.8612	51.1675	51.8391	54.5987	46.3086	48.2762	49.717	62.0209	41.2726	45.3026	33.8138	23.3005	22.0214	22.0885
Abo	0	0.0224228	0	0	0	0	0	0	0	0	0	0	0	0	0	0	0	0
Abr	9.04053	9.10494	9.27475	9.80987	9.20929	8.84046	9.42908	9.0156	9.36687	7.34963	7.99785	6.44439	9.54471	9.34392	13.1019	15.3607	16.1879	17.4563
Abra	3.36137	3.53277	3.3038	5.11036	3.91798	3.25384	7.2453	7.70637	8.17639	27.1805	10.5006	22.1079	6.27209	4.85775	7.46411	3.09726	2.33136	3.06496
Abracl	3.04208	2.68325	2.80241	3.08189	2.56307	2.88145	2.89329	2.73075	2.97015	2.35358	2.96632	2.28868	3.61495	4.02538	3.91525	9.61384	9.90332	9.64873
Abt1	1.14706	1.08835	1.09946	1.17965	1.29204	1.23645	1.0689	0.872642	1.17979	1.11609	1.19647	1.16425	1.25446	1.52048	1.64434	1.23289	1.37655	1.05163
Abtb1	7.93233	7.03541	6.00016	6.0359	6.70229	7.60023	5.37375	5.79971	7.06906	5.26717	6.40102	7.49163	6.52459	7.11782	9.20027	6.91237	4.86474	7.2152
Abtb2	7.90651	9.19244	9.65494	9.52381	9.2944	8.30422	10.1656	10.0475	10.3597	9.6081	7.39562	8.73832	10.9499	7.45704	11.6298	6.0776	5.95643	5.28533
Acaa1a	18.0618	17.7115	18.7398	18.6404	16.7577	16.9274	18.0649	18.7304	18.9133	14.6252	15.8187	16.6529	14.4398	16.0403	13.3138	15.9655	13.2758	17.1072
Acaa1b	0.215274	0.264666	0.237622	0.154847	0	0.182751	0.219204	0.227871	0.274285	0.182839	0.010981	0	0.212067	0.320808	0	0.203812	0.209397	0.249524
Acaa2	150.102	159.563	144.226	134.88	142.623	146.556	143.28	153.139	158.856	115.658	132.873	148.231	119.271	88.2582	93.0761	52.2222	37.9517	37.8204
Acaca	2.7364	2.34062	2.95764	2.17063	2.41138	2.59192	2.79784	2.65152	2.50006	2.56006	2.77425	2.54172	3.09323	3.37934	3.54862	4.16063	5.31745	4.29929
Acacb	54.5691	57.7552	56.5296	48.2881	66.5814	63.135	66.304	65.0016	58.2877	48.2653	49.4264	52.3246	52.9144	33.8152	30.9222	19.5971	14.7756	15.6749
Acad10	0.664941	0.637792	0.807619	0.69815	0.812899	0.656007	0.759105	0.733139	0.859284	0.362477	0.536175	0.678581	0.548316	0.593804	0.42713	0.465875	0.4353	0.472119
Acad11	32.4361	31.5873	32.452	33.5188	36.479	36.3787	34.8955	36.708	31.0811	25.683	33.3412	24.2072	22.6018	14.47	11.1121	13.6243	12.6159	12.1228
Acad12	12.152	12.7567	12.0316	10.3738	13.7769	12.5641	12.8109	14.2502	13.3079	11.5266	11.742	9.99817	10.339	6.28984	7.04096	3.52865	2.83791	2.9758
Acad8	11.2249	11.6209	11.7942	10.4921	10.2973	11.6038	10.6039	11.0428	10.7019	9.95364	10.3415	9.80303	10.2805	8.3596	7.29781	6.73533	5.87506	6.54226
Acad9	9.86197	9.20595	9.87966	9.89421	9.74095	10.7636	10.0778	10.4048	9.23205	8.78379	10.1275	8.82053	9.26197	9.00477	8.16817	6.80266	7.20368	6.58307
Acadl	198.355	202.515	188.461	186.536	193.307	192.745	202.79	203.185	202.686	184.202	186.965	210.442	183.082	136.937	140.081	86.7999	65.3065	68.3525
Acadm	343.297	376.596	334.316	323.987	336.899	352.16	355.142	368.324	349.797	286.234	322.907	316.023	283.228	193.181	195.625	122.105	96.7156	95.7159
Acads	40.3612	41.6255	39.8703	40.0269	43.2957	40.5728	38.7321	41.0043	41.0127	39.1554	39.7049	42.2682	36.3955	27.8693	26.5006	19.5482	13.892	18.4922
Acadsb	33.702	38.6001	34.5365	34.0156	36.6366	42.2534	39.4274	39.5987	36.3182	36.98	37.609	36.3276	38.9345	27.7896	30.8533	20.4398	20.814	19.0656
Acadvl	370.23	385.993	370.781	359.067	388.322	371.39	390.257	390.33	385.645	343.797	372.098	395.148	363.361	265.004	267.56	159.048	119.938	123.879
Acan	0.0308459	0.0947541	0.0970517	0.152591	0.0757195	0.0359556	0.044417	0.0352823	0.104185	0.148842	0.056638	0.0742738	0.163826	0.20975	0.426119	0.212929	1.35794	1.03873
Acap1	0.355212	0.280834	0.288244	0.352076	0.496045	0.413769	0.4126	0.355847	0.847577	1.62751	0.553906	0.701638	1.24559	1.2843	3.83857	0.941607	0.888459	1.20452
Acap2	13.0043	12.8284	12.9179	12.1836	12.2817	14.7278	13.7875	14.0964	10.6928	13.9057	14.3504	11.5924	11.4421	13.4814	16.712	19.3099	23.067	19.3729
Acap3	3.90886	3.7322	3.9553	3.81637	3.55136	4.25709	3.9586	3.9136	4.4854	3.04316	3.65349	3.58018	3.42778	4.78338	4.25928	5.31334	4.9486	5.94767
Acat1	268.363	303.142	276.664	271.352	286.121	286.975	283.02	310.131	277.329	249.514	276.058	258.735	268.783	190.457	192.191	118.919	106.866	92.6883
Acat2	1.79511	2.22546	2.30761	1.89788	2.63537	2.40838	1.73876	1.61099	2.15846	1.82751	2.11842	1.60535	1.50195	1.81404	1.71333	2.95689	3.0614	3.16016
Acat3	0	0.0359903	0.0238631	0	0.0534769	0.0406852	0.0104565	0.0897161	0	0.143052	0.199746	0.0904471	0.0183326	0.166163	0.234042	0.267353	0.239631	0.222549
Acbd3	5.26885	5.42667	5.85298	6.18453	6.22436	7.10379	6.91049	5.88053	6.5589	7.82099	6.79362	5.74277	8.4378	7.62376	11.5394	11.0536	12.7722	11.847
Acbd4	4.94152	4.27083	3.97414	3.84578	3.69542	4.11916	4.34035	3.66697	4.8446	3.04078	3.80693	5.09967	3.45853	4.20468	4.15647	4.00139	2.84439	3.61095
Acbd5	5.21932	6.35674	5.81582	5.78048	6.23803	6.81632	6.73642	6.43596	7.19914	5.4852	5.68033	4.50788	6.32157	6.81259	7.887	9.85328	10.1276	10.3745
Acbd6	8.24784	9.23127	8.79148	8.061	7.9807	7.53242	7.75998	8.6059	9.86486	8.35551	8.0156	10.1889	7.9134	9.71745	7.3016	7.87208	6.50724	8.11227
Acbd7	0.116137	0.106583	0.101896	0.0309355	0.0421434	0.0120547	0.172915	0.0603433	0.151416	0.0743411	0.0190211	0.0698538	0.0465428	0.0203252	0.0344173	0	0.0235806	0.00763321
Accs	0.961378	0.750541	0.815719	0.94407	0.873232	0.947399	0.716009	1.00149	1.00861	0.664447	0.710623	0.765845	0.552883	0.76853	0.579385	1.16461	1.34108	1.58498
Accsl	0	0	0	0	0	0	0	0.0145235	0	0	0.0115213	0	0	0.0101969	0	0.00929447	0	0
Acd	2.38797	2.41827	2.57273	2.1794	2.52013	2.43485	2.52384	2.47031	2.43082	2.04538	2.43493	2.57853	2.82815	3.59098	3.0347	3.88015	4.01466	4.35347
Ace	10.2316	11.9028	12.1473	11.7352	11.3849	12.3009	14.4004	14.8117	10.5597	15.7959	18.7217	16.3868	14.6259	14.6153	16.8278	20.4427	20.0717	17.3105
Ace2	1.19466	1.00097	1.21132	1.87988	1.43507	2.60169	1.14493	1.3516	1.5226	1.81499	1.40632	1.28395	0.556629	0.583455	0.959908	0.708665	0.797294	0.514659
Ace3	0	0	0	0	0	0	0	0	0	0	0	0	0	0	0	0	0	0
Acer1	0	0	0	0	0	0	0	0	0	0	0	0	0	0	0	0	0	0
Acer2	7.84834	10.0222	11.892	11.2356	10.6538	8.75643	17.2842	11.4131	7.41125	28.7559	29.3581	26.914	14.5441	9.26429	19.7588	5.28825	4.76755	4.17789
Acer3	1.824	2.28026	1.98348	2.57277	2.12514	2.4291	2.12641	1.8921	2.34641	2.80588	3.20033	2.33004	2.86375	3.79682	4.65262	6.78853	8.40098	7.21215
Ache	1.36597	1.16974	1.18703	0.881488	0.804808	0.997886	1.10956	1.38295	1.66891	0.928237	0.563745	1.02332	0.931671	1.03245	0.944931	0.481436	0.388965	0.472796
Acin1	40.6956	36.817	40.5845	43.0797	39.1885	38.2549	42.3606	35.6022	40.6562	35.3402	29.9548	37.2686	42.0034	49.921	53.2198	51.7006	52.3124	55.6117
Ackr1	0.108698	0.0587171	0.0171502	0.13714	0.0095366	0	0.0953568	0.043655	0.0218492	0.310079	0.468077	0.27437	0.164301	0.0368507	0.286736	0.48324	0.477273	0.464741
Ackr2	0.161712	0.303997	0.298089	0.467085	0.396396	0.282606	0.216667	0.320892	0.223047	0.652012	0.605211	0.402504	0.297192	0.237108	0.350435	0.601424	0.390747	0.449686
Ackr3	34.7472	39.8355	32.6874	35.7718	34.5935	38.6802	39.9307	44.8589	51.3426	57.9417	33.3468	26.5885	29.1275	28.0069	26.3466	20.1805	17.107	18.1492
Ackr4	2.57425	1.94991	3.69327	2.25857	1.88232	1.77321	3.219	3.11451	2.17234	0.579417	0.983593	1.07846	1.3395	1.41003	0.19136	3.11982	1.7241	2.79445
Acly	14.583	14.9654	16.002	15.4212	16.8209	17.4824	14.8126	15.2013	14.9456	17.2989	16.1763	14.6585	19.4135	20.1438	31.6376	28.4247	32.6174	27.4491
Acmsd	0	0	0	0	0	0	0.0084752	0	0.0308966	0	0	0	0	0	0	0.0374932	0	0
Acnat1	0	0	0	0	0	0	0	0	0.0192266	0	0	0	0	0	0	0	0	0
Acnat2	0	0	0	0	0	0	0	0	0	0	0	0	0	0	0	0	0	0
Aco1	18.2574	16.6292	18.147	18.9458	18.9753	18.1405	19.9415	20.2405	17.3412	14.6319	18.8965	15.1471	20.0151	21.0121	18.6349	20.9051	22.3	22.3846
Aco2	1929.76	1979.84	1963.94	1903.23	2002.31	1810.39	2024.54	2144.59	2007.93	1739.03	1859.31	1937.85	1638.31	1280.84	1218.8	726.101	566.643	571.331
Acot1	36.242	43.7139	36.8237	38.4547	56.9997	53.2589	60.4694	54.268	56.5543	52.8461	45.9947	78.3622	36.0864	13.9316	35.1011	23.3514	18.8538	18.5386
Acot10	0	0	0	0	0	0	0.0598117	0	0	0	0	0	0	0.0254453	0	0	0	0.0253609
Acot11	26.7567	28.8976	32.0789	23.2543	30.9378	25.5709	42.5557	43.1628	28.693	17.4791	37.7837	29.2714	27.521	21.0973	14.7431	20.008	19.7299	18.7851
Acot12	0.024266	0	0	0	0	0	0	0	0	0	0	0.010748	0	0.0292145	0	0	0	0
Acot13	210.131	203.502	189.525	216.215	187.009	201.981	181.743	179.319	182.863	156.783	184.435	190.693	158.538	144.786	83.9469	103.798	82.4177	82.6521
Acot2	45.537	51.3275	41.2019	39.4177	55.266	55.97	51.2305	54.7487	58.6003	51.9284	49.8876	67.1534	42.4578	24.1729	40.6705	20.1321	15.566	17.9223
Acot3	0.431434	0.407206	0.43407	0.503343	0.690564	0.466353	0.7236	0.671476	0.390808	0.28561	0.400321	0.307012	0.207286	0.139559	0.142853	0.116214	0.0733454	0.157793
Acot4	0.364596	0.564118	0.192766	0.175252	0.501203	0.355536	0.278971	0.546105	0.340797	0.791463	0.266594	0.561143	0.545935	0.385731	0.577461	0.389775	0.211875	0.177318
Acot5	0	0	0	0	0	0	0	0	0	0	0	0	0	0	0	0	0.0402163	0
Acot6	1.38639	1.31591	0.718663	1.70442	1.50327	1.73742	1.47113	1.27348	1.00316	0.530542	1.35807	0.950964	1.51762	1.37729	0.996393	1.75153	1.62446	1.30237
Acot7	36.7078	35.5703	36.3183	31.8847	39.3736	35.4619	35.4339	36.1746	38.4473	29.8959	29.9624	35.7772	27.9985	26.0456	26.1832	27.0844	27.9392	27.0798
Acot8	4.18897	3.75963	4.28303	5.25485	3.9913	4.61912	4.07147	3.90021	4.79784	3.80655	3.97593	3.75094	4.10124	5.19932	4.66597	4.65219	4.79071	4.87519
Acot9	9.59789	9.42499	8.94339	9.62182	8.77289	10.2998	9.52684	9.49522	7.59807	14.578	13.9278	11.8782	18.7766	19.6821	21.6317	15.2004	19.7255	17.2245
Acox1	204.017	209.032	185.949	172.159	215.712	214.359	218.738	219.386	211.429	233.835	244.648	242.464	236.901	140.119	177.863	91.3315	83.6919	81.9666
Acox2	0.137174	0	0.0925484	0.0843287	0.0375823	0.10651	0.0590468	0.104778	0	0	0.0742816	0.138485	0.220181	0.0735622	0.0784732	0.105329	0.0636849	0.0919597
Acox3	9.58774	8.91774	9.55207	8.52506	9.81637	9.41931	10.3584	8.84598	9.51817	7.06743	8.88771	7.51107	10.2147	8.88461	8.01422	15.2786	14.3075	15.9108
Acoxl	0	0	0.157101	0	0.0256838	0.0644065	0.0230354	0.0713662	0.107037	0.0459532	0.0491488	0	0.0276006	0	0.07685	0.0666054	0.117378	0.0250543
Acp1	9.17052	19.3436	7.89626	18.2448	17.2727	17.8004	8.53372	16.5382	8.79387	6.20802	8.83525	7.14182	10.9628	11.3472	13.3032	27.7507	17.6672	30.2124
Acp2	9.98901	9.88819	10.7859	9.74669	10.2453	10.6549	10.0822	8.65095	9.33471	6.47814	9.84161	6.94302	12.3468	13.4332	12.8251	21.1205	25.3861	26.254
Acp5	0.0368211	0.0875428	0.0468807	0.096883	0.112612	0.0783295	0.0353477	0.0838536	0.179779	0.220397	0.107402	0.228615	0.59398	0.566826	1.20546	5.95049	6.51449	8.14778
Acp6	8.54411	8.07302	7.72593	8.63749	8.06178	8.18482	7.34027	7.82549	8.50004	4.35319	6.39556	6.82666	6.11111	6.42597	4.96563	5.35512	4.5727	4.41627
Acpp	0.0132539	0	0	0	0	0.0154496	0	0	0	0.215002	0.0605549	0.0637415	0.0590207	0.0319479	0.251661	0.112098	0.0903544	0.0213242
Acpt	0	0	0.00629893	0	0	0	0	0	0	0	0.00905198	0	0.00457072	0	0	0	0	0.00679596
Acr	0.0282102	0.0473914	0.0252093	0.0278089	0.0217087	0.0331632	0.0658247	0.0640794	0.130905	0.0832112	0.0429938	0.0919784	0.00481581	0.018948	0.0246882	0.0304091	0.0241858	0.0137795
Acrbp	0.384058	0.341457	0.288557	0.175504	0.241005	0.238858	0.303037	0.140938	0.192232	0.237257	0.141224	0.174236	0.241968	0.402296	0.711553	0.454895	0.206173	0.696818
Acrv1	0	0	0	0	0	0	0	0	0	0	0	0	0	0	0	0	0	0
Acsbg1	0.0821703	0.0423197	0.122495	0.176383	0.0340452	0.0481762	0.132957	0.126129	0.0787377	0.0745448	0.0505911	0.0865372	0.161081	0.159087	1.00019	0.104751	0.275873	0.140027
Acsbg2	0	0	0	0	0	0	0	0	0	0	0	0	0	0	0	0	0	0
Acsf2	7.961	8.22053	7.43263	5.40386	6.94302	6.97578	7.46584	8.28941	7.56887	6.46347	6.68199	8.39902	7.09302	4.98273	6.49084	3.65855	3.78274	3.82072
Acsf3	17.4357	16.9881	19.2861	17.7002	18.5648	17.8759	15.0113	18.3566	18.7554	12.6615	17.4509	17.2807	13.4055	14.5991	10.9529	10.2898	10.0673	10.4395
Acsl1	1107.58	1122.36	1135.13	1217.05	1406.87	1289.36	1263.71	1226.43	1238.89	951.921	1296.06	916.018	935.752	596.945	641.947	407.463	347.439	338.352
Acsl3	1.23464	1.61008	1.64091	1.51414	1.96269	1.8227	1.57807	1.67125	1.40036	2.09294	1.97665	1.4179	1.92098	1.94774	1.93656	2.80886	3.81237	3.2706
Acsl4	8.99696	9.8362	9.54609	9.39926	8.73457	8.94026	9.23048	9.99952	9.00813	21.8576	15.217	11.576	13.3596	14.7349	25.4593	24.4118	27.1113	23.5451
Acsl5	5.41629	5.58218	5.92043	6.74113	6.35063	6.07658	5.43078	5.19239	4.36971	7.08386	6.88109	5.50044	7.65461	9.76765	10.8587	16.3694	17.6566	17.402
Acsl6	7.93851	7.77876	7.15487	8.1852	7.42824	8.72411	9.04961	9.35501	9.08801	4.95969	7.80683	5.89485	5.02994	2.75919	3.99197	3.11581	1.89107	2.81829
Acsm1	0	0	0	0	0	0	0	0	0	0	0	0	0	0	0	0	0	0
Acsm2	0	0	0	0	0	0	0	0	0	0	0	0	0	0	0	0	0	0
Acsm3	0	0	0.00266384	0	0.00275894	0.00515673	0.00667993	0	0	0	0	0	0	0	0	0.0116367	0.00140577	0
Acsm4	0	0	0	0	0	0	0	0	0	0	0	0	0	0	0	0	0	0
Acsm5	1.15679	1.41302	1.25148	1.04914	1.47134	1.62561	1.81539	1.78464	1.53099	1.21979	2.36277	1.53416	1.17257	0.314001	0.581722	0.202657	0.181066	0.153544
Acss1	166.653	169.131	164.025	165.245	202.256	201.601	188.344	200.242	171.656	191.639	194.438	196.231	192.501	117.541	115.75	65.5166	52.883	51.6672
Acss2	20.5897	19.1581	22.0801	21.0713	21.2439	21.6991	21.5269	22.5168	19.5561	15.5349	17.5459	17.6427	21.2784	21.4738	15.5677	13.4947	12.0086	11.094
Acss2os	0	0	0	0	0	0.0211218	0	0	0	0	0	0	0	0	0	0	0.00757062	0
Acss3	0.162087	0.343529	0.166233	0.22868	0.287925	0.341743	0.265792	0.41297	0.440799	0.416988	0.235782	0.0450128	0.182012	0.0129203	0.0553775	0.188615	0.0243597	0.184953
Acta1	166.647	145.425	216.751	142.975	134.914	93.5491	143.68	134.711	127.881	263.506	206.304	307.087	393.944	420.28	206.384	263.769	215.219	241.928
Acta2	72.5453	55.8032	85.4635	112.729	90.0901	57.9781	77.7172	58.7222	61.8327	51.9616	75.1409	45.3118	62.0373	81.3225	73.5846	193.527	263.485	237.74
Actb	165.316	136.249	183.214	202.742	163.965	193.925	158.851	147.745	198.18	423.153	272.7	246.881	387.879	533.796	837.729	910.797	1071.18	1029.87
Actbl2	0	0	0	0	0	0	0	0	0	0	0	0	0	0	0	0	0	0
Actc1	5692.12	4879.62	5700.25	6290.62	5232.98	4579.71	5177.99	5132.6	5295.83	4010.74	5312.11	4232.56	4177.53	6335.37	2953.64	3294.08	2670.97	2923.91
Actg1	37.126	31.2238	40.1255	46.5002	37.0105	42.6127	41.1399	36.4584	47.7465	115.67	69.8765	53.4429	73.0649	97.4547	157.24	174.929	207.581	194.499
Actg2	0.478242	0.541943	0.841883	1.05667	0.833403	0.588363	0.67788	0.314204	0.433392	0.630821	0.483852	0.220153	0.561553	0.593211	0.902119	2.48056	3.87624	3.60739
Actl10	0	0	0	0	0.0153526	0	0	0	0	0	0	0	0	0.0153387	0.00294583	0.0147902	0.00731567	0.0155216
Actl11	0	0	0	0	0	0	0	0	0	0	0	0	0	0	0	0	0	0
Actl6a	9.44289	9.22903	10.1069	10.8646	10.4927	9.88471	8.88539	8.85746	9.18709	9.28563	10.3816	7.64284	12.8983	13.5278	15.1226	13.6037	15.7957	14.3596
Actl6b	0	0	0	0	0	0	0	0	0	0	0	0	0	0	0	0	0	0
Actl7a	0	0	0	0	0	0	0	0	0	0.0340474	0	0	0	0	0	0	0	0
Actl7b	0.0181066	0.0185405	0	0	0.0149322	0	0	0	0	0.0391248	0	0.0174982	0	0.0432584	0.0835643	0	0.013731	0
Actl9	0	0	0	0.0369742	0	0.0352893	0	0	0	0	0	0.0292561	0.0267832	0	0	0.0232071	0	0
Actn1	8.05622	9.02954	10.4078	10.8105	9.81649	7.38271	9.42156	8.43799	8.62173	37.2581	25.1321	23.8883	26.3381	34.3853	47.1979	46.0647	63.8153	49.1215
Actn2	857.54	834.759	857.917	877.432	854.126	733.563	800.836	845.114	866.614	894.252	793.194	963.534	883.544	923.072	760.574	401.305	320.219	366.498
Actn3	0.366908	0.481147	0.423018	0.361091	0.225116	0.135565	1.13064	0.13325	0	0.194962	0	0	0.104628	0	0	0.878344	0.176684	1.49882
Actn4	63.7357	65.0667	70.0005	66.6408	66.792	69.434	62.0453	59.8131	62.3644	104.392	72.1355	81.8446	86.4107	115.908	146.026	120.191	157.219	116.188
Actr10	27.9076	27.9015	27.6881	28.593	28.6782	27.3228	27.0613	31.0947	26.6458	25.4014	30.9844	26.8384	28.141	28.3705	31.4106	29.038	29.6937	31.3421
Actr1a	89.0997	86.7091	90.3106	89.5145	94.6869	88.1642	92.1441	88.2177	88.7769	76.3847	84.4286	80.0473	106.72	107.685	109.43	107.256	114.798	107.97
Actr1b	18.7087	19.1867	19.8579	19.9527	21.2239	18.9626	20.3428	19.5384	19.4831	20.3684	20.4179	18.1923	23.8111	27.4706	25.4235	21.9763	22.6779	20.5658
Actr2	27.3033	28.0112	30.0471	33.1998	28.6554	33.5649	32.3767	29.0075	28.8928	37.0239	33.9336	26.2581	50.5812	53.2967	74.9717	96.8322	120.29	102.804
Actr3	53.0463	51.824	53.6248	62.5907	57.0987	59.3753	54.4811	53.0695	51.8492	87.3338	71.3184	54.4806	95.0076	107.563	149.32	178.73	206.12	196.196
Actr3b	19.9366	23.9222	20.8699	14.22	17.438	17.4905	22.6073	26.6187	20.5182	9.6256	14.7586	14.0397	13.5617	10.692	5.46443	5.62791	3.95898	5.72059
Actr5	1.85272	2.06375	1.8849	1.68632	1.95312	2.77446	2.33042	1.87223	2.1533	2.49188	2.10009	2.37789	1.96265	2.69193	3.01848	2.42552	2.5545	2.50544
Actr6	2.98705	2.8507	3.00767	3.05875	2.55274	2.89044	3.25064	2.89452	2.692	1.61938	2.40668	1.63588	3.00117	2.65561	2.3614	2.61946	2.91259	2.54491
Actr8	17.5594	17.3905	15.9428	14.49	16.7218	17.9627	16.4686	16.9606	16.179	12.9095	14.7374	15.3271	16.2701	14.3744	14.3347	12.4267	11.8018	12.2001
Actrt1	0	0	0	0	0	0	0	0	0	0	0	0	0	0	0	0	0	0
Actrt2	0	0	0	0	0	0	0	0	0	0	0	0	0	0	0	0	0	0
Actrt3	0	0.021366	0	0	0	0	0.060093	0	0	0	0	0	0	0	0	0	0	0.0167303
Acvr1	6.90131	5.58167	7.22551	6.6461	7.61497	7.91955	6.02688	6.21654	6.21448	6.10963	7.10782	6.7977	7.50769	8.82534	8.43647	12.3647	13.3536	11.9663
Acvr1b	13.9741	12.3044	12.5629	10.3967	11.5742	11.8799	11.9855	13.5116	11.9579	16.4189	17.1951	13.1825	13.4201	12.8217	20.4356	12.6904	15.1981	13.4133
Acvr1c	0	0	0	0	0.0304344	0.0165475	0	0	0.032563	0	0.0130329	0	0.0126436	0.0101402	0.0492206	0	0.0214239	0.0114204
Acvr2a	10.1739	8.31027	10.3417	10.5436	10.1898	11.0352	10.4181	9.32466	10.7818	8.87871	9.33475	8.27391	9.16713	8.60549	10.1306	7.61499	8.29947	7.46319
Acvr2b	0.40988	0.626901	0.539413	0.34473	0.437968	0.777952	0.381187	0.571972	0.33962	0.48204	0.550477	0.392342	0.376727	0.391558	0.43257	0.375452	0.315638	0.233933
Acvrl1	37.0084	40.0028	48.5513	40.5552	35.0809	37.4694	44.9405	37.3457	37.4264	45.3166	37.7732	34.7881	35.0007	42.6719	44.9567	50.6132	49.3088	49.6397
Acy1	3.83932	3.8247	3.78569	3.82607	4.22366	3.41773	3.74725	3.8413	4.16015	2.76523	3.38157	4.5122	3.01451	3.16472	2.77592	1.96251	2.10919	1.84163
Acy3	10.1475	9.32023	9.29363	8.41106	8.8621	8.19733	7.38416	9.88569	9.43433	6.88008	6.71855	8.94625	5.80604	3.8139	3.34081	2.95769	2.64648	2.83464
Acyp1	10.0465	7.8063	7.4837	8.67746	6.97398	7.45265	7.02825	8.64938	8.47037	6.147	7.05523	6.77482	5.60335	5.7644	4.47932	6.77735	6.05458	6.67519
Acyp2	51.8549	56.1491	49.3586	52.0347	42.55	50.5727	44.9634	48.0991	49.6845	36.2416	48.9758	46.2683	43.411	42.1968	31.0673	26.4729	18.4917	18.6864
Ada	0.286319	0.302732	0.189096	0.335515	0.177428	0.178325	0.268172	0.256164	0.168523	1.03286	0.823399	0.646684	0.519687	0.738891	0.910358	3.75842	4.28043	5.52796
Adad1	0	0	0	0	0	0	0	0	0	0	0	0	0	0	0	0	0	0
Adad2	0	0	0	0	0	0	0	0	0	0	0	0	0	0	0	0	0	0
Adal	3.95971	4.10132	3.8826	3.94785	4.59221	4.13396	4.19227	4.00294	3.60035	1.72954	3.40071	1.93123	3.71359	3.55808	2.66795	3.92855	4.41184	4.29973
Adam10	23.8952	25.105	26.41	26.7821	24.8226	29.3691	22.1517	23.1008	22.6852	27.2474	24.1572	21.0965	26.4619	27.8747	38.121	58.1362	67.6769	59.5944
Adam11	11.3588	9.87962	8.80689	8.33827	9.16082	10.3142	10.3886	12.2828	10.8021	10.7618	9.80996	14.4156	7.54501	4.75321	6.96571	7.28837	4.88524	5.5277
Adam12	0.207013	0.211543	0.335202	0.558935	0.886013	0.972227	0.235822	0.142154	0.305787	3.01977	2.87246	1.76114	11.7463	13.2162	21.1407	37.5134	61.5401	46.4331
Adam15	47.5401	48.5921	52.9408	51.3695	49.6938	47.1303	51.5148	46.8776	56.4148	71.64	56.876	62.4046	57.9002	79.8775	78.1091	95.5693	92.3338	89.2902
Adam17	24.0384	22.6212	28.8798	28.4694	25.368	25.239	26.6503	21.9129	22.0576	22.3159	24.1749	17.1338	28.4684	26.0896	34.4273	59.3369	67.5466	64.6588
Adam18	0	0	0	0	0	0	0	0	0	0	0	0	0	0	0	0	0	0
[truncated: 22,420 more rows]
