# Supplementary material for: Post-infarction KLHL40-mediated regulation of cardiac sarcomeric integrity and function
Source: PeerJ. 2026 Jun 5;14:e21375. doi: 10.7717/peerj.21375 (PMC13245431; doi:10.7717/peerj.21375)
Supplement: Supplemental Information 15 [file peerj-14-21375-s015.zip › GEO+PXD/GSE 236374.xlsx]

## Sheet: Sheet1
Genesymbol	MI_sham_1	MI_sham_2	MI_sham_3	MI_7d_1	MI_7d_2	MI_7d_3	MI_28d_1	MI_28d_2	MI_28d_3
Xkr4	1	2	0	19	25	27	9	11	4
Arvcf	432	423	444	460	422	448	402	414	532
Rgr	0	0	0	0	0	0	1	0	0
Mrpl15	981	892	972	748	564	689	908	820	824
Myoz2	15757	15888	16198	6877	5561	5926	16916	15219	11893
Dclk1	75	72	83	1501	1292	1295	241	273	507
Apool	795	715	818	570	458	461	684	505	521
Loxl1	910	859	968	17345	17384	16170	2926	4153	5280
Cyp2c29	0	0	0	0	0	0	0	0	0
Plec	6054	5582	6096	8056	8419	8609	7232	8739	7897
Mocs2	388	352	449	726	637	677	460	517	548
Tlk2	604	568	644	1020	881	913	860	887	885
Zfp712	35	30	38	49	73	50	29	42	51
Fam129c	14	13	12	19	23	18	15	25	40
Ccnl1	342	298	320	1098	1053	1035	512	716	934
Tm7sf2	17	22	24	55	63	81	44	51	58
Rbm28	421	402	426	835	746	808	618	655	759
Ckap2l	15	8	28	238	191	173	67	71	42
Tvp23b	223	209	200	413	420	401	317	302	340
Slc35f6	1086	1045	1172	1751	1556	1541	1337	1456	1429
Gpr82	2	1	1	26	22	26	3	3	1
Gpr4	242	263	244	160	117	144	186	194	139
Hist2h2bb	0	0	0	1	1	0	0	0	0
Ssrp1	824	730	818	1802	1719	1989	1148	1275	1394
Limd2	122	147	130	1482	1228	1245	255	345	338
2610203C22Rik	22	19	22	21	25	23	13	15	27
Mtmr6	792	715	764	1795	1906	1938	1352	1503	1664
Atp5g3	15893	15305	17676	5279	3926	4613	11506	8777	7583
Sh3glb2	803	807	839	854	750	936	776	852	833
Atg101	194	179	167	314	298	389	271	284	261
1700034P13Rik	2	0	0	1	0	2	0	2	4
Ppargc1a	1275	1183	1511	300	324	273	1039	1069	769
Fbxo3	1563	1438	1514	1176	1281	1174	1467	1388	1433
Snhg6	82	66	85	284	255	258	100	104	97
Snord87	0	1	1	2	1	0	1	3	1
Larp4	854	761	830	841	854	800	1104	994	1037
Ccnc	114	112	111	361	352	311	183	204	261
Ppp1r42	2	2	3	0	3	1	3	1	0
Zfp280d	201	219	211	369	421	352	252	281	376
Mir467a-2	0	0	0	0	0	0	0	0	0
Pstpip2	349	303	388	151	148	134	246	213	202
Prpf4b	629	586	629	830	951	802	747	868	996
Msantd3	182	151	178	233	172	203	188	221	131
Ltbp4	8303	7368	7881	25769	26281	26756	14996	20592	17245
Igsf5	0	0	0	1	0	0	0	0	1
Zdhhc13	213	208	251	375	364	387	282	301	295
Mir467e	0	0	0	0	0	0	0	0	0
Phc1	224	241	212	448	447	419	321	328	423
Sult2a2	0	0	0	0	0	0	0	0	0
Stat6	1102	1093	1163	2548	2698	2830	1589	2003	2203
Ebp	238	233	235	620	512	616	345	338	446
Stag1	486	480	519	1077	1179	1114	729	804	1006
Zfp143	194	200	200	276	259	269	202	203	219
Spag16	0	0	0	0	0	0	0	0	0
Mir6341	0	0	0	0	0	0	0	0	0
Gm17644	0	0	0	0	0	0	0	0	0
Mapk8ip3	1645	1569	1751	1717	1799	1397	1677	2108	2167
Havcr1	0	0	0	0	1	1	2	0	0
Slco5a1	253	248	307	71	85	73	288	285	167
Ptpn5	0	0	0	2	0	0	0	0	0
Mier1	417	362	431	1017	1092	1068	628	659	851
Tmed2	1422	1287	1535	3029	2836	2854	1856	1952	2069
Morf4l2	908	841	886	3900	3361	3440	1785	1883	2415
Rpp21	192	181	182	228	198	203	173	138	169
Xkr9	0	0	0	0	0	1	0	1	0
Gm5523	2	1	1	1	0	0	1	0	0
Sema4a	71	79	79	378	366	436	186	231	331
Telo2	193	175	192	330	373	327	265	290	412
Npm1	1617	1403	1605	5377	5067	4962	2718	2851	3425
Kcnma1	5	3	1	160	280	89	33	59	43
Ephb2	14	13	14	401	373	289	56	83	116
Itprip	339	312	337	776	639	633	611	592	593
Chadl	10	15	19	53	37	44	29	20	23
4930444P10Rik	0	0	0	0	3	0	1	0	0
Dpf3	111	129	138	26	25	23	71	89	70
Arpc1a	626	611	741	1547	1229	1427	980	935	1179
Magea2	0	0	0	0	0	0	0	0	0
Tfam	646	621	711	533	482	487	606	490	522
Tert	2	0	0	37	54	38	5	18	22
Zfp9	120	125	120	468	537	365	204	197	323
Nppa	5355	5458	6292	205684	213264	144494	173933	279881	250823
Hdac3	883	843	888	1262	1143	1243	961	964	970
Pa2g4	908	788	895	1802	1526	1602	1324	1437	1575
Best2	0	0	0	0	0	0	2	0	1
Nfu1	674	614	695	692	560	669	710	670	688
D030040B21Rik	0	0	0	0	0	0	0	0	0
Fam187a	0	0	0	0	0	1	0	0	0
Krtap4-6	0	0	0	0	0	0	0	0	0
Acot7	1163	982	1162	1252	910	910	920	950	895
Ldha	10649	9962	11136	13669	11078	12631	13587	15227	12652
Gm16070	0	0	0	0	1	0	0	3	2
Anapc15	96	121	135	334	276	284	224	267	319
Gbp3	357	375	360	869	709	981	625	676	964
Defb44-ps	0	0	0	0	0	0	0	0	0
Srsf5	1541	1435	1700	4195	3657	3474	1589	2478	2710
Grhl1	7	5	11	17	43	33	29	42	31
Fbxl5	675	604	699	1032	952	1089	627	640	852
Spag17	0	0	0	1	1	0	0	2	3
Odf4	0	0	1	0	0	0	2	0	0
Dusp15	0	0	0	7	3	2	3	6	46
Slc6a19	0	0	0	4	3	0	0	0	1
4930486I03Rik	0	0	0	0	0	0	0	0	0
Lincmd1	0	0	0	0	0	0	0	0	0
Itga11	111	105	100	2960	3522	2403	406	503	438
6720483E21Rik	0	0	0	4	7	8	0	4	3
Slc40a1	355	332	357	752	714	719	180	166	102
Rpf2	164	142	168	236	190	215	225	239	216
Tram2	61	47	64	122	221	191	64	100	105
Smox	321	289	295	573	523	560	305	365	309
Dbi	1511	1422	1623	1598	1246	3100	1843	1066	1926
Daxx	225	203	260	668	630	620	382	450	438
Dapk3	264	253	248	685	538	613	405	434	477
Gm4956	13	20	15	1	2	4	2	8	3
Dap3	1321	1244	1343	1011	887	859	1176	1088	997
Zfyve27	304	292	317	597	623	570	420	515	483
Cbx5	1332	1339	1314	2245	2777	2489	2370	2607	2626
Ctnna2	0	0	0	6	2	0	0	0	0
Asb10	1663	1554	1814	260	211	213	1008	963	700
Etfa	8940	8053	9375	2467	2012	2295	6227	4529	3915
Dlat	6768	6318	7066	2251	1863	1931	5508	4422	3531
4933415F23Rik	0	0	0	0	0	0	0	1	0
Smap1	122	106	139	343	421	372	212	205	321
Zc3h12a	88	106	109	281	284	338	151	152	223
E130308A19Rik	77	69	65	111	100	78	86	72	89
Stoml3	3	0	2	1	0	0	0	2	2
C1ql3	4	2	4	16	14	13	11	6	13
Tfap2d	0	0	0	0	0	0	0	0	0
Svil	6900	6478	7184	4935	5361	5305	9953	11148	8772
Slc25a1	125	115	135	731	707	2119	608	259	938
Ggnbp2	680	640	709	1383	1319	1332	994	1024	1248
Slc35e4	109	114	109	565	412	429	211	239	254
Carm1	803	792	866	999	1085	935	834	904	872
Rab11fip3	928	890	964	799	811	796	939	864	974
Slc36a1	296	270	254	815	1057	948	348	422	445
Wipf1	329	332	372	1493	1629	1763	602	696	837
Nudt18	310	253	336	716	559	635	626	544	486
Unc5d	0	0	0	0	3	0	1	1	0
Scp2d1	0	0	0	0	0	0	0	0	0
Mtdh	1053	1013	1124	2496	2412	2372	1874	2392	2369
Hkdc1	1	0	0	0	0	0	0	1	1
Cavin3	230	238	260	1893	1530	1769	621	786	1092
Acin1	1148	1108	1136	2120	2243	2070	1584	1919	2377
Mir6342	0	0	0	0	0	0	0	0	0
Phf3	734	641	767	1231	1495	1362	1033	1153	1421
Gm13363	0	0	0	0	0	0	0	0	0
Gm29669	1	1	0	0	0	2	0	0	0
4931428L18Rik	0	0	0	1	0	0	0	0	0
Vstm2b	0	1	1	1	1	5	2	1	9
Gm4850	0	0	0	0	0	0	0	0	0
Gm5415	0	0	0	0	0	0	0	0	0
Pdlim2	99	92	94	1322	1192	1167	337	481	411
1700001G17Rik	0	0	2	2	2	7	0	0	0
Ywhaz	1111	1185	1184	3509	3179	3342	1973	2532	2872
Me1	2431	2425	2406	1771	1545	3721	2941	2475	3050
Notch3	1077	901	957	2067	2696	2858	1284	1203	742
Tfap2c	0	0	0	0	0	0	0	0	0
Tfap2b	0	0	1	2	3	2	0	0	1
Col2a1	3	4	8	1018	793	478	17	39	4
Ilk	1429	1396	1471	4571	4179	4234	2353	2584	3127
Skint5	0	0	0	0	0	0	0	0	0
Tff1	0	0	0	0	0	0	0	0	0
Tfdp1	455	377	424	920	970	929	567	599	710
Polb	470	408	474	629	541	531	496	455	552
Sept4	691	631	688	841	653	843	377	378	345
Tpst1	269	263	298	1082	929	1055	474	497	641
Tspo	327	314	310	2754	2032	2809	1623	1913	2271
Bub3	472	493	491	1111	874	966	668	732	819
Bub1b	30	39	45	293	276	264	76	84	62
Btrc	352	375	395	481	479	405	436	479	525
Btg3	0	4	1	7	10	8	2	2	3
Klf5	3	1	1	14	19	15	13	7	25
Rab25	3	1	0	4	1	2	0	2	3
Brca2	34	34	44	136	134	132	65	77	83
Mir6896	0	0	0	0	0	0	0	0	0
Ctc1	270	294	273	647	586	570	422	453	478
Mir5103	0	0	1	1	0	0	0	0	1
Mier2	185	147	188	355	338	318	199	258	238
Ccdc7a	0	0	0	0	0	0	0	0	0
Fam220a	1290	1240	1392	966	746	765	1310	1276	1073
Prpf6	739	729	784	1392	1318	1327	1056	1055	1108
Amer3	0	0	0	0	0	0	0	0	0
AA619741	0	0	0	0	0	0	0	0	0
Coro6	3317	3010	3172	912	833	730	2209	2688	2284
Gimap4	549	557	662	695	583	762	509	617	404
Herc1	1551	1403	1582	1260	1785	1603	1739	1558	1599
Dse	126	106	128	1414	1558	1560	323	428	599
Pcdh20	0	4	2	10	14	7	6	12	7
Depdc1b	10	5	4	20	15	19	1	6	1
Mir6897	0	0	0	0	0	0	0	0	0
Lsm7	174	145	149	234	202	221	171	177	220
Cdh20	37	46	35	15	31	21	61	69	59
Cdc6	15	10	14	75	64	60	18	28	32
Dmac2	603	594	721	447	429	411	517	528	539
Rhobtb1	943	726	968	1036	1094	1048	2266	2099	1657
Myh11	1046	705	813	2184	1301	2694	1779	2585	1962
Tuba8	3615	3661	3822	384	273	278	1784	1254	862
Mir6898	1	0	0	0	0	0	0	0	0
Asb8	1386	1216	1452	996	842	810	1378	1254	1137
Cd101	3	6	10	33	33	27	7	4	0
Nrg2	20	28	44	9	8	9	16	11	6
Epha4	834	865	978	179	176	131	384	284	262
Abl1	920	1012	1056	2289	2499	2352	1374	1692	2192
P3h1	319	305	330	2301	2094	1977	520	616	664
Amdhd1	0	0	0	1	4	0	3	1	0
Etnppl	0	0	0	0	0	0	0	2	0
Ankrd39	80	82	86	159	136	145	95	140	120
Neurl1a	27	31	37	70	58	66	44	51	80
Gins1	24	19	25	60	44	48	35	29	35
Hectd2	37	35	40	89	105	72	93	116	126
Clec2g	0	0	0	5	3	3	2	0	1
Arhgap45	143	141	167	2344	2415	2512	542	712	987
Rbfa	252	224	258	240	201	221	206	200	173
BC049730	0	0	0	0	0	0	0	0	0
Ntsr1	0	0	0	0	0	0	0	0	0
4933424G06Rik	1	0	1	2	1	4	2	0	1
Ralgps1	206	153	169	177	192	183	238	354	273
Dnm1	161	155	161	782	884	720	394	596	1244
Dync1i2	1058	966	1082	2223	2148	2330	1582	1793	2430
Dync1i1	0	1	2	13	11	16	4	6	29
Dnase2a	76	77	88	775	694	806	183	186	239
Dnase1	57	50	70	40	38	40	75	49	46
Dnah11	0	0	2	1	0	0	0	0	2
Irf9	295	336	322	869	915	932	567	666	825
Snrpb2	215	190	183	743	588	721	333	330	425
Itgax	17	19	26	769	777	714	139	130	86
Cdkn2aip	130	115	127	217	272	248	165	201	161
Hdac9	451	385	466	268	291	309	375	448	411
4930594C11Rik	2	0	0	3	2	0	1	1	1
Ccdc178	0	0	0	0	0	0	0	0	0
Ppip5k2	1779	1720	1976	709	771	661	1235	1070	857
Zfp120	115	129	119	345	409	423	179	156	218
Tsga10	38	31	37	76	95	73	62	67	85
Lipt1	87	86	89	62	46	67	86	63	77
Klk14	1	6	1	1	0	0	0	1	0
Wdr81	257	238	284	910	1107	1120	432	547	587
Pou4f3	0	0	0	0	0	0	0	0	0
Pou4f2	0	0	0	0	0	0	0	0	0
Dbh	100	108	96	40	47	26	81	137	126
Ccl27b	0	0	0	0	0	0	0	0	0
Tnnt3	3	2	2	136	107	131	16	19	20
Lonrf2	147	134	183	42	55	48	145	145	74
Chst10	4	8	8	45	39	30	17	24	16
Klhl15	29	29	37	50	51	44	48	31	39
Ubap1	550	540	599	932	975	925	750	840	867
Mir6349	0	0	0	0	0	0	0	0	0
Trim9	2	1	0	2	6	1	1	1	18
Mertk	190	192	169	1004	1189	1421	272	280	465
Csf2ra	124	133	104	1166	1312	1252	254	379	484
Snord89	1	2	2	9	14	9	2	2	1
Npnt	20	17	18	203	126	172	42	71	54
H2al1a	0	0	0	0	0	0	0	0	1
Acvr1c	2	1	1	2	3	155	115	1	75
Gm4340	0	0	0	0	0	0	0	0	0
1700066B17Rik	6	1	4	0	0	1	1	2	2
Il1rap	84	77	107	373	407	418	152	164	155
Itih4	43	34	37	492	199	2178	626	541	582
Zfp281	256	208	276	579	725	550	308	288	415
Mfsd4b2	0	0	0	0	0	0	0	0	0
Cacnb1	118	123	120	344	301	279	491	676	609
Gtpbp8	88	89	109	192	193	207	135	121	148
Hgs	474	429	478	1045	1003	1066	756	896	1032
Cpeb3	1159	1070	1145	289	309	258	738	618	489
1700123O12Rik	0	0	0	0	0	0	0	0	0
Krt14	0	1	0	6	2	24	8	14	12
Krt13	0	0	0	0	0	0	0	0	0
Proc	0	0	0	1	0	0	0	0	0
2810414N06Rik	27	22	27	27	23	29	42	26	27
Dolpp1	131	133	132	291	214	237	121	118	107
Adh5	1279	1156	1354	1390	1140	1313	1289	1258	1232
Rad17	374	291	343	514	506	431	440	403	397
Rdh7	0	0	0	0	0	0	0	0	0
Ptp4a3	3868	4134	4116	2778	2440	2486	3366	3331	2451
Zfp7	31	24	37	93	99	97	47	40	80
Porcn	47	41	49	186	199	175	76	145	135
Gng11	612	549	570	1305	885	1173	557	597	535
Tmem182	1409	1345	1637	524	538	451	1283	1302	891
4930448I06Rik	0	0	0	0	0	0	0	0	0
2900092D14Rik	0	1	0	0	0	0	0	0	0
Pantr2	0	0	0	0	0	0	0	0	0
Dalir	0	0	0	0	0	0	0	0	0
Apaf1	151	133	153	765	863	818	278	321	431
Anapc10	106	106	98	261	205	209	112	136	174
Mgrn1	4381	4097	4595	2686	2676	2688	3306	3180	3012
Pdia3	2969	2897	2949	13159	10444	11650	4221	4695	6310
Map2k4	1068	1023	1125	1249	1105	1101	1110	1160	1056
Dusp2	4	10	4	90	77	67	21	31	27
Cp	1764	1914	1961	2654	2940	3811	3398	4067	4677
Cox8b	6104	6189	6901	1139	835	801	3719	2928	2470
Cox8a	1452	1397	1572	2572	1984	2621	2450	2450	2550
Zfp467	101	107	99	346	394	433	165	157	260
Kdelc1	336	307	319	902	807	771	396	439	473
Hltf	346	306	340	645	750	685	411	456	572
Nos3	698	704	749	884	743	931	637	795	475
4930521E06Rik	0	0	0	0	1	0	0	1	0
Trim2	180	189	190	422	481	411	203	245	466
Cnot1	2365	2176	2476	2554	3041	2837	2728	2799	2505
Ssbp1	414	394	457	480	439	443	422	431	388
Kcnj15	63	52	57	3332	4303	2352	248	406	268
AI593442	24	28	27	2	3	2	9	1	0
Tcl1	0	0	0	0	0	0	0	0	0
Rsrc1	154	144	174	451	399	440	266	287	389
Mylk3	10065	8863	10815	3610	3096	2689	9633	9312	6801
Stk-ps2	0	0	0	0	0	0	0	0	0
Dnah7b	16	14	23	46	51	37	63	57	62
Dtx2	118	124	118	253	235	291	184	199	332
Pomgnt1	1074	999	966	1478	1314	1358	1451	1511	1363
Hs3st5	39	33	33	3	1	3	13	10	8
Trmt10a	42	31	33	91	97	81	56	62	61
Mir6350	0	0	0	0	0	0	0	0	0
9330175M20Rik	0	0	0	0	0	0	0	1	1
Btd	214	211	244	656	613	670	324	386	539
Prkar2b	19	21	8	183	159	829	330	44	449
Srgn	521	517	530	1400	1045	1399	578	508	635
Prep	974	862	894	1162	961	1030	1218	1131	1081
Plod2	341	351	358	3818	4177	3105	981	1325	1414
Ube2i	638	633	638	1872	1663	1669	908	981	1273
Cpne6	1	2	2	4	3	5	1	3	1
Usp18	143	144	153	396	359	389	268	327	310
Cpt2	4482	4207	4948	934	847	1080	2517	1711	1400
Pou2f2	14	17	6	160	244	197	28	26	36
Fn3k	261	240	317	65	35	43	181	111	122
Prrx1	813	833	937	1688	1755	1720	1263	1328	1592
Irx6	0	0	0	0	1	0	1	0	0
Rnf187	1965	1879	2021	2580	2126	2282	2029	2129	1964
Ccl21a	0	0	0	0	0	0	0	0	0
Plp1	55	71	53	54	54	61	40	56	133
Plod1	2200	2141	2245	4339	3770	4014	2507	2679	2198
Kcnj3	916	1027	1124	120	94	73	433	257	178
B4galnt1	62	60	54	1018	1028	938	242	310	257
Mff	1719	1681	1890	1905	1581	1567	1938	1888	1758
Znhit1	362	398	400	669	542	590	562	536	577
Fbxo7	202	194	235	359	310	406	283	300	280
Nemp2	39	31	34	189	179	180	53	40	58
Timm50	691	614	684	587	452	564	755	592	614
Hrh3	0	1	0	1	1	0	1	1	1
Prps2	239	269	229	413	467	428	338	282	359
Pef1	434	440	476	908	762	816	663	706	868
Rbm18	596	548	604	832	725	686	705	686	716
Gramd1a	453	447	467	1626	1414	1464	831	1045	1138
Trpm3	93	82	99	29	39	35	77	54	46
Paqr7	429	420	432	551	501	555	475	471	410
Commd9	268	239	305	510	396	454	360	322	347
Asdurf	0	0	0	0	0	0	0	0	0
Pias2	403	375	406	743	803	729	582	615	620
Prpsap2	116	120	106	234	266	270	154	167	206
Rnf41	262	238	295	673	626	674	435	464	511
Ccdc116	1	0	1	12	9	15	1	5	3
Rhox2a	0	0	0	0	0	0	0	0	0
Pih1d3	0	0	0	0	0	0	0	0	0
Pde4a	1530	1595	1628	666	684	605	1052	992	970
Mir7681	0	0	0	0	0	0	0	0	0
Pcdh12	839	870	860	595	569	545	378	380	230
Spata24	34	29	41	65	54	45	61	70	58
Prame	0	0	0	0	0	0	0	0	0
Wdr64	0	1	0	0	0	0	2	0	0
Gtf3c3	249	214	256	404	447	455	318	329	371
Dpy30	328	292	300	451	348	391	376	372	424
Smoc1	78	60	98	552	558	549	503	599	298
Slc25a5	4418	4139	4779	5144	3950	4722	5985	5873	5504
Wdr73	100	87	101	258	215	259	147	164	192
Chn1	403	313	336	317	327	343	514	624	466
Catsperg2	0	0	0	0	0	0	0	0	0
9130227L01Rik	0	0	0	0	0	0	0	0	1
1700003I22Rik	0	0	0	0	0	0	0	0	0
Hsfy2	0	0	0	0	0	0	0	0	0
Nudt7	929	929	988	401	337	386	736	562	535
9130024F11Rik	1	0	1	1	0	2	0	1	1
BC055402	0	0	0	0	0	0	0	0	0
4930558J18Rik	0	0	0	2	4	3	3	2	0
Aff1	1226	1213	1340	1357	1578	1550	1516	1484	1821
Prkacb	1109	1123	1257	2268	2419	2428	1488	1588	1633
Dgkz	1023	1014	1087	1977	2027	2016	1035	1408	1465
Rpl23	3350	3111	3518	11169	8988	10026	5075	4903	6336
Cldn12	333	343	384	493	537	464	429	481	474
Kctd18	71	79	92	279	238	249	118	130	167
Alx1	0	0	0	0	0	0	0	0	0
Tdg	0	0	0	0	0	0	2	1	0
Lrrc4c	19	14	19	8	10	26	4	7	25
Zfp385b	97	101	118	80	101	67	165	183	140
Scrib	535	517	563	821	836	826	676	806	808
Ehmt1	461	443	470	721	917	809	542	648	676
Adgrg2	14	21	15	219	243	213	68	89	366
Zbtb38	353	321	374	379	578	498	624	709	604
Nlrp10	617	556	691	490	409	389	832	987	741
Krt15	0	0	0	0	0	0	0	0	2
Kpna6	1676	1524	1791	1438	1486	1453	1702	1694	1567
Abcd2	100	91	103	192	222	838	404	75	472
Dpysl4	108	117	125	34	33	16	64	78	38
Clk1	651	600	615	2174	2171	1936	1274	1380	2217
Nsmf	188	228	216	1088	1107	913	486	680	817
Pik3c2a	355	295	321	758	1054	908	466	483	551
Apip	722	631	695	331	283	349	466	383	350
Pkm	21599	20034	22288	22813	17471	19818	22659	24246	21907
Pitx2	6	0	2	2	1	4	10	15	3
Pitx1	0	0	0	0	0	0	0	0	0
Pirb	95	105	127	2254	2576	2671	256	358	524
Zfp12	183	195	201	331	357	302	238	326	410
Liph	0	0	0	13	4	7	0	0	2
Gm20257	6	9	6	47	42	43	33	42	49
Ttc16	2	5	3	8	10	4	2	4	14
Med17	192	213	239	451	446	452	302	320	324
Gm15140	0	0	0	0	0	0	0	0	0
Chd6	900	907	858	927	1133	967	1419	1023	1096
Maff	77	77	80	330	353	434	318	424	494
Slc25a41	0	1	0	0	0	2	0	0	0
Ptbp3	568	612	610	2207	2465	2533	849	974	1070
Slit2	130	119	128	1062	1326	836	339	389	637
C1qb	707	798	835	12779	11474	14090	2186	2460	3073
Trak2	4572	4203	4729	3400	3424	3072	6168	6618	6148
Syt5	2	4	5	35	31	24	15	26	12
Als2cr11	0	0	1	0	1	0	0	0	0
Cnnm3	268	246	274	501	580	592	347	389	415
Calcr	0	0	0	0	0	0	0	0	0
Slc11a1	65	74	102	1568	1640	1756	176	219	325
Nodal	4	1	1	2	1	2	2	1	1
2410004B18Rik	226	224	236	312	242	269	251	211	243
Mrps15	762	758	802	701	550	658	722	598	656
Tead3	201	194	176	681	685	569	244	311	443
Mapre2	2209	2119	2465	2769	2602	2512	3021	3351	3114
Mtor	1475	1178	1469	952	1121	1011	1391	1331	1193
Kxd1	861	928	880	880	771	801	892	963	933
Med25	993	944	1005	1155	1062	1044	1033	1199	1261
Rnpepl1	1453	1411	1458	1778	1675	1757	1429	1463	1414
Tmem64	699	669	726	1872	1957	1722	779	787	851
Wdr47	190	145	200	368	390	335	324	349	358
Tnfrsf25	46	35	37	109	163	107	114	96	114
Pla2g10	0	0	0	0	0	0	0	0	1
Snord70	0	0	0	0	0	0	0	0	0
Snord11	0	0	0	0	0	0	0	0	0
Hormad1	0	0	0	3	1	0	0	1	0
Zfp318	347	318	397	531	700	583	514	523	580
Oaz2	1933	1802	2026	2317	1800	1936	2065	1933	1995
Hipk1	1473	1401	1480	1871	2353	2375	2139	2139	2070
Arhgdib	318	289	320	2120	1961	2286	850	894	1319
Raet1c	0	0	0	0	1	0	0	0	0
Raet1b	0	0	0	0	0	0	0	0	0
Nenf	864	878	947	1566	1178	1314	1128	1232	1496
Zfp26	175	143	179	324	425	337	194	200	255
Carf	83	96	102	119	191	145	101	128	123
Lin54	148	122	131	239	243	233	188	248	251
Yes1	288	269	294	415	449	469	301	337	362
Fam13a	481	432	497	236	252	669	878	603	949
Gm11545	1	0	1	10	7	2	0	4	2
Cyp3a59	0	0	0	0	0	0	0	0	0
Fam49b	415	395	473	1278	1267	1389	556	567	524
Ppp2r2a	925	879	857	1404	1306	1361	1005	1083	1158
9530026F06Rik	1	0	0	0	0	0	0	0	0
Crygc	0	0	0	0	0	0	0	0	0
Rab27b	30	22	24	186	193	158	164	163	181
Trim21	150	137	123	325	312	347	231	209	275
Eftud2	726	649	754	1486	1209	1353	917	1068	1132
Mgat1	1202	1136	1129	2937	2689	2743	1506	1648	1732
Tnk2	299	302	367	961	929	910	402	505	665
Cd59a	882	831	901	647	577	510	948	894	755
Serpina6	0	0	0	0	4	0	1	1	0
4930487H11Rik	1	4	2	5	7	4	3	2	3
Ino80d	447	386	400	656	760	738	591	664	797
Ino80dos	11	15	17	19	21	18	18	8	15
Cmah	59	71	71	170	124	159	109	104	201
Eml4	163	153	193	692	782	677	258	283	399
Thrb	295	290	331	206	243	236	337	374	348
Mboat2	122	112	119	205	182	175	156	173	145
Urm1	284	277	313	554	457	489	290	359	368
Snora41	1	1	2	13	8	9	3	5	5
4931406C07Rik	137	129	147	573	557	780	362	296	523
Dnmt1	418	405	383	1153	1295	1282	597	715	635
Wbp2	1292	1404	1358	2030	1876	1855	1927	2202	2222
Irf6	26	13	19	43	57	36	38	35	13
Skint4	0	0	0	0	0	0	0	0	0
Lhx6	99	99	101	170	169	180	82	140	113
Enah	1996	1838	2080	4562	4468	4312	5237	5860	5676
Sirpa	862	832	913	8574	9580	10208	1555	2227	2269
Tcl1b2	0	0	0	0	0	2	0	0	0
Tcl1b4	0	0	0	0	0	0	0	0	0
LOC666331	0	0	0	0	0	0	0	0	1
Gm13749	0	1	1	31	26	33	7	7	6
Hspa2	117	107	115	261	231	254	207	269	298
Mir6899	0	0	0	0	0	0	0	0	0
Ciz1	482	478	479	1042	996	928	667	759	884
Eda	70	52	98	173	188	204	124	158	105
Prph	1	2	3	24	9	10	5	9	3
2810408I11Rik	2	1	1	6	10	7	1	1	1
Ccnyl1	315	290	309	673	560	520	343	386	388
Gpc6	317	347	369	4198	5306	4679	1152	1393	954
Fgf3	0	0	0	0	0	0	0	0	0
Akr1cl	0	0	0	1	0	2	2	3	1
Nrde2	242	220	259	370	324	347	188	212	217
Plppr2	71	51	59	198	160	160	80	133	159
2310011J03Rik	265	228	264	654	479	590	418	407	445
Gnb1l	58	71	57	102	62	73	55	63	67
Rangrf	837	678	807	268	226	182	546	487	466
Zxdc	297	293	294	387	368	394	377	377	363
Itsn2	651	579	659	762	1141	1027	775	837	890
Postn	1479	1351	1501	109802	117676	87948	9090	14375	9246
Ssr4	453	448	519	1701	1396	1496	693	720	826
Cfap206	0	0	0	0	0	0	0	0	0
Als2cr12	0	1	0	1	3	22	8	1	4
Pxn	783	722	802	2293	2078	2285	1125	1582	2050
Neb	164	115	109	63	121	60	280	121	70
Anks1	1713	1525	1865	824	707	725	1200	900	953
Tprg	0	0	0	0	0	0	0	0	1
Ints14	368	346	361	597	564	627	434	439	469
2310022B05Rik	1492	1387	1507	4363	4433	3709	1867	2167	1832
2300002M23Rik	0	0	0	0	0	0	0	0	0
Chst8	2	5	1	2	2	6	3	6	6
Rffl	93	94	99	159	207	185	115	94	178
Slc22a8	2	0	1	1	4	0	1	2	0
Khdc3	0	0	0	1	3	4	1	0	0
Lemd1	0	0	0	0	0	0	0	0	0
Mrgpra3	0	0	0	0	0	0	0	0	0
Ddx27	224	189	207	488	444	503	333	326	450
Slc37a1	240	207	242	328	285	263	353	431	345
Spns2	260	282	281	508	388	589	335	509	563
Nomo1	2737	2611	3024	2810	2521	2456	3458	3330	2962
Gm14819	0	0	0	0	0	0	0	0	0
Dennd3	304	273	302	255	263	253	229	215	225
Adgrb3	1	0	0	3	0	0	2	0	0
Retreg2	360	373	367	1310	1380	1492	677	851	950
Rnf167	698	734	779	846	810	865	705	762	828
Tent5a	195	213	204	1156	1382	1326	1105	1181	1244
Nr1h4	6	4	4	31	39	35	9	22	178
Rxrg	1271	1237	1421	224	163	162	605	491	456
Vwc2l	0	0	0	0	0	0	0	0	0
Rbm20	3659	3554	3822	1391	1531	1283	3690	3903	2886
Macrod2	54	43	52	50	34	46	47	54	47
Csta1	0	0	0	0	0	0	0	0	1
Tmem170	52	36	40	36	56	47	49	39	38
Hs3st3b1	25	23	26	28	41	27	44	20	17
Trmo	45	36	35	89	79	68	45	62	84
Pnck	110	115	116	97	99	80	76	72	90
Gm4303	0	0	0	0	0	0	0	0	0
Gm4301	0	0	0	0	0	0	0	0	0
Gm16405	0	0	0	0	0	0	0	0	0
Kat5	350	389	383	717	664	609	436	493	536
Cdh16	19	23	16	27	36	25	34	44	44
Cd36	28533	26980	30311	7572	7623	10609	17954	13131	11036
Fgfrl1	289	225	248	1475	1415	1367	526	471	497
Hrh1	7	12	8	6	16	18	10	3	16
Dpp4	45	43	51	140	171	201	169	210	667
Fgd2	63	62	58	526	395	438	117	198	151
Orc3	636	586	715	939	869	901	743	743	810
Ralgps2	182	159	176	182	172	198	241	202	183
Kcnab2	43	32	27	452	460	482	82	79	114
Apol7d	1	0	0	1	0	3	1	2	3
Gm8883	0	0	0	0	0	0	0	0	0
4933417E11Rik	0	0	0	0	1	1	2	0	1
Cep164	155	133	134	456	482	433	317	398	413
Dancr	11	9	18	109	83	69	25	35	37
Lrrc19	0	0	0	2	2	1	0	1	0
Syne4	1	4	3	5	10	4	6	6	12
Gm15093	0	0	0	0	0	0	0	0	0
Kcnj4	9	6	18	11	10	10	10	5	9
Cage1	11	11	10	19	30	26	9	23	23
Gtf2ird1	286	240	267	434	445	384	238	312	280
1700027A15Rik	0	0	0	0	0	0	1	0	0
Amt	58	44	42	64	81	77	71	65	109
D530049I02Rik	0	0	0	0	0	0	0	0	0
6030407O03Rik	0	1	0	0	3	4	0	2	13
Mir6351	0	0	0	0	0	0	0	0	0
Arpin	196	239	217	442	417	436	352	372	407
Tmem70	1353	1192	1413	741	513	617	1044	854	762
Ttc9c	203	214	224	475	509	495	333	348	417
Gpatch2l	291	260	318	568	594	577	401	406	461
Psg21	0	0	0	0	0	0	0	0	0
Ube2cbp	19	18	16	21	13	23	21	11	16
Psg18	0	0	0	0	0	0	0	0	0
Mir1928	0	0	0	0	0	0	0	0	0
Klhl17	269	216	236	504	518	398	237	366	378
Aamp	1564	1442	1726	2367	2023	2369	1805	1780	2075
Rgs8	0	0	0	4	2	3	1	0	16
Midn	1041	1062	1089	1786	1454	1547	1517	1776	1790
Ksr1	159	165	174	479	440	472	275	274	365
Sp7	0	0	0	0	4	4	2	1	2
Vps25	1044	1107	1152	1371	1158	1394	1204	1296	1184
Mad2l2	101	109	110	236	188	204	144	180	179
Grik4	0	2	0	1	5	1	0	1	0
Lrfn3	13	23	13	98	92	65	23	42	62
Zfp574	220	169	189	349	333	321	228	247	308
Serpina7	0	0	0	0	0	0	0	0	0
Tceal5	0	2	0	12	8	4	2	2	4
Igsf1	587	527	620	70	92	85	610	567	319
Dgkk	0	1	0	10	12	2	1	2	3
Gsdmc2	0	0	0	0	0	0	0	0	0
Zfp142	345	314	354	417	526	418	371	453	524
Ptpro	53	73	70	505	600	759	87	121	135
P2rx7	121	112	125	741	996	979	279	319	408
Matn3	0	2	0	41	62	12	1	6	3
Plscr3	267	262	268	969	999	895	397	490	678
Slc44a4	0	0	0	1	1	1	1	0	1
Slco1a5	0	0	0	1	1	1	0	3	1
Phf7	81	80	107	182	183	204	68	70	93
Dcaf7	1379	1189	1426	1751	1993	1861	1525	1513	1541
Pdilt	1	0	0	0	0	0	0	0	2
Zfp317	325	320	334	424	473	434	364	382	453
Hydin	4	2	2	3	12	2	8	12	6
Sdcbp2	19	16	20	148	91	61	32	42	21
Ccdc163	39	62	40	199	193	204	78	118	165
Disp3	0	0	0	2	1	0	0	0	0
Acbd5	379	361	396	822	954	1008	666	703	841
Ccdc34	29	50	37	196	170	198	83	114	128
Creg1	1744	1777	1865	2773	3011	3059	1347	1246	1576
Nme8	0	2	0	1	2	1	2	0	1
Taf9b	230	211	247	295	263	290	307	307	362
Knop1	315	333	368	764	751	828	434	414	477
F930015N05Rik	0	2	2	5	11	5	0	0	8
Prkcsh	831	789	873	2423	2082	1989	1199	1371	1506
Mir124a-3	0	0	0	0	0	0	0	0	0
Mir125b-2	0	0	0	0	0	0	0	0	0
Mir335	0	0	0	0	1	0	0	0	0
Mir365-1	0	2	0	0	0	0	0	0	0
Mir361	0	0	0	0	0	0	0	0	0
Gm10649	5	1	1	0	0	3	2	4	6
2310040G24Rik	174	146	179	54	41	25	74	42	47
Gm13289	0	0	0	0	0	0	0	0	0
Ephb6	17	15	28	286	273	220	77	166	211
Nptn	1335	1279	1385	4264	4365	4353	2149	2577	3454
Prdm8	0	0	1	1	3	5	0	1	0
H2afv	554	557	631	852	634	763	599	614	590
Alms1	58	52	57	98	147	111	74	95	146
Pih1d2	4	3	1	10	8	14	5	6	10
Pdia5	98	71	70	962	837	687	158	174	150
Mir17	0	0	0	0	0	0	0	0	0
Mir101b	0	0	0	0	0	0	0	0	0
Mir338	0	0	0	0	0	0	0	0	0
Mir148b	0	0	0	0	0	0	0	0	0
Mir98	1	0	0	0	1	0	0	0	0
Mir34a	0	0	0	1	4	0	0	0	0
Mir96	0	0	0	0	0	0	0	0	0
Mir31	0	0	0	0	0	0	0	0	0
Gm15179	6	1	6	0	0	0	0	2	1
Mars	722	691	757	1114	994	996	911	1003	975
Yap1	1906	1781	2005	2194	2113	2044	2535	2896	2741
Mta3	263	234	259	591	618	585	319	357	399
Tmbim6	3863	3767	4095	8628	7861	8713	4857	4963	5754
Tfap2e	0	2	0	1	0	1	0	0	0
Nox3	0	0	0	0	0	0	0	0	1
Rnasek	615	660	651	1384	1186	1385	929	1015	1024
Larp7	332	280	343	461	397	420	410	376	383
Scara3	39	58	58	1314	1179	1466	210	381	1456
Wdhd1	21	30	28	142	104	115	30	48	38
Kcnu1	0	0	0	5	0	5	1	3	5
Kcnk4	1	1	0	2	4	1	0	3	2
Kcnj9	0	1	0	5	6	1	0	4	0
Gm17751	0	0	0	0	0	0	0	0	0
Mir6343	0	0	0	0	0	0	0	0	0
Bfar	1071	1030	1061	1410	1286	1211	1040	927	1010
Mir6352	0	0	0	0	0	0	0	0	0
Ptprs	957	896	966	2674	3051	2374	1429	1760	2324
Alppl2	0	0	0	0	0	1	0	0	0
Alpl	696	685	712	814	691	645	1239	1360	1224
Farsb	753	706	787	799	707	711	796	846	771
Mogat1	0	0	1	0	0	9	4	0	5
Gm14430	0	0	0	0	0	0	0	0	0
Sis	0	0	0	0	0	0	0	0	0
Dact3	275	265	276	1695	1856	1556	846	1148	1019
Mrps10	259	273	289	421	299	338	344	381	364
Fbxo34	209	170	207	315	275	312	224	237	228
Ccdc88a	164	129	144	495	673	553	354	397	488
Snai2	67	60	67	448	468	319	89	116	88
Kif2a	383	354	363	632	672	656	371	401	442
Btf3	1352	1220	1404	3391	2670	3078	1823	1852	2140
Zcchc9	166	125	154	301	247	284	192	183	255
Gpx6	0	0	0	0	0	0	0	0	0
P4ha2	910	767	927	1406	1337	1242	1052	1152	1196
Polr3e	160	183	215	460	445	420	280	365	370
Atp6v0c	5	7	3	15	33	21	6	7	5
Aif1	46	38	40	737	519	627	139	143	128
Ttc23	138	143	158	357	370	282	191	263	234
Cdc45	60	36	42	146	108	124	69	89	69
Lpar5	2	8	1	45	92	82	8	12	21
Cfap58	0	2	0	0	2	2	0	0	2
Tm9sf4	918	913	999	1801	1744	1768	1104	1119	1232
Mto1	442	377	442	296	235	271	425	332	328
Rpa1	858	851	914	1420	1210	1242	1226	1339	1211
Treml1	2	2	3	21	23	7	5	12	8
Mir6344	0	0	0	0	0	0	0	0	0
Zfp473	1	1	6	10	15	9	6	5	8
Casp4	52	53	56	462	318	365	111	191	274
Olfr48	0	0	0	0	0	0	0	0	0
Casp7	211	180	209	500	394	446	187	213	194
Casp2	182	201	238	516	587	635	317	340	313
Fen1	73	84	69	296	207	238	101	126	134
Fdxr	142	108	155	344	273	326	165	160	228
Cobl	127	116	144	116	104	98	180	225	324
Pcnt	1231	1107	1327	716	803	735	972	1038	891
Arhgdig	4	2	5	45	33	33	27	46	47
Dpys	1	2	1	0	1	0	0	0	0
Dst	10388	9056	10364	9907	13548	11574	18931	19821	16424
Dspp	0	0	0	0	0	0	0	0	0
Dsg1a	6	4	6	0	1	0	1	4	3
Serpina10	0	0	0	0	0	0	0	0	0
Daw1	0	0	0	0	1	0	1	0	0
Mir6353	0	0	0	0	0	0	0	0	0
Mir5126	0	0	0	0	0	0	0	0	0
Rangap1	464	479	533	962	776	842	835	857	818
Ranbp1	315	294	322	882	683	834	500	547	623
Rad52	74	85	80	185	201	209	100	146	188
Zic5	0	1	0	0	0	0	1	2	0
Mettl21e	0	0	0	2	1	4	0	0	0
Ccdc121	0	0	0	0	0	0	0	0	0
Plcxd1	5	4	1	24	16	7	10	12	15
Tigd4	2	1	3	0	5	4	4	5	4
Defb21	0	0	0	0	0	0	0	0	0
Stim1	369	328	401	726	784	936	443	480	602
Gnb4	370	341	369	978	968	986	433	469	529
Adpgk	146	149	163	603	578	522	285	331	398
Sp140	60	53	62	677	577	612	182	193	258
Bbs12	30	24	21	80	92	82	31	40	59
Gm1553	0	0	0	0	0	0	0	0	0
Esp16	0	0	0	0	0	0	0	0	0
Zfp850	15	14	22	44	50	44	38	40	71
Upp2	10	1	7	8	6	6	1	8	8
Agbl3	24	25	25	69	80	86	30	55	62
Sobp	400	420	460	259	263	264	343	341	280
Mir8096	0	0	1	0	0	0	0	0	0
9930111H07Rik	0	0	0	0	0	0	0	0	0
Cflar	619	583	616	1094	1328	1389	994	976	1326
4933407L21Rik	1	0	0	4	3	1	0	0	0
Atp11a	2192	2129	2449	2343	2808	2293	2463	2784	3208
Epb41l5	146	119	104	85	118	76	134	100	200
Sec23a	814	777	953	1499	1679	1469	1128	1217	1197
Suclg2	3327	3041	3446	1208	1040	1195	2625	2062	1921
Cx3cl1	262	268	280	2247	1893	2271	895	1282	1144
Ppef2	6	1	2	6	4	10	4	9	14
Ppef1	0	0	1	16	12	6	0	1	3
Cpb2	0	0	1	0	0	0	0	0	0
Map3k11	747	626	748	1105	1000	1086	664	729	734
Tspan11	17	19	17	75	40	57	15	21	20
Frmd8	172	156	191	861	814	847	322	428	562
B3gnt7	4	0	1	89	99	92	11	13	12
Slc29a1	1198	1261	1316	2365	2115	2026	1202	1530	1368
Snora75	2	1	3	5	4	6	3	6	4
Gm24148	1	0	0	2	1	2	0	0	1
Snord82	0	0	0	0	0	0	0	0	0
C130036L24Rik	8	2	7	11	6	8	9	11	6
Grin1	0	0	1	2	0	2	2	1	2
Sfn	37	36	40	205	164	194	49	86	103
Ywhab	1543	1453	1613	4294	4028	4804	2755	2673	3298
Gprasp1	401	359	384	685	827	631	587	715	1104
Olfr78	37	15	22	181	192	167	27	68	79
Med31	86	64	89	120	92	98	104	80	76
Lrrc17	39	39	41	942	833	857	135	187	322
Cfap97	295	287	263	419	458	403	334	342	360
Ptprr	32	44	40	11	12	13	72	46	30
Luc7l3	551	496	558	1218	1133	1065	714	853	1038
Prl8a9	0	0	0	0	0	0	0	0	0
Ddo	931	925	958	439	357	358	959	966	892
Akr1c18	0	0	0	2	5	7	3	2	2
Gstt3	59	70	66	231	250	261	107	155	218
D330045A20Rik	0	0	2	10	7	9	2	5	5
Znhit6	155	132	124	254	177	193	217	207	253
Prph2	0	0	0	0	0	0	0	0	0
Igf1	235	215	227	2906	3132	4075	839	816	2060
Scn1a	1	0	0	1	1	0	0	0	1
P2ry1	452	416	525	53	42	50	196	125	90
P2rx1	2	5	4	48	32	54	23	12	15
Cldn11	1	1	1	13	18	20	27	72	49
Otc	1	1	0	1	0	0	0	0	0
Skap2	82	117	115	853	814	986	303	252	512
Gipc1	376	332	374	958	934	865	510	594	563
Cadm1	27	24	25	203	184	209	109	143	107
Adcyap1r1	190	163	189	449	289	373	216	236	135
Vegfa	4332	4052	4446	1535	1704	1562	3603	4275	4246
Rnpc3	151	139	152	263	272	245	205	190	248
Nfe2	0	4	2	25	13	16	2	3	9
Aktip	875	873	920	801	756	742	977	942	915
Defa3	0	0	0	0	0	0	0	0	0
St18	0	0	0	27	36	44	1	6	0
Camsap3	19	20	25	52	49	75	35	26	75
Csf3r	46	35	58	1118	1010	816	101	143	150
Mir145b	0	0	0	0	0	0	0	0	0
Scarna6	0	0	1	0	0	0	0	0	0
Mospd2	300	253	295	488	550	622	339	353	360
Cmc1	156	147	181	266	226	242	189	178	174
Ccdc80	1516	1377	1617	14670	18388	16364	5464	6243	14407
Gm19582	0	0	1	0	1	0	1	0	1
Cntnap5c	0	0	0	1	0	0	0	0	0
Pcdh15	1	1	1	1	2	1	5	10	59
Ugt1a10	0	0	0	0	0	0	0	0	0
Ano9	3	0	0	0	0	1	0	2	2
Ugt1a6b	0	0	0	2	6	18	17	4	50
Ugt1a5	0	0	0	0	0	0	0	0	0
Dpagt1	370	413	392	805	745	788	508	461	647
Il18r1	3	5	1	46	68	66	24	40	73
Ccser1	11	5	15	18	28	30	11	12	16
6430706D22Rik	0	0	0	0	0	0	0	0	0
A730008H23Rik	0	0	0	0	0	0	1	0	0
Tnfrsf12a	795	726	804	1970	1363	1500	1782	1776	1690
Hnrnpa2b1	4300	3685	4350	4452	3738	4163	4487	4278	4540
Hnrnpu	3311	3153	3381	6537	6124	6357	4247	4654	5347
Mtx2	1307	1213	1375	886	727	820	1260	1053	1062
Gm19589	0	0	0	4	10	6	4	4	4
Platr5	0	0	0	0	0	0	0	0	0
1700067G17Rik	0	0	0	0	0	1	0	0	0
Tcf7l2	128	107	130	250	244	285	171	191	253
C030007H22Rik	0	0	0	0	0	0	0	0	0
Arhgap17	220	287	297	837	1077	999	386	410	612
4933400F21Rik	0	0	0	0	0	0	0	0	0
Fra10ac1	178	169	183	228	183	212	169	213	189
Iqca	0	0	0	0	0	0	0	0	0
Abcc4	341	351	333	419	373	414	398	419	292
Col6a3	1237	1155	1211	7424	7027	7490	2134	2207	2765
Adsl	1146	1139	1279	741	627	643	987	930	823
Slc12a4	996	930	992	2364	2227	2039	2062	2510	2428
Tarbp2	422	358	370	428	312	343	345	348	291
1110017D15Rik	2	1	1	4	3	2	2	0	2
Prlr	92	100	106	23	30	64	147	73	73
Apoa2	7	9	9	10	8	12	4	8	9
Mllt10	265	259	305	461	577	526	421	431	536
Col17a1	2	1	1	7	6	2	6	2	3
Cabcoco1	207	214	229	28	13	20	125	70	75
Krtap4-9	0	0	0	0	0	0	0	0	0
Pnpla1	0	0	2	1	0	1	0	2	1
1700020N18Rik	0	0	1	0	0	0	1	0	0
Ralgapb	1061	1057	1147	1239	1532	1412	1400	1504	1426
Atp6v1a	486	436	502	2381	2886	3066	858	953	1138
Atp5k	4303	4089	4629	1590	1169	1343	3086	2235	2043
Atp2a1	10	14	13	31	8	9	2	12	9
Rps6ka5	125	104	125	134	158	145	161	136	129
Cnot10	467	466	490	718	660	678	588	661	726
Mir6900	0	0	0	0	0	0	0	0	0
Olfr1416	0	0	0	0	0	0	0	0	0
Olfr1415	0	0	0	0	0	0	0	0	0
Olfr1414	0	0	0	0	0	0	0	0	0
Olfr1413	0	0	0	0	0	0	0	0	0
Olfr1412	0	0	0	0	0	0	0	0	0
Olfr1411	0	0	0	0	0	0	0	0	0
Olfr1410	0	0	0	0	0	0	0	0	0
Olfr12	0	0	0	0	0	0	0	0	0
Cops9	551	494	574	963	804	909	716	699	787
Fam214b	461	415	467	1102	945	925	870	968	1021
Ddx58	442	400	451	1216	1333	1223	772	863	1074
5033417F24Rik	5	8	11	12	13	14	11	12	9
Rph3al	83	77	56	48	46	54	85	51	64
9430060I03Rik	2	2	1	3	0	5	2	1	1
Tulp2	3	1	0	6	11	5	1	5	24
Ddx46	724	646	745	1267	1295	1224	1011	1135	1241
Gabrb2	1	3	1	4	2	2	5	1	6
Klhl12	524	467	503	416	396	358	519	465	464
Batf3	6	4	3	43	40	38	13	20	11
Trappc6b	600	602	582	967	875	921	733	791	859
Tmem210	0	0	0	0	0	0	0	0	0
Cox7b2	0	1	0	0	0	0	1	0	1
Gsto2	13	10	11	8	13	6	15	10	12
Mzf1	13	2	10	21	18	18	11	11	10
Narf	1770	1618	1847	1238	1246	1083	2110	1768	1352
Kdf1	0	1	0	0	1	2	0	0	1
Sec22a	208	195	233	462	428	403	283	302	294
Adam34	0	0	0	0	0	0	0	0	0
Obox5	0	0	0	0	0	0	0	0	0
Kdsr	133	114	112	456	485	545	203	245	317
Hrct1	52	46	40	76	84	111	51	60	39
Cryl1	89	52	62	294	255	315	121	130	215
Tchp	91	84	80	249	214	206	156	178	213
Cpz	9	9	8	320	340	382	61	87	642
Prdm16	377	385	410	202	176	168	227	267	268
Sik3	1318	1200	1352	1095	1335	1236	1200	1204	1146
Dock8	386	352	384	1166	1376	1401	421	372	398
Gys2	0	0	0	0	0	11	6	1	1
Rtp3	51	54	59	16	20	30	38	36	13
Hhipl2	1	0	0	7	4	4	1	3	7
Car12	0	0	1	32	14	7	1	0	3
Kctd6	126	130	157	278	208	297	178	235	268
Mon1a	140	178	180	300	256	286	226	260	280
Ccl21c	0	0	0	0	0	0	0	0	0
Mir6901	0	0	0	0	0	0	0	0	0
Lrrc3	10	9	10	26	27	39	15	14	8
Slc24a3	51	54	64	238	259	255	50	33	171
Plekha7	26	27	37	214	233	185	95	112	145
Pld3	545	559	530	5377	5533	5612	1097	1336	1460
Mir6902	0	0	0	0	0	0	0	0	0
Mir6345	0	0	0	0	0	0	1	0	0
Mid1ip1	1041	1027	1116	953	908	931	1494	1239	1194
Rnpep	483	492	488	1343	1214	1446	642	540	704
Tcerg1l	1	0	2	0	0	1	0	1	0
Lsp1	592	596	664	6651	6741	5734	1458	1925	1905
Tpm3	859	861	941	6309	4977	5442	1659	1947	2460
Rnaset2b	119	134	144	155	148	138	127	118	115
Leprotl1	443	458	446	1146	1066	1026	631	720	740
Sympk	1900	1798	1990	2014	2011	1954	1988	2111	1950
Pml	292	246	270	871	1034	952	429	502	731
4930486L24Rik	11	14	16	24	18	23	17	10	10
Myl12a	11792	10769	11938	14819	12794	13278	16155	14755	13453
Hacd1	879	823	865	747	547	566	886	810	667
Vapa	944	922	1030	1950	1644	1733	1327	1396	1400
Ddx25	0	0	1	0	0	0	0	0	1
Pmf1	134	114	125	249	174	205	146	170	128
Dnajb4	1395	1360	1501	2303	2223	2176	3844	3434	3161
Eif1b	516	486	554	904	804	801	649	697	774
Cdan1	287	260	285	559	552	551	325	374	458
Gal3st2b	6	7	2	1	2	1	3	4	1
Tdrd3	360	336	347	627	711	649	534	559	627
4930440C22Rik	0	0	0	0	0	0	0	0	0
Cd47	627	601	630	1279	1309	1410	931	976	1083
Itgb5	2206	2062	2327	19563	20201	19746	6314	8204	5972
4930598F16Rik	0	0	0	0	0	0	0	0	0
1700063A18Rik	0	0	0	0	0	0	0	0	0
4930533P14Rik	0	0	0	0	0	0	0	0	0
Panct2	0	0	0	0	0	0	0	0	0
Slco6b1	0	0	0	0	0	0	0	0	0
Slco6c1	0	0	0	0	0	0	0	0	0
Me2	148	123	163	448	400	425	305	284	337
Eif3k	1276	1253	1418	2753	2350	2464	1637	1717	1914
Ppp1r21	183	188	181	655	663	669	327	382	485
Mme	167	134	166	32	57	146	166	35	193
B230216N24Rik	2	1	1	11	8	11	9	3	9
1810006J02Rik	10	5	6	20	13	8	8	5	7
Slco6d1	0	0	0	0	0	0	0	0	0
Skida1	76	69	80	98	109	74	47	54	48
A830082K12Rik	7	10	12	14	20	19	4	7	21
Rbmx2	45	35	35	79	61	67	58	68	59
Zfhx3	114	124	123	394	517	423	207	238	329
Pex5l	4	8	2	10	9	8	7	18	63
Treh	0	0	0	0	0	0	0	0	0
Ift140	113	115	124	354	361	384	211	264	310
Trip10	1420	1420	1426	1268	1193	1100	1452	1630	1665
Scaf8	606	560	700	894	1037	995	840	907	922
Gfm2	1213	1126	1207	626	614	527	1020	850	741
Gm20753	7	2	3	3	3	6	4	7	0
Dynlt1b	50	45	46	64	68	70	24	31	48
Acat2	54	41	46	137	111	242	219	66	179
Mir3473f	0	0	0	0	0	0	0	0	0
Zfp617	276	299	281	318	324	292	364	357	327
Grid2ip	1	0	1	1	1	0	2	0	0
Apobr	18	21	31	638	518	588	65	76	84
Ide	1443	1373	1521	3320	1873	1615	3206	4500	2155
Serpinb3a	0	0	0	0	0	0	0	0	0
Serpinb3d	0	0	0	0	0	0	0	0	0
Serpinb3b	0	0	0	0	0	0	0	0	0
Serpinb3c	0	0	0	0	0	0	0	0	0
Rgs5	10282	9437	9949	7515	7386	9284	8775	5110	3790
Mtmr1	445	376	472	542	596	609	654	697	730
Rhox5	14	26	34	87	112	86	48	52	16
Peg3	85	100	80	290	484	415	160	211	268
Pecam1	3712	3317	3633	4192	3742	5089	2897	3676	2034
Sirt7	126	115	116	579	514	556	265	306	398
D830032E09Rik	96	59	92	10	27	17	40	49	37
Ppp1r14d	0	0	1	0	0	0	0	0	0
Shroom1	13	15	17	70	89	46	22	15	23
Otof	2	2	3	0	0	1	0	2	3
Cass4	8	14	19	21	22	29	28	27	28
Irf5	74	85	102	1235	1156	1219	277	276	432
Tgfb2	188	210	175	2330	2614	2385	1726	2220	2331
Csk	388	360	420	2061	1926	2081	689	763	945
Csf2rb2	40	40	51	1144	949	1107	160	240	175
Slc16a1	4458	4002	4626	1734	1592	1523	4328	3524	2890
Gm20609	0	0	0	0	0	0	0	0	0
Terf1	77	53	58	181	151	163	81	110	110
Tep1	303	270	301	1538	1721	1751	563	685	721
2900060B14Rik	0	0	1	0	2	0	0	0	0
1110038F14Rik	131	126	135	337	299	294	168	215	203
Mir6346	0	0	0	0	0	0	0	0	0
Tle4	210	193	213	275	296	330	241	238	233
Mfap3	408	396	436	1081	1185	1114	547	593	591
3830432H09Rik	0	0	0	4	1	3	3	1	0
Med11	85	70	71	358	270	286	170	195	168
Pgls	549	483	539	1035	814	1011	598	593	658
Hyi	22	32	22	278	273	252	75	109	166
Mindy3	204	132	173	467	399	448	289	340	359
Ildr1	0	0	2	5	4	8	4	7	1
Spag9	3474	3126	3573	4179	5169	4454	3984	4234	4149
Naca	9170	9397	9698	7733	7521	7631	9859	10632	9383
Mitf	840	775	868	465	592	581	661	633	598
Elavl4	0	0	0	0	0	1	0	0	0
Aifm3	1	1	1	1	1	0	3	4	11
Mkl2	726	655	750	940	1234	1167	813	932	822
Insc	3	2	9	6	5	17	8	6	34
Celrr	0	0	0	0	0	2	1	0	0
Hist2h3c2	0	0	0	0	0	0	0	0	0
Adgra2	337	277	358	2309	2194	2023	649	899	1483
Cd248	192	269	261	1600	1389	1650	459	511	1099
Tulp4	826	735	814	1225	1825	1510	1758	2107	1752
Foxp3	3	1	1	7	5	4	3	5	6
Chtop	1261	1127	1355	2049	1790	1800	1447	1553	1630
Nagk	237	210	244	789	666	800	390	407	523
Specc1l	1195	1091	1203	1915	2058	1876	1534	1574	1685
Ago1	487	435	449	971	1225	1143	721	774	919
Urgcp	1311	1212	1405	1216	1062	1113	1434	1485	1367
Slitrk4	19	15	13	93	150	107	67	92	132
Dcaf12l1	54	47	57	17	22	25	37	34	80
Aknad1	0	0	0	3	3	0	1	0	1
Tmeff1	133	125	162	245	231	193	157	118	128
Plcg1	1271	1140	1232	1418	1588	1396	1272	1456	1258
Atp2a2	241449	222573	254320	45394	41224	35186	144669	98648	73353
Tgif2lx1	0	0	0	0	0	0	0	0	0
Klrb1f	1	1	2	25	12	20	6	5	4
St7l	202	186	191	346	356	351	325	343	395
Thtpa	295	242	274	329	304	297	320	305	294
Ccdc122	14	12	23	79	65	82	37	53	71
Mex3b	48	42	40	190	234	152	23	30	40
Tcea3	1310	1298	1303	679	534	486	836	715	728
1700029P11Rik	0	0	0	0	0	0	0	0	0
Carnmt1	651	602	690	332	306	302	467	366	404
2900009J06Rik	3	0	0	2	1	1	2	3	1
Nkx2-9	0	0	0	0	0	0	1	1	4
Nkx2-5	734	700	781	568	490	429	1050	1196	1053
Srsf10	564	565	603	1109	1063	1081	939	934	1274
Epsti1	32	27	37	416	367	388	102	139	96
Samd7	0	0	0	0	0	0	0	0	0
4930579G24Rik	25	23	21	70	76	65	65	50	26
Adal	181	162	155	182	187	195	174	185	185
Gstt4	0	0	0	0	0	0	0	1	1
Ubap2l	1958	1936	2011	2648	3032	2942	2495	2738	2845
R3hdm1	981	879	924	1082	1251	1048	1098	1139	1118
Tcf4	2023	1977	2088	2807	3224	3036	2209	2200	2193
Lct	0	3	0	9	3	5	0	2	2
Ptp4a2	3390	3233	3579	6679	6379	6218	5483	5913	5564
Cipc	760	683	776	900	1007	946	1237	1340	1191
Rgs7bp	85	66	93	38	28	49	59	65	289
Pim2	40	39	37	76	63	69	71	56	77
Otud5	437	451	428	1344	1375	1249	779	979	1167
Fam241a	39	37	32	109	80	116	42	36	37
Sugp1	387	315	344	660	570	651	413	469	481
D10Jhu81e	4800	4410	5113	1296	1053	1215	3569	2783	2298
Btf3l4	456	429	460	752	679	693	671	599	631
Lrfn2	9	8	3	1	0	3	1	1	3
Glipr2	91	84	86	908	720	621	111	119	175
Lca5	44	36	35	98	117	98	47	81	73
C4bp-ps1	13	17	5	6	2	0	3	13	14
Pfkfb2	2405	2152	2334	668	839	671	1631	2018	1956
Megf6	73	50	54	1046	956	1064	144	244	351
Zfp710	476	447	505	769	796	885	435	539	460
Sugp2	515	466	503	519	495	480	453	524	548
Cpt1c	55	45	47	664	635	503	150	282	424
Prkg1	236	217	226	706	781	654	658	830	566
Cdc5l	848	773	835	1125	1040	1114	905	985	932
Dxo	110	97	128	363	297	294	174	196	259
Rpl37	1662	1522	1753	5025	4237	4682	2358	2355	2748
Dmtn	80	59	82	157	145	198	133	239	233
Haus2	262	231	262	364	363	358	293	316	288
Prune1	615	638	639	715	669	703	753	866	642
Mcph1	101	91	89	157	169	177	140	119	133
2310035C23Rik	346	288	372	511	612	579	486	469	553
Rln3	0	0	1	2	1	2	0	3	2
Fndc3b	882	896	923	3499	4521	3785	1703	1876	2074
Zc2hc1a	173	151	169	611	723	628	351	493	511
Pmpca	2130	1958	2184	1244	1237	1216	1983	1898	1599
Plk4	42	41	44	206	171	186	78	97	69
Adgrb2	23	23	40	55	91	70	61	76	397
Fam72a	21	19	23	31	26	24	20	18	29
Fbxw27	0	0	0	0	0	0	0	0	0
Prkar1b	39	32	31	158	199	155	100	108	165
4933430I17Rik	3	3	1	2	3	13	5	2	4
Nkiras2	302	227	297	230	235	224	256	198	193
Cdca4	128	89	129	419	337	367	150	141	143
Gatsl3	68	59	58	412	343	385	152	195	180
Myh14	1695	1500	1677	764	686	672	1985	2073	1688
Ints11	295	265	254	530	484	509	322	344	400
Mir135b	0	0	0	0	0	0	0	0	0
Eps8	211	183	241	600	613	651	287	341	864
Odf2l	109	114	116	149	138	118	97	125	159
Trp53inp1	189	171	199	810	1238	1002	421	405	739
Sh3tc2	125	137	117	165	153	170	112	108	247
Rdh12	4	5	7	43	21	17	5	11	6
Klf15	528	488	566	179	155	345	574	527	697
Atp6v1g2	46	37	39	105	143	103	73	109	88
Nek8	52	45	48	171	168	156	110	141	116
Tmem63b	1777	1716	1917	1171	1123	1036	1514	1440	1263
H13	632	566	680	2889	2692	2670	1042	1203	1364
Uspl1	337	360	367	534	425	466	550	499	502
Fam168b	1042	976	1084	2671	3088	2918	1441	1474	2039
Zfp275	202	161	193	665	804	603	328	356	495
Anxa10	0	0	0	0	0	0	1	2	0
Lrrfip1	1342	1347	1357	2611	2476	2426	2117	2830	2400
Zswim6	143	150	152	366	448	380	202	225	244
Gm10538	0	0	0	0	0	0	0	0	0
Lrrn2	90	81	79	355	318	424	128	165	471
Phtf1	189	152	185	604	480	583	275	329	447
Naf1	92	93	104	178	163	203	135	188	166
Foxj3	533	486	492	707	806	725	685	763	762
Hotair	0	0	0	0	0	0	0	0	0
A930041C12Rik	1	0	0	2	0	1	0	0	0
BC051537	0	0	0	0	0	0	0	0	1
Ppp1r15b	520	501	575	1349	1428	1545	923	868	1153
Mup19	0	0	0	0	0	0	0	0	0
Gm12250	17	31	53	215	191	228	259	412	185
Dnaja3	3112	2820	3259	1133	962	1030	2575	1920	1784
Mapkap1	823	764	886	1115	937	1036	909	850	875
Casd1	509	524	602	780	836	815	633	673	662
Gm19461	158	139	164	9	13	22	73	67	64
Atn1	747	792	799	1404	1774	1445	1074	1347	1710
Set	1190	1123	1167	2747	2337	2593	1809	2043	2301
Ryr2	26322	23131	26815	8486	10908	9216	25709	18821	13790
Sox13	356	340	356	390	419	474	341	404	329
Wnt5a	194	143	207	204	222	233	154	140	295
Rap1gap	205	218	218	82	95	82	268	230	285
Apom	0	0	0	2	2	1	2	3	1
Rab11fip1	8	10	14	109	79	121	53	60	225
Dcstamp	0	0	0	8	6	13	1	3	5
Dennd1a	435	448	468	862	853	946	491	536	522
Kcnc2	4	2	4	2	9	11	12	15	7
Mir6903	0	0	0	0	0	0	0	0	0
Eda2r	60	61	72	161	212	163	125	140	200
Snorc	0	0	0	0	0	0	0	0	0
Ndufv2	7213	6885	7771	2817	2030	2404	5480	4213	4030
Sez6l	4	0	0	20	48	47	24	23	1078
Krtap5-1	0	0	0	0	0	0	0	0	0
Spsb2	30	20	19	291	229	273	79	69	152
Abca6	204	172	191	72	144	155	199	141	380
Mup1	0	0	0	0	0	0	0	0	0
Lag3	13	20	17	62	68	59	43	54	79
Sprr2d	0	0	0	0	0	0	0	0	0
Sprr2b	0	0	0	0	1	0	0	0	0
Sprr2a1	0	0	0	0	0	0	0	0	0
Ptgdr2	1	1	0	1	1	0	1	1	0
Ktn1	4318	3886	4456	3645	3594	3350	5395	4994	4384
Tmem116	60	47	55	42	23	25	64	51	46
Zfp541	0	0	0	1	0	0	0	0	0
Atp6v0a1	1764	1630	1772	2226	2341	2357	2059	2208	2091
Svbp	162	149	161	552	396	430	232	227	239
Pacsin2	4689	4095	4679	2844	2598	2675	3799	3919	3584
Dhrs2	0	0	0	0	0	0	0	0	0
Tmem138	20	35	44	162	172	154	85	102	134
Washc3	261	235	247	544	430	520	386	352	404
Myh4	0	0	0	11	0	0	0	1	1
Ppp1r12b	1571	1290	1632	464	767	574	1850	1792	1273
Ube2t	37	45	34	43	43	35	48	42	23
Parp14	976	962	1056	1633	1721	1775	1471	1443	1567
Kcnj12	634	651	779	256	196	170	545	581	358
Zfp27	248	223	247	228	195	184	237	215	264
Pramel7	0	0	0	0	0	0	0	0	0
Nelfb	613	566	624	1098	971	1096	725	805	835
Herpud2	633	626	662	1351	1331	1207	927	1022	1132
Terf2ip	322	330	349	453	400	444	385	398	437
Atp5j2	7093	6954	7477	3265	2376	2730	5509	4412	4023
Angptl4	97	103	102	1176	401	1308	239	200	550
B4galt3	223	230	241	641	607	563	326	292	361
Pnrc2	774	715	773	1984	1691	1760	937	1043	1182
Snrnp48	111	85	108	190	237	200	127	186	240
Tas1r3	31	12	19	6	12	20	10	11	22
Ghdc	196	166	183	387	329	349	295	348	339
Prkab1	670	676	795	715	630	634	470	455	549
Nav1	1029	1049	1037	3279	5146	4303	1502	1862	1834
Mir1231	0	0	0	0	0	0	0	0	0
Igdcc4	317	294	359	522	727	412	350	426	544
Ddx19a	363	354	435	660	694	675	454	525	552
Nfatc2ip	64	61	57	133	117	131	84	104	104
1110004F10Rik	597	574	605	1165	1050	1101	783	867	895
Chp1	1526	1447	1649	2536	2563	3246	2315	2032	2351
Ncoa4	760	704	767	805	1032	1117	872	845	1729
Neurog1	0	0	0	0	0	0	0	0	0
Neurod2	0	0	0	0	0	0	0	1	0
Neurod1	0	0	0	0	0	0	0	0	0
Neu1	317	290	339	825	804	836	360	429	443
Nek2	8	4	9	113	77	86	23	25	23
Sept2	2156	1912	2203	5187	5120	4960	3277	3800	4206
Nedd4	9658	9212	10228	20314	24161	20488	14928	15500	18086
Ndfip2	244	231	276	544	521	543	326	369	434
Clybl	1315	1205	1343	705	568	635	1147	1000	996
Gstk1	1107	1056	1139	153	121	212	423	230	249
Ttc8	41	34	43	187	177	217	116	143	207
0610010F05Rik	199	155	202	423	411	365	298	313	331
Lurap1	15	17	24	15	17	15	11	25	14
Psmd8	1656	1486	1770	4020	3389	3769	2666	2849	2919
Mrnip	25	26	32	73	46	36	46	47	48
Ptprc	200	208	190	2876	3314	3491	510	595	601
Ascl5	0	0	0	0	0	0	0	0	0
Gm13305	0	0	0	0	0	0	0	0	0
Spata3	0	0	0	0	0	1	0	0	0
Sp100	726	674	744	1305	1362	1565	816	871	1095
Gsta1	38	43	52	18	24	42	33	45	51
Gss	200	207	226	395	295	316	349	414	412
Gm15850	0	0	0	0	2	1	1	0	0
Nkx2-2	2	0	1	0	0	0	0	0	0
Ndufaf2	156	162	159	149	137	132	153	156	155
Scube2	394	394	472	173	224	149	294	242	207
Lrrc73	3	1	4	21	11	9	6	12	21
Rad51ap2	0	0	0	0	1	0	0	0	0
Btnl1	1	0	0	0	0	0	0	1	2
Tcirg1	205	223	241	3286	3560	3219	598	891	1024
Rbm10	365	398	440	647	635	595	465	550	623
9230116N13Rik	4	10	13	13	10	13	5	6	10
Klhdc10	1044	922	1079	1120	1144	1053	1077	1043	1085
Ccdc33	0	0	0	0	1	0	0	1	3
Egf	204	124	169	29	24	28	136	28	21
Gm19705	1	1	1	38	32	34	4	7	18
Platr22	0	0	0	1	5	0	0	0	1
Traip	17	10	15	40	58	61	18	28	27
Hace1	118	106	124	244	266	242	156	209	199
Ifna6	0	0	0	0	0	0	0	0	0
Snx12	368	336	391	802	760	739	551	638	602
Lnx1	228	197	226	258	192	209	397	348	329
Cacnb2	1115	1055	1190	647	613	530	1190	1170	944
Xlr	6	15	7	25	24	50	15	17	22
Ypel5	504	490	574	1335	1074	1298	768	809	928
Mif4gd	479	472	512	719	682	724	473	367	578
Gm5833	0	0	0	0	0	0	0	0	0
Myo1c	2926	2735	2948	7254	7176	7217	5792	6247	6893
1700019P21Rik	0	0	0	0	0	0	0	0	0
Fip1l1	406	429	472	604	605	563	509	541	613
Vmn1r151	0	0	0	0	0	0	0	0	0
Zmat1	95	121	156	192	241	183	163	160	250
AW549877	673	659	741	1201	1675	1420	806	947	1213
4930596I21Rik	0	0	0	1	2	0	0	0	0
Pik3c3	351	304	371	644	598	641	477	511	526
4933436E23Rik	0	0	1	0	0	0	0	0	0
Oaz3	1	3	3	4	8	3	13	5	11
Cav2	861	806	929	839	776	1166	788	564	690
Cd164	2408	2363	2438	3460	3535	3562	2988	2952	3354
Timm23	2079	1942	2185	1126	870	926	1622	1256	1188
Map3k14	80	77	107	515	490	426	254	309	267
Vmn1r49	0	0	0	0	0	0	0	0	0
Tpra1	532	463	545	827	771	800	563	696	698
Nek3	54	43	39	67	78	73	65	67	72
Gmcl1	95	90	106	349	363	358	169	186	241
Asph	3328	3162	3591	2302	2371	2383	3260	3224	3050
4930590L20Rik	0	0	0	0	0	0	0	0	0
Oat	3436	3255	3864	3180	3132	3218	3215	2685	3076
C1qtnf12	99	122	133	449	380	455	195	182	194
Mc4r	0	0	0	0	1	0	0	0	0
Grm1	412	369	439	83	41	59	307	201	162
Gja3	278	240	301	164	140	98	230	215	177
Dbp	93	78	98	739	830	915	1298	1316	1668
St6galnac6	1200	1182	1320	1235	1088	1178	1062	1148	1215
Med23	363	297	343	496	561	561	320	401	472
Cyp20a1	170	150	171	625	621	631	307	383	407
Glipr1	14	12	15	734	748	662	54	60	77
Rgs21	0	0	0	0	0	0	0	0	0
Cpa5	0	0	0	0	0	0	0	0	0
Phf19	25	16	23	78	63	56	38	45	60
Rap2b	104	96	101	1070	1206	1133	222	266	472
Btbd11	78	56	72	41	33	42	33	48	60
Jakmip3	3	3	1	0	5	3	1	12	6
Ptgs2os	1	0	0	2	2	2	2	3	2
Ptgs2os2	0	0	0	4	0	1	1	2	0
Ceacam12	0	0	0	0	0	0	0	0	0
2310030A07Rik	0	0	0	0	0	0	0	1	0
Myo1a	1	0	1	3	5	2	2	3	4
Poc1a	96	85	96	124	79	79	105	71	56
Pdlim5	9806	9175	10083	10212	9776	9128	14566	13950	11702
Sp5	0	0	0	0	3	1	0	0	1
Cyp4f14	2	1	3	1	1	0	2	0	15
Nkd2	36	37	38	1230	1299	1049	316	499	605
Pigp	811	708	803	740	645	648	756	722	728
Calm3	2266	2149	2383	4264	3750	3838	2861	2803	3205
Pacsin3	2287	2007	2280	2108	1564	1565	2893	3148	2734
Fbxo41	0	0	0	11	5	3	0	2	7
Kctd17	302	315	269	1430	1207	1240	477	673	733
1700011I03Rik	0	1	0	0	0	1	0	0	0
Arhgap33	10	11	13	63	80	62	26	52	47
Tpst2	368	368	387	860	709	782	469	514	545
C730036E19Rik	12	10	11	4	0	1	4	9	4
Cd28	66	79	66	75	130	88	60	60	37
Rnd2	50	63	47	176	154	151	88	83	98
Calhm1	0	0	0	0	0	0	0	0	0
Dscaml1	1	0	0	2	1	3	1	5	5
4932443I19Rik	0	0	0	0	0	0	0	1	0
Gfra4	73	61	56	33	21	33	37	27	66
Gas8	70	64	48	245	212	223	119	192	215
Map3k8	54	50	51	250	273	262	112	134	133
Mir7682	0	0	0	0	0	2	1	1	1
Bloc1s6	468	419	465	686	651	633	625	693	602
Irs2	148	144	168	130	262	212	445	328	315
Rbck1	665	719	708	1440	1302	1348	838	1033	1125
Prpf19	4411	4321	4708	2441	2041	2044	3790	3649	2853
Tmprss12	0	0	0	0	0	0	0	0	0
Tex14	0	1	2	9	4	6	5	6	3
Hsd3b2	0	0	0	4	1	0	0	0	0
S100a1	7225	6965	7327	4419	3279	3960	7825	7479	7347
Ctsk	90	68	64	2094	1910	1882	405	534	569
Ctsh	539	517	608	6265	5619	6569	1049	1184	1307
Ctse	4	2	3	44	44	47	7	10	9
Ctsb	9122	8798	9367	65080	66777	79253	14944	16084	19112
Il15ra	261	260	252	210	215	233	322	319	368
Il15	340	345	353	178	182	175	271	159	127
Tmem254c	0	0	0	0	0	0	0	0	0
Ppp1r1c	1	0	1	0	1	0	2	1	3
Nfe2l1	8803	8248	9276	7656	7308	7591	11864	13388	11919
U2surp	713	687	775	1096	1151	1098	823	1033	1041
Pigw	59	76	70	80	87	77	79	88	94
Lyzl6	0	0	1	0	0	0	0	0	0
Ins2	0	0	0	0	0	0	0	0	0
Wnk1	11119	10315	11191	9376	11664	10437	14057	14760	14353
Apba2	13	13	8	31	7	14	7	32	46
Scn5a	7685	6359	8269	5739	7449	6065	8923	10103	8252
E330020D12Rik	3	1	4	5	9	16	1	4	4
Keap1	934	843	946	1406	1186	1157	1102	1150	1163
Scube1	53	43	42	300	319	229	61	71	61
Pir	56	37	58	183	169	207	139	183	184
Tmem239	0	1	0	1	2	2	0	0	1
Kif13a	2685	2412	2580	1515	1583	1456	2845	2820	2647
C230024C17Rik	0	0	0	1	1	1	1	0	0
Acvrl1	712	670	641	3403	3057	2795	1199	1442	1329
Vmn1r90	0	0	0	0	0	0	0	0	0
Gm3139	0	0	0	0	0	0	0	0	0
Teddm2	0	0	2	3	1	2	2	0	2
Ccdc154	0	0	0	0	1	0	0	0	2
Mir8114	0	0	0	0	0	0	1	0	0
Zfp648	0	0	0	0	0	0	0	0	0
4930452N14Rik	0	0	0	0	0	0	0	0	0
4930532M18Rik	0	0	0	0	0	0	0	0	0
Greb1	8	7	8	34	32	11	23	43	33
Ldlrad3	136	145	136	481	505	467	189	214	279
Vma21	297	282	284	617	580	621	442	467	578
Esd	1257	1151	1324	3160	2526	2932	2263	2455	2987
Selenow	1417	1572	1557	4217	3262	3795	2524	3066	3135
Xpr1	889	825	960	1391	1724	1352	1541	1718	1615
Gm5532	1142	1176	1230	629	428	511	1359	1438	1112
Mpg	65	54	56	312	253	261	89	91	147
Gpx4	7100	6514	6885	6409	4593	5599	7931	7681	7513
Gpx3	2284	2335	2185	29096	26527	26380	16353	19685	21861
Gpx1	982	857	1007	6020	4952	6233	2090	2218	3202
Gpld1	571	497	590	310	340	350	539	470	394
Fxyd5	284	260	233	4217	3248	3908	850	1232	1234
Med7	229	183	209	431	378	325	284	317	291
Gpr35	10	9	13	254	265	221	28	53	35
Rai2	616	558	613	296	236	265	583	577	490
Hbs1l	1057	925	1085	1080	935	929	1167	1074	1039
1700012B07Rik	0	0	0	0	0	0	0	0	0
Anks1b	5	8	5	11	8	17	6	6	6
Gas2l1	256	208	203	821	754	853	429	522	698
Dyrk1a	1089	1123	1250	1225	1258	1154	1295	1385	1252
Bag1	2482	2390	2641	2692	2170	2395	2432	2076	2169
Myt1	0	0	0	0	0	0	0	0	0
Rit1	838	772	857	1083	831	1005	801	720	841
Enpp5	376	360	398	336	411	579	597	584	1113
Mroh3	0	0	0	2	0	0	0	0	0
Rassf5	58	60	45	697	635	688	140	192	226
Tmem209	180	178	181	434	405	450	300	373	458
Lypd1	0	0	0	11	11	13	5	8	28
Pkd2l2	168	205	188	168	150	182	147	137	151
Plpp4	0	0	0	0	0	0	0	0	0
Slamf7	20	23	18	647	1104	996	110	137	71
Tctex1d2	62	51	63	141	140	150	57	75	61
Rasal2	749	670	752	738	920	780	889	911	875
2810025M15Rik	301	275	307	535	382	424	368	397	302
Deup1	9	8	17	2	9	6	8	10	3
Cep128	260	251	272	165	156	159	140	174	153
Ica1	145	147	127	180	135	150	126	125	117
Sec16b	58	55	58	722	752	575	159	262	317
Crxos	0	0	0	0	0	0	0	0	0
Cd82	157	157	171	1045	872	957	411	430	809
Ttll6	0	0	1	0	0	0	1	2	3
Mir488	0	0	0	0	0	0	0	0	0
Rere	879	802	922	1677	2242	2029	1462	1759	2553
Slc26a1	9	5	6	10	7	12	4	9	21
Pou5f1-rs1	0	0	0	0	0	0	0	0	0
Scarna3a	0	0	0	0	0	0	0	0	1
Mir1843b	0	0	0	0	0	0	0	0	0
Dctn6	792	814	856	1035	901	919	802	842	966
Tnp1	0	0	0	0	0	0	0	0	0
4930523C07Rik	312	303	319	696	718	746	483	649	635
4930562F07Rik	3	0	0	6	7	7	0	7	5
Smg9	148	118	148	584	477	507	254	284	351
Cnn3	786	770	835	4585	4267	3771	1459	1856	3343
Cnot11	379	332	387	572	488	477	444	459	470
Scarb1	653	660	706	1095	1109	1965	826	640	684
Nme7	38	28	46	167	171	186	108	116	155
Cox7c	4822	4739	5305	2358	1659	2094	4013	3439	3267
Mir1927	0	0	0	0	0	0	0	0	0
Triml2	0	0	0	0	0	0	0	0	0
Dnajb6	722	646	724	1307	1143	1229	1008	1146	1078
Slc39a10	320	304	295	432	507	537	332	372	485
Syne3	102	101	94	206	289	309	192	215	252
Snord47	0	1	0	10	7	5	0	2	4
Lipf	0	0	0	0	0	0	1	0	0
Dnajc19	586	572	558	452	333	369	412	349	418
Cenpl	9	19	16	107	79	88	30	28	33
Plin5	1797	1637	1912	130	92	106	702	430	283
Sema3b	557	519	583	1174	1126	925	1169	1477	1549
Stat1	1199	1187	1345	3290	2820	3414	2817	3053	2581
Lancl2	250	242	229	450	383	385	302	300	308
Suco	254	296	272	627	697	631	380	535	539
4930558K02Rik	0	0	0	1	0	2	0	0	0
Pigc	192	164	173	598	505	457	218	267	287
Ptpru	42	35	51	140	131	147	95	129	227
Tspan1	1	1	1	0	3	1	1	0	0
Ift74	39	38	59	227	207	221	138	116	196
2810442N19Rik	1	0	1	4	5	8	1	2	2
Dnm3os	32	43	23	811	947	623	85	240	180
Trim23	388	304	379	404	409	419	375	339	383
Lrp12	73	100	97	530	742	737	121	141	141
Palld	5159	4869	5084	6683	7311	6093	6389	6727	6445
Synj2	1075	965	1029	1453	1528	1260	1195	1319	1263
Flnb	1525	1423	1536	2623	2836	2471	1699	1848	2537
Gclc	229	192	255	426	420	412	398	509	450
0610009B22Rik	264	263	286	228	232	244	257	204	204
Mrpl54	507	485	471	730	478	553	612	553	553
Ghr	2446	2320	2497	2253	2289	3648	2704	2116	2632
Rassf7	7	7	6	60	38	59	28	30	34
Slc9a3r1	76	75	84	530	556	728	174	191	943
Fmo6	1	0	0	0	3	0	4	1	1
Eif2ak4	183	174	166	358	438	370	190	230	289
1700010D01Rik	0	0	0	0	0	0	0	0	0
Zfp773	5	3	10	10	10	12	8	8	7
Txndc11	319	297	287	569	565	524	374	418	516
Fam110a	85	78	90	191	148	204	74	53	108
Ankrd45	27	32	30	71	55	48	102	140	163
Accsl	0	0	0	2	2	2	1	0	0
Mettl11b	15	10	10	0	0	0	4	0	2
Kcnk13	11	8	11	194	209	249	24	23	44
Sra1	539	554	543	1231	965	1013	786	670	682
Cacna1c	4391	4024	4572	2726	3161	2496	5196	5054	3740
Becn1	725	625	704	1296	1281	1251	1113	1225	1135
Cyp2c23	0	0	0	0	2	0	4	1	25
Armc3	1	0	1	6	1	4	2	2	8
Setmar	46	25	47	62	79	55	44	49	55
Iqce	76	99	99	369	419	349	143	202	256
Gm16548	0	0	0	0	0	2	0	0	0
Slc31a2	281	251	275	654	717	690	448	448	599
Pyy	0	0	0	0	0	0	0	0	0
Mospd1	501	441	504	567	486	511	502	440	445
Mid1	37	44	51	234	236	146	55	72	67
Plcb4	1250	1171	1316	946	1045	1082	1615	1581	1426
Clcnka	0	2	0	0	0	0	0	0	0
Prdx4	201	179	227	1532	1262	1336	431	537	580
Rab3d	339	342	349	839	972	1071	676	708	829
Tas1r2	0	0	0	1	0	0	0	0	0
Vmn1r76	0	0	0	0	0	0	0	0	0
Vmn1r80	0	0	0	0	0	0	0	0	0
Chp2	40	28	36	34	34	66	35	34	74
Inpp5j	649	602	647	474	341	342	610	597	567
Sqstm1	5998	5480	5918	12473	10544	11413	11616	14505	14416
Hnrnph3	153	162	154	96	65	79	126	153	170
Gm20743	0	3	1	2	1	3	9	2	4
4930568G15Rik	0	0	0	0	0	0	1	0	1
Atp1b2	489	536	476	513	625	590	445	393	735
BC003331	495	476	469	957	994	963	751	883	958
Cpne4	0	0	0	0	0	2	2	4	0
Traf3ip1	128	139	143	165	175	160	163	168	213
Nrxn1	17	17	24	2	8	6	12	15	5
Abcg8	0	0	0	0	0	0	0	0	0
Rngtt	214	203	248	271	290	293	311	263	313
Nsun2	898	764	866	1423	1289	1302	1290	1227	1320
Rhbdd1	279	300	245	514	488	529	381	507	453
Spopl	105	124	119	188	194	174	146	192	194
Lrrc49	93	92	95	304	310	309	175	205	278
Ltk	0	1	1	2	3	4	0	1	0
Fes	217	185	201	1418	1302	1389	333	395	387
Slc22a18	10	11	11	40	49	48	17	32	53
Nol4	0	0	0	0	0	0	0	0	0
Mirlet7d	1	8	4	18	16	31	9	4	7
Dtna	1142	1095	1250	556	523	517	1211	1220	1005
Sar1a	2263	2160	2426	4668	4139	4061	3066	3132	3329
Atg13	830	756	804	1223	1273	1277	1231	1437	1240
Sephs1	278	263	293	826	807	759	369	397	470
Exosc4	243	227	270	401	261	322	255	263	268
Gpr1	0	3	2	0	1	8	5	10	8
Wtap	516	471	512	1256	1068	1092	620	617	732
Dcaf4	219	234	261	226	247	239	213	208	211
Bcl2l11	256	260	264	841	993	972	197	222	272
Bicd1	82	67	86	82	113	108	145	204	421
Wnt1	0	0	0	1	2	3	1	2	2
Exosc5	115	81	97	277	227	254	144	165	197
Gm4846	0	0	0	0	0	0	0	0	0
Gm4847	0	0	0	0	0	0	0	0	0
Fmo9	0	0	0	0	0	0	0	0	0
Gm16701	7	4	6	7	3	2	3	2	10
Naxe	827	741	812	1167	947	1150	914	902	1009
Mir6347	0	0	0	0	1	0	0	0	0
Mkrn2os	22	15	18	0	3	8	11	3	11
Ncf4	35	25	32	670	531	602	107	138	148
Ghitm	7888	7309	8370	5377	4466	4810	8706	8592	7561
Lpin3	104	73	102	305	281	250	155	244	181
Traf4	102	91	103	303	272	294	110	95	104
Mag	1	4	4	51	38	27	7	6	38
Prkar1a	9079	8029	9948	15908	13501	12375	16717	19877	16410
Asgr2	1	3	2	6	9	13	10	3	11
Mir6348	0	0	0	0	0	0	0	0	0
Mir6354	0	0	0	0	0	0	0	0	0
Mc3r	0	0	0	0	0	0	0	0	0
Mc2r	0	0	0	0	0	29	6	0	12
Mc1r	0	0	0	1	1	0	0	1	0
Masp1	209	209	167	1112	1355	1581	930	973	627
Lemd3	244	206	276	359	355	380	312	331	338
Pard3	662	640	740	512	558	543	638	584	687
3110045C21Rik	6	6	6	3	4	3	6	5	2
Uap1	666	664	795	1016	957	1176	1013	971	1169
Wnt11	51	59	41	228	209	231	133	154	194
Magi1	334	314	361	645	716	613	441	494	468
Gm7694	207	177	179	149	136	178	183	217	174
Foxp4	169	170	198	828	843	700	407	598	644
Rfx2	37	44	41	74	57	94	89	118	203
Kbtbd13	99	97	104	23	20	9	13	15	11
Lrrc15	609	593	652	303	284	177	162	34	106
Pdk2	8268	8132	8446	2094	1750	1950	5445	4780	4006
Nudt14	60	58	78	139	131	151	84	66	83
S100a14	0	1	1	1	2	1	0	3	1
Nip7	215	183	185	414	375	347	285	306	326
Mir130b	0	0	0	0	0	1	0	0	0
Sec61g	427	455	472	994	806	844	496	447	528
Oprl1	0	0	0	5	3	6	2	2	6
Zfp202	75	54	89	147	126	121	117	115	109
Gsta2	9	2	3	1	3	3	4	0	3
Mir6546	0	0	0	0	0	0	0	0	0
Nfatc2	341	310	336	483	515	637	411	475	491
Slc4a9	0	0	0	0	2	0	0	1	1
Glra1	0	0	0	0	0	0	0	0	0
Grk2	1236	1180	1318	2422	2427	2515	1401	1529	1519
Sparc	8859	8803	8960	165747	152148	141916	29801	34220	36422
Hnrnph1	1752	1661	1839	2844	2509	2511	1831	2105	3240
Bvht	59	56	70	180	170	189	88	106	81
Cdyl	120	119	106	195	244	234	135	176	190
Tectb	4	4	1	1	1	5	3	4	3
Tecta	3	1	0	2	3	2	1	1	2
Tead1	4027	3792	3984	3340	4363	3283	4766	4658	4125
Dntt	0	0	0	3	14	0	0	0	0
Ccr6	0	0	1	5	10	4	3	3	2
Tstd1	6	6	5	45	26	26	4	11	12
Hist1h3a	0	0	0	1	1	0	0	1	0
Hist2h2aa1	0	0	0	0	0	0	0	0	0
Hist1h3f	1	1	3	1	2	1	7	3	4
Ptpn6	134	112	143	1557	1492	1681	257	314	341
AI506816	27	18	17	110	104	116	50	81	64
Tyw3	61	63	68	85	70	67	46	68	48
Caly	2	1	3	3	1	2	1	2	2
Snurf	0	0	0	0	0	0	0	0	0
Mir7683	0	0	0	1	0	0	0	1	0
Snrpn	1	1	0	0	0	0	2	0	0
Eps8l1	41	49	40	84	83	79	78	61	54
Cd22	9	7	13	328	350	397	44	52	16
Cd19	6	5	5	15	23	56	20	17	23
Ctla4	22	19	34	5	5	3	9	17	19
Cd151	3417	3262	3366	4175	3515	4200	4926	5459	6092
Cd14	86	90	105	817	752	911	237	267	332
Cct8	2017	1800	2105	3398	2810	2973	3159	3080	3317
Cct6a	1351	1238	1454	2393	1927	2113	2047	1847	2047
Rnf181	751	727	748	2189	1854	1929	1293	1374	1675
Lamtor1	1392	1313	1397	1932	1564	1798	1573	1486	1444
Pbx4	2	1	2	13	11	16	4	2	22
Slc35c1	158	143	143	510	503	507	214	241	239
Eya3	735	698	794	890	952	939	816	891	795
Atp5b	81560	77071	86405	32671	24531	28713	72056	60166	49612
Elk4	240	249	256	163	285	215	256	259	273
Gbp2	409	409	553	1099	1069	1374	970	1136	1414
Gata6	669	597	709	1113	1032	1084	1020	1066	1435
Slc22a16	0	0	0	0	0	0	0	0	0
Klc2	1021	1017	1076	804	689	634	1136	1177	1020
Slitrk3	1	0	0	0	0	0	0	0	0
Rapgef4	599	540	609	397	318	304	562	587	503
Olfr16	0	0	0	0	0	0	0	0	0
Olfr1408	0	0	0	0	0	0	0	0	0
Olfr1406	0	0	0	0	0	0	0	0	0
Olfr218	0	0	0	0	0	0	0	0	0
Olfr1404	0	0	0	0	0	0	0	0	0
Olfr418	0	0	0	0	0	0	0	0	0
Mptx2	0	0	0	0	0	0	0	0	0
Tmem218	162	151	159	200	202	192	163	126	184
Jkamp	278	278	312	575	567	573	388	444	477
Sapcd1	2	4	3	5	1	7	3	7	7
Mamdc4	19	26	16	33	46	34	28	32	64
Mctp1	8	18	12	163	213	215	31	57	48
Ndufa5	4660	4593	5017	1537	1035	1257	3404	2467	2263
Pde4b	624	576	639	891	918	885	709	892	787
Ctdspl2	189	185	218	361	434	385	295	304	393
Plpp6	185	188	192	280	272	317	185	178	238
Olfr433	0	0	0	1	4	1	0	0	1
Olfr432	0	0	0	0	0	1	0	1	0
Olfr430	0	0	0	0	0	0	0	0	0
Olfr429	0	0	0	0	0	0	0	0	0
Olfr427	0	0	0	0	0	0	0	0	0
Olfr231	0	0	0	0	0	0	0	0	0
Olfr424	0	0	0	0	0	0	0	0	0
Olfr421-ps1	0	0	0	0	1	0	1	2	0
Olfr420	0	0	0	0	0	0	0	0	0
Ptgr2	4262	3744	4433	2170	1865	1833	3947	3479	2927
Defa4	0	0	0	0	0	0	0	0	0
Fgf13	754	746	853	373	315	263	807	752	596
Cyp1a1	52	90	90	4	6	4	6	4	14
Olfr419	0	0	0	0	0	0	0	0	0
Rtl3	7	16	17	64	107	78	12	15	15
Olfr414	0	0	0	0	0	0	0	0	0
Olfr220	0	0	0	0	0	0	0	0	0
Endog	283	286	342	114	84	95	183	152	160
Trps1	116	120	118	703	878	759	277	296	454
Bend6	19	13	18	131	133	99	63	74	125
Prr3	39	50	69	303	266	262	146	155	239
Ttyh1	7	10	8	17	22	11	9	23	53
Tbx15	25	14	16	18	12	9	70	68	52
R3hdm2	2865	2874	3063	2127	2372	2211	3305	3482	2909
Psmd7	1390	1293	1424	2212	1631	1799	2049	2167	2187
Nfatc1	438	431	490	992	1014	1118	629	821	717
Lysmd4	272	269	311	316	299	255	268	262	264
Srp54b	87	56	95	57	91	76	95	39	102
Ap1m2	0	0	0	1	3	5	0	0	2
Pdhx	2390	2167	2514	751	604	663	1927	1447	1234
Trib3	35	37	34	193	130	151	68	114	70
Smc4	248	245	260	1422	1337	1109	577	750	807
2310043L19Rik	0	0	0	0	0	0	0	0	0
Adss	172	145	162	945	822	975	284	371	502
Mettl16	301	282	274	321	295	307	383	387	401
Ube2h	879	854	1043	2244	2208	2326	1564	1683	1883
Ube2b	3610	3475	3892	2705	2436	2485	3309	3087	2931
Uba1	4120	3946	4334	6025	5527	5930	5033	5207	5247
Rnf220	411	358	401	987	859	897	595	610	741
Polq	286	249	316	97	85	90	154	155	81
Txlng	153	147	158	203	189	233	157	186	268
Chmp4b	1737	1720	1890	3944	3263	3559	2431	2445	2670
Vrtn	0	0	0	0	0	0	0	0	0
Hspa8	21386	20146	21143	23493	20240	22499	31868	26554	29866
Btnl9	491	532	551	112	118	105	277	235	192
Scgb3a1	5	6	4	12	4	6	7	5	4
Dock2	83	87	108	1373	1599	1868	260	284	422
Clec4a3	51	54	56	782	745	853	94	123	130
Smim10l1	1183	1041	1225	1389	1181	1281	1336	1294	1375
Orc2	222	231	239	497	421	413	351	431	477
Sirt4	160	181	199	159	134	158	144	181	156
Rhbdf2	279	272	303	563	568	592	331	419	505
Tbc1d31	79	94	95	174	246	208	123	149	179
Bglap3	0	0	0	0	0	0	1	0	1
Pter	186	132	142	215	187	175	203	186	217
Rfc1	619	566	619	871	908	978	836	864	875
Gm5069	69	41	63	32	30	20	24	24	19
Gm8439	0	1	3	0	0	0	0	0	0
Gm7616	0	0	0	0	0	0	0	0	0
Eif4enif1	770	746	842	1042	1030	949	991	1008	1094
Mir6904	0	0	0	0	0	0	0	0	0
Ap3m2	97	100	99	312	357	304	133	153	239
Lin9	48	46	41	116	97	127	76	85	69
Tada1	155	147	165	351	345	347	196	190	245
Pxt1	0	0	0	0	0	0	0	0	0
Tekt2	6	4	3	32	35	29	18	17	57
Mpdu1	148	154	152	689	545	655	255	302	353
Srp54a	46	52	49	24	40	20	37	36	35
9130409I23Rik	0	0	0	0	0	0	0	0	0
Ern2	0	0	0	0	0	0	0	0	0
Rab23	178	138	161	697	786	612	255	283	345
Akip1	141	98	116	387	313	339	279	328	344
Zfpm2	381	302	384	474	553	480	396	482	522
Zfp90	111	76	90	467	367	363	116	213	289
Bcl11a	57	60	48	34	27	32	35	28	25
Ppp1cc	1085	1050	1151	1807	1806	1818	1301	1360	1445
Sypl	1205	1194	1329	1647	1592	1778	1434	1475	1506
Med1	786	733	818	734	825	762	837	871	819
Pou5f1	0	0	1	0	0	0	0	1	0
Pnp	213	227	219	1775	1578	1991	773	719	1303
Pklr	1	0	0	0	0	1	0	0	0
Pkd1	1474	1461	1535	4026	6591	5232	3005	4437	3763
Cyp4f15	0	0	1	0	2	0	0	0	0
Kcnn2	167	129	137	39	58	46	151	133	119
1700047M11Rik	2	0	4	0	0	2	1	1	4
Srsf4	112	94	133	184	188	191	155	161	167
Exoc3l4	45	66	64	218	201	216	75	113	130
Pxk	507	508	502	906	941	919	783	863	1142
Cd209a	4	1	3	50	60	41	72	51	43
Zfp87	74	65	85	242	270	241	125	121	135
Actr3	1863	1695	1783	6758	6467	6899	3082	3325	3464
Mllt3	148	143	176	378	370	359	280	329	311
Vdac1	15059	14119	15934	7050	5910	6273	13042	11467	9823
Sfxn1	118	144	137	484	478	934	505	312	811
Slc25a15	274	271	296	281	268	254	253	269	236
Ctcf	687	642	700	1192	1200	1184	833	908	1014
Il20	0	0	0	0	0	0	0	0	0
Mcm6	164	173	175	1193	961	1097	415	438	487
Sh2d1a	0	1	1	12	5	7	2	2	1
Mrgpre	57	59	61	212	247	204	111	129	87
C130026I21Rik	2	0	1	10	10	9	3	5	21
Mios	353	316	357	383	412	442	374	376	359
Adgrg3	21	22	14	113	56	86	28	99	116
Gpr161	52	55	60	336	381	337	132	148	207
Kctd8	8	5	11	5	6	3	4	11	7
Slc25a16	489	506	533	513	495	516	557	508	488
Creb3l3	2	1	0	44	28	37	2	8	5
Atxn7l2	40	47	49	126	103	82	53	82	84
1700056E22Rik	13	11	15	19	12	20	4	4	4
Nupl1	342	310	377	644	726	666	535	580	575
1700112H15Rik	0	0	0	0	0	2	0	0	0
4930488B22Rik	0	0	0	0	0	0	0	0	0
Mir1981	0	0	0	0	0	0	0	0	0
Appl2	860	798	807	1143	1163	1005	810	1056	1038
Lgi3	53	40	73	81	40	46	41	59	75
Diras1	0	0	0	1	3	2	2	3	4
Abhd11	666	684	704	544	431	487	607	538	561
Oas1a	90	86	96	558	414	480	161	205	279
Snora36b	0	0	0	0	0	0	0	0	0
Mir664	0	0	0	0	0	0	0	0	0
Thsd4	88	113	106	290	412	315	351	456	786
D230017M19Rik	10	15	12	5	9	3	2	12	14
4930563J15Rik	0	0	0	0	0	0	0	0	0
Arglu1	392	394	430	1114	954	816	502	693	714
Kcnip1	2	2	5	0	1	3	0	0	11
Mrto4	278	262	290	399	334	378	368	331	371
Inca1	75	84	85	42	38	75	63	62	68
9630028B13Rik	0	0	0	0	0	1	0	0	0
Gm2061	0	0	0	0	0	0	0	0	0
Gpatch4	131	133	150	221	160	190	234	268	290
5033404E19Rik	0	0	0	0	0	0	0	0	0
Mir297c	0	0	0	0	0	0	0	0	0
Ppm1j	355	332	363	348	268	236	297	279	239
A730004F24Rik	0	0	0	1	0	1	0	0	0
Haghl	78	88	121	311	256	252	126	165	187
Srd5a3	144	121	119	582	499	591	195	218	266
Cramp1l	341	342	336	545	688	621	491	569	711
1700007P06Rik	0	0	0	0	1	0	0	0	0
Cldn10	1	1	0	3	17	22	14	7	214
Plagl2	175	148	172	369	479	427	211	211	250
Vwa5b2	2	0	1	2	0	1	0	2	4
Agpat1	1101	1091	1228	1422	1376	1356	1268	1256	1404
9330162B11Rik	1	0	0	0	0	0	0	0	0
P2rx4	286	262	307	2106	2372	2414	513	674	763
Map4	6263	5687	6333	8345	8745	8474	10320	11887	10291
Csnk2a1	2276	1943	2217	2052	1858	1921	2382	2210	2205
Dido1	895	844	896	943	1133	1030	932	926	938
Pgap2	1193	1090	1261	936	805	907	1067	968	909
Rpl5	3987	3723	4101	12806	10882	11629	5893	5840	7249
Taco1	838	685	894	232	230	218	607	484	323
Lipn	0	0	0	3	0	6	1	0	0
Stag3	5	5	4	37	36	34	12	8	12
8030423J24Rik	0	0	0	0	0	0	0	0	0
Ocel1	95	68	101	142	150	144	132	152	142
9230110F15Rik	0	0	0	0	0	0	0	0	0
Tmem168	378	370	448	1025	1033	1005	526	602	646
Fam234b	123	133	136	326	320	247	143	178	151
Ube2n	721	703	746	1197	959	988	939	987	977
Ssfa2	622	569	620	1500	1998	1842	1046	1023	1014
Snx4	568	530	613	1382	1242	1340	842	981	1014
Itpr3	204	219	244	550	615	605	347	396	575
Gca	236	257	277	135	103	115	223	218	171
Trub2	336	296	314	423	355	365	415	372	361
Galnt9	0	0	0	7	9	8	5	2	4
Zmym3	383	390	423	609	828	669	476	558	664
Hcfc1r1	1315	1421	1379	1768	1481	1518	1693	1764	1866
A230020J21Rik	2	0	0	4	1	1	0	2	0
Spata45	0	2	0	5	4	7	0	1	0
Zfp229	95	81	108	147	181	154	83	87	120
Pcnx4	117	98	136	257	283	298	184	215	241
Cfap69	7	12	10	28	29	30	19	24	105
Gm2083	0	0	0	0	0	0	0	0	0
Ppp2r5c	2086	1909	2261	2829	2972	2804	2458	2323	2217
Ebf1	284	293	294	502	617	689	363	403	345
Gk2	0	0	0	0	0	0	0	0	0
Gck	426	327	348	58	24	32	451	185	179
Gjb5	0	0	0	89	42	118	21	38	170
Gjd2	0	0	0	0	0	0	0	0	0
Gja10	0	0	0	0	0	0	0	0	0
Gja1	8740	8326	9448	7741	7586	6392	10704	11547	9602
Dtx4	220	236	233	1210	1107	1276	210	242	235
Shroom2	76	100	77	167	160	186	110	128	325
Slc25a12	4005	4009	4678	1639	1338	1306	3239	2863	2244
1700034H15Rik	4	2	3	4	3	10	2	6	3
Bfsp1	5	3	5	52	42	41	16	23	37
Bex2	0	0	0	1	0	0	0	0	2
Mir3473c	0	1	0	1	4	2	1	0	1
Fam129a	298	268	269	1333	1745	1788	624	847	783
Acot11	288	264	329	368	382	333	338	340	244
Rps21	1278	1197	1276	4292	3356	3828	1957	1958	2462
Msrb2	1041	1012	1160	456	376	371	731	531	510
Gm10516	54	45	47	55	75	40	61	81	70
Map4k3	722	665	719	1299	1426	1409	771	803	1055
Fgd3	26	23	29	395	440	430	53	72	73
Ccdc146	48	29	59	35	28	26	25	25	32
1700065J18Rik	0	0	0	3	4	0	1	0	0
Crk	1544	1488	1558	2640	2683	2726	2428	2444	2662
Gm15867	5	5	7	161	135	111	27	52	50
Rai14	98	98	143	1512	1636	1330	334	446	454
Sgsm3	169	160	187	243	211	236	210	210	274
Tmlhe	0	0	0	0	0	0	0	0	0
Slc25a36	448	457	456	603	770	608	555	576	663
Hexim1	419	416	390	834	799	871	545	537	777
Plekhg2	420	426	433	2063	2256	1729	774	1092	1135
Polk	79	105	96	260	313	231	151	195	226
Wnk2	1614	1546	1835	91	99	85	411	334	277
Xrcc5	317	311	337	358	303	321	379	413	442
4930503O07Rik	0	0	0	0	0	0	0	0	0
Galns	106	64	76	914	815	935	206	248	257
Mir3962	0	0	0	0	0	0	0	0	0
Celf2	829	831	974	1552	1878	2054	1615	1720	1796
Gm16897	24	18	22	29	35	31	34	49	69
A330023F24Rik	80	66	54	78	102	89	100	65	164
Lpin1	4494	3789	4709	1133	1207	1265	2889	2216	2036
Kcnq5	1	7	1	9	7	9	15	19	14
Cd46	6	9	17	16	18	8	10	13	9
Aifm2	484	414	517	471	458	720	774	540	751
Tnip1	663	636	704	1442	1346	1400	1359	1825	1610
B020014A21Rik	0	0	0	0	2	2	0	0	0
Gtpbp2	955	934	984	1395	1465	1238	1018	1330	1295
Mb	183148	172116	188930	44792	34958	33797	142418	119653	93993
Parp10	333	304	301	709	604	628	502	651	663
Tmem170b	361	307	374	394	470	403	422	348	404
Tcn2	820	830	852	2389	2249	2893	1214	1087	1633
Rtn2	1233	1248	1298	577	486	518	745	611	653
Csgalnact2	388	359	388	978	1068	1081	556	769	833
Mfsd13a	55	60	54	118	118	140	70	81	77
Gm5512	14	13	6	1	5	3	5	3	4
Ercc1	245	258	256	399	380	339	297	288	353
Ccdc170	3	2	1	5	5	6	2	7	9
Rbm39	1578	1430	1606	3961	3765	3653	2596	2888	3552
Clcn3	790	743	845	614	685	690	723	700	827
Rbmxl1	105	101	128	354	332	360	189	197	221
Rbbp7	2717	2475	2819	2996	2517	2816	3115	3002	2951
Stx2	324	269	307	1002	1046	1049	460	623	669
Klf10	289	260	288	807	695	1045	361	619	632
Cd84	51	44	67	1857	2105	2531	157	161	278
Rhbdd3	218	208	228	267	238	255	239	196	201
Med27	180	192	204	255	200	197	195	221	217
Lpar1	168	168	156	795	685	719	367	475	403
Lamp2	2563	2443	2770	8090	8757	8944	4576	4988	6080
Enpep	227	213	216	399	391	661	305	187	405
Gtf3c5	225	218	250	408	306	371	275	301	346
Rxra	1374	1238	1399	1768	1792	2094	1457	1362	1405
Prr5	46	49	60	287	178	226	166	149	248
Sf1	1274	1282	1382	2392	2212	2176	1595	1948	2140
Acox1	6489	5793	6863	3098	2971	3493	6121	5167	4668
Chmp7	814	740	782	1082	990	999	1058	1000	1061
Chrna2	51	48	51	26	15	16	17	5	10
Slc16a14	1	1	1	1	1	1	4	0	1
6330403K07Rik	1	2	1	29	30	26	19	13	25
Mat2b	1233	1102	1250	1371	1208	1311	1436	1372	1374
Rsl1d1	792	720	839	1101	939	950	959	917	1073
Fig4	731	690	806	824	722	687	831	764	797
Fam207a	187	151	184	572	466	489	303	359	388
Rpl35a	1694	1702	1892	5816	4731	5567	2660	2674	3648
Nucb2	115	95	99	1180	1012	966	264	335	432
Srrm1	981	909	966	1764	1911	1823	1246	1670	1916
Litaf	329	348	336	3316	2971	3179	753	837	881
Ulbp1	19	24	25	61	88	71	50	33	62
Fam213b	933	855	1011	600	460	535	1110	952	848
Pcmt1	1092	1019	1145	1409	1141	1196	1410	1477	1419
A630066F11Rik	11	6	13	31	22	18	15	24	16
BC020402	27	18	14	37	18	28	17	19	19
Bag5	297	253	295	646	572	556	348	439	456
Fndc5	6879	6792	7076	583	424	441	3701	1725	1339
Lman1	1309	1147	1366	2524	2370	2130	1498	1639	1561
Bcdin3d	49	44	36	109	95	88	49	54	60
Pelp1	354	354	343	486	467	480	421	492	549
Mir5104	0	0	0	0	0	0	0	0	0
Syngr1	927	849	972	1324	1166	1155	1129	1282	1117
Gm6150	0	0	0	0	0	0	0	0	0
Cisd3	612	560	660	395	312	361	551	454	507
Dcx	0	0	0	1	1	0	0	0	3
Ppm1h	198	236	228	469	551	536	196	236	216
Gm5177	0	0	0	0	0	0	0	0	0
Ilf3	626	595	685	1081	1076	1088	775	886	1012
4930567K20Rik	0	0	0	0	0	0	0	0	0
Mpp7	91	94	103	154	135	155	124	153	156
Cul5	946	864	990	897	872	825	952	913	898
Fgfr3	98	109	118	165	116	149	145	181	180
Dnase1l1	202	191	194	1143	1237	1259	322	362	433
Sept9	827	815	876	2958	2495	2647	1037	1178	1370
Tmprss3	0	0	0	0	0	0	1	0	0
Bmp2k	137	110	130	522	629	704	219	271	378
Cacng5	0	0	0	0	0	0	0	0	1
Map7	310	271	378	203	213	158	382	330	307
Eapp	370	379	375	728	660	721	497	526	661
Col12a1	63	64	69	5996	8905	5054	907	1827	2343
Csn1s2a	0	0	0	0	0	0	0	0	0
B230208H11Rik	3	4	4	4	1	4	4	4	2
Gm10318	0	0	0	0	0	0	0	0	0
Dnaaf2	54	42	34	122	108	109	71	68	74
Hymai	0	0	0	0	1	0	0	0	0
Tbrg4	1204	1172	1238	716	556	541	986	938	809
Cap1	1018	1028	1066	5967	6410	6494	1874	2178	2696
Plekhh2	156	125	156	299	394	371	181	150	309
Tdrd6	0	0	2	4	0	1	2	0	2
Letmd1	141	145	150	520	506	544	210	242	372
Nde1	564	602	553	1036	925	883	685	723	750
Iigp1	718	771	1093	2003	1490	2225	2742	3542	1677
Tufm	3743	3377	3798	1458	1008	1230	2755	2090	1869
Cdc27	491	456	512	958	996	1037	696	773	857
Ppl	47	40	53	29	72	104	188	273	1605
Atp5g2	2474	2572	2735	1922	1658	1828	2067	1854	1696
Ptpre	122	140	176	620	747	724	139	182	190
Ptprd	165	135	155	630	777	640	310	329	469
1700016L04Rik	0	0	0	1	0	0	0	0	0
Cacnb3	90	81	72	1284	1386	961	258	294	947
C330004P14Rik	0	0	0	0	0	0	0	0	0
Gm20125	0	1	0	3	1	3	3	0	1
Cdkn3	9	8	5	83	45	56	9	12	12
Sun1	1069	887	1022	974	1161	1012	1009	1118	1063
Ect2l	0	1	2	1	2	0	1	3	0
Tekt4	1	2	0	0	0	0	0	0	0
Nhsl1	348	349	355	273	337	323	284	352	460
Commd1	668	632	711	652	524	573	640	586	584
Fendrr	0	1	0	8	2	5	1	4	13
4930444F02Rik	0	0	0	0	0	0	0	0	0
Gm20139	0	0	0	3	0	0	0	1	0
Fam92a	274	274	291	691	568	584	424	438	522
Rnd3	278	237	276	1028	1079	837	441	504	723
Gm4788	0	0	0	0	0	3	0	0	2
Tcp1	2455	2185	2563	3181	2822	2916	3048	2749	2791
Mei1	0	0	0	0	0	0	0	0	0
Impa1	295	260	307	827	735	739	405	405	580
Mlh3	254	235	275	284	315	305	282	288	307
4930405J17Rik	0	0	0	0	0	0	0	0	0
Mir6413	0	0	0	0	0	0	0	0	0
Scimp	9	8	12	97	52	69	36	25	19
Lipe	477	494	483	311	270	2054	1080	332	1128
Hsf5	0	0	1	1	0	2	0	1	3
Ccdc18	4	4	2	17	13	5	2	9	9
Sf3a3	273	248	266	622	581	603	375	380	478
Gnptg	143	144	176	540	500	473	255	342	338
Tet2	288	335	296	402	523	429	368	346	469
H1foo	0	0	0	1	0	0	2	2	0
Acot3	33	38	40	3	0	3	6	0	5
Ube4a	670	643	707	988	1176	1111	846	852	1021
4930455C13Rik	1	0	1	2	1	2	1	0	1
Eme1	4	4	1	41	32	23	7	7	2
1700020N01Rik	0	0	0	2	3	0	0	0	0
Gm5420	4	0	1	0	0	1	0	0	1
Gm8267	0	0	0	0	0	0	0	0	0
Opn4	33	28	30	4	7	3	16	15	21
Phlpp2	133	146	145	243	317	325	207	196	349
Gpank1	105	111	136	197	153	178	148	125	149
Dock9	1317	1261	1282	740	687	853	917	1038	1022
Mtss1l	713	609	636	918	1115	844	1117	1342	1202
4930444G20Rik	0	0	0	0	0	0	0	0	0
E030030I06Rik	4	5	5	37	32	32	8	5	16
Slc25a44	382	379	400	592	625	679	518	526	585
Zfp189	94	65	94	115	135	144	104	114	114
C920009B18Rik	1	3	2	36	60	41	5	8	5
Gm10825	0	1	0	6	5	6	0	3	0
Mir7663	0	0	0	0	0	0	0	0	0
Rtl5	57	44	48	254	317	329	78	136	96
Gm44504	0	1	1	0	1	0	0	0	0
Rarb	259	233	255	167	175	134	302	270	340
Apoc3	0	0	0	0	0	8	1	0	1
Ifi202b	0	0	0	0	0	0	0	0	0
Snora33	2	3	0	20	17	10	2	2	7
Snord100	2	2	6	23	10	9	4	5	5
Fbxl13	4	3	6	40	26	30	12	12	35
Il17f	0	0	0	0	0	1	0	0	2
Tpcn1	991	955	1010	1259	1400	1419	1047	972	944
Taar3	0	0	0	0	0	0	0	0	0
Taar4	0	0	0	0	0	0	0	0	0
Taar7e	0	0	0	0	0	0	0	0	0
Ric3	36	45	43	10	14	22	30	24	23
Rabgap1l	807	724	878	1015	1319	1144	1353	1664	1558
Sdf4	1517	1400	1571	5253	4454	5004	2590	3052	3387
Unc5a	45	35	35	65	51	62	57	72	90
Trpc1	123	106	149	145	151	152	148	194	173
Carmil1	38	34	38	300	342	292	126	164	151
Styxl1	0	1	0	6	3	3	0	1	7
Vil1	4	3	6	10	3	1	2	2	1
Fbxl17	671	659	715	896	903	947	849	885	895
Mrgbp	180	153	173	316	253	289	192	235	244
Cgrrf1	289	289	288	471	388	468	392	406	376
Zfp438	112	118	118	105	111	116	129	108	130
Morn2	58	67	67	111	65	83	114	120	110
Srsf7	580	573	588	1263	998	981	862	909	1166
Hgsnat	434	369	410	1090	1030	1175	641	659	965
Mir6905	0	0	0	0	2	2	0	2	1
2024-03-05	1211	1127	1319	1500	1441	1531	1410	1386	1397
Hsd3b4	0	0	0	1	2	1	0	4	1
Wdr45	425	393	425	640	593	651	525	503	614
Trim68	227	240	291	290	288	268	264	377	303
Apoo	432	401	414	157	146	132	335	285	282
Gm29571	0	0	0	0	0	0	0	0	0
4930401C15Rik	0	0	0	0	0	0	0	0	0
Slc18b1	109	126	124	190	240	199	117	144	189
Gm9767	0	0	0	0	0	0	0	0	0
Pkib	6	14	19	151	151	167	16	37	17
Epx	0	0	0	0	0	0	0	0	0
Gm8709	0	0	0	0	0	0	0	0	0
Cd200r3	0	0	0	0	0	1	0	0	0
Nova1	42	39	50	38	30	68	57	37	152
Anapc4	650	642	679	1445	1306	1350	924	955	1010
4930579H20Rik	0	0	0	0	0	0	0	0	0
Zfp37	44	28	38	183	169	149	82	122	121
Srr	287	271	306	365	332	339	399	449	413
Slc28a2	789	753	673	286	234	378	336	238	329
Dok3	39	35	35	583	441	538	105	165	160
Plek2	1	2	1	12	12	12	8	7	25
Ifna4	0	0	0	0	0	0	0	0	0
Gm13306	0	0	0	0	0	0	0	0	0
Azin1	1406	1379	1464	2886	3119	2717	2278	2820	2272
Tango2	2704	2621	2935	883	755	792	1782	1414	1277
Vmn1r57	0	0	0	0	0	0	0	0	0
Vmn1r61	0	0	0	0	0	0	0	0	0
Vmn1r60	0	0	0	0	0	0	0	0	0
Dlx1	0	0	0	0	0	2	0	0	0
Dlk1	1	3	0	6	8	47	7	4	7
Gm20300	341	354	441	282	281	240	400	393	430
Bcl2l12	71	79	68	175	128	140	87	122	117
Fam227a	9	11	9	33	33	27	12	26	32
Tmem192	269	257	300	436	390	447	356	392	372
Mid2	450	422	457	763	891	798	803	870	810
Nkain2	6	2	3	4	9	5	9	14	16
Chac2	173	174	183	82	84	73	124	74	89
D830005E20Rik	240	209	230	34	85	56	200	201	163
Scnm1	300	294	289	479	375	381	288	359	313
Sult3a2	0	0	0	0	0	0	0	0	0
Lamp1	7948	7562	8199	20741	20076	21671	12595	14208	14315
Lamc1	4449	4437	4933	12493	14861	14372	7301	8029	6263
A830082N09Rik	20	26	31	30	23	22	28	37	36
Pitpnm2	1452	1390	1460	1043	1139	986	1604	1754	1683
Otos	0	0	0	2	2	1	1	1	0
Lhfpl3	0	0	1	4	2	3	0	2	1
Rpe65	0	0	0	0	0	1	0	0	0
Shisal2b	0	0	0	0	0	0	0	0	0
Pofut1	393	329	450	1093	1099	1106	609	709	865
Bsnd	0	0	0	0	0	0	0	0	0
Gjc2	5	9	9	45	29	47	32	45	66
Lrrc1	447	438	496	269	258	280	427	449	607
Fbrsl1	794	703	828	747	709	649	780	859	836
Eva1c	9	3	13	43	33	35	31	58	63
4930591E09Rik	0	0	0	0	0	0	0	0	0
Gm21992	0	0	0	0	0	0	0	0	0
Hnrnpk	3264	3034	3571	7378	6548	7065	4583	4882	5534
Fbxl3	843	725	827	1137	1178	1275	953	1080	1162
Ccdc169	1	0	0	4	2	1	2	1	1
Clic5	6294	5858	6439	8283	8326	7755	12992	14586	10535
Hnrnpf	850	784	832	2156	1866	2032	1215	1299	1505
Sat1	319	308	323	3757	3700	3762	745	905	1038
2310016D03Rik	3	3	3	0	0	0	3	0	0
Mfsd4b4	9	16	24	29	44	33	16	18	25
Mfsd4b5	24	19	25	0	3	7	13	11	3
Htra1	1567	1508	1688	3067	3092	2977	1891	1813	3647
Mrpl58	653	614	583	558	451	445	501	489	480
Slc9a2	104	112	130	24	18	20	93	36	23
[truncated: 22,965 more rows]
