# Supplementary material for: Post-infarction KLHL40-mediated regulation of cardiac sarcomeric integrity and function
Source: PeerJ. 2026 Jun 5;14:e21375. doi: 10.7717/peerj.21375 (PMC13245431; doi:10.7717/peerj.21375)
Supplement: Supplemental Information 15 [file peerj-14-21375-s015.zip › GEO+PXD/GSE114695.xlsx]

## Sheet: Sheet1
Gene_ID	Transcript_ID	Gene_Symbol	Gene_Description	MI_Sham_1d/MI_1d.fc	MI_Sham_1d/MI_1d.volume	MI_Sham_1d/MI_1d.stat_results	MI_Sham_1d/MI_1d.raw.pval	MI_Sham_1d/MI_1d.bh.pval	MI_Sham_1w/MI_1w.fc	MI_Sham_1w/MI_1w.volume	MI_Sham_1w/MI_1w.stat_results	MI_Sham_1w/MI_1w.raw.pval	MI_Sham_1w/MI_1w.bh.pval	MI_Sham_8w/MI_8w.fc	MI_Sham_8w/MI_8w.volume	MI_Sham_8w/MI_8w.stat_results	MI_Sham_8w/MI_8w.raw.pval	MI_Sham_8w/MI_8w.bh.pval	MI_Sham_1d/MI_1d.fc.sd	MI_Sham_1w/MI_1w.fc.sd	MI_Sham_8w/MI_8w.fc.sd	MI_1d.mean	MI_Sham_1d.mean	MI_1w.mean	MI_Sham_1w.mean	MI_8w.mean	MI_Sham_8w.mean	MI_1d.sd	MI_Sham_1d.sd	MI_1w.sd	MI_Sham_1w.sd	MI_8w.sd	MI_Sham_8w.sd	N_MI_1d-2	N_MI_1d-4	N_MI_1d-9	N_MI_1w-10	N_MI_1w-2	N_MI_1w-6	N_MI_8w-2	N_MI_8w-4	N_MI_8w-7	N_MI_Sham_1d-1	N_MI_Sham_1d-3	N_MI_Sham_1d-5	N_MI_Sham_1w-1	N_MI_Sham_1w-3	N_MI_Sham_1w-5	N_MI_Sham_8w-1
378466	NR_038043,NR_038044	Gm10033	predicted gene 10033	1.7611	1.58499	12.7218	0.000887307	0.00484858	2.26936	1.29399	14.0767	0.000155449	0.0017034	1.85998	1.49489	6.22045	0.0135017	0.0713225	0.111162	0.145473	0.249288	1.22848	2.04496	0.831482	2.01377	1.11283	2.00812	0.05341	0.09749	0.098144	0.107378	0.23386	0.086337	1.28266	1.17588	1.2269	0.943937	0.787406	0.763103	1.22858	1.26625	0.843673	2.14332	1.94836	2.04319	2.00978	2.12308	1.90843	2.06718
378462	NM_194269	Morn2	MORN repeat containing 2	2.25673	2.1632	14.5152	0.000138608	0.0022486	2.60552	2.18457	13.0065	0.000203001	0.00187944	1.13562	2.84059	0.727668	0.541067	0.615275	0.140117	0.183981	0.43672	1.65434	2.82858	1.6004	2.98197	2.75033	2.93381	0.103633	0.094303	0.132248	0.127904	0.434359	0.045351	1.73538	1.53757	1.69007	1.59713	1.46982	1.73426	3.13965	2.82951	2.28183	2.82855	2.92289	2.73429	3.03618	2.83589	3.07384	2.91674
378460	NR_028279,NM_001002842	Pram1	PML-RAR alpha-regulated adaptor molecule 1	-9.90533	1.12168	-16.267	0.00299306	0.00933695	-1.1449	0.27447	-2.61704	0.0594469	0.0836753	-1.02865	0.293837	-0.468296	0.671722	0.730849	0.352246	0.129203	0.150702	3.65266	0.344454	0.388919	0.1937	0.314915	0.27417	0.347621	0.056895	0.087235	0.095307	0.134203	0.068562	3.41097	4.05105	3.49597	0.40654	0.465999	0.294219	0.458959	0.193406	0.292381	0.369199	0.384786	0.279377	0.084512	0.26021	0.236378	0.242604
320590	NM_177200	Svopl	SV2 related protein homolog (rat)-like	1.1182	0.03569	2.25807	0.14975	0.191176	1.08584	0.115469	5.81482	0.00886231	0.0178497	1.02693	0.19446	1.06735	0.361308	0.449956	0.123635	0.035388	0.062202	0.007549	0.168731	0.07045	0.189256	0.176237	0.214568	0.012931	0.122956	0.030859	0.017322	0.05441	0.030144	0.022481	0.000167	0	0.037151	0.076117	0.098084	0.234811	0.166627	0.127273	0.026853	0.244276	0.235065	0.18602	0.207967	0.173779	0.21272
11542	NM_001174169,NM_027025,NM_009631	Adora3	adenosine A3 receptor	-2.85067	0.957469	-7.20735	0.0110887	0.0221815	1.03541	0.290451	0.959154	0.39189	0.438655	1.12664	0.168453	2.8496	0.0825612	0.161681	0.363191	0.090668	0.104563	1.97538	0.464085	0.26643	0.316639	0.103128	0.275157	0.345963	0.110532	0.065473	0.062722	0.033456	0.099066	1.74303	2.37299	1.81014	0.322096	0.282899	0.194295	0.082888	0.141745	0.084753	0.356577	0.458267	0.577411	0.244276	0.355411	0.35023	0.366334
11540	NM_009630	Adora2a	adenosine A2a receptor	1.23454	1.78757	8.08498	0.00960869	0.0199545	1.90558	1.7149	7.22914	0.00740867	0.0156263	1.96771	1.60317	5.02965	0.00879504	0.0599048	0.06512	0.222877	0.336282	1.64204	1.94601	1.31174	2.24198	1.18762	2.16413	0.017582	0.062701	0.089009	0.204332	0.267812	0.203377	1.62571	1.66065	1.63975	1.31271	1.22226	1.40027	1.31442	1.36848	0.879951	1.99974	1.87712	1.96118	2.41099	2.0149	2.30004	2.0392
11541	NM_007413	Adora2b	adenosine A2b receptor	-3.8823	1.26186	-9.21948	0.0104225	0.0211661	-1.55557	0.597044	-6.05586	0.00420846	0.0104495	1.18883	0.518591	2.27096	0.0897359	0.17005	0.367642	0.182317	0.19032	2.57522	0.618309	0.995512	0.358069	0.408621	0.658157	0.364656	0.046765	0.140672	0.115977	0.116702	0.15034	2.16448	2.86084	2.70034	1.06424	1.08861	0.833689	0.335854	0.34678	0.543229	0.595536	0.587294	0.672099	0.29284	0.289393	0.491973	0.691378
11546	NM_009632	Parp2	poly (ADP-ribose) polymerase family, member 2	1.28424	2.67346	14.9767	0.000174325	0.00241873	-1.0121	2.8338	-0.39087	0.733567	0.764395	1.09539	2.7543	1.90542	0.144264	0.230381	0.041739	0.076877	0.119481	2.49909	2.86	2.84249	2.82514	2.68937	2.82081	0.033083	0.025449	0.00173	0.076858	0.102031	0.062173	2.50842	2.46234	2.5265	2.8405	2.84365	2.84332	2.80168	2.66404	2.60239	2.87093	2.83091	2.87815	2.88069	2.73743	2.8573	2.86284
11544	NM_007414	Adprh	ADP-ribosylarginine hydrolase	-1.33424	4.45701	-4.1881	0.028839	0.0469728	-1.24429	4.34144	-9.44675	0.00862003	0.0175019	-1.12034	4.20468	-2.32225	0.0886288	0.168893	0.172048	0.057815	0.122273	4.66987	4.25386	4.50196	4.18663	4.28745	4.12351	0.156915	0.070556	0.056726	0.011169	0.100157	0.070138	4.50698	4.82003	4.68261	4.48525	4.56517	4.45547	4.19547	4.27273	4.39415	4.33499	4.20683	4.21976	4.18449	4.17669	4.19872	4.11192
11545	NM_007415	Parp1	poly (ADP-ribose) polymerase family, member 1	1.9038	3.22362	13.9685	0.00216807	0.00775355	1.23299	3.67235	6.89002	0.0187898	0.031817	1.55102	3.39911	17.3558	7.05349e-05	0.0183196	0.115178	0.075959	0.063193	2.79247	3.72135	3.52438	3.82654	3.09721	3.73043	0.109222	0.036558	0.009537	0.075358	0.047093	0.042138	2.77865	2.69081	2.90794	3.53174	3.51361	3.52779	3.06378	3.15107	3.07679	3.70494	3.69587	3.76323	3.76165	3.90919	3.80878	3.68604
11548	NM_007416,NM_001284380,NM_001284381	Adra1b	adrenergic receptor, alpha 1b	4.54002	2.0777	24.3116	0.000929597	0.00496239	8.50201	1.26881	16.7867	8.30509e-05	0.0013184	3.14531	2.0056	5.74323	0.022342	0.0875594	0.155504	0.3186	0.498574	1.25554	3.43824	0.454477	3.54228	1.34266	2.99586	0.151056	0.036926	0.210037	0.239563	0.484473	0.117737	1.42948	1.15728	1.17987	0.305438	0.363299	0.694695	1.78863	1.41217	0.827188	3.44023	3.40036	3.47413	3.28234	3.59031	3.75419	2.86848
11549	NM_013461,NM_001271760,NM_001271759,NM_001271761	Adra1a	adrenergic receptor, alpha 1a	3.19723	1.18271	13.3292	0.000352153	0.00315363	3.78056	0.983618	14.8929	0.00042716	0.00270414	3.68239	1.50545	8.21185	0.00179503	0.0350206	0.217893	0.223134	0.396667	0.611329	2.28815	0.414658	2.33326	0.834669	2.71531	0.124945	0.178511	0.113384	0.19218	0.322029	0.231607	0.723171	0.476479	0.634336	0.360055	0.338908	0.545012	1.08605	0.946275	0.471684	2.08204	2.39331	2.38911	2.2357	2.55465	2.20942	2.46208
19395	NM_011242	Rasgrp2	RAS, guanyl releasing protein 2	1.64343	2.30941	9.95622	0.00384844	0.0108469	2.56581	1.87399	17.2392	0.00046932	0.00283335	2.0643	2.64506	5.31481	0.0173402	0.0783678	0.124683	0.136583	0.340769	1.97869	2.6954	1.31374	2.67315	2.17341	3.21907	0.116063	0.045555	0.061327	0.12204	0.314627	0.130895	1.8982	1.92614	2.11173	1.29964	1.26069	1.38089	2.39237	2.315	1.81287	2.66464	2.74773	2.67383	2.79069	2.54706	2.68171	3.30309
215303	NM_144817	Camk1g	calcium/calmodulin-dependent protein kinase I gamma	1.0604	0.069569	2.59296	0.1208	0.158331	1.02337	0.119516	1.1767	0.339957	0.386668	-1.18277	0.214431	-1.61242	0.23822	0.328732	0.056515	0.049048	0.260133	0.039118	0.123724	0.104011	0.137333	0.367338	0.125173	0.004105	0.056366	0.016113	0.046326	0.254607	0.053334	0.040799	0.042115	0.034439	0.085443	0.114325	0.112264	0.661213	0.213119	0.227682	0.188276	0.084242	0.098654	0.170575	0.157006	0.084416	0.097326
665119	NM_001127725	Sec14l5	SEC14-like 5 (S. cerevisiae)	1.33365	0.135258	15.8793	0.00147548	0.00631552	1.39708	0.130319	6.74327	0.0138517	0.0250995	1.3402	0.231494	14.3976	0.00095195	0.0300591	0.045308	0.123911	0.050821	0.04016	0.455541	0.032953	0.515367	0.102154	0.524597	0.014928	0.042778	0.03511	0.118833	0.045961	0.021686	0.042939	0.024038	0.053504	0.006656	0.019381	0.072823	0.109539	0.143975	0.052947	0.464165	0.409108	0.49335	0.489446	0.64502	0.411634	0.53797
665113	NM_026910,NM_001163009,NM_001163008,NM_001163007	Tnik	TRAF2 and NCK interacting kinase	1.4845	1.57487	13.7131	0.000679228	0.00422171	2.6112	1.20071	21.6836	6.86977e-05	0.00122974	2.3298	1.40631	12.24	0.0045166	0.0466877	0.071992	0.110609	0.172669	1.31546	1.88543	0.693664	2.07837	0.922847	2.14305	0.03491	0.062961	0.062482	0.091271	0.168337	0.038435	1.2757	1.32953	1.34113	0.667603	0.648432	0.764958	1.07002	0.959228	0.739295	1.95812	1.85041	1.84777	2.03062	2.18362	2.02089	2.10351
235380	NM_172771	Dmxl2	Dmx-like 2	-2.73466	2.49386	-6.44086	0.0225759	0.0385142	1.46005	1.65271	3.80915	0.0620225	0.086839	1.96488	1.89807	6.61785	0.00413947	0.0449947	0.390295	0.248279	0.255034	3.32298	1.87162	1.4021	1.94812	1.47239	2.44683	0.389116	0.030303	0.012573	0.247961	0.210548	0.143917	2.9299	3.70801	3.33102	1.38986	1.41498	1.40144	1.67583	1.48595	1.25539	1.87372	1.84032	1.90082	2.00328	2.16385	1.67722	2.37509
235386	NM_177351	Hykk	hydroxylysine kinase 1	1.18326	0.281451	5.25829	0.00985526	0.0203157	-1.37202	0.676694	-11.3894	0.00111319	0.00449741	-1.05626	0.466712	-0.783599	0.495062	0.574916	0.079967	0.069392	0.174529	0.185125	0.427897	0.942269	0.48597	0.507859	0.4289	0.067566	0.042774	0.060296	0.034345	0.159596	0.070637	0.1083	0.235309	0.211768	1.00856	0.8907	0.927543	0.338908	0.528594	0.656073	0.455984	0.378669	0.449037	0.500816	0.446699	0.510396	0.368694
100040999	NR_036607	Gm3086	predicted gene 3086	-1.18721	0.203541	-27.6028	9.55944e-05	0.00201954	-1.05062	0.063834	-1.71939	0.188736	0.23	-1.02171	0.103711	-0.683989	0.560569	0.632074	0.015535	0.071764	0.078482	0.36201	0.114441	0.108719	0.03748	0.120358	0.089366	0.007259	0.013734	0.030692	0.06487	0.014377	0.077154	0.355411	0.360833	0.369785	0.08797	0.094213	0.143975	0.119922	0.134949	0.106204	0.129542	0.111089	0.102693	0	5.4e-05	0.112386	0.123837
97159	NM_001163019,NM_175287	A430005L14Rik	RIKEN cDNA A430005L14 gene	1.03911	3.03107	1.16028	0.330278	0.382606	1.21723	2.96599	3.85975	0.021639	0.0357471	-1.05189	3.03994	-0.561331	0.624053	0.688476	0.082615	0.127265	0.225198	3.00352	3.05887	2.82758	3.11118	3.07665	3.00367	0.037705	0.073508	0.103181	0.074499	0.216574	0.061725	3.02646	2.96001	3.02411	2.92089	2.71677	2.84509	3.30536	3.04991	2.87469	3.11835	2.97669	3.08157	3.1293	3.02929	3.17495	2.93299
260299	NM_153112	Cadm4	cell adhesion molecule 4	2.04284	1.7041	22.9581	0.000334711	0.00309656	2.93217	1.5894	23.6198	0.00143577	0.00524786	2.41305	1.80478	9.80109	0.000984057	0.0306945	0.077751	0.113806	0.224587	1.26501	2.29559	0.992733	2.5447	1.27794	2.5488	0.030958	0.071322	0.016679	0.112578	0.182797	0.130477	1.30037	1.24278	1.25189	0.998953	1.00541	0.973837	1.22751	1.12566	1.48066	2.22408	2.36672	2.29597	2.57014	2.64238	2.42158	2.53957
260297	NM_030890	Prrt1	proline-rich transmembrane protein 1	1.10954	0.234219	1.42875	0.235432	0.284393	1.18322	0.28089	4.06799	0.0159709	0.0280688	-1.07535	0.24046	-1.23556	0.320277	0.410512	0.181792	0.103342	0.146929	0.170949	0.320907	0.184627	0.427343	0.298511	0.193699	0.102146	0.150381	0.078452	0.067267	0.138503	0.049041	0.12143	0.288416	0.103	0.167065	0.270372	0.116445	0.328288	0.419703	0.147541	0.149963	0.432797	0.37996	0.455984	0.47555	0.350496	0.149051
16709	NM_008477,NM_001293636,NM_001293635	Ktn1	kinectin isoform 3	1.96355	5.51591	9.73394	0.00842255	0.0181486	3.3813	4.91622	10.9193	0.00634418	0.0139301	2.00277	5.44826	4.93497	0.0307323	0.0999167	0.173217	0.278791	0.351675	5.05061	6.02407	4.11536	5.87293	4.97025	5.97225	0.170474	0.030706	0.273553	0.053787	0.34168	0.083245	5.21588	4.87537	5.06058	3.83238	4.1353	4.3784	5.2392	5.08578	4.58579	6.00938	6.05937	6.00348	5.81341	5.91805	5.88734	5.88309
16706	NM_013571	Ksr1	kinase suppressor of ras 1	-1.38631	1.41805	-5.12137	0.00935359	0.0195741	-1.17358	1.28516	-3.63601	0.0268481	0.0427921	-1.24724	1.31984	-1.6039	0.248419	0.33928	0.159376	0.109999	0.344202	1.67311	1.20187	1.40579	1.17487	1.4888	1.17006	0.130994	0.090782	0.062726	0.090361	0.343131	0.027141	1.5488	1.80989	1.66065	1.41698	1.46217	1.33822	1.11149	1.57273	1.78217	1.16238	1.13751	1.3057	1.23494	1.21873	1.07095	1.13876
245827	NM_001029988	Fat2	FAT tumor suppressor homolog 2 (Drosophila)	1.00832	0.005076	3.70387	0.0273597	0.0450009	1.01872	0.006738	6.3277	0.0227447	0.037313	1.02601	0.002701	4.70879	0.0422225	0.114589	0.005593	0.007325	0.013625	0.001864	0.013824	0.001601	0.028362	0.000196	0.037238	0.00303	0.004701	0.000785	0.007283	0.000212	0.013624	6.3e-05	0.000167	0.005362	0.001095	0.001201	0.002505	0	0.000421	0.000167	0.016616	0.01646	0.008396	0.022611	0.025925	0.036552	0.043394
12018	NM_007523	Bak1	BCL2-antagonist/killer 1	-1.58318	3.32339	-6.78972	0.00337471	0.0100155	-1.98455	3.45985	-10.129	0.000662572	0.00340198	-1.11891	2.95843	-2.24185	0.138208	0.223708	0.169086	0.169085	0.125238	3.67129	3.00846	3.9894	3.00059	3.04059	2.87849	0.136625	0.099618	0.106323	0.131473	0.120974	0.032403	3.52184	3.78979	3.70223	3.949	4.11	3.90919	3.16093	2.91899	3.04185	3.06678	3.06516	2.89343	2.90592	2.94514	3.1507	2.88144
12015	NM_007522,NM_001285453	Bad	BCL2-associated agonist of cell death	1.26792	3.33803	3.5089	0.0462512	0.0695569	-1.58552	3.71977	-7.81182	0.00191439	0.00626488	-1.53819	3.47668	-9.49891	0.00360233	0.0433424	0.169044	0.147434	0.113278	3.17119	3.51365	4.06707	3.40212	3.80115	3.17991	0.155569	0.066137	0.089259	0.117344	0.103872	0.045195	3.09155	3.35045	3.07156	4.16442	3.98908	4.04771	3.8671	3.68141	3.85493	3.5446	3.43771	3.55864	3.46893	3.26663	3.4708	3.17532
12014	NM_001109661	Bach2	BTB and CNC homology 2	1.0116	0.541779	0.211459	0.846018	0.869102	1.0654	0.673578	3.38071	0.0343428	0.0525924	1.29045	0.586492	3.64625	0.0549833	0.129639	0.136303	0.046827	0.17475	0.533522	0.550163	0.629428	0.720826	0.430721	0.798598	0.120829	0.063077	0.025964	0.03897	0.045565	0.168705	0.394115	0.598331	0.608121	0.648758	0.639609	0.599916	0.37823	0.453858	0.460076	0.477338	0.587633	0.585518	0.715948	0.762005	0.684525	0.802808
12017	NM_001171739	Bag1	BCL2-associated athanogene 1	1.35183	6.40854	10.8349	0.000671081	0.0041933	1.74594	6.1334	37.0379	7.24044e-06	0.0007804	1.22061	6.42568	2.0873	0.169811	0.257715	0.069525	0.037599	0.238655	6.19477	6.62969	5.74456	6.54856	6.28349	6.57109	0.056369	0.040696	0.022303	0.03027	0.237561	0.022821	6.25847	6.17448	6.15135	5.74946	5.76401	5.72022	6.50203	6.3178	6.03064	6.66045	6.58354	6.64506	6.56158	6.57015	6.51396	6.57015
245828	NM_001024206	Trappc1	trafficking protein particle complex 1	1.53472	4.53478	13.1775	0.00196388	0.00734715	-1.0207	4.93626	-0.575246	0.596358	0.635787	1.20403	4.69032	2.10967	0.156906	0.243672	0.081228	0.089023	0.219926	4.23631	4.85429	4.95106	4.9215	4.5583	4.82617	0.029098	0.075837	0.059032	0.066636	0.214248	0.04965	4.211	4.2681	4.22982	4.98122	4.98893	4.88305	4.80562	4.42945	4.43982	4.92822	4.85795	4.77668	4.86308	4.90733	4.99408	4.81828
12013	NM_007520	Bach1	BTB and CNC homology 1	-1.89192	3.12231	-7.85243	0.00480135	0.0124136	-2.07683	3.07454	-16.7196	0.000254424	0.0020809	1.04039	2.73513	0.353707	0.755747	0.803678	0.202897	0.109227	0.27976	3.61593	2.69608	3.6466	2.59222	2.70671	2.76384	0.182189	0.0893	0.057162	0.093076	0.275864	0.046522	3.41651	3.77366	3.65763	3.68348	3.67556	3.58075	2.46851	2.64267	3.00897	2.62203	2.67096	2.79525	2.61506	2.67175	2.48985	2.71014
52468	NM_001113470,NM_146012	Ctdsp2	CTD (carboxy-terminal domain, RNA polymerase II, polypeptide A) small phosphatase 2	1.03521	4.83731	0.543828	0.626786	0.669749	-2.02815	5.38136	-28.7911	0.000240415	0.00203148	-1.80283	5.06486	-3.53918	0.0605294	0.13622	0.158993	0.061372	0.416112	4.81241	4.86233	5.91557	4.8954	5.5078	4.65754	0.066251	0.144532	0.057042	0.022644	0.404299	0.098446	4.88145	4.80643	4.74936	5.97752	5.86522	5.90397	5.07307	5.57781	5.87253	4.6966	4.96218	4.92822	4.89501	4.91824	4.87296	4.5812
52469	NM_026618	Coa3	cytochrome C oxidase assembly factor 3	1.82026	4.99364	6.51003	0.0138773	0.0262696	1.96886	5.11038	16.766	9.2365e-05	0.00136831	1.11172	5.4115	0.923556	0.438265	0.522591	0.229914	0.100968	0.286541	4.58022	5.44437	4.64501	5.62237	5.33564	5.48843	0.218761	0.070738	0.064671	0.077539	0.27241	0.088875	4.63433	4.33948	4.76685	4.70855	4.64724	4.57926	5.54731	5.43131	5.0283	5.50256	5.36563	5.46491	5.62205	5.545	5.70007	5.42837
17250	NM_008576	Abcc1	ATP-binding cassette, sub-family C (CFTR/MRP), member 1	-2.45939	3.1448	-20.6141	4.96097e-05	0.00176387	-1.17564	2.91883	-2.82406	0.0574103	0.0812412	-1.42258	2.93224	-4.37149	0.0306489	0.0998417	0.109087	0.143178	0.201481	3.86025	2.56195	3.03788	2.80444	3.1975	2.68899	0.067404	0.085771	0.077228	0.120564	0.188621	0.070829	3.78684	3.87455	3.91935	2.97767	3.12495	3.01103	3.29672	2.97998	3.31581	2.53783	2.6572	2.49082	2.69906	2.93591	2.77834	2.63936
17252	NM_021557	Rdh11	retinol dehydrogenase 11	-2.02321	1.91254	-10.2233	0.00722449	0.016301	-2.21254	1.89709	-13.5196	0.00184659	0.00614095	-1.60852	1.73196	-4.59803	0.0294012	0.0980476	0.172242	0.146781	0.258313	2.48726	1.47062	2.55455	1.40884	2.10844	1.4227	0.168882	0.033852	0.137073	0.052495	0.244447	0.083496	2.30493	2.63832	2.51855	2.67523	2.5829	2.40552	1.82665	2.26344	2.23523	1.43288	1.49832	1.48066	1.44853	1.42868	1.34932	1.37794
52463	NM_001253857,NM_027384	Tet1	tet methylcytosine dioxygenase 1	1.55899	0.250933	11.4515	0.00751369	0.0167509	1.26468	0.543691	11.9699	0.000394276	0.00258673	1.21648	0.360909	4.95532	0.0221987	0.0872504	0.096894	0.04902	0.098819	0.086589	0.727203	0.400082	0.73885	0.246247	0.528963	0.002116	0.09687	0.038791	0.029969	0.035681	0.092152	0.08781	0.084146	0.08781	0.356054	0.414955	0.429236	0.207967	0.278581	0.252192	0.70801	0.641366	0.832233	0.739295	0.768594	0.70866	0.635356
17254	NM_008577,NM_001161413	Slc3a2	solute carrier family 3 (activators of dibasic and neutral amino acid transport), member 2	-4.14121	4.54711	-35.4134	2.16349e-05	0.00139527	-2.3711	4.09558	-16.1719	0.000477175	0.00284535	-1.70674	3.93043	-4.10723	0.0474638	0.120775	0.100267	0.133402	0.325238	5.68623	3.63618	4.76543	3.51988	4.33492	3.56368	0.05236	0.08551	0.062429	0.117893	0.31865	0.065131	5.62834	5.70007	5.73028	4.82966	4.76165	4.70498	4.02846	4.3118	4.6645	3.53851	3.67249	3.69754	3.57938	3.38409	3.59616	3.5086
434128	NM_001099636	Pnmal2	PNMA-like 2	1.78368	0.463715	42.7361	0.000238926	0.00271041	1.31654	0.692836	15.819	0.00255204	0.00745405	1.50798	0.631704	10.7271	0.00258752	0.039221	0.033836	0.043441	0.095687	0.206494	1.04135	0.522302	0.91905	0.401438	0.994051	0.032741	0.008536	0.009771	0.042327	0.087703	0.038263	0.186428	0.188777	0.244276	0.53219	0.522064	0.512653	0.502308	0.343203	0.358803	1.041	1.03299	1.05005	0.874343	0.9243	0.958508	1.0067
52466	NM_026740	Slc46a1	solute carrier family 46, member 1	1.20231	0.679978	3.53153	0.0274572	0.0451386	-1.0537	1.10834	-0.792544	0.511034	0.5544	1.13656	0.899429	1.98183	0.122951	0.206745	0.130364	0.16491	0.161398	0.559943	0.825747	1.14671	1.07125	0.81182	0.996493	0.104404	0.078068	0.004087	0.164859	0.127584	0.098852	0.535625	0.67436	0.469843	1.14755	1.14227	1.15031	0.880981	0.664589	0.88989	0.913661	0.764529	0.79905	0.905246	1.23494	1.07357	0.99194
100019	NM_001081392	Mdn1	midasin homolog (yeast)	-1.81384	1.44084	-10.6849	0.00784254	0.017273	1.08406	1.06786	1.70499	0.172147	0.212179	1.48808	1.0485	10.8857	0.000408679	0.0252665	0.139253	0.118291	0.091243	1.93302	1.07398	1.01123	1.12767	0.800271	1.37372	0.138277	0.016458	0.06738	0.097225	0.063046	0.065958	1.77872	2.04572	1.97464	1.04331	1.05656	0.9338	0.728362	0.846053	0.826398	1.06219	1.09278	1.06696	1.08231	1.23928	1.06141	1.41464
100616095	NR_038186	0610007N19Rik	RIKEN cDNA 0610007N19	1.50408	1.94041	6.7685	0.00532339	0.0132943	-4.02356	3.04634	-19.0458	8.32081e-05	0.0013184	-3.40269	2.74525	-15.737	0.000288953	0.0241998	0.150694	0.182654	0.194445	1.66818	2.25706	4.21183	2.20336	3.76721	2.00053	0.075509	0.130411	0.108202	0.147155	0.164768	0.103249	1.75253	1.64513	1.60688	4.3323	4.12291	4.18029	3.5935	3.78684	3.92128	2.12897	2.25254	2.38967	2.35482	2.06092	2.19435	1.91734
69170	NR_037569	1810026B05Rik	RIKEN cDNA 1810026B05 gene	-1.30259	1.65294	-4.35161	0.0306121	0.0493516	1.2813	1.07635	8.494	0.0107266	0.0205963	-1.05202	1.34423	-0.49096	0.6523	0.713549	0.1518	0.072921	0.258087	1.8546	1.47321	0.912302	1.26991	1.3813	1.30815	0.054035	0.141857	0.014263	0.071513	0.21281	0.146017	1.81872	1.82832	1.91674	0.898769	0.910941	0.927197	1.62673	1.24797	1.26921	1.5394	1.31036	1.56988	1.32063	1.30097	1.18812	1.45662
69171	NM_026977	Cnppd1	cyclin Pas1/PHO80 domain containing 1	-1.78642	3.19292	-12.6397	0.00408582	0.0112405	-1.87609	3.13951	-16.8997	0.000256159	0.00208604	-1.72056	3.01084	-10.4923	0.00613344	0.0523198	0.114706	0.093034	0.129236	3.63877	2.8017	3.62601	2.71828	3.42762	2.64474	0.111609	0.026476	0.079522	0.048286	0.125722	0.029933	3.56175	3.76676	3.58779	3.71664	3.5679	3.5935	3.5269	3.28625	3.4697	2.78574	2.78709	2.83226	2.7428	2.66266	2.74939	2.62402
69178	NM_024225,NM_001199188	Snx5	sorting nexin 5	-1.42164	4.81361	-13.346	0.000263219	0.0028073	-2.04044	5.19092	-9.69867	0.00113413	0.00454956	-1.24814	4.90828	-2.89404	0.0893733	0.169691	0.065871	0.183744	0.191386	5.07408	4.56652	5.73079	4.70191	5.07078	4.751	0.040298	0.052107	0.151635	0.103773	0.186055	0.044856	5.04812	5.1205	5.05361	5.90586	5.64564	5.64086	4.88782	5.06474	5.25978	4.5116	4.57269	4.61526	4.82108	4.63149	4.65314	4.78631
69179	NM_028839	Tmem110	transmembrane protein 110	1.07959	1.62094	3.46214	0.0312325	0.0501842	-1.20962	1.90391	-5.61685	0.010109	0.0197344	-1.40512	1.90881	-7.1475	0.00338462	0.042602	0.055275	0.084664	0.11891	1.56664	1.67712	2.04613	1.77157	2.16986	1.67916	0.03131	0.045552	0.040853	0.074156	0.065853	0.09901	1.6023	1.54367	1.55394	2.07482	2.06421	1.99936	2.09435	2.19985	2.21538	1.7236	1.63255	1.67523	1.84521	1.7726	1.69691	1.60713
211556	NM_145964	Ap1ar	adaptor-related protein complex 1 associated regulatory protein	1.22625	3.06536	14.22	0.00247475	0.00835039	1.19287	2.95529	4.86829	0.0251943	0.0405337	1.15151	3.00733	3.98484	0.0184434	0.0806254	0.035841	0.090525	0.088464	2.92177	3.21602	2.83081	3.08525	2.90729	3.11081	0.034358	0.010203	0.030074	0.085383	0.070034	0.054048	2.96136	2.8998	2.90414	2.79664	2.84252	2.85326	2.87469	2.98768	2.85949	3.22525	3.21775	3.20506	3.04642	3.18315	3.02618	3.07731
211550	NM_145133	Tifa	TRAF-interacting protein with forkhead-associated domain	-2.44191	1.46695	-16.1662	0.00169602	0.0067936	-2.86319	1.7128	-12.6251	0.000631094	0.00332032	-1.78508	1.38244	-5.18163	0.0334368	0.103455	0.137998	0.208204	0.279444	2.2461	0.958084	2.63217	1.11455	1.86224	1.02626	0.131687	0.041255	0.109273	0.177225	0.277656	0.031554	2.10038	2.28133	2.35658	2.75364	2.54186	2.60102	1.58302	1.86541	2.1383	0.910941	0.975731	0.987581	1.31917	1.01444	1.01003	1.06268
320500	NM_001166009,NM_177175	Tmem215	transmembrane protein 215	-1.00836	0.090196	-0.229669	0.83085	0.855686	1.00358	0.161382	0.191616	0.863697	0.880815	1.02632	0.154189	0.674745	0.560402	0.63193	0.090566	0.04665	0.096201	0.0964	0.084391	0.158822	0.163983	0.136585	0.174062	0.052004	0.074147	0.01222	0.045021	0.026994	0.092336	0.065242	0.067523	0.156434	0.158466	0.146784	0.171216	0.165448	0.11196	0.132348	0.037609	0.045683	0.169882	0.204816	0.17143	0.115703	0.073341
320502	NM_001081157	Lmod3	leiomodin 3 (fetal)	7.27948	3.04901	11.9841	0.00489203	0.012563	12.2725	2.81639	8.82924	0.0110925	0.0211602	2.35456	4.3817	2.38228	0.139015	0.224622	0.413908	0.709625	0.898246	1.93659	4.80043	1.53846	5.15582	3.8073	5.04275	0.404441	0.088018	0.702421	0.100857	0.896287	0.059291	2.20716	1.47166	2.13096	0.853127	1.50545	2.2568	4.62075	3.9547	2.84645	4.87296	4.82582	4.7025	5.0548	5.25651	5.15615	5.10696
320506	NM_177178	Lmbrd2	LMBR1 domain containing 2	-1.10484	1.82391	-1.55381	0.227412	0.276005	-1.24551	1.88895	-1.75315	0.219497	0.262612	1.66236	1.53877	5.93333	0.0219832	0.0868073	0.160331	0.312921	0.214043	1.89725	1.75342	2.05395	1.73722	1.21522	1.94845	0.063229	0.147337	0.029229	0.311553	0.209183	0.045354	1.82583	1.91981	1.9461	2.0871	2.04285	2.0319	0.976499	1.36646	1.30271	1.60297	1.89744	1.75984	1.81257	2.00418	1.3949	1.89608
320507	NR_040621	D930015M05Rik	RIKEN cDNA D930015M05 gene	1.10778	0.253531	3.38023	0.0630685	0.0904482	1.07954	0.104024	3.07718	0.052261	0.0748311	1.06063	0.202179	1.286	0.275819	0.367081	0.075668	0.062147	0.114372	0.190228	0.337899	0.06256	0.172972	0.16413	0.249048	0.020493	0.07284	0.054606	0.029673	0.094109	0.064995	0.213879	0.177723	0.179082	0	0.100664	0.087015	0.271745	0.097255	0.12339	0.255025	0.366904	0.391769	0.172523	0.202866	0.143526	0.253656
320508	NM_198037	Cachd1	cache domain containing 1	1.0165	0.697138	0.360074	0.741599	0.776609	-1.34545	0.884002	-4.46001	0.0148217	0.0264598	-1.24738	0.886514	-1.30581	0.315522	0.405869	0.113562	0.166249	0.423003	0.685433	0.709042	1.12359	0.695502	1.06019	0.741288	0.055638	0.098998	0.137464	0.093501	0.417011	0.070942	0.634036	0.744514	0.677751	1.28099	1.06268	1.02711	0.600541	1.16577	1.41427	0.683903	0.625036	0.818186	0.781727	0.70866	0.596119	0.782463
100043314	NM_001146325	Tigit	T cell immunoreceptor with Ig and ITIM domains	-1.11365	0.08816	-3.63743	0.0352327	0.055381	-1.11257	0.113968	-3.88225	0.032769	0.0505358	-1.04029	0.005655	-3.15992	0.0872022	0.167105	0.073948	0.068661	0.031236	0.195128	0.039831	0.214463	0.060564	0.057541	0.000556	0.065435	0.034447	0.029633	0.061938	0.031233	0.000421	0.268831	0.172689	0.143864	0.198074	0.196644	0.24867	0.066261	0.022875	0.083488	8.9e-05	0.061121	0.058283	0.0578	5.4e-05	0.123837	0.000144
13058	NM_007807	Cybb	cytochrome b-245, beta polypeptide	-2.69858	2.43745	-8.78638	0.00161901	0.00663902	-9.70638	3.11321	-34.7056	5.2004e-06	0.0007804	-4.69853	2.25892	-6.8469	0.0147017	0.0731807	0.282329	0.163642	0.564679	3.25657	1.82437	5.15798	1.87905	3.63571	1.4035	0.158624	0.233555	0.124402	0.106314	0.546496	0.142144	3.07646	3.37548	3.31777	5.30092	5.07422	5.09879	3.34755	3.29361	4.26598	1.55475	1.95384	1.96451	1.98194	1.76962	1.88557	1.30835
13052	NM_001025192,NM_009988,NM_001276263	Cxadr	coxsackie virus and adenovirus receptor	2.16488	2.77544	16.2419	0.000383389	0.00326757	3.07927	2.26571	12.9006	0.000286662	0.00220814	1.74466	2.85961	4.61968	0.0399364	0.111897	0.118828	0.217852	0.301047	2.27366	3.38795	1.59528	3.21787	2.48619	3.28913	0.103574	0.058246	0.171286	0.134612	0.297394	0.046759	2.35691	2.15767	2.3064	1.79253	1.48408	1.50924	2.61342	2.14634	2.6988	3.33148	3.38453	3.44783	3.16022	3.37171	3.12169	3.34254
13051	NM_009987	Cx3cr1	chemokine (C-X3-C motif) receptor 1	1.03995	1.07694	0.79093	0.478187	0.527551	-4.59449	2.4209	-15.9271	0.000858596	0.0039052	-2.40015	1.35677	-4.35274	0.0401842	0.112257	0.123768	0.239237	0.502626	1.04905	1.10557	3.75903	1.55912	2.12812	0.864997	0.07073	0.101567	0.096759	0.218797	0.488884	0.116725	0.98707	1.03399	1.1261	3.76072	3.85493	3.66143	1.72632	1.98562	2.67242	1.00786	1.2106	1.09825	1.7632	1.3281	1.58606	0.932388
13056	NM_007805	Cyb561	cytochrome b-561	-1.73702	2.97699	-45.1871	1.52752e-06	0.0011157	-1.52686	2.72603	-6.67046	0.00349202	0.00919256	-2.18049	2.97042	-10.4504	0.000478916	0.0256357	0.030535	0.158539	0.186401	3.40182	2.60521	3.04835	2.43779	3.5855	2.46085	0.022398	0.020754	0.094352	0.127406	0.128758	0.134783	3.37623	3.41138	3.41786	2.98037	3.00862	3.15608	3.48763	3.53751	3.73136	2.62714	2.58588	2.60261	2.41392	2.32401	2.57544	2.34719
13057	NM_007806,NM_001301284	Cyba	cytochrome b-245 light chain isoform 2	-5.03601	5.5194	-14.1558	0.00116618	0.00561538	-6.00235	5.79666	-20.1846	3.56225e-05	0.00101252	-2.73969	5.22341	-8.13057	0.00265776	0.0395427	0.285368	0.221865	0.309747	6.80739	4.47511	7.23183	4.6463	6.00077	4.54675	0.260727	0.116003	0.155721	0.158035	0.26402	0.161979	6.55521	7.07589	6.79106	7.40614	7.18289	7.10645	5.87675	5.82158	6.30396	4.34864	4.57657	4.5001	4.68261	4.47327	4.78302	4.43652
54170	NM_017475	Rragc	Ras-related GTP binding C	-1.16592	4.09703	-7.80776	0.00150834	0.00639448	-1.97505	4.31526	-16.2432	8.40562e-05	0.00132163	-1.33878	4.11596	-4.22763	0.0449543	0.118077	0.049131	0.104701	0.172448	4.20927	3.98779	4.83404	3.85215	4.33179	3.91087	0.033022	0.036379	0.074003	0.074067	0.169027	0.034176	4.1906	4.1898	4.24739	4.91824	4.77933	4.80455	4.14879	4.36453	4.48205	4.0122	4.0052	3.94598	3.84094	3.78433	3.93119	3.88865
20259	NM_001146196,NM_009132	Scin	scinderin	1.22662	0.468145	2.94308	0.0966719	0.130671	1.50707	0.751961	4.68783	0.0192966	0.0325248	-1.80334	1.33613	-7.96734	0.00531374	0.0497715	0.173426	0.218638	0.184931	0.343443	0.638126	0.512201	1.10395	1.82753	0.976863	0.016114	0.172675	0.097382	0.195754	0.076561	0.168338	0.324853	0.352044	0.353432	0.424098	0.495742	0.616764	1.77642	1.91556	1.79062	0.817484	0.623877	0.473016	0.905836	1.29726	1.10876	0.836427
20250	NM_009128	Scd2	stearoyl-Coenzyme A desaturase 2	1.13421	2.85023	1.78495	0.172737	0.216962	-4.78798	3.23336	-28.5619	1.62596e-05	0.000844625	-2.05114	2.64367	-2.92509	0.0929755	0.173729	0.176306	0.137016	0.613706	2.76084	2.94253	4.55474	2.29532	3.2122	2.17577	0.156869	0.080474	0.108928	0.083114	0.604509	0.105848	2.94134	2.68365	2.65751	4.59631	4.63677	4.43115	2.51769	3.62006	3.49884	2.90197	2.8904	3.03521	2.39082	2.2393	2.25585	2.26851
20256	NM_009131	Clec11a	C-type lectin domain family 11, member a	1.16642	0.340449	2.6386	0.100415	0.135118	-15.8517	2.02707	-32.0877	0.000101527	0.00142658	-6.71329	1.23866	-5.79526	0.0263745	0.0935878	0.145783	0.21519	0.821012	0.247058	0.469144	4.8362	0.849634	3.22305	0.47603	0.041463	0.139763	0.1949	0.091216	0.814096	0.10634	0.276935	0.264519	0.199721	4.95403	4.94334	4.61123	2.48434	3.08893	4.09588	0.601211	0.483437	0.322784	0.911233	0.744844	0.892825	0.355172
20257	NM_025285	Stmn2	stathmin-like 2	2.59576	1.40226	8.83813	0.000982531	0.00512429	1.46339	1.72473	8.86831	0.000990461	0.00423559	1.17891	1.92657	0.853133	0.476978	0.558624	0.269692	0.107285	0.482073	0.873899	2.25006	1.4718	2.02111	1.8115	2.04894	0.203206	0.177316	0.069865	0.081419	0.471558	0.100135	0.935719	0.646963	1.03902	1.5333	1.48627	1.39583	1.55819	2.35557	1.52073	2.37707	2.04747	2.32563	2.0629	1.92729	2.07316	1.95977
20255	NM_001164790,NM_009130	Scg3	secretogranin III	1.00593	0.055565	0.236717	0.826278	0.851756	1.02821	0.072841	1.26325	0.321108	0.367768	-1.01359	0.100301	-0.382548	0.721987	0.774805	0.062387	0.055027	0.088166	0.051465	0.059991	0.055488	0.095621	0.110508	0.091036	0.034102	0.052242	0.013644	0.053309	0.067155	0.057126	0.090079	0.025474	0.038842	0.068993	0.041709	0.055762	0.051251	0.096821	0.183453	0.084512	0.095462	0	0.087348	0.152583	0.046933	0.083054
216028	NM_178678	Lrrtm3	leucine rich repeat transmembrane neuronal 3	1.03162	0.019755	3.98478	0.0389514	0.0602456	1.01485	0.016443	1.61085	0.191069	0.232503	1.01905	0.037265	4.45159	0.0129801	0.070316	0.019522	0.022862	0.010593	0.007453	0.052365	0.008949	0.030212	0.026061	0.053286	0.006639	0.018358	0.013043	0.018776	0.008399	0.006454	0.01316	0.000167	0.009031	0	0.002933	0.023915	0.034797	0.018044	0.025342	0.031228	0.064336	0.061529	0.008684	0.043207	0.038744	0.045882
216021	NM_001033260	Stox1	storkhead box 1	1.14931	0.265438	5.78962	0.00870346	0.0186001	1.07337	0.331661	1.79207	0.213746	0.256531	1.1668	0.302903	5.54361	0.00817712	0.0584105	0.060061	0.098733	0.069537	0.183403	0.384166	0.284494	0.386648	0.211417	0.433978	0.029808	0.052143	0.006968	0.098487	0.058513	0.037573	0.180532	0.155134	0.214542	0.278581	0.292175	0.282725	0.144103	0.250113	0.240034	0.364636	0.344608	0.443255	0.476479	0.281338	0.402127	0.45793
382985	NM_199476	Rrm2b	ribonucleotide reductase M2 B (TP53 inducible)	2.10456	2.48644	45.6117	0.0002498	0.00274996	2.61511	2.26752	15.0467	0.000120823	0.00153152	1.65642	2.81231	7.68236	0.0103196	0.0639158	0.040766	0.159646	0.16415	2.00696	3.08048	1.67775	3.06462	2.47174	3.19981	0.009086	0.03974	0.118214	0.107295	0.157441	0.046449	2.00203	2.00141	2.01745	1.60923	1.60977	1.81425	2.52839	2.59301	2.29381	3.0524	3.12595	3.06308	3.08507	3.16022	2.94857	3.1499
380855	NM_001013769	Rsl1	regulator of sex limited protein 1	-1.07315	1.26849	-1.49334	0.214733	0.262323	1.06605	1.15907	1.35542	0.25538	0.299733	-1.05202	1.11576	-0.867484	0.439331	0.523451	0.118136	0.11792	0.146078	1.32044	1.21858	1.11385	1.20613	1.15294	1.07978	0.071291	0.094201	0.09732	0.066588	0.085041	0.118773	1.2585	1.39837	1.30445	1.22397	1.0394	1.07818	1.18742	1.21532	1.05607	1.31401	1.12566	1.21607	1.143	1.2757	1.19969	1.07095
380850	NM_001256065	Gm5141	predicted gene 5141	1.03101	0.397087	1.12439	0.333572	0.385904	-1.17552	0.423338	-3.5595	0.0639287	0.0891504	-1.12504	0.444659	-5.48461	0.0286838	0.0969732	0.06787	0.113525	0.053677	0.375668	0.419727	0.555767	0.322465	0.537694	0.367722	0.03677	0.057047	0.020902	0.111584	0.053076	0.008016	0.33611	0.408804	0.382089	0.575422	0.55807	0.533809	0.477003	0.575422	0.560656	0.410752	0.3677	0.480729	0.361339	0.409412	0.196644	0.371444
59038	NM_021534	Pxmp4	peroxisomal membrane protein 4	3.89854	2.65135	16.7757	0.00341159	0.0100815	2.72021	3.09626	17.3688	0.000882411	0.00396952	1.71092	3.25688	14.8092	0.00205122	0.0362997	0.202669	0.143971	0.090616	1.84571	3.80865	2.45744	3.90116	2.89245	3.66722	0.202256	0.012918	0.133692	0.053422	0.027383	0.086379	2.07018	1.67763	1.78934	2.31083	2.57261	2.48887	2.92389	2.87383	2.87962	3.80935	3.8212	3.79539	3.87794	3.86327	3.96226	3.60221
59032	NM_021529	Ppp2r3c	protein phosphatase 2, regulatory subunit B'', gamma	1.22764	3.07791	8.70313	0.00331462	0.00990525	1.53543	2.73677	18.0152	0.000178477	0.00178532	1.28121	2.92946	1.81166	0.201568	0.291545	0.058887	0.059478	0.341795	2.93352	3.22941	2.44488	3.06352	2.75616	3.11366	0.052481	0.02671	0.031771	0.050282	0.334615	0.069692	2.95969	2.96777	2.8731	2.4301	2.48135	2.42319	3.0272	2.85911	2.38217	3.24852	3.24082	3.19889	3.03933	3.02991	3.12133	3.16694
59033	NM_021530	Slc4a8	solute carrier family 4 (anion exchanger), member 8	-1.21891	0.366119	-7.21857	0.0032898	0.00988163	1.06135	0.232826	3.17153	0.0486943	0.0705737	1.28512	0.34911	10.2418	0.000752898	0.027898	0.068527	0.046915	0.061203	0.535779	0.250183	0.193803	0.279708	0.212268	0.574169	0.057095	0.037896	0.022309	0.041271	0.036644	0.049021	0.510053	0.601211	0.496074	0.216899	0.192136	0.172374	0.20782	0.250933	0.178052	0.238306	0.219648	0.292596	0.267721	0.325645	0.245757	0.59674
59030	NM_001141946,NM_001286983,NM_021527,NM_001286981	Mkks	McKusick-Kaufman syndrome	2.69033	3.17025	15.3645	0.000165157	0.00238466	3.30148	2.90225	17.1771	0.00322064	0.00869663	1.77497	3.44593	3.47733	0.0712683	0.148876	0.160955	0.17375	0.412322	2.53574	3.96353	2.16588	3.88899	3.0568	3.88459	0.128232	0.097278	0.173297	0.012545	0.409922	0.044421	2.62107	2.38828	2.59788	2.15685	1.99727	2.34351	3.42385	3.13209	2.61445	4.06725	3.87433	3.949	3.90193	3.88816	3.87688	3.9128
59031	NM_021528	Chst12	carbohydrate sulfotransferase 12	-2.21571	2.14402	-12.7572	0.00540452	0.0134153	-5.34398	2.55872	-22.9149	0.000701447	0.00351365	-3.97972	2.11993	-6.0198	0.0255197	0.0926347	0.155833	0.182761	0.573342	2.79339	1.64561	4.03891	1.62099	3.33872	1.34605	0.154621	0.0194	0.17394	0.056094	0.571059	0.051113	2.89007	2.87503	2.61506	4.13017	4.14823	3.83833	2.83696	3.21909	3.96012	1.64592	1.62606	1.66486	1.66718	1.55858	1.63723	1.3775
59036	NM_021532,NM_001190466	Dact1	dapper homolog 1, antagonist of beta-catenin (xenopus)	1.21031	1.04597	2.08893	0.105739	0.141287	-4.31638	2.26171	-31.6388	0.000324206	0.00233927	-2.21641	1.33795	-5.65262	0.0228691	0.0885212	0.228333	0.115501	0.351834	0.917304	1.19268	3.55054	1.44072	2.03004	0.881814	0.15265	0.169805	0.035388	0.109946	0.341481	0.084722	1.09316	0.818953	0.839801	3.55493	3.58353	3.51316	1.66837	2.07482	2.34692	1.20795	1.01576	1.35434	1.5412	1.45769	1.32328	0.905555
59035	NM_021531,NM_153141	Carm1	coactivator-associated arginine methyltransferase 1	1.04832	3.35728	1.1659	0.33062	0.382947	-1.02614	3.34029	-0.482361	0.655136	0.691312	1.33747	3.14936	15.5515	0.000133035	0.021182	0.101135	0.133669	0.046723	3.32341	3.39149	3.35896	3.32173	2.94658	3.3661	0.044244	0.090944	0.088369	0.100291	0.02935	0.036355	3.33267	3.27527	3.36229	3.44659	3.36042	3.26987	2.95151	2.97316	2.91508	3.34436	3.49632	3.33378	3.21521	3.41434	3.33564	3.3346
238875	NM_177713	Gapt	Grb2-binding adaptor, transmembrane	-2.8317	0.598434	-15.9198	0.000597669	0.00397742	-1.16753	0.221324	-3.29183	0.0756107	0.103086	-1.04466	0.155288	-0.736508	0.504306	0.582971	0.163379	0.11758	0.148232	1.71098	0.209309	0.359662	0.136196	0.189969	0.126938	0.146067	0.073192	0.116017	0.019105	0.116248	0.091972	1.58165	1.86941	1.68188	0.31447	0.491474	0.273041	0.083114	0.17304	0.313754	0.146784	0.191326	0.289817	0.116332	0.137817	0.154439	0.116445
238871	NM_011056	Pde4d	phosphodiesterase 4D, cAMP specific	1.52511	1.88773	5.23024	0.00674205	0.0155153	2.27514	1.55119	25.1641	0.000539164	0.00302992	1.97948	1.73415	10.0473	0.00367202	0.0436152	0.201649	0.08163	0.169825	1.60767	2.21658	1.06768	2.25364	1.31019	2.29531	0.132083	0.152369	0.077549	0.025486	0.157794	0.06278	1.72632	1.46535	1.63133	1.05412	1.15112	0.997813	1.44454	1.34961	1.13643	2.30849	2.0407	2.30056	2.22589	2.25902	2.27601	2.32928
12833	NM_009933	Col6a1	collagen, type VI, alpha 1	2.3403	3.42362	7.61221	0.00382833	0.0108199	-10.3968	6.1657	-52.4726	9.34442e-06	0.000823759	-4.45286	5.05467	-4.64056	0.0432877	0.115747	0.279116	0.111506	0.804236	2.86478	4.09147	8.0819	4.70383	6.24558	4.09085	0.242354	0.138457	0.054904	0.097052	0.803881	0.023885	3.05102	2.59077	2.95256	8.01865	8.11725	8.1098	5.52007	6.10689	7.10978	3.96968	4.06267	4.24207	4.79748	4.6037	4.71031	4.06362
12832	NM_007737	Col5a2	collagen, type V, alpha 2	-1.93222	3.2379	-8.84805	0.00109586	0.0054315	-40.9072	5.56603	-42.9833	1.80918e-06	0.000663943	-9.28633	3.77591	-6.05171	0.0252307	0.0923054	0.186018	0.215756	0.920192	3.7477	2.79745	8.85353	3.49925	5.71142	2.49631	0.116859	0.144729	0.1483	0.156709	0.916424	0.083186	3.87335	3.72749	3.64227	8.90112	8.97219	8.68727	4.85568	5.60021	6.67838	2.6414	2.82366	2.92727	3.58589	3.31835	3.5935	2.40146
12831	NM_015734	Col5a1	collagen, type V, alpha 1	1.08006	2.53375	0.827179	0.45463	0.505366	-33.6776	5.09495	-41.6822	7.94756e-06	0.0007804	-4.20238	3.2815	-4.92016	0.0385916	0.110132	0.232664	0.210832	0.72913	2.4788	2.58992	8.22845	3.15473	4.47663	2.40543	0.16529	0.163743	0.175459	0.116894	0.728376	0.033151	2.66956	2.37795	2.3889	8.28692	8.36721	8.03122	3.80935	4.36691	5.25365	2.41803	2.60765	2.74407	3.2517	3.02493	3.18756	2.40847
12830	NM_007736,NM_001163155	Col4a5	collagen, type IV, alpha 5	2.51252	2.29544	8.31772	0.00762693	0.0169413	-3.45559	3.68186	-29.393	8.03458e-06	0.0007804	-1.40282	2.94855	-5.47127	0.0296906	0.0983992	0.276774	0.105417	0.15459	1.72514	3.05427	4.68342	2.89449	3.2028	2.71448	0.262746	0.086996	0.07349	0.075578	0.153375	0.019345	1.80153	1.43266	1.94122	4.73195	4.71944	4.59887	3.10031	3.12897	3.37913	2.99622	3.15429	3.01229	2.8573	2.98145	2.84471	2.71945
12837	NM_007739	Col8a1	collagen, type VIII, alpha 1	-1.86371	2.92328	-9.82564	0.00200325	0.00740951	-42.5813	5.2744	-24.5421	0.000310558	0.00229838	-8.8838	3.56538	-6.59063	0.0179688	0.0794307	0.158329	0.381961	0.828145	3.40667	2.50849	8.63416	3.22201	5.47359	2.32241	0.139221	0.075404	0.147748	0.352228	0.810853	0.168353	3.56743	3.32609	3.32648	8.748	8.68727	8.46719	4.61062	5.59053	6.21963	2.42158	2.54739	2.5565	3.5205	2.83351	3.31202	2.1383
12836	NM_007738	Col7a1	collagen, type VII, alpha 1	-1.04056	0.10664	-5.32343	0.0153599	0.0283359	-2.35341	0.354313	-9.13869	0.00981623	0.0192813	-1.09618	0.133152	-4.50599	0.0332524	0.103287	0.018662	0.234022	0.050924	0.139107	0.081751	1.3292	0.094446	0.214958	0.082478	0.016968	0.007767	0.2307	0.039291	0.048723	0.014809	0.130577	0.158648	0.128096	1.3588	1.54367	1.08513	0.270976	0.191474	0.182426	0.081553	0.074084	0.089615	0.053549	0.097882	0.131907	0.073839
12835	NM_001243008,NM_001243009	Col6a3	collagen, type VI, alpha 3	-1.06195	2.70829	-0.931846	0.408854	0.460438	-7.65551	4.13335	-33.8208	1.00993e-05	0.000844625	-2.28102	3.08035	-2.82233	0.101195	0.182651	0.161171	0.150386	0.730099	2.75199	2.66528	5.85463	2.91813	3.7321	2.54242	0.094675	0.130433	0.121066	0.089212	0.722572	0.104565	2.80744	2.64267	2.80585	5.82495	5.98777	5.75116	3.13926	3.52007	4.53696	2.51471	2.7437	2.73743	3.01229	2.83487	2.90723	2.57286
12834	NM_146007	Col6a2	collagen, type VI, alpha 2	2.05139	3.46152	7.63639	0.00158189	0.00656387	-9.15151	6.04008	-34.5079	0.000126512	0.00156495	-3.88785	4.90182	-4.33216	0.047039	0.12032	0.235117	0.160317	0.78322	2.98181	4.01841	7.84464	4.65063	5.97821	4.01924	0.167864	0.164625	0.061801	0.147926	0.777927	0.090904	3.13926	2.80518	3.001	7.77387	7.87209	7.88796	5.20984	5.95943	6.76536	3.8671	3.99442	4.19372	4.77524	4.48715	4.68949	4.01557
268857	NM_001081280,NM_175547	Nlrc3	protein NLRC3 isoform 2	1.12665	0.587924	1.44813	0.245838	0.295506	-1.71648	0.779099	-15.5822	0.000990584	0.00423559	-1.42779	0.894928	-3.09781	0.0524002	0.126325	0.205776	0.086641	0.287268	0.508161	0.680206	1.26086	0.481412	1.18796	0.674176	0.090996	0.184563	0.034109	0.079644	0.253794	0.134578	0.500082	0.421475	0.602928	1.22226	1.27343	1.28691	1.45283	1.16412	0.946927	0.745217	0.823467	0.471935	0.570065	0.415904	0.458267	0.792199
66506	NM_025604	Psmg3	proteasome (prosome, macropain) assembly chaperone 3	-1.03174	2.82542	-0.364506	0.745838	0.780251	1.14072	2.44954	1.33569	0.297823	0.343867	1.10936	2.55372	1.59421	0.247933	0.338841	0.214196	0.246309	0.16268	2.84805	2.80297	2.35641	2.54635	2.47995	2.62969	0.060163	0.205573	0.06666	0.237117	0.161327	0.020939	2.81068	2.81602	2.91745	2.34488	2.42808	2.29627	2.65075	2.33015	2.45896	2.94649	2.56747	2.89496	2.59109	2.29006	2.75792	2.62649
66500	NM_023214	Slc30a7	solute carrier family 30 (zinc transporter), member 7	-1.58049	1.73505	-10.1697	0.000755712	0.00447364	-2.19946	1.8962	-13.7224	0.000184798	0.00180049	-1.16161	1.52002	-1.83394	0.203145	0.293256	0.112471	0.143532	0.204121	2.09638	1.43601	2.54819	1.41104	1.63192	1.41579	0.089781	0.067742	0.108454	0.094016	0.202078	0.028804	2.10483	2.18163	2.00267	2.62073	2.60032	2.42351	1.43605	1.62004	1.83968	1.51341	1.38754	1.40706	1.51373	1.39018	1.3292	1.40742
66508	NM_025605	Lamtor1	late endosomal/lysosomal adaptor, MAPK and MTOR activator 1	1.36098	5.44803	15.4778	0.000198852	0.00252644	1.03086	5.73555	1.56898	0.219337	0.262498	1.03985	5.71776	0.530364	0.644655	0.706834	0.049758	0.048399	0.184129	5.23025	5.67489	5.71368	5.75752	5.68964	5.74603	0.028785	0.040587	0.020673	0.043761	0.179774	0.039811	5.21363	5.26348	5.21363	5.72022	5.69052	5.73028	5.88309	5.65813	5.52771	5.69345	5.62834	5.70288	5.76598	5.71014	5.79643	5.78674
22678	NM_178447,NM_001044698,NM_001044700,NM_001044697,NM_001294323	Zfp2	zinc finger protein 2	1.68622	0.865809	33.3241	8.38821e-06	0.00114744	1.75351	0.620744	10.6987	0.000437926	0.00274046	1.19166	0.933372	2.88052	0.0848572	0.164472	0.039179	0.131173	0.152114	0.567391	1.32118	0.336125	1.14637	0.815415	1.06839	0.030904	0.024082	0.094993	0.090458	0.145816	0.043318	0.576828	0.592476	0.532869	0.279848	0.282725	0.445801	0.983523	0.739552	0.723171	1.3271	1.29469	1.34175	1.07095	1.24666	1.12149	1.1184
22673	NM_001109043,NM_009549	Zfp185	zinc finger protein 185	1.15948	0.188337	4.19161	0.0138951	0.0262895	-4.30024	0.973507	-69.5255	3.10866e-06	0.0007804	-2.83276	0.558707	-4.1031	0.0543679	0.128836	0.08821	0.052426	0.634131	0.109744	0.323215	2.48569	0.381269	1.68722	0.185011	0.064236	0.060455	0.045251	0.026473	0.633765	0.021529	0.066771	0.183588	0.078873	2.53063	2.48629	2.44014	1.10961	1.58688	2.36517	0.2569	0.337493	0.375253	0.365638	0.366334	0.411835	0.198772
22670	NM_001286726,NM_001286727,NM_001025599	Trim26	tripartite motif-containing 26	-1.24984	2.5904	-4.55987	0.0134501	0.0256516	-1.2739	2.69163	-4.16087	0.0141412	0.0254946	-1.23955	2.58438	-3.3536	0.0547144	0.129313	0.122215	0.145384	0.16001	2.75627	2.43452	2.87191	2.52266	2.74392	2.43411	0.100317	0.069807	0.103533	0.102066	0.149259	0.057662	2.6405	2.81762	2.81068	2.98071	2.86041	2.77461	2.67349	2.64291	2.91537	2.49616	2.35872	2.44868	2.57805	2.40487	2.58505	2.37238
26568	NM_011988	Slc27a3	solute carrier family 27 (fatty acid transporter), member 3	-1.15905	0.728081	-1.8533	0.138453	0.178532	-2.52081	1.04985	-8.72314	0.0034531	0.0091291	-1.51161	0.71975	-3.0192	0.0609013	0.136701	0.199006	0.264854	0.341964	0.842293	0.629356	1.91073	0.576842	1.07706	0.480974	0.148771	0.132176	0.237086	0.118059	0.309548	0.145324	1.01394	0.762382	0.750555	2.17387	1.84455	1.71376	0.78437	1.04574	1.40108	0.74728	0.486483	0.654305	0.614592	0.444524	0.671409	0.330684
26569	NM_011989	Slc27a4	solute carrier family 27 (fatty acid transporter), member 4	-1.78968	2.96971	-6.05535	0.0236024	0.0398979	1.02081	2.53063	0.243859	0.821975	0.84377	1.17632	2.54134	3.47194	0.0286873	0.0969732	0.240185	0.211067	0.116878	3.4191	2.57939	2.51582	2.54554	2.4269	2.66119	0.23756	0.035415	0.107184	0.181826	0.070404	0.093294	3.19936	3.67117	3.38675	2.59594	2.55746	2.39406	2.48629	2.34913	2.44528	2.60644	2.59244	2.53931	2.43154	2.44984	2.75522	2.58318
26564	NM_013846	Ror2	receptor tyrosine kinase-like orphan receptor 2	1.00305	0.39798	0.0922467	0.93356	0.944201	-2.49592	0.776303	-8.65092	0.00739512	0.015605	-1.15255	0.436116	-1.32483	0.282466	0.373504	0.082437	0.264199	0.267785	0.39579	0.400181	1.67859	0.359019	0.550392	0.345566	0.078285	0.025832	0.252107	0.079015	0.243105	0.112288	0.307289	0.455984	0.424098	1.72247	1.90587	1.40742	0.384963	0.436701	0.829511	0.421475	0.371444	0.407624	0.357091	0.280985	0.43898	0.228042
26562	NM_011986	Ncdn	neurochondrin	-1.11335	2.53925	-5.16102	0.031859	0.0509812	1.03954	2.35113	0.696755	0.542051	0.584242	-1.01251	2.38416	-0.225356	0.833058	0.868673	0.051988	0.139069	0.137881	2.61789	2.46298	2.32332	2.37926	2.39315	2.37521	0.008373	0.051309	0.052694	0.128699	0.105555	0.088709	2.60829	2.62165	2.62372	2.26495	2.36737	2.33764	2.48504	2.27786	2.41654	2.48504	2.49957	2.40433	2.23208	2.4706	2.43511	2.45278
26563	NM_013845	Ror1	receptor tyrosine kinase-like orphan receptor 1	1.04682	1.29714	0.83543	0.453285	0.503974	-1.85287	1.46682	-6.61996	0.00884245	0.017825	1.13409	1.20649	1.02771	0.396149	0.483307	0.136852	0.232797	0.305938	1.26455	1.33056	1.97768	1.08792	1.11913	1.30066	0.083609	0.108343	0.2122	0.095739	0.291368	0.093288	1.34359	1.17702	1.27305	2.21933	1.89194	1.82177	0.840205	1.09567	1.42152	1.35035	1.42765	1.21369	1.0183	1.04835	1.1971	1.23136
107895	NM_145128	Mgat5	mannoside acetylglucosaminyltransferase 5	-1.27373	1.81223	-2.75822	0.0643471	0.0919524	-1.94374	2.03854	-7.80681	0.00164606	0.00570049	1.40493	1.56374	4.3086	0.0335081	0.103526	0.219192	0.212731	0.197179	1.99514	1.64608	2.57358	1.61474	1.3376	1.8281	0.188719	0.111492	0.163149	0.136517	0.186163	0.064984	1.79351	2.16753	2.02437	2.65629	2.6788	2.38564	1.1241	1.42263	1.46606	1.52004	1.7318	1.6864	1.51592	1.77051	1.55779	1.8542
26561	NM_011985	Mmp23	matrix metallopeptidase 23	1.22864	1.3537	3.06133	0.0638957	0.0914188	-15.7718	3.47137	-47.0392	0.000376605	0.00251894	-10.8555	2.69092	-12.0932	0.00242627	0.0385398	0.168075	0.146523	0.492744	1.21329	1.51035	5.99077	2.0115	4.91392	1.47357	0.155199	0.064517	0.14549	0.017364	0.459821	0.177092	1.38542	1.08403	1.17042	6.15585	5.93525	5.88122	4.65061	4.64629	5.44487	1.45461	1.49542	1.58103	1.99421	2.01135	2.02893	1.5695
75530	NM_029327	Lyrm7	LYR motif containing 7	3.09605	1.80246	10.0162	0.000567328	0.00389326	5.13102	1.23877	28.7271	0.000514453	0.00295374	2.47114	2.16909	4.29289	0.0498139	0.123093	0.281943	0.142247	0.5266	1.16302	2.79345	0.53095	2.89019	1.61254	2.91772	0.204865	0.193706	0.136817	0.038927	0.52601	0.024914	1.24383	0.930079	1.31517	0.388408	0.543229	0.661213	2.16872	1.54585	1.12306	2.99754	2.61213	2.77069	2.92795	2.89244	2.85019	2.93919
75533	NM_080637	Nme5	NME/NM23 family member 5	1.56865	0.463476	8.47958	0.00316489	0.00963316	1.72916	0.556606	4.78985	0.0359235	0.0545801	1.38826	0.900929	3.16325	0.0641978	0.140395	0.132673	0.285698	0.259148	0.241171	0.890696	0.287506	1.07758	0.694848	1.16813	0.116854	0.062828	0.051788	0.280965	0.243468	0.088773	0.137316	0.3677	0.218497	0.257768	0.257444	0.347305	0.81196	0.857631	0.414955	0.958881	0.878063	0.835145	0.962649	1.39779	0.872303	1.0772
214531	NM_001013373	Tmprss13	transmembrane protease, serine 13	1.28095	0.111139	4.66488	0.0430077	0.0654526	1.34802	0.087814	4.89946	0.0375969	0.0567237	1.52452	0.158293	10.5933	0.0040527	0.0446915	0.132631	0.152311	0.099468	0.031756	0.388967	0.017211	0.448052	0.038723	0.647075	0.000544	0.13263	0.015642	0.151505	0.032412	0.094039	0.031525	0.032377	0.031365	0.012924	0.004159	0.034549	0.067878	0.044469	0.003823	0.537613	0.282725	0.346562	0.290893	0.460076	0.593187	0.626891
75539	NR_126477	.	.	1.118	0.003508	1.9627	0.188676	0.23447	1.12307	0.053113	1.5381	0.25911	0.303719	1.0738	0.130052	1.49989	0.220234	0.310926	0.142015	0.188561	0.118619	7.6e-05	0.161002	0.015426	0.182872	0.088466	0.191185	8.4e-05	0.142015	0.026719	0.186658	0.063767	0.100021	6.3e-05	0.000167	0	0	0	0.046278	0.160742	0.040146	0.06451	0.214542	0.268464	0	0.175518	0.373098	0	0.306469
75538	NM_028169	Fam71e1	family with sequence similarity 71, member E1	1.22492	0.252976	6.19961	0.0202827	0.0353327	1.10397	0.292869	2.23399	0.154368	0.192393	1.27843	0.388377	2.53632	0.0646289	0.141016	0.08177	0.110633	0.242004	0.145913	0.438597	0.230087	0.372781	0.249698	0.604076	0.016885	0.080008	0.00583	0.11048	0.164095	0.177873	0.133201	0.139465	0.165071	0.228399	0.225288	0.236575	0.43898	0.147541	0.162572	0.427634	0.523521	0.364636	0.49866	0.291907	0.327778	0.644678
209446	NM_001105197,NM_001105196,NM_001271490,NM_001271491,NM_001271489,NM_172472	Tfe3	transcription factor E3	-2.07375	2.85635	-7.98139	0.004231	0.0114645	-2.01306	2.89443	-20.2672	0.000110359	0.00146537	-1.57944	2.55163	-4.05937	0.0492678	0.122724	0.228348	0.086263	0.281357	3.43052	2.37828	3.4428	2.43341	2.90255	2.24314	0.203412	0.103762	0.07248	0.046776	0.276249	0.053371	3.23205	3.63854	3.42096	3.39945	3.52648	3.40248	2.70252	2.78738	3.21775	2.37602	2.27566	2.48315	2.38596	2.43478	2.47948	2.19089
104271	NM_031374	Tex15	testis expressed gene 15	-1.0357	0.022343	-7.89096	0.00141363	0.00618463	-1.02824	0.025988	-3.44432	0.0599005	0.0842271	1.0044	0.016025	0.737267	0.527917	0.603836	0.011109	0.020202	0.01487	0.059064	0.008452	0.052932	0.01276	0.01317	0.019499	0.008076	0.007628	0.019397	0.005645	0.014277	0.004155	0.0499	0.062148	0.065143	0.071778	0.033028	0.05399	0.004877	0.029656	0.004978	0.014826	0.010531	0	0.019271	0.009246	0.009762	0.015225
75284	NM_029236	Bcdin3d	BCDIN3 domain containing	1.05515	1.50149	2.35153	0.0917967	0.125039	1.15176	1.27066	2.15536	0.102819	0.134667	1.05296	1.29185	0.35248	0.747336	0.796303	0.057041	0.163806	0.365808	1.46327	1.54071	1.17282	1.37666	1.25516	1.32961	0.048621	0.029828	0.131121	0.098182	0.322323	0.172985	1.47336	1.4104	1.50606	1.32366	1.10876	1.08605	1.58165	1.24666	0.937176	1.57512	1.52214	1.52488	1.26426	1.44564	1.42009	1.51405
544791	NM_001081250	Myh13	myosin, heavy polypeptide 13, skeletal muscle	1.00834	0.00096	3.60333	0.0690832	0.097666	1.0037	0.005927	1.3626	0.245242	0.289198	1.00748	0.014118	2.12107	0.110601	0.193098	0.005761	0.006764	0.008774	7.6e-05	0.012061	0.003836	0.009158	0.009733	0.020478	8.4e-05	0.00576	0.004998	0.004558	0.00726	0.004928	6.3e-05	0.000167	0	0.009488	0.00202	0	0.006859	0.004351	0.01799	0.010218	0.018517	0.007448	0.005549	0.01428	0.007645	0.02432
105638	NM_001047433,NM_172254,NR_104303,NR_104304,NR_104305,NM_001284346	Dph3	diphthamine biosynthesis 3	1.19209	3.36953	6.73961	0.0108518	0.0217899	1.88813	2.9926	11.2458	0.00310981	0.00848531	1.09982	3.31088	0.692809	0.559183	0.631075	0.065145	0.141227	0.343163	3.24517	3.49865	2.56904	3.48599	3.24296	3.38023	0.022966	0.060963	0.049172	0.13239	0.341943	0.02891	3.26873	3.24391	3.22285	2.59402	2.6007	2.51239	3.56951	3.27191	2.88747	3.55625	3.43481	3.5049	3.46934	3.36272	3.62592	3.41138
474145	NM_001005860	Clec4a4	C-type lectin domain family 4, member a4	-1.07987	0.09669	-2.243	0.0888608	0.121544	-1.09906	0.094819	-2.25836	0.0939099	0.124588	-1.02117	0.081658	-0.427299	0.704099	0.758584	0.085606	0.10451	0.122524	0.166881	0.056022	0.184893	0.048626	0.098158	0.067931	0.063173	0.057771	0.085071	0.060705	0.03843	0.116341	0.147018	0.237599	0.116026	0.27493	0.173893	0.105857	0.12117	0.053794	0.119511	8.9e-05	0.052505	0.11547	0	0.029216	0.116663	0.202271
102941	NR_045448	B630019K06Rik	RIKEN cDNA B630019K06 gene	1.05212	0.389289	1.34352	0.250522	0.300476	-1.14297	0.581914	-3.02466	0.0392516	0.0588469	1.04211	0.429867	0.765883	0.503763	0.582753	0.094492	0.110398	0.134582	0.354363	0.427659	0.686237	0.49345	0.401141	0.460651	0.064678	0.068888	0.080854	0.075169	0.054848	0.122899	0.427354	0.304173	0.331561	0.706803	0.754822	0.597087	0.338202	0.43872	0.426499	0.3611	0.423216	0.49866	0.407901	0.523521	0.548928	0.404388
330908	NM_177906	Opcml	opioid binding protein/cell adhesion molecule-like	1.22398	0.098293	6.64922	0.0197767	0.034624	1.21238	0.111666	9.5008	0.00105445	0.0043622	1.18458	0.192424	6.11315	0.0167163	0.0769915	0.075954	0.050652	0.069239	0.03004	0.321622	0.039316	0.317155	0.105753	0.350127	0.010628	0.075207	0.029755	0.04099	0.066171	0.020383	0.031882	0.018611	0.039626	0.016252	0.028793	0.072903	0.061944	0.073445	0.181871	0.299985	0.259605	0.405276	0.296442	0.364369	0.290655	0.328033
668224	NR_045872	Gm9054	predicted gene 9054	1.4129	0.365958	5.43183	0.00566562	0.0138746	1.35123	0.311983	5.78696	0.00987421	0.0193596	1.27736	0.500899	3.37233	0.0285242	0.0967446	0.159007	0.129979	0.181385	0.193491	0.69215	0.16297	0.597245	0.354533	0.707693	0.116619	0.10809	0.060891	0.114835	0.135249	0.120865	0.088513	0.172942	0.319019	0.109437	0.150261	0.229213	0.455414	0.407336	0.200847	0.587633	0.685327	0.803489	0.495483	0.574504	0.721749	0.657159
668225	NM_001214911	Fignl2	fidgetin-like 2	-1.05661	0.679284	-1.76718	0.164318	0.207547	-1.05831	0.669637	-3.99784	0.0161867	0.0283581	-1.02147	0.685108	-0.246332	0.826112	0.86269	0.077858	0.035423	0.215447	0.720162	0.640725	0.711765	0.630003	0.7006	0.669959	0.065551	0.042011	0.025414	0.024676	0.209004	0.052296	0.778772	0.732338	0.649377	0.739295	0.706803	0.689198	0.937846	0.543658	0.620296	0.688828	0.61124	0.622107	0.639609	0.648432	0.601968	0.717922
21930	NM_009398	Tnfaip6	tumor necrosis factor alpha induced protein 6	-5.34227	1.47626	-15.6907	0.000116566	0.0021403	-3.13415	1.28318	-11.3172	0.000369853	0.00249944	-2.13733	1.01146	-4.05623	0.0382761	0.109709	0.266856	0.252231	0.467923	3.1167	0.699244	2.34903	0.700952	1.69823	0.602422	0.171901	0.204113	0.187671	0.168523	0.441633	0.154635	3.21413	3.21775	2.91822	2.2393	2.56573	2.24205	1.26162	1.68835	2.14473	0.601968	0.561965	0.9338	0.777649	0.817484	0.507723	0.425773
21933	NM_020275	Tnfrsf10b	tumor necrosis factor receptor superfamily, member 10b	-2.73382	1.58948	-17.2441	0.000128805	0.00224341	-1.58909	1.37133	-8.11489	0.00173306	0.00588548	1.05445	0.975912	1.09465	0.371953	0.460071	0.145734	0.142622	0.121038	2.47266	1.02174	1.74555	1.07734	0.938413	1.01491	0.118313	0.085092	0.085327	0.114281	0.035824	0.115616	2.38068	2.60613	2.43118	1.79006	1.79941	1.64717	0.952874	0.897619	0.964746	1.11336	0.945177	1.0067	1.13308	0.945888	1.15307	1.03874
21934	NM_009399	Tnfrsf11a	tumor necrosis factor receptor superfamily, member 11a	-1.5426	0.956335	-8.62232	0.00102301	0.00524443	-1.89227	0.926119	-11.321	0.00152093	0.00543331	-1.39521	0.744377	-4.32111	0.0437075	0.116357	0.125623	0.140773	0.192594	1.31884	0.693472	1.49415	0.574034	1.02242	0.541944	0.085226	0.092291	0.064166	0.125298	0.189186	0.03607	1.23571	1.40602	1.31478	1.47226	1.4438	1.5664	0.896841	0.930418	1.24002	0.633689	0.799765	0.646963	0.7123	0.468	0.541803	0.569469
21935	NM_011608	Tnfrsf17	tumor necrosis factor receptor superfamily, member 17	1.15592	0.077222	2.67868	0.0926264	0.126012	1.16794	0.106316	7.69123	0.00559454	0.0127186	1.03742	0.196678	0.684805	0.545184	0.618808	0.135169	0.050437	0.134041	0.025432	0.234477	0.042429	0.266398	0.171957	0.224954	0.043996	0.127809	0.045717	0.021304	0.121367	0.056896	6.3e-05	0.076234	0	0.090845	0	0.036444	0.303261	0.063886	0.148725	0.092229	0.339649	0.271552	0.266176	0.245206	0.287812	0.172689
21936	NM_009400,NM_021985	Tnfrsf18	tumor necrosis factor receptor superfamily, member 18	-3.97574	0.90606	-14.5644	0.0010521	0.00532212	-1.22456	0.349704	-2.27461	0.0894501	0.119405	-1.27456	0.303157	-3.22875	0.0398133	0.111803	0.236803	0.222551	0.187759	2.34179	0.350564	0.52514	0.232877	0.525046	0.17504	0.216006	0.097042	0.136296	0.175932	0.10238	0.157391	2.52546	2.39608	2.10381	0.673262	0.405018	0.49714	0.549628	0.612896	0.412612	0.452061	0.340936	0.258695	0.107328	0.433963	0.157339	0.306264
21937	NM_011609	Tnfrsf1a	tumor necrosis factor receptor superfamily, member 1a	-2.95524	4.78504	-20.2492	0.000235743	0.00270044	-2.88572	4.77136	-12.1178	0.00386719	0.00983118	-2.38234	4.33652	-5.12033	0.0358409	0.106672	0.133717	0.218537	0.423641	5.6301	4.06683	5.59668	4.06775	5.00768	3.7553	0.117986	0.062927	0.058568	0.210543	0.423288	0.017286	5.5308	5.76053	5.59897	5.62663	5.63421	5.52919	4.60832	4.96331	5.45141	3.99442	4.0978	4.10826	4.2027	3.82515	4.1754	3.73537
21938	NM_011610	Tnfrsf1b	tumor necrosis factor receptor superfamily, member 1b	-6.48799	2.8701	-11.1984	0.00305029	0.00944371	-6.96488	2.9205	-38.9266	1.25384e-05	0.000844625	-2.82765	2.19833	-6.58797	0.0219375	0.0868073	0.417265	0.124591	0.394263	4.52015	1.82238	4.63879	1.83869	3.07248	1.57288	0.390319	0.147515	0.067126	0.104962	0.393672	0.021576	4.08275	4.83297	4.64474	4.71031	4.6289	4.57716	2.81513	2.87665	3.52567	1.68315	1.97698	1.80701	1.92306	1.72115	1.87186	1.54806
21939	NM_170704,NM_011611,NR_027852,NM_170702,NM_170703	Cd40	CD40 antigen	-1.65916	1.24156	-7.42219	0.00220142	0.00782002	-1.6987	1.37284	-8.4396	0.00533759	0.012306	-1.18001	0.972715	-3.56588	0.0512229	0.124733	0.170459	0.156884	0.115992	1.65939	0.928938	1.80727	1.04283	1.09942	0.860616	0.104793	0.134442	0.060231	0.144861	0.037845	0.109644	1.65255	1.76744	1.55819	1.86115	1.8184	1.74224	1.05574	1.12005	1.12246	1.00826	0.77371	1.00485	1.15148	0.878364	1.09865	0.835591
210094	NM_001164518	Iglon5	IgLON family member 5	1.02079	0.194027	1.06744	0.346733	0.399131	-1.06951	0.201283	-1.80236	0.190335	0.231691	-1.04677	0.108732	-0.81183	0.48342	0.564351	0.048176	0.093169	0.140687	0.179749	0.209439	0.255513	0.158562	0.146592	0.080651	0.031938	0.036068	0.029236	0.088463	0.130248	0.053182	0.201574	0.143093	0.194582	0.257212	0.225465	0.283862	0.075887	0.066988	0.296901	0.237779	0.2217	0.168839	0.244797	0.068028	0.162861	0.02488
57080	NM_001244936,NM_001081468,NM_001081469,NM_001081466,NM_001081467,NM_001081464,NM_001081465,NM_001081462,NM_001081463,NM_001081470,NM_020331	Gtf2ird1	general transcription factor II I repeat domain-containing 1	1.21388	1.92558	3.50253	0.026899	0.0443935	1.03441	2.15188	0.506877	0.647772	0.684302	1.26977	1.93623	5.32529	0.0281046	0.0961629	0.13828	0.166799	0.112071	1.79083	2.07046	2.12762	2.17643	1.7716	2.11616	0.086127	0.108183	0.074666	0.149154	0.022471	0.109795	1.88791	1.76099	1.7236	2.12275	2.2046	2.0555	1.75513	1.76245	1.7972	2.14859	2.11581	1.94698	2.05042	2.13776	2.34111	2.18507
100294583	NM_001159743	Fam150b	family with sequence similarity 150, member B	1.1141	0.131246	1.98615	0.122011	0.159701	1.17353	0.048935	15.8474	0.00137137	0.00510569	1.4545	0.173797	4.07341	0.0465438	0.119808	0.135933	0.025232	0.229837	0.074705	0.23058	0.009945	0.240803	0.051059	0.591586	0.083824	0.107011	0.00862	0.023714	0.051648	0.223959	0.165448	0.000167	0.058499	0	0.014542	0.015292	0	0.103276	0.0499	0.271552	0.109137	0.311052	0.225288	0.229021	0.2681	0.706803
107702	NM_145135,NM_001172100,NM_001172101	Rnh1	ribonuclease/angiogenin inhibitor 1	-2.36195	5.29559	-24.9743	1.68336e-05	0.00131493	-2.32682	5.16941	-18.76	4.75901e-05	0.00110182	-1.51749	4.87735	-6.35167	0.0158089	0.075097	0.085997	0.112487	0.164076	5.95174	4.71177	5.81436	4.596	5.18746	4.58577	0.057444	0.063997	0.079054	0.080024	0.15731	0.046633	5.97021	5.99768	5.88734	5.89389	5.81341	5.73579	5.05361	5.14804	5.36073	4.66121	4.78372	4.69037	4.56296	4.53779	4.68726	4.54231
107701	NM_153053	Sf3b4	splicing factor 3b, subunit 4	-1.73232	3.35221	-17.1315	0.000147032	0.0023023	-1.71277	3.26058	-6.56155	0.00502511	0.0118017	-1.35145	2.98388	-3.5289	0.0518072	0.125578	0.080146	0.204928	0.213265	3.77192	2.97921	3.67177	2.89544	3.20904	2.77453	0.065742	0.04584	0.108798	0.173662	0.201173	0.07079	3.74326	3.84712	3.72537	3.63988	3.79295	3.58248	3.00581	3.21321	3.40809	2.92658	3.00063	3.01041	2.95424	2.70001	3.03206	2.6988
269629	NM_029990,NM_001081231	Lhfpl3	lipoma HMGIC fusion partner-like 3	1.0059	0.007495	1.08557	0.348007	0.400458	-1.0001	0.011553	-0.0125151	0.990731	0.991662	1.00095	0.008733	0.133382	0.901894	0.92344	0.013541	0.019507	0.017711	0.004369	0.012856	0.011624	0.011483	0.008078	0.009442	0.007369	0.01136	0.016643	0.010175	0.00878	0.015382	6.3e-05	0.000167	0.012879	0.004182	0.030689	0	0.017422	0	0.006812	0.021541	0.017028	0	0	0.019381	0.015067	0.000144
233033	NM_175021	Samd4b	sterile alpha motif domain containing 4B	-1.65213	2.84754	-8.24833	0.00465739	0.0121815	-1.30392	2.71926	-11.9788	0.00265154	0.00763827	-1.13413	2.56309	-1.25717	0.333812	0.423434	0.1521	0.055358	0.250183	3.23265	2.50832	2.91742	2.53456	2.6555	2.47391	0.137966	0.06403	0.019287	0.05189	0.24913	0.022921	3.10858	3.38123	3.20813	2.89651	2.93452	2.92121	2.42378	2.62372	2.91899	2.44554	2.50587	2.57353	2.5015	2.5078	2.59436	2.48744
11846	NM_007482	Arg1	arginase, liver	-76.5832	4.0344	-15.4587	0.000637642	0.00408258	-6.47658	0.842615	-8.02102	0.002926	0.00815316	-1.38438	0.120786	-2.68271	0.109122	0.191428	0.701276	0.582006	0.302958	8.23536	1.97641	2.93698	0.241745	0.498506	0.029266	0.315871	0.62611	0.499181	0.299248	0.298908	0.049372	7.87209	8.44533	8.38867	2.96445	3.42185	2.42463	0.390394	0.268696	0.836427	1.29212	2.52061	2.11649	0.576456	5.4e-05	0.148725	0.086275
433416	NM_001177392	Gm13547	predicted gene 13547	-1.03431	0.287877	-0.395529	0.715441	0.752818	1.06707	0.187514	0.89529	0.432182	0.477729	-1.02024	0.174535	-0.248475	0.817976	0.855992	0.213097	0.181183	0.201534	0.313235	0.264573	0.146446	0.240099	0.189589	0.160677	0.118266	0.177267	0.091893	0.15615	0.109091	0.169455	0.19915	0.43528	0.305275	0.08781	0.252352	0.099176	0.306264	0.090129	0.172374	0.237396	0.453858	0.102463	0.101189	0.409108	0.21	0.338446
68349	NM_026688	Ndufs3	NADH dehydrogenase (ubiquinone) Fe-S protein 3	2.43401	7.4519	11.2691	0.00432392	0.0116261	6.6247	6.66711	16.3346	0.00229158	0.00696082	2.19191	7.54359	3.68441	0.0639159	0.140115	0.197248	0.289249	0.532243	6.83781	8.12114	5.44127	8.16912	6.99871	8.1309	0.18932	0.055361	0.281236	0.067612	0.52889	0.059643	6.99988	6.62972	6.88382	5.1918	5.38596	5.74605	7.46544	7.10645	6.42424	8.1813	8.1098	8.07234	8.1098	8.15484	8.24274	8.10107
68346	NM_178848	Sirt5	sirtuin 5	3.99561	2.60711	14.4348	0.00169427	0.00678826	5.36867	2.43886	11.3085	0.00176172	0.00595769	2.13134	3.42063	2.93475	0.0934668	0.174248	0.239792	0.371356	0.644343	1.79283	3.79124	1.51126	3.93582	2.91803	4.00979	0.22506	0.082756	0.334244	0.161821	0.636234	0.101903	1.9246	1.53296	1.92092	1.26252	1.38006	1.8912	3.57796	2.86764	2.30849	3.86866	3.70402	3.80105	3.80105	4.1153	3.89113	3.8926
68347	NM_026686	0610011F06Rik	RIKEN cDNA 0610011F06 gene	1.85228	2.29403	12.5766	0.000262058	0.00280332	1.7139	2.47918	9.56907	0.000706986	0.00352679	1.18628	2.96921	1.81556	0.147022	0.233153	0.122475	0.140692	0.235109	1.89208	2.78138	2.12081	2.8981	2.84854	3.09499	0.079836	0.092878	0.093801	0.10486	0.183499	0.146985	1.97668	1.81807	1.88148	2.21205	2.02464	2.12575	3.04698	2.81367	2.68498	2.87996	2.76867	2.69551	2.83959	3.01916	2.83555	2.99315
68342	NM_026684	Ndufb10	NADH dehydrogenase (ubiquinone) 1 beta subcomplex, 10	2.70673	8.61628	14.648	0.00154677	0.00647677	7.39448	7.76407	13.9541	0.00507043	0.0118783	2.19783	8.75222	5.52844	0.03003	0.0989468	0.169865	0.358279	0.355933	7.92789	9.36444	6.45384	9.34029	8.2026	9.33868	0.158896	0.060052	0.358164	0.009075	0.354405	0.032938	8.01301	7.74457	8.0261	6.16586	6.34078	6.8549	8.49827	8.29978	7.80974	9.42283	9.30285	9.36765	9.34553	9.32981	9.34553	9.30285
67378	NM_026116	Bbs2	Bardet-Biedl syndrome 2 (human)	1.96328	1.34186	11.3527	0.00133335	0.00600754	1.76362	1.42932	7.9116	0.00141801	0.00521369	1.23076	1.82798	2.25172	0.132655	0.217993	0.148488	0.179198	0.23042	0.940744	1.91401	1.07749	1.89603	1.68433	1.98388	0.130869	0.070158	0.121543	0.13168	0.220112	0.068148	1.0917	0.871235	0.859296	1.04419	0.976073	1.21222	1.92198	1.64352	1.48747	1.93079	1.97426	1.83698	1.77284	2.03481	1.88043	1.98829
67379	NM_207677	Dedd2	death effector domain-containing DNA binding protein 2	-1.91847	2.9077	-6.80972	0.00794763	0.0174389	1.95086	2.03905	11.1674	0.00719098	0.0152842	1.17249	2.17583	1.42091	0.271611	0.363008	0.239078	0.149532	0.279847	3.41542	2.47546	1.61321	2.57731	2.06407	2.29365	0.217188	0.099938	0.017415	0.148515	0.266867	0.084242	3.20855	3.64163	3.39607	1.62445	1.62203	1.59315	2.34556	2.0319	1.81475	2.51567	2.36168	2.54903	2.62969	2.69254	2.40971	2.23492
67374	NM_023844	Jam2	junction adhesion molecule 2	2.60527	4.20213	9.21685	0.00121329	0.00572963	1.78356	4.62385	12.5242	0.00028501	0.00220306	1.46548	4.86346	3.74953	0.0390047	0.110618	0.259602	0.115444	0.254703	3.5678	4.94923	4.22527	5.06003	4.59558	5.14696	0.211118	0.151071	0.088907	0.073639	0.233711	0.101256	3.76676	3.34633	3.59031	4.12291	4.26966	4.28324	4.41605	4.85984	4.51085	4.93019	4.80859	5.10893	5.09582	5.10893	4.97533	5.17034
67375	NM_133686	Qprt	quinolinate phosphoribosyltransferase	-1.01945	0.094174	-0.824241	0.481024	0.530396	-1.03828	0.072047	-1.08035	0.348979	0.395915	1.00938	0.0799	0.283649	0.796785	0.837929	0.058405	0.086886	0.082226	0.109091	0.081297	0.104071	0.049877	0.07345	0.086916	0.055014	0.019611	0.072266	0.048237	0.032858	0.075376	0.045745	0.136638	0.14489	0.156434	0.134154	0.021623	0.104222	0.038842	0.077287	0.058879	0.095273	0.08974	0	0.053343	0.096287	0.000144
67370	NM_001039951,NM_026112	Zfp606	zinc finger protein 606	2.17562	1.43678	18.2367	0.000221665	0.00264243	1.66385	1.51625	10.0031	0.00620413	0.013703	1.4935	1.51322	5.19486	0.0120688	0.0679258	0.106508	0.127184	0.192946	0.981606	2.10303	1.19283	1.92736	1.25129	1.82998	0.054181	0.091698	0.032856	0.122867	0.095335	0.167748	1.00714	0.919377	1.0183	1.17514	1.17262	1.23074	1.33737	1.26766	1.14883	2.19348	2.10548	2.01013	1.95035	2.0371	1.79462	2.01583
67371	NM_026113	Gtf3c6	general transcription factor IIIC, polypeptide 6, alpha	1.09872	3.80061	3.55066	0.0394071	0.060853	1.7839	3.65137	8.39724	0.00143447	0.00524762	1.1735	3.97123	1.58571	0.221661	0.312194	0.066258	0.172237	0.252123	3.7333	3.86913	3.25764	4.09267	3.85749	4.08831	0.029558	0.059299	0.105336	0.136272	0.232627	0.097213	3.75103	3.69918	3.74969	3.15826	3.24661	3.36806	4.05931	3.91011	3.60306	3.92384	3.80612	3.87742	4.20199	4.13604	3.94	4.1001
12010	NM_009735	B2m	beta-2 microglobulin	-2.62715	8.3362	-12.6099	0.00251181	0.0084266	-4.84106	8.96907	-18.5768	0.00196641	0.00635245	-2.24694	8.71432	-2.88955	0.0980565	0.179103	0.191406	0.212145	0.700099	9.06202	7.66852	10.1786	7.90327	9.31785	8.14988	0.180309	0.064227	0.042949	0.207752	0.694387	0.089247	8.8714	9.22986	9.0848	10.2034	10.2034	10.129	8.64011	9.28567	10.0278	7.61029	7.73741	7.65787	8.08604	7.67732	7.94646	8.18637
108105	NM_001159407,NM_001159408,NM_054052	B3gnt5	UDP-GlcNAc:betaGal beta-1,3-N-acetylglucosaminyltransferase 5	-1.93216	0.571372	-8.19866	0.0121694	0.0237696	-1.24249	0.302398	-6.99763	0.01588	0.027945	-1.05916	0.229228	-1.45959	0.220664	0.311327	0.200742	0.077531	0.098392	1.2182	0.26799	0.497165	0.183932	0.274404	0.191489	0.197725	0.034672	0.075928	0.015688	0.075915	0.062594	1.01886	1.41427	1.22148	0.49499	0.574156	0.422348	0.190546	0.294219	0.338446	0.265787	0.30371	0.234472	0.166747	0.197488	0.187561	0.261447
108100	NM_001037755,NM_001037754,NM_130862	Baiap2	brain-specific angiogenesis inhibitor 1-associated protein 2	-1.30661	1.85428	-4.27426	0.0147959	0.0275587	-1.89462	1.9512	-17.0441	0.000422834	0.00269337	-1.2623	2.1819	-1.50306	0.219105	0.309813	0.156348	0.093686	0.387249	2.05721	1.67138	2.46586	1.54395	2.35638	2.02033	0.095306	0.123941	0.043468	0.082992	0.325803	0.209319	2.16724	2.00047	2.00391	2.44246	2.51602	2.43911	2.23232	2.11084	2.72599	1.58201	1.81287	1.61926	1.63723	1.47828	1.51635	2.00328
108101	NM_153795	Fermt3	fermitin family homolog 3 (Drosophila)	-4.75047	2.22603	-16.8947	0.000246345	0.0027365	-5.28315	2.20754	-25.0603	0.000969225	0.0041879	-2.10675	1.74238	-4.92219	0.0235507	0.089695	0.230473	0.165974	0.378284	3.61776	1.36969	3.71365	1.31225	2.36092	1.2859	0.196423	0.120566	0.03578	0.162071	0.35481	0.131179	3.48504	3.8434	3.52485	3.7492	3.67764	3.71411	2.07687	2.24725	2.75863	1.28545	1.5078	1.31583	1.44981	1.13358	1.35336	1.26728
17258	NM_001291195,NM_001033713,NM_001291196,NM_001291191	Mef2a	myocyte-specific enhancer factor 2A isoform d	1.45692	4.65191	10.2094	0.000575888	0.00390467	1.30772	4.68094	3.17427	0.0730113	0.0999969	1.3793	4.62282	6.42413	0.0219892	0.0868073	0.092108	0.211198	0.125086	4.38836	4.93129	4.49141	4.87847	4.39667	4.86061	0.06024	0.069678	0.053985	0.204182	0.013861	0.124316	4.39818	4.44309	4.32382	4.43535	4.49583	4.54305	4.39818	4.38211	4.40971	4.85795	4.93928	4.99662	4.81028	5.10802	4.71711	4.90025
17259	NM_001045484,NM_008578	Mef2b	myocyte enhancer factor 2B	1.0076	0.079668	0.42921	0.690154	0.730142	1.05886	0.042789	4.4687	0.046549	0.0679987	1.02479	0.127436	0.605067	0.584236	0.653019	0.044066	0.031981	0.101136	0.074395	0.085315	0.018183	0.100695	0.11099	0.14632	0.029317	0.032899	0.000573	0.031976	0.052516	0.086433	0.07998	0.042687	0.100518	0.017523	0.018467	0.018558	0.093139	0.170104	0.069725	0.052452	0.085242	0.11825	0.079279	0.137451	0.085355	0.143274
229521	NM_018804	Syt11	synaptotagmin XI	1.34482	1.8957	6.31087	0.00387257	0.0108827	-1.85042	2.43961	-20.7771	0.000191911	0.0018309	-1.45013	2.30488	-8.09271	0.00569915	0.0509638	0.117307	0.074014	0.114756	1.694	2.12142	2.9236	2.03575	2.58851	2.05233	0.092286	0.072417	0.035735	0.064816	0.105546	0.045044	1.71021	1.59469	1.77712	2.90556	2.96476	2.90048	2.47126	2.61833	2.67593	2.16005	2.16634	2.03788	2.00141	1.99533	2.11051	2.0722
268465	NM_177752	Eme1	essential meiotic endonuclease 1 homolog 1 (S. pombe)	-1.21449	0.374424	-3.38655	0.0469341	0.0703519	-1.20664	0.440132	-3.16673	0.0383959	0.0577592	-1.05376	0.239882	-1.20459	0.29936	0.39062	0.143382	0.148219	0.108628	0.539974	0.25963	0.596012	0.325021	0.280611	0.205064	0.130038	0.060403	0.087474	0.119655	0.086708	0.065435	0.634966	0.593187	0.391769	0.57907	0.690717	0.518248	0.360833	0.292381	0.18862	0.316266	0.196059	0.266564	0.188955	0.413836	0.372272	0.130354
109857	NM_173047	Cbr3	carbonyl reductase 3	-1.44593	1.36951	-5.16345	0.0195075	0.0342294	-2.1142	1.68332	-12.1182	0.00042269	0.00269337	-2.68072	1.58908	-5.29618	0.00610832	0.0521936	0.178457	0.154381	0.465251	1.66111	1.12911	2.30789	1.22778	2.45233	1.0297	0.066106	0.165761	0.124159	0.091748	0.326044	0.331894	1.61438	1.63219	1.73674	2.44892	2.21504	2.25972	2.08156	2.58108	2.69433	0.955537	1.14601	1.28576	1.24604	1.12827	1.30903	0.64766
76167	NM_029532	Snrnp35	small nuclear ribonucleoprotein 35 (U11/U12)	1.13766	2.16963	7.32576	0.00252287	0.00844645	1.24393	1.78012	2.08801	0.127674	0.162841	-1.03033	2.02553	-0.381785	0.732532	0.783866	0.043991	0.261225	0.195561	2.07859	2.26466	1.62962	1.94452	2.0472	2.00409	0.026178	0.035355	0.120712	0.231661	0.183881	0.066573	2.04889	2.09831	2.08858	1.62571	1.5109	1.75223	2.24813	1.88731	2.00616	2.30547	2.24489	2.2436	1.67972	2.10975	2.0441	1.9804
268469	NM_201609	Zfp652	zinc finger protein 652	-1.14909	2.5198	-1.98415	0.156157	0.198399	-1.24694	2.56943	-3.26564	0.0800167	0.108221	1.46379	2.24685	3.45145	0.0683447	0.145472	0.175018	0.168871	0.275864	2.62203	2.42154	2.73355	2.41516	1.98875	2.53846	0.062976	0.163296	0.017535	0.167958	0.271555	0.048569	2.6852	2.55925	2.62165	2.71471	2.74939	2.73656	1.67911	2.18639	2.10075	2.24783	2.5719	2.4449	2.4345	2.57261	2.23837	2.52247
232811	NM_146177,NM_001115018	Suv420h2	suppressor of variegation 4-20 homolog 2 (Drosophila)	1.10749	1.67456	1.52604	0.212664	0.259999	-1.44078	2.18615	-5.98588	0.00721338	0.0153159	-1.38057	1.94413	-2.72489	0.0785309	0.157359	0.167178	0.152447	0.295739	1.60253	1.74983	2.46539	1.93854	2.19063	1.72537	0.091687	0.139793	0.078556	0.130648	0.269593	0.121578	1.50187	1.68128	1.62445	2.5532	2.40178	2.4412	2.44554	1.90843	2.21793	1.75697	1.88591	1.6066	1.8095	1.93538	2.07075	1.83019
232816	NM_170759	Zfp628	zinc finger protein 628	-1.00746	1.28785	-0.212737	0.850193	0.872626	1.03675	1.32972	0.492325	0.66268	0.69842	1.20565	1.30101	4.85511	0.0102301	0.063747	0.087287	0.183181	0.096254	1.29322	1.2825	1.30394	1.35601	1.17308	1.44289	0.085928	0.015341	0.060441	0.172922	0.077445	0.057158	1.25332	1.39185	1.2345	1.27897	1.37286	1.25998	1.24278	1.08971	1.18676	1.29615	1.2659	1.28545	1.17465	1.51903	1.37434	1.46788
72397	NM_028226	Rbm12b1	RNA binding motif protein 12 B1	1.23053	1.73677	5.34052	0.0279724	0.0458114	1.15681	1.5178	2.03424	0.12221	0.156602	1.16473	1.63929	2.17564	0.106192	0.188127	0.097061	0.17893	0.175136	1.59357	1.89284	1.41635	1.6265	1.53299	1.75297	0.095103	0.019399	0.098938	0.149088	0.146614	0.095796	1.48702	1.66986	1.62383	1.5276	1.33822	1.38324	1.52832	1.68188	1.38876	1.91489	1.87839	1.88524	1.79351	1.57918	1.50682	1.78863
72391	NM_028222	Cdkn3	cyclin-dependent kinase inhibitor 3	1.16707	0.179422	2.31652	0.1265	0.164814	-1.83748	0.919494	-5.77346	0.0102173	0.0198969	1.00127	0.446417	0.0549375	0.959134	0.968188	0.166655	0.26332	0.057922	0.099771	0.322663	1.45772	0.579994	0.445499	0.447337	0.048746	0.159367	0.233503	0.121712	0.047655	0.032924	0.076854	0.155752	0.066706	1.48789	1.67467	1.2106	0.488753	0.394414	0.453331	0.342172	0.471377	0.154439	0.449456	0.69036	0.600167	0.478103
72392	NM_001163532,NM_001163531,NM_028223	Tmem175	transmembrane protein 175	1.44471	1.70202	8.58128	0.00196086	0.00734715	-1.46743	2.26225	-7.34799	0.00185668	0.00616203	-1.43257	2.16365	-6.61208	0.00902996	0.0605007	0.107134	0.130421	0.13585	1.45719	1.98798	2.55575	2.00245	2.43844	1.91983	0.058259	0.089909	0.089186	0.09516	0.124071	0.055334	1.52299	1.41217	1.43641	2.6553	2.48315	2.52879	2.52879	2.29698	2.48956	2.07515	1.99322	1.89556	1.91456	2.10351	1.98929	1.8744
72393	NM_028224,NM_001038658	Faim2	Fas apoptotic inhibitory molecule 2	1.00289	0.009591	0.646185	0.553398	0.60029	-1.1257	0.082374	-7.48797	0.0119586	0.022396	-1.41824	0.117158	-4.24923	0.0434989	0.116143	0.011139	0.039514	0.205478	0.007736	0.011891	0.204077	0.033249	0.529996	0.025898	0.008001	0.00775	0.038207	0.010079	0.200738	0.043881	6.3e-05	0.016028	0.007117	0.244276	0.168235	0.199721	0.298218	0.643658	0.648113	0.010113	0.005184	0.020376	0.043878	0.023829	0.032041	0.000144
72399	NM_028227,NM_001289544,NM_001289543	Brap	BRCA1-associated protein isoform 2	-1.17437	2.89335	-19.9406	6.73874e-05	0.00184361	-1.20094	2.93959	-11.3972	0.00451508	0.0109719	-1.03269	2.87884	-0.866007	0.442355	0.526217	0.020142	0.040145	0.092821	3.01161	2.77973	3.07463	2.81047	2.90214	2.85573	0.016157	0.012026	0.038717	0.010611	0.0775	0.051084	3.00322	3.03024	3.00137	3.1014	3.09226	3.03024	2.83733	2.88109	2.98798	2.76711	2.79106	2.78101	2.80067	2.82174	2.80901	2.79916
17256	NR_102392,NM_010787,NM_001277312,NM_001277311,NM_001277310,NM_001277309	Mea1	male enhanced antigen 1	-1.24612	4.47903	-6.42183	0.00757075	0.0168462	-1.28914	4.48639	-5.05064	0.033469	0.0514343	-1.38103	4.38957	-6.27927	0.00388628	0.0440812	0.085617	0.125655	0.12847	4.64056	4.32312	4.67333	4.30692	4.62861	4.16287	0.075935	0.039549	0.124111	0.019637	0.100671	0.079813	4.56917	4.72034	4.63218	4.80119	4.66544	4.55335	4.73921	4.54231	4.60432	4.27746	4.34634	4.34557	4.29314	4.32941	4.29821	4.21207
17257	NM_001081979,NM_010788	Mecp2	methyl CpG binding protein 2	1.31728	2.32016	11.659	0.000341934	0.00311652	1.17821	2.1724	3.21887	0.0693889	0.0956757	1.14072	2.33592	2.28753	0.145489	0.231707	0.059061	0.127312	0.143817	2.12988	2.52744	2.05732	2.29391	2.24288	2.43282	0.044486	0.038849	0.034677	0.122498	0.142679	0.018063	2.17326	2.13202	2.08437	2.05042	2.09492	2.02661	2.07815	2.32298	2.3275	2.48684	2.56426	2.53123	2.32325	2.39908	2.15941	2.45306
101700	NM_198012	Trim68	tripartite motif-containing 68	2.54267	2.13271	10.1639	0.00232105	0.0080618	1.91137	2.02846	9.27923	0.000917712	0.00405389	1.0627	2.32864	0.416858	0.715361	0.768802	0.229434	0.174452	0.364522	1.56326	2.90961	1.61429	2.5489	2.28519	2.37292	0.206057	0.1009	0.135673	0.109665	0.359534	0.060098	1.63133	1.33178	1.72667	1.52328	1.54937	1.77023	2.69966	2.09862	2.05729	2.88396	3.02085	2.824	2.42707	2.57989	2.63973	2.31985
230718	NM_001085502	Nt5c1a	5'-nucleotidase, cytosolic IA	3.57125	1.73691	13.5511	0.000359462	0.00317986	6.60547	1.14351	12.5155	0.000327249	0.00235192	4.71849	1.96637	9.38478	0.0104533	0.0640948	0.234725	0.376935	0.413104	1.04647	2.8829	0.416428	3.14009	1.14339	3.38171	0.132338	0.193862	0.297286	0.231735	0.410993	0.041709	1.07953	0.900737	1.15914	0.171746	0.330259	0.74728	1.28907	1.4617	0.679398	2.65923	2.98696	3.00251	2.94296	3.39536	3.08195	3.42452
101706	NM_133947	Numa1	nuclear mitotic apparatus protein 1	1.66968	3.27957	9.94307	0.000857797	0.00476258	-1.22761	3.85366	-3.47761	0.0277428	0.0439999	-1.02806	3.77991	-0.252355	0.823789	0.860758	0.128831	0.147352	0.274007	2.93057	3.67014	4.00442	3.70857	3.79992	3.76	0.103567	0.076625	0.091006	0.115891	0.272199	0.03143	2.81134	2.98209	2.99827	4.10165	3.99034	3.92128	3.50042	3.8671	4.03224	3.59081	3.74373	3.67588	3.67395	3.83783	3.61394	3.79629
109275	NM_175419	Actr5	ARP5 actin-related protein 5	-1.14441	1.38613	-6.19872	0.00426116	0.0115231	1.0164	1.13749	0.254547	0.822663	0.844423	1.06339	1.24909	0.798039	0.492115	0.572368	0.054377	0.159667	0.192443	1.48684	1.29224	1.12582	1.14928	1.20554	1.29421	0.033089	0.043151	0.010802	0.159302	0.179955	0.068196	1.49582	1.51451	1.45019	1.13518	1.114	1.12827	1.39124	1.19344	1.03194	1.3188	1.24245	1.31546	1.13518	1.31517	0.9975	1.23384
109270	NM_146061	Prr5	proline rich 5 (renal)	-1.48146	1.2824	-6.68655	0.00611996	0.014572	-1.94336	1.58721	-9.36058	0.00194575	0.00631193	-1.35495	1.57779	-2.21621	0.115464	0.198071	0.146877	0.177368	0.342499	1.59687	1.02986	2.13727	1.17872	1.81205	1.37381	0.128756	0.070674	0.089093	0.153368	0.306623	0.152604	1.44823	1.67374	1.66866	2.16058	2.03884	2.2124	1.5564	1.72774	2.15201	0.952449	1.04618	1.09094	1.24846	1.00287	1.28482	1.39018
109272	NM_175418,NM_001252372	Mybpc1	myosin binding protein C, slow-type	1.02327	0.017131	3.60723	0.0417957	0.0639281	-1.06484	0.063943	-0.729929	0.537411	0.579872	-1.64615	0.17766	-1.10354	0.384696	0.472558	0.015933	0.215065	1.12866	0.007257	0.04044	0.12369	0.033056	0.760595	0.041498	0.006482	0.014555	0.211756	0.037583	1.12832	0.027462	0.012879	0.000167	0.008725	0.3682	0.002871	0	0.191474	0.030175	2.06014	0.046933	0.050619	0.023768	0.008514	0.014332	0.076324	0.030588
73447	NM_026137,NM_028542,NM_001290783	Wdr13	WD repeat-containing protein 13 isoform 2	1.72433	2.85973	11.4105	0.000336672	0.00310373	1.47773	3.10503	7.75552	0.00162603	0.00565515	-1.04697	3.30373	-0.598899	0.606968	0.673429	0.119316	0.125821	0.191523	2.49359	3.27962	2.83609	3.39947	3.33701	3.27079	0.084746	0.083991	0.082138	0.095312	0.188678	0.032888	2.5416	2.39574	2.54343	2.76791	2.81307	2.92727	3.55352	3.24976	3.20775	3.23378	3.37656	3.22853	3.32689	3.50741	3.36411	3.27477
73442	NM_175199	Hspa12a	heat shock protein 12A	3.53651	1.49012	20.7455	4.03835e-05	0.00163537	2.88801	1.81009	24.8626	3.82234e-05	0.00103395	1.72474	2.45584	13.2392	0.000487131	0.0256357	0.152147	0.106593	0.10288	0.835455	2.65778	1.20009	2.73016	2.09393	2.88031	0.097668	0.11666	0.087263	0.061214	0.055249	0.086786	0.84327	0.734114	0.92898	1.13681	1.16381	1.29964	2.08275	2.15391	2.04512	2.69313	2.52753	2.75268	2.72433	2.67207	2.79408	2.88036
73449	NM_001033168	1700066B19Rik	RIKEN cDNA 1700066B19 gene	-1.00517	0.040651	-0.594717	0.584899	0.630119	1.02291	0.025796	1.09947	0.361616	0.408473	1.02291	0.034476	1.96711	0.120706	0.204141	0.021644	0.051472	0.028771	0.044537	0.037105	0.014197	0.046871	0.021814	0.054489	0.013954	0.016545	0.019336	0.047702	0.019888	0.020789	0.039889	0.060222	0.033499	0	0.03622	0.006373	0.021444	0.041884	0.002113	0.050735	0.041884	0.018696	0.095363	0.04525	0	0.071415
19329	NM_008998,NM_001159725	Rab17	RAB17, member RAS oncogene family	1.59636	0.164437	14.5015	0.000364867	0.00320626	1.63603	0.104603	6.76446	0.0203845	0.0339949	1.63711	0.315458	30.2624	1.27297e-05	0.0130393	0.080596	0.181846	0.040702	0.037938	0.712723	0.015086	0.725281	0.119764	0.830916	0.043141	0.068077	0.015451	0.181189	0.024803	0.032272	0.084951	0.000167	0.028696	0	0.030877	0.014382	0.134949	0.133201	0.091141	0.75703	0.746804	0.634336	0.517322	0.849114	0.809406	0.800487
231042	NM_153092	Nupl2	nucleoporin like 2	1.32942	1.3511	4.05831	0.0167814	0.0304115	1.41936	1.24136	9.89889	0.00244258	0.00725964	1.4854	1.22734	3.10968	0.0674585	0.144409	0.175324	0.088405	0.317959	1.16123	1.57202	1.01419	1.51943	0.974665	1.54552	0.110062	0.136472	0.039204	0.079237	0.299616	0.106434	1.27749	1.05865	1.14755	1.01752	1.05162	0.973423	1.2883	0.944318	0.691378	1.72928	1.50221	1.48458	1.4317	1.54081	1.58578	1.56229
240121	NM_183178	Fsd1	fibronectin type 3 and SPRY domain-containing protein	1.00205	0.031177	0.175172	0.876616	0.896105	-1.17407	0.103674	-5.69058	0.00952857	0.018847	-1.03616	0.062672	-1.22755	0.290887	0.381962	0.029253	0.070469	0.072308	0.029733	0.032691	0.27116	0.039638	0.093331	0.042084	0.029014	0.003727	0.061533	0.034345	0.057234	0.04419	0.057971	0.031228	0	0.316025	0.296442	0.201013	0.033201	0.099647	0.147145	0.0365	0.032521	0.029053	0.057331	5.4e-05	0.061529	0.037201
240120	NM_146249	Zfp119b	zinc finger protein 119b	1.00068	1.21162	0.0181842	0.986664	0.988651	1.14379	0.977723	3.74564	0.0429021	0.0634278	1.24225	0.978436	4.08359	0.0151174	0.0738254	0.092896	0.089628	0.132738	1.21113	1.2121	0.885602	1.07943	0.834393	1.14735	0.041057	0.083331	0.083664	0.032148	0.091696	0.095976	1.19861	1.25699	1.17779	0.963269	0.896525	0.797013	0.798669	0.938574	0.765936	1.29567	1.12902	1.21162	1.0917	1.10363	1.04295	1.15874
19326	NM_008997	Rab11b	RAB11B, member RAS oncogene family	1.45571	4.1636	11.5911	0.000466066	0.00351464	1.37611	4.14985	6.67935	0.00564536	0.0128013	1.17378	4.11589	8.5674	0.00130821	0.0326085	0.08095	0.119438	0.046732	3.90154	4.44326	3.92594	4.38654	4.00193	4.23309	0.048868	0.064535	0.05942	0.103609	0.036828	0.028768	3.95794	3.87189	3.87478	3.87041	3.91881	3.98861	4.04261	3.99232	3.97086	4.40884	4.51771	4.40323	4.28084	4.39085	4.48792	4.20736
140858	NM_080848	Wdr5	WD repeat domain 5	-1.31775	3.61348	-6.69065	0.0103607	0.0210641	1.27111	3.16461	13.7404	0.000225362	0.00198129	1.36491	3.14239	6.92534	0.00317744	0.0414937	0.103052	0.043626	0.112248	3.81799	3.41992	2.9963	3.34239	2.92599	3.3748	0.095802	0.03797	0.026995	0.034271	0.090835	0.065945	3.84917	3.89433	3.71049	3.01103	2.96514	3.01272	3.02991	2.88635	2.86171	3.37698	3.44905	3.43373	3.31777	3.32787	3.38153	3.29867
140859	NM_080849	Nek8	NIMA (never in mitosis gene a)-related expressed kinase 8	1.07504	0.725309	1.44712	0.227865	0.276433	-1.09242	0.912305	-2.41291	0.115906	0.149455	-1.30228	0.811556	-5.8358	0.00429719	0.0456559	0.124944	0.091542	0.113092	0.67499	0.77938	0.978294	0.850768	1.02414	0.643099	0.073494	0.101042	0.027932	0.087176	0.080019	0.079918	0.627827	0.759671	0.637472	0.969256	0.955999	1.00963	1.11639	0.982613	0.973423	0.687037	0.88731	0.763792	0.81537	0.950075	0.786858	0.64438
320749	NR_028416	D630041G03Rik	RIKEN cDNA D630041G03 gene	-1.00093	0.040752	-0.0615808	0.955283	0.962791	-1.06178	0.041819	-7.46124	0.00984023	0.0193168	1.01579	0.024685	2.07259	0.111509	0.193921	0.037832	0.020076	0.018883	0.04143	0.040085	0.103395	0.016914	0.015849	0.038445	0.014029	0.035135	0.019055	0.00632	0.01497	0.01151	0.027541	0.041155	0.055594	0.107328	0.120177	0.082681	0.002879	0.012438	0.03223	8.9e-05	0.054191	0.065974	0.023768	0.015657	0.011317	0.04833
320742	NR_027445,NR_027446	A230072C01Rik	RIKEN cDNA A230072C01 gene	1.26708	0.829143	4.68799	0.0311068	0.0500262	1.46998	0.662754	22.3397	2.63745e-05	0.000924396	1.1746	0.870486	1.82906	0.178175	0.266662	0.126175	0.043092	0.219853	0.675789	1.0173	0.440761	0.996555	0.762109	0.994275	0.121043	0.035619	0.032157	0.028685	0.204326	0.081157	0.68016	0.552619	0.794587	0.418202	0.477582	0.426499	0.986734	0.7123	0.587294	0.98707	1.00826	1.05656	0.978722	0.981298	1.02964	1.08187
320299	NM_177128	Iqcb1	IQ calmodulin-binding motif containing 1	1.401	1.79244	6.79863	0.0101287	0.0207361	1.71645	1.59159	34.5485	4.42755e-06	0.0007804	1.39633	1.8906	2.92871	0.0772402	0.155972	0.123931	0.039076	0.284845	1.56564	2.05209	1.24889	2.02832	1.66506	2.1467	0.115417	0.045143	0.02657	0.028652	0.269131	0.0933	1.68869	1.54843	1.45979	1.223	1.27609	1.24759	1.90336	1.71865	1.37316	2.02857	2.10414	2.02357	2.02893	1.99936	2.05665	2.16385
320292	NM_145839,NM_181318	Rasgef1b	RasGEF domain family, member 1B	-1.51333	1.70952	-13.9018	0.00159831	0.00660673	-1.83147	1.77774	-9.87896	0.00327754	0.00879751	-1.15186	1.93809	-2.61418	0.0595615	0.135167	0.074472	0.153061	0.135136	2.03431	1.43658	2.26705	1.39405	2.04276	1.83879	0.069222	0.027467	0.140466	0.060802	0.099399	0.09155	2.0953	2.04855	1.95907	2.36544	2.10618	2.32951	2.13371	2.05791	1.93665	1.45122	1.40489	1.45362	1.43366	1.42444	1.32404	1.85845
320295	NR_040401	C920006O11Rik	RIKEN cDNA C920006O11 gene	1.3981	0.70982	7.03854	0.00248529	0.00837012	1.42914	0.70209	5.40869	0.0218799	0.0360999	1.16883	0.825152	1.61091	0.246179	0.337202	0.118973	0.164966	0.241995	0.508117	0.99159	0.490275	1.00542	0.720255	0.945325	0.092171	0.075228	0.048963	0.157533	0.240835	0.023669	0.516981	0.595536	0.411835	0.544251	0.448718	0.477856	0.967873	0.706063	0.48683	0.922247	1.07157	0.980953	0.829079	1.13225	1.05492	0.971903
236904	NM_001039061,NM_001039060,NM_153165,NM_001039059	Klhl15	kelch-like 15	-1.19895	0.784681	-3.96605	0.0297395	0.0482099	1.09541	0.646132	3.77623	0.0196527	0.0329923	1.24368	0.588795	6.54243	0.013821	0.0717313	0.114322	0.0603	0.083292	0.92641	0.664635	0.583734	0.7152	0.452139	0.766754	0.102279	0.051075	0.041213	0.044018	0.079311	0.025441	0.844362	1.041	0.893866	0.629377	0.572577	0.549248	0.360593	0.495742	0.500082	0.622421	0.650075	0.721409	0.757397	0.669563	0.718641	0.740272
236900	NM_145630	Pdk3	pyruvate dehydrogenase kinase, isoenzyme 3	-3.10835	1.64153	-22.5842	0.000178346	0.00244166	-3.29413	1.56696	-15.6991	0.000170445	0.00175361	-1.91456	1.20013	-6.99163	0.00394253	0.0441826	0.125481	0.189752	0.232127	2.65216	1.01601	2.64737	0.92747	1.75684	0.819826	0.111043	0.058438	0.153115	0.112079	0.195578	0.12503	2.73563	2.69471	2.52613	2.79014	2.66628	2.48567	1.59177	1.7059	1.97284	0.963955	1.00485	1.07922	0.801502	1.01616	0.964746	0.758686
329371	NR_040524	Dbhos	dopamine beta hydroxylase, opposite strand	-1.00079	0.260104	-0.0243732	0.981723	0.984903	1.07979	0.177557	3.28746	0.0392898	0.0588881	1.17429	0.200757	4.54927	0.010902	0.0653968	0.081066	0.058348	0.088248	0.260675	0.259534	0.130618	0.241363	0.115914	0.3477	0.056675	0.057963	0.030881	0.049506	0.057883	0.066614	0.280985	0.304397	0.196644	0.124895	0.16396	0.103	0.18273	0.081037	0.083975	0.204961	0.253265	0.320377	0.288416	0.24595	0.189724	0.310286
13897	NM_133660	Ces1e	carboxylesterase 1E	1.06878	0.026281	4.56911	0.0304638	0.0491616	1.10348	0	7.96973	0.0153816	0.0272225	1.10811	0.07859	4.09323	0.0218766	0.0867403	0.036376	0.030875	0.062667	0.006726	0.102686	0	0.142065	0.033931	0.182028	0.011451	0.034527	0	0.030875	0.032591	0.053525	6.3e-05	0.000167	0.019949	0	0	0	0.068283	0.030066	0.003445	0.090079	0.076234	0.141745	0.114886	0.135674	0.175635	0.141988
232023	NM_146168	Vopp1	vesicular, overexpressed in cancer, prosurvival protein 1	1.04042	2.82024	0.714764	0.521246	0.569354	-1.04687	2.93352	-0.807886	0.490937	0.535108	1.13511	2.907	1.56203	0.235143	0.325727	0.138536	0.141678	0.202728	2.79181	2.84897	2.96675	2.90067	2.81703	2.99986	0.117419	0.073518	0.043844	0.134724	0.191719	0.065896	2.90273	2.66882	2.80387	2.96118	3.01311	2.92596	2.5957	2.93181	2.92357	2.88365	2.76453	2.89874	2.75522	2.92558	3.0212	3.07546
237052	NM_146236	Tceal1	transcription elongation factor A (SII)-like 1	2.64089	1.8047	12.8731	0.000613187	0.00401853	1.54537	2.39601	6.42452	0.00708118	0.0151095	1.10054	2.60583	0.866352	0.440557	0.524589	0.188505	0.169295	0.276321	1.23537	2.6364	2.10252	2.73047	2.53764	2.67585	0.16094	0.098147	0.148941	0.080481	0.226591	0.158146	1.40317	1.08231	1.22063	2.00916	2.02411	2.27428	2.71224	2.6191	2.28158	2.74407	2.61318	2.55194	2.65039	2.81134	2.72967	2.50842
18769	NM_001277096,NM_011106,NM_001039391,NM_001039390,NM_001164055,NM_001164053	Pkig	protein kinase inhibitor, gamma	2.13662	6.15369	24.5626	1.74307e-05	0.00131493	1.97543	6.16338	19.1176	0.000148324	0.00166832	1.03296	6.59969	0.258285	0.812316	0.851099	0.077238	0.088984	0.313711	5.63035	6.72568	5.69183	6.674	6.57634	6.62312	0.052128	0.056995	0.075302	0.047412	0.274639	0.151618	5.60156	5.59897	5.69052	5.66176	5.63621	5.77752	6.88735	6.47449	6.36717	6.69951	6.79106	6.68647	6.62316	6.71701	6.68183	6.63239
18768	NM_001039050,NM_001039051,NM_001039052,NM_001190402,NM_001039053,NM_008863	Pkib	protein kinase inhibitor beta, cAMP dependent, testis specific	-1.39576	0.407118	-10.0124	0.000901804	0.00488713	-1.30129	0.362557	-14.4208	0.000278858	0.00217767	-1.01228	0.259781	-0.549	0.623876	0.688346	0.083217	0.045634	0.055532	0.713384	0.232337	0.599283	0.219342	0.268731	0.251129	0.067618	0.048505	0.037552	0.025929	0.050575	0.022935	0.749976	0.754822	0.635356	0.641366	0.587294	0.569189	0.325074	0.22726	0.253859	0.194132	0.286908	0.21597	0.242261	0.191199	0.224566	0.241224
18761	NM_008859	Prkcq	protein kinase C, theta	1.37956	0.670637	5.78948	0.0178986	0.031984	1.59858	0.634323	10.4301	0.00360347	0.00939053	1.49798	0.967275	4.57348	0.0145248	0.0729527	0.138879	0.11239	0.220799	0.477562	0.941772	0.380546	1.05734	0.718737	1.30176	0.131913	0.043431	0.039986	0.105036	0.120415	0.185074	0.454782	0.619381	0.358522	0.337493	0.387626	0.41652	0.763792	0.810127	0.582291	0.905836	0.990033	0.929447	1.0544	1.16381	0.953799	1.16614
18760	NM_008858	Prkd1	protein kinase D1	1.65801	0.993229	9.01602	0.000884	0.00483696	1.33332	1.2469	6.33168	0.0034343	0.00910285	1.46652	1.30735	7.27085	0.011623	0.0669443	0.140133	0.113531	0.131591	0.693352	1.4228	1.05654	1.47156	1.06001	1.6124	0.104293	0.093597	0.086108	0.073991	0.12614	0.03748	0.692859	0.589307	0.797891	1.08328	1.1261	0.960232	0.92564	1.17588	1.0785	1.38662	1.3527	1.52909	1.40523	1.4581	1.55136	1.5703
18763	NM_013630	Pkd1	polycystic kidney disease 1 homolog	1.37707	2.161	6.66604	0.00330018	0.00988176	-4.42335	3.29835	-17.5662	6.56833e-05	0.00121189	-2.88197	3.21954	-4.16649	0.052852	0.126874	0.119939	0.211513	0.634813	1.94249	2.40409	4.54093	2.39579	4.07237	2.54531	0.073042	0.095132	0.156435	0.142359	0.634448	0.021527	1.87874	1.92653	2.02219	4.70498	4.52439	4.39342	3.35141	4.32021	4.54548	2.31901	2.38644	2.50681	2.46486	2.49044	2.23208	2.53183
18762	NM_008860,NM_001039079	Prkcz	protein kinase C, zeta	1.26703	0.378527	13.5335	0.000218272	0.00262758	-1.0111	0.471305	-0.407647	0.719776	0.751838	-1.03998	0.69981	-0.803082	0.472206	0.554176	0.043699	0.067644	0.121972	0.244523	0.58597	0.479332	0.463412	0.728657	0.672104	0.033827	0.027665	0.01488	0.065987	0.069259	0.100402	0.233204	0.282558	0.217806	0.479224	0.494266	0.464507	0.648758	0.765648	0.771567	0.561575	0.580307	0.616028	0.485507	0.515515	0.389212	0.772655
18764	NM_008861	Pkd2	polycystic kidney disease 2	-1.23459	3.13631	-4.97315	0.0134588	0.0256652	-4.37734	3.92843	-29.3296	4.83399e-05	0.00110549	-3.11422	3.71049	-4.33709	0.0484437	0.122018	0.105887	0.12579	0.654497	3.29201	2.98798	5.13527	3.00521	4.61934	2.98046	0.052782	0.091793	0.063878	0.108364	0.652957	0.044873	3.31248	3.33148	3.23205	5.1787	5.16518	5.06192	3.88541	4.83672	5.13587	2.88213	3.04563	3.03618	3.08994	3.04259	2.88311	3.01071
18767	NM_008862	Pkia	protein kinase inhibitor, alpha	4.43682	4.70358	9.86014	0.00967596	0.0200595	3.03538	5.11821	16.1233	8.93632e-05	0.00134835	2.08283	5.3804	6.71311	0.0181917	0.0799294	0.37759	0.172082	0.273115	3.75004	5.89957	4.37956	5.98144	4.87709	5.93564	0.376284	0.031381	0.11744	0.125778	0.268741	0.048683	3.98015	3.31581	3.95418	4.37432	4.26483	4.49953	5.07186	4.98893	4.57049	5.867	5.92961	5.9021	5.97278	6.11132	5.86021	5.98777
18766	NM_011105	Pkdrej	polycystic kidney disease (polycystin) and REJ (sperm receptor for egg jelly homolog, sea urchin)	1.6531	0.560194	12.4394	0.00104565	0.0053014	1.89171	0.399346	15.2157	0.00134159	0.00503355	1.90898	0.642457	9.0911	0.0118403	0.0673686	0.100973	0.104691	0.177719	0.304711	1.02989	0.149199	1.06889	0.327501	1.2603	0.08921	0.047298	0.037722	0.097659	0.177667	0.004311	0.361979	0.201924	0.35023	0.117148	0.139682	0.190769	0.514471	0.307141	0.160892	1.08433	0.998953	1.00638	0.989079	1.17779	1.0398	1.25571
30057	NM_013897	Timm8b	translocase of inner mitochondrial membrane 8B	1.78411	6.47178	21.7222	4.00075e-05	0.00163537	3.59196	6.00466	15.8337	0.0017799	0.00599072	1.50585	6.68341	1.94248	0.188818	0.278078	0.066596	0.2018	0.526598	6.06764	6.90285	5.1527	6.99747	6.39464	6.98522	0.041292	0.05225	0.19256	0.060365	0.523729	0.054894	6.11327	6.03284	6.05681	5.01273	5.07307	5.3723	6.82581	6.54631	5.81182	6.89511	6.8549	6.95853	7.06701	6.95853	6.96687	7.04794
71777	NM_023626	Ing3	inhibitor of growth family, member 3	-1.39784	1.79331	-6.51387	0.00935321	0.0195741	1.07721	1.56611	4.35924	0.0444701	0.0653838	1.10926	1.57512	2.29942	0.0834879	0.162761	0.128484	0.042632	0.112688	2.05111	1.56791	1.51338	1.62068	1.5021	1.6517	0.117288	0.052455	0.042082	0.006825	0.076155	0.08306	2.09793	2.13776	1.91765	1.5509	1.46788	1.52137	1.44641	1.58888	1.471	1.54547	1.53042	1.62786	1.62203	1.61328	1.62673	1.57228
71776	NM_027919	Tha1	threonine aldolase 1	2.23703	1.50051	16.9927	0.000196799	0.00251986	2.43989	1.38891	47.2069	3.41255e-05	0.00100222	1.90013	1.6864	3.64139	0.0384569	0.10993	0.118399	0.047214	0.440506	1.0282	2.18978	0.887287	2.17411	1.28576	2.21186	0.064437	0.099329	0.042768	0.020003	0.397465	0.189913	1.0968	1.01886	0.968942	0.920853	0.839135	0.901875	1.69159	1.26846	0.897229	2.16986	2.29757	2.10193	2.15915	2.19683	2.16634	2.31083
71775	NM_027918	1300017J02Rik	RIKEN cDNA 1300017J02 gene	-1.01419	0.051438	-1.01692	0.409435	0.460965	1.0062	0.019373	0.581249	0.613247	0.651656	-1.00555	0.002179	-1.15479	0.367266	0.455754	0.034636	0.026555	0.011988	0.062601	0.042265	0.015423	0.024335	0.008548	0.000556	0.006752	0.033972	0.0069	0.025643	0.011981	0.000421	0.065319	0.06757	0.054913	0.01884	0.019949	0.007481	0	0.003403	0.022242	0.08145	0.024265	0.021081	0	0.051111	0.021893	0.000144
71774	NM_027917,NM_001290789	Shroom1	protein Shroom1 isoform 2	-1.00665	0.220275	-0.122536	0.908426	0.923332	-1.2965	0.327078	-11.0489	0.00095512	0.00415209	-1.07233	0.236441	-3.86466	0.045728	0.118958	0.135088	0.058726	0.045156	0.225105	0.215548	0.564224	0.189606	0.292126	0.191371	0.09953	0.091338	0.049887	0.030985	0.043127	0.013383	0.334068	0.202271	0.138977	0.621774	0.533284	0.537613	0.329204	0.244797	0.302376	0.197767	0.134408	0.31447	0.156252	0.195072	0.217493	0.18273
71772	NM_023625	Plbd2	phospholipase B domain containing 2	1.21144	3.1617	3.09034	0.0388271	0.0600874	-1.78583	3.83365	-16.8487	0.00140474	0.00518871	-1.53856	3.70306	-5.30541	0.0330538	0.103073	0.155097	0.086002	0.202925	3.02637	3.30309	4.2747	3.4381	4.02687	3.40529	0.120845	0.097219	0.027015	0.081649	0.202439	0.014039	3.11469	3.07577	2.88865	4.26415	4.25454	4.30539	3.84854	3.98515	4.24692	3.2401	3.41506	3.25412	3.3562	3.43861	3.51949	3.39211
71770	NM_027915,NM_001035854	Ap2b1	adaptor-related protein complex 2, beta 1 subunit	-1.63198	3.70825	-10.8965	0.00273954	0.00883941	-2.20504	3.87764	-25.6867	0.000503926	0.00293065	-1.33226	3.59044	-2.42249	0.126334	0.210658	0.112321	0.076925	0.295916	4.07836	3.37174	4.48978	3.34897	3.80334	3.38946	0.043117	0.103715	0.073018	0.024204	0.289668	0.060485	4.04315	4.12645	4.06547	4.54231	4.52062	4.4064	3.52007	3.79092	4.09901	3.28063	3.34997	3.48461	3.3245	3.34951	3.3729	3.40839
71779	NM_001302383,NM_027920,NM_001302385,NM_001302384	2024-03-08	E3 ubiquitin-protein ligase MARCH8 isoform 2	1.60967	3.15445	13.3836	0.00262921	0.00863307	-1.03874	3.51154	-1.0855	0.355108	0.402041	1.10949	3.45358	2.16862	0.132204	0.217448	0.088879	0.087488	0.119719	2.8297	3.51647	3.53906	3.48423	3.37944	3.52934	0.084765	0.026725	0.041786	0.076864	0.111422	0.043793	2.85471	2.73525	2.89916	3.57337	3.49253	3.55129	3.25128	3.45331	3.43373	3.48978	3.51641	3.54323	3.48378	3.56132	3.4076	3.52606
71778	NM_175174	Klhl5	kelch-like 5	1.15807	2.56667	3.56855	0.02456	0.0411758	-1.82332	2.95829	-9.86524	0.000744608	0.0036237	-1.37296	2.56877	-1.92566	0.19192	0.281663	0.102762	0.152144	0.411311	2.46299	2.67472	3.42314	2.55657	2.80757	2.35028	0.078628	0.066165	0.095097	0.118761	0.409609	0.037383	2.40552	2.5526	2.43087	3.489	3.4663	3.31412	2.33465	3.05039	3.03767	2.67318	2.60933	2.74164	2.69081	2.46517	2.51374	2.31924
76206	NM_029536	Gpr165	G protein-coupled receptor 165	-1.00062	0.004888	-0.130257	0.902835	0.91856	1.01057	0.006905	2.03617	0.170387	0.210183	-1.00173	0.001303	-1.62738	0.23914	0.329681	0.011913	0.012908	0.002658	0.005356	0.004461	0.002672	0.017847	0.003053	0.000556	0.009134	0.007649	0.002357	0.012691	0.002624	0.000421	0.015903	0.000167	0	0.003558	0	0.004457	0.001038	0.0021	0.006021	8.9e-05	0	0.013292	0.029115	0.020326	0.004098	0.000144
76205	NM_024270	Stard3nl	STARD3 N-terminal like	-1.2759	3.26743	-4.73945	0.0195321	0.0342652	-2.01303	3.58358	-14.8014	0.000132943	0.00160764	-1.70726	3.31032	-16.6137	0.00154288	0.0338587	0.128464	0.118116	0.080452	3.44791	3.0964	4.12362	3.11426	3.71857	2.94689	0.115758	0.055704	0.088365	0.078377	0.024465	0.076642	3.31493	3.52606	3.50276	4.22401	4.08924	4.05762	3.69057	3.72932	3.73583	3.09988	3.15028	3.03903	3.02411	3.15244	3.16622	3.03104
207806	NM_001029889	Gm608	predicted gene 608	1.2178	1.81996	7.10444	0.00621396	0.0147111	1.01078	1.77086	0.141649	0.89927	0.912049	1.49116	1.69641	16.801	0.000647856	0.0267873	0.069306	0.189178	0.059426	1.68336	1.96764	1.76314	1.77861	1.43251	2.00894	0.062088	0.030797	0.041532	0.184563	0.025005	0.053909	1.62539	1.74887	1.67583	1.78312	1.7909	1.71539	1.43901	1.45362	1.40489	1.93334	1.99291	1.97668	1.82446	1.93592	1.57544	1.95508
12589	NM_009879	Ift81	intraflagellar transport 81	4.95372	2.36445	38.2701	0.00043909	0.00344261	3.42544	2.68487	24.331	0.000599163	0.00322573	1.97951	3.15018	5.08311	0.0251055	0.0920193	0.10448	0.126449	0.335684	1.47689	3.7854	1.93982	3.7161	2.69589	3.68103	0.102592	0.019771	0.039052	0.120267	0.320507	0.099794	1.568	1.36576	1.4969	1.8949	1.95877	1.96577	3.04383	2.63114	2.4127	3.79912	3.76274	3.79434	3.65785	3.85441	3.63605	3.72592
12583	NM_033037	Cdo1	cysteine dioxygenase 1, cytosolic	1.44965	0.826887	4.36948	0.0140088	0.0264406	-2.05296	0.749438	-6.06966	0.0237888	0.0387278	-6.73306	1.51854	-2.30912	0.146709	0.232905	0.212353	0.296122	2.0637	0.601335	1.13704	1.43037	0.392665	3.42461	0.673347	0.128108	0.169358	0.293273	0.04098	2.06158	0.093431	0.551853	0.746804	0.505347	1.75576	1.34892	1.18644	1.12902	4.02669	5.11812	1.28907	1.16755	0.954504	0.398646	0.430326	0.349023	0.582291
12581	NM_009878	Cdkn2d	cyclin-dependent kinase inhibitor 2D (p19, inhibits CDK4)	1.08576	3.19953	1.14517	0.324695	0.376962	1.1406	2.87723	2.91266	0.049976	0.0721061	-1.14403	3.01582	-1.06248	0.365748	0.454417	0.179536	0.112864	0.316468	3.14073	3.25943	2.78389	2.97369	3.11445	2.92032	0.149433	0.099514	0.064566	0.092572	0.280727	0.146098	3.30968	3.08661	3.02589	2.72626	2.85367	2.77174	3.39292	3.1189	2.83152	3.37333	3.1893	3.21567	2.86987	3.00355	3.04764	2.85911
12580	NM_007671,NM_001301368	Cdkn2c	cyclin-dependent kinase 4 inhibitor C	2.25873	1.89566	17.1642	6.94053e-05	0.00187383	-1.45514	2.84539	-8.72523	0.00151845	0.00542799	-2.23713	2.90653	-3.44114	0.0628708	0.138676	0.118622	0.107426	0.584701	1.39694	2.57245	3.1288	2.58764	3.54482	2.38317	0.08127	0.086408	0.087789	0.061916	0.566292	0.145565	1.30642	1.46363	1.42077	3.06031	3.09833	3.22777	2.91508	3.70718	4.0122	2.51437	2.53123	2.67175	2.63735	2.60729	2.51829	2.38165
12587	NM_019394	Mia	melanoma inhibitory activity	-1.04215	0.1171	-0.966832	0.38902	0.441433	1.00395	0.035984	0.111172	0.916959	0.927754	-1.05112	0.076959	-1.04245	0.356089	0.445077	0.106701	0.088657	0.119502	0.150608	0.091047	0.033251	0.038942	0.120908	0.048985	0.071086	0.079573	0.057593	0.067402	0.085464	0.083526	0.118647	0.232065	0.101112	0.099754	0	0	0.213003	0.105568	0.044154	0.147276	0.125866	0	0.116772	5.4e-05	0	0.145433
12585	NM_007672	Cdr2	cerebellar degeneration-related 2	-3.09151	2.76498	-36.9831	3.19222e-06	0.0011157	-2.46568	2.98965	-8.63044	0.0024514	0.00727925	-1.62877	2.56985	-3.29907	0.0802387	0.159287	0.07626	0.261297	0.369496	3.69651	2.0682	3.7107	2.40871	2.94572	2.24193	0.053817	0.054031	0.132143	0.22542	0.368943	0.020205	3.7548	3.6487	3.68604	3.80206	3.77086	3.55918	2.52914	3.07679	3.23123	2.01244	2.07186	2.12031	2.55925	2.14955	2.51734	2.24205
109905	NM_145541	Rap1a	RAS-related protein-1a	-1.15569	4.87407	-3.84684	0.0315078	0.0505276	-1.06504	4.72939	-1.16337	0.329441	0.376403	1.06786	4.55911	1.69105	0.208179	0.298346	0.093994	0.135346	0.09702	4.97956	4.77081	4.77506	4.68415	4.51199	4.60672	0.042673	0.083748	0.061503	0.120565	0.091608	0.031951	4.99662	4.931	5.01107	4.80018	4.70498	4.82003	4.41003	4.58736	4.53859	4.71944	4.72553	4.86745	4.82323	4.6201	4.60914	4.56987
217203	NM_144830	Tmem106a	transmembrane protein 106A	-2.22029	2.19394	-18.2546	0.00160689	0.00662244	-5.31914	2.64539	-13.5475	0.00471504	0.011289	-2.15373	2.1044	-5.54707	0.0167217	0.0769915	0.109186	0.308273	0.345606	2.84351	1.69276	4.11275	1.70155	2.72937	1.62253	0.105535	0.028	0.040424	0.305611	0.32185	0.12592	2.72599	2.9302	2.87432	4.14454	4.06725	4.12645	2.4767	2.61967	3.09173	1.6742	1.72496	1.67911	1.85903	1.34932	1.8963	1.58406
217201	NM_172566	Rundc1	RUN domain containing 1	1.26219	2.29896	6.38005	0.00410258	0.0112634	1.37638	2.00453	21.3518	0.00097632	0.00420518	1.21554	2.25571	3.10654	0.0538032	0.128029	0.091198	0.037386	0.157002	2.13712	2.47305	1.78729	2.24817	2.11931	2.4009	0.073414	0.054106	0.035875	0.010523	0.139983	0.071095	2.19866	2.15685	2.05586	1.80456	1.74605	1.81126	2.26004	2.1178	1.98008	2.51033	2.41099	2.49782	2.25413	2.25436	2.23602	2.42351
217207	NM_144831	Dhx8	DEAH (Asp-Glu-Ala-His) box polypeptide 8	-1.77219	2.71576	-19.9534	0.00044021	0.00344261	-1.3173	2.44504	-20.8749	0.00119901	0.00470688	1.10313	2.30267	2.72332	0.0620027	0.137798	0.07166	0.032989	0.090061	3.15972	2.33418	2.6519	2.25431	2.23296	2.37457	0.065352	0.029399	0.031905	0.008388	0.075305	0.049399	3.08451	3.20269	3.19195	2.68101	2.65689	2.61779	2.16265	2.22381	2.31242	2.3003	2.35288	2.34937	2.24695	2.25254	2.26344	2.34022
100504195	NM_027587	Micalcl	MICAL C-terminal like	-1.10686	0.233821	-4.80501	0.0122942	0.0239536	1.01106	0.218508	0.686146	0.540953	0.583157	1.06476	0.183529	1.83322	0.144031	0.230099	0.052797	0.040072	0.085532	0.318255	0.171787	0.210715	0.226589	0.143764	0.234292	0.029026	0.044102	0.018948	0.035309	0.066691	0.053555	0.292381	0.312742	0.349642	0.203413	0.232227	0.196504	0.217682	0.088102	0.125509	0.172126	0.127517	0.21572	0.261817	0.226751	0.191199	0.230509
100504191	NR_045069	Gm16576	predicted gene 16576	1.63383	0.4931	16.035	0.000163955	0.0023817	1.51319	0.41208	19.3723	0.00117579	0.00465634	1.61277	0.616132	12.7463	0.000218941	0.0224553	0.076503	0.05343	0.093699	0.252959	0.961212	0.210212	0.807803	0.361265	1.0508	0.044846	0.06198	0.015414	0.051158	0.067002	0.065501	0.217967	0.237396	0.303513	0.19726	0.206116	0.22726	0.380534	0.41652	0.286739	1.03267	0.92199	0.92898	0.770795	0.866181	0.786431	0.986734
67300	NM_001003908	Cltc	clathrin, heavy polypeptide (Hc)	-1.41592	5.288	-9.31939	0.00127316	0.00585487	-2.32461	5.51174	-15.1849	0.000121915	0.00153941	-1.1075	5.13636	-0.629527	0.59208	0.660276	0.09325	0.138815	0.40531	5.54482	5.04308	6.15372	4.93673	5.21055	5.06323	0.052971	0.076744	0.091688	0.104224	0.403036	0.042881	5.48467	5.56528	5.58451	6.20284	6.21038	6.04794	4.7759	5.28382	5.57192	4.97129	5.03399	5.12397	5.03123	4.95403	4.82494	5.09689
109900	NM_133768	Asl	argininosuccinate lyase	-1.41708	1.94328	-9.67129	0.000803895	0.00459142	-1.86408	2.13295	-17.1186	0.00116912	0.00463888	-1.71946	1.92598	-10.7284	0.000569169	0.0259742	0.09007	0.090906	0.126243	2.21094	1.70802	2.62898	1.73052	2.35625	1.57429	0.070354	0.05624	0.085598	0.030607	0.077942	0.09931	2.22432	2.27365	2.13486	2.59109	2.56886	2.72698	2.44613	2.3073	2.31532	1.68159	1.66986	1.7726	1.75289	1.74303	1.69564	1.52393
244871	NM_001162921	Zc3h12c	zinc finger CCCH type containing 12C	-1.12512	1.42429	-5.86066	0.00915368	0.0193075	1.12338	1.1955	1.87697	0.163041	0.202063	1.36051	1.12898	5.07374	0.0333524	0.103356	0.050266	0.15489	0.151622	1.51187	1.34179	1.11451	1.28236	0.928538	1.37269	0.023992	0.044171	0.06505	0.140568	0.14986	0.023047	1.48595	1.5333	1.51635	1.15148	1.15266	1.0394	0.792199	1.08899	0.904422	1.32669	1.30714	1.39152	1.31621	1.40291	1.12796	1.36321
244879	NM_001081152	Npat	nuclear protein in the AT region	-1.01986	1.32213	-0.628739	0.57845	0.624072	-1.07208	1.43177	-1.07875	0.385577	0.432414	1.27457	1.24963	8.46385	0.00153454	0.0338587	0.078148	0.161234	0.071627	1.33639	1.30802	1.48286	1.38244	1.08682	1.43683	0.071817	0.030812	0.03326	0.157766	0.057666	0.042486	1.41549	1.31841	1.27527	1.51405	1.44786	1.48667	1.05336	1.1534	1.05369	1.29102	1.28946	1.34359	1.31546	1.56264	1.26921	1.3881
73324	NM_028504,NM_001163521	1700034F02Rik	RIKEN cDNA 1700034F02 gene	-1.00414	0.028436	-0.374453	0.743073	0.777868	-1.00944	0.012766	-1.76787	0.218064	0.261126	1.02222	0.024912	2.1781	0.10846	0.190884	0.027558	0.013277	0.025219	0.031571	0.025613	0.021228	0.007677	0.013674	0.045387	0.027344	0.003422	0.00086	0.013249	0.013276	0.021441	0.046933	0.047779	0	0.020376	0.021213	0.022096	0.009488	0.028538	0.002995	0.029162	0.025342	0.022335	0	5.4e-05	0.022976	0.029544
13982	NM_001302531,NM_001302532,NM_007956,NR_126357,NM_001302533	Esr1	estrogen receptor isoform 2	-1.1234	0.193128	-4.75172	0.0127649	0.0246633	-1.16348	0.256545	-5.5265	0.0127169	0.0235129	-1.43374	0.368187	-2.68255	0.108016	0.190367	0.06119	0.068465	0.335608	0.294512	0.126644	0.388055	0.169603	0.710561	0.190781	0.051149	0.033585	0.030057	0.061514	0.33029	0.059507	0.282127	0.250693	0.350716	0.41308	0.354716	0.396369	0.376652	0.717922	1.03711	0.11196	0.102902	0.165071	0.226156	0.178546	0.104107	0.23609
266614	NM_148939	Ly6g5b	lymphocyte antigen 6 complex, locus G5B	-1.16696	0.152378	-4.1584	0.0358765	0.0562476	-1.03744	0.098651	-1.09959	0.352072	0.399065	-1.05655	0.12797	-1.63605	0.237627	0.328196	0.092781	0.08352	0.08401	0.300119	0.077366	0.128662	0.07564	0.173657	0.094303	0.087442	0.03102	0.074259	0.038225	0.013056	0.082989	0.200201	0.362663	0.337493	0.213879	0.094308	0.077801	0.184264	0.177632	0.159075	0.068109	0.11196	0.052029	0.05145	0.119708	0.055762	0.12406
213236	NM_173383	Dnd1	dead end homolog 1 (zebrafish)	1.48994	0.60207	9.92402	0.00828854	0.0179731	1.74721	0.415164	24.9694	0.000730528	0.00358906	1.54016	0.533431	8.75151	0.00304535	0.0410736	0.1004	0.055844	0.123317	0.379619	0.954873	0.175737	0.980794	0.306202	0.929282	0.016758	0.098991	0.015046	0.053779	0.109191	0.057309	0.360593	0.392188	0.386076	0.188955	0.178891	0.159364	0.431373	0.256724	0.230509	1.01052	0.840581	1.01352	0.918713	1.01315	1.01052	0.934991
213233	NM_145391	Tapbpl	TAP binding protein-like	1.1623	1.88714	2.13657	0.101084	0.135841	-1.14794	2.0373	-3.27396	0.0574516	0.081292	-1.06162	2.00977	-0.519409	0.654849	0.715621	0.175906	0.105306	0.287692	1.78176	1.99875	2.13925	1.9402	2.05337	1.9671	0.133572	0.114461	0.098148	0.03816	0.287071	0.018886	1.68128	1.93334	1.73066	2.25254	2.0853	2.07992	1.73901	2.30162	2.11949	2.09278	2.03217	1.8713	1.98146	1.93299	1.90617	1.95203
241311	NM_001276332,NM_001085507	Zbtb34	zinc finger and BTB domain containing 34	-1.14404	1.25264	-2.58164	0.0935988	0.127061	-1.32761	1.2459	-10.8258	0.00102596	0.00430651	1.24511	0.960489	4.09559	0.0331314	0.103196	0.130252	0.06541	0.133754	1.35346	1.15932	1.46698	1.05814	0.815284	1.13156	0.120962	0.048309	0.055592	0.034469	0.123739	0.050782	1.26728	1.49175	1.30136	1.47895	1.51561	1.40637	0.686363	0.826398	0.933091	1.12902	1.13392	1.21503	1.04064	1.09785	1.03594	1.18337
69692	NM_027168	Hddc2	HD domain containing 2	-1.53695	1.66051	-7.91638	0.00150936	0.00639548	-1.4392	2.14637	-4.1904	0.0525006	0.0751153	-1.33309	1.81195	-1.278	0.315843	0.406159	0.135667	0.217112	0.562129	1.99924	1.37917	2.42501	1.89974	2.03117	1.6164	0.088483	0.102841	0.001009	0.21711	0.144295	0.543294	2.10118	1.94229	1.95425	2.424	2.42602	2.425	1.94411	2.19773	1.95166	1.4969	1.3338	1.30682	1.67992	2.11404	1.90527	1.88646
69694	NM_175151	Tatdn1	TatD DNase domain containing 1	1.08544	2.0807	1.19983	0.312646	0.36465	1.58575	1.85611	7.50136	0.0021087	0.00661968	1.14982	2.1205	0.748048	0.529703	0.605549	0.170749	0.153585	0.466336	2.02239	2.14068	1.55309	2.21825	2.02218	2.22359	0.083642	0.148859	0.094599	0.120994	0.461544	0.066682	1.93142	2.03979	2.09597	1.51758	1.48138	1.6603	2.48536	2.0189	1.56229	2.31019	2.08057	2.03127	2.17551	2.35482	2.12443	2.27208
69697	NM_001163749,NM_027171	Camsap3	calmodulin regulated spectrin-associated protein family, member 3	1.08552	0.194848	9.84965	0.000778467	0.00454611	-1.01324	0.283344	-0.442901	0.683905	0.717565	1.03873	0.298786	0.925629	0.440981	0.524963	0.020818	0.074238	0.102589	0.144448	0.262834	0.292995	0.274011	0.272628	0.327453	0.016373	0.012857	0.041208	0.061751	0.027442	0.098851	0.138177	0.16303	0.132137	0.271944	0.340476	0.266564	0.244276	0.27455	0.299059	0.248996	0.265095	0.274411	0.215646	0.338667	0.267721	0.32255
69698	NM_001164819,NM_027172,NM_001164820	Slc52a3	solute carrier protein family 52, member 3	-1.09638	0.915324	-1.72279	0.179413	0.224385	1.18703	0.687523	10.8893	0.00611783	0.013569	1.21023	0.841626	2.34832	0.127132	0.211567	0.133455	0.039344	0.203037	0.984098	0.851356	0.574882	0.822234	0.715168	0.990446	0.116527	0.065051	0.008156	0.038489	0.053151	0.195957	0.959228	1.11105	0.882013	0.575133	0.58291	0.566603	0.728003	0.760726	0.656774	0.910572	0.86177	0.781727	0.856331	0.829873	0.780498	1.03831
16000	NM_184052,NM_010512,NM_001111275,NM_001111274,NM_001111276	Igf1	insulin-like growth factor 1	1.35092	1.38482	5.75229	0.00542365	0.0134424	-7.97072	2.89867	-24.1359	0.00161408	0.00563247	-2.98604	2.13924	-3.62876	0.0653075	0.14184	0.130663	0.214907	0.75331	1.18474	1.61869	4.75992	1.76521	3.06926	1.49102	0.103202	0.080139	0.016366	0.214283	0.747746	0.091396	1.30341	1.13482	1.11599	4.77751	4.75711	4.74514	2.34135	3.03104	3.83538	1.59141	1.55575	1.7089	2.00538	1.5936	1.69666	1.51451
16001	NM_010513	Igf1r	insulin-like growth factor I receptor	-2.36861	2.03761	-11.6568	0.00374618	0.0106852	-1.44243	1.71298	-5.25394	0.0239513	0.0389268	-1.00646	1.61463	-0.0870491	0.934913	0.949842	0.184848	0.17423	0.184877	2.75245	1.50841	1.99749	1.46899	1.61928	1.60999	0.176624	0.054523	0.050023	0.166895	0.12011	0.140545	2.55624	2.89874	2.80237	2.01915	2.03303	1.94029	1.51486	1.59244	1.75054	1.46747	1.48747	1.5703	1.55858	1.57196	1.27643	1.70493
16007	NM_010516	Cyr61	cysteine rich protein 61	-6.98365	5.28335	-16.7844	0.0022888	0.00800056	-4.35811	6.30646	-13.5113	0.00018866	0.00182052	-2.67122	6.02749	-4.41557	0.0176097	0.0787477	0.289355	0.272243	0.556027	6.86819	4.06421	7.45708	5.33338	6.77776	5.36027	0.282282	0.063584	0.180926	0.203427	0.288884	0.475092	6.8462	7.16082	6.59755	7.48393	7.62308	7.26423	6.54631	6.68547	7.10152	3.99082	4.09901	4.1028	5.21961	5.56823	5.21229	4.87107
16004	NM_010515	Igf2r	insulin-like growth factor 2 receptor	1.89014	3.78574	10.4831	0.000493189	0.00362793	-1.91974	4.75041	-8.05296	0.00130524	0.00496022	1.73191	4.12531	38.6	9.14501e-06	0.0130335	0.151757	0.202374	0.035555	3.35425	4.27274	5.24411	4.30319	3.7481	4.54047	0.101758	0.112585	0.139411	0.146696	0.020043	0.029367	3.26663	3.33026	3.46586	5.29808	5.34846	5.08578	3.74039	3.73306	3.77086	4.15602	4.38068	4.28152	4.23922	4.47101	4.19935	4.52062
16005	NM_008340	Igfals	insulin-like growth factor binding protein, acid labile subunit	2.48218	0.573902	23.6882	1.88912e-05	0.00134242	2.35916	0.350014	7.77894	0.0146781	0.0262588	1.94885	0.865811	10.9709	0.000395194	0.0252665	0.095903	0.275713	0.151976	0.215656	1.52727	0.092088	1.33036	0.509288	1.47191	0.068471	0.06715	0.035281	0.273446	0.105417	0.109471	0.294219	0.184069	0.168679	0.053504	0.122704	0.100055	0.410189	0.497623	0.620053	1.53656	1.45595	1.58928	1.23314	1.11881	1.63913	1.38579
16008	NM_008342	Igfbp2	insulin-like growth factor binding protein 2	-1.02275	0.07231	-0.858504	0.468746	0.518775	-3.72834	0.562609	-11.9172	0.000493361	0.0028882	-4.28253	0.264826	-4.40591	0.0470611	0.12032	0.06548	0.275933	0.824947	0.090336	0.057881	2.05273	0.154199	2.13137	0.032905	0.062657	0.019019	0.224569	0.160336	0.823066	0.055675	0.078686	0.158001	0.034322	2.16448	2.19951	1.79421	2.36444	1.2169	2.81276	0.051744	0.042687	0.07921	0.077801	0.046349	0.338446	0.097192
16009	NM_008343	Igfbp3	insulin-like growth factor binding protein 3	-9.30763	4.54962	-34.7337	1.07048e-05	0.0011684	-6.25081	4.55509	-10.0496	0.00722986	0.0153416	-4.03595	4.38262	-6.22007	0.0194351	0.0826877	0.160491	0.455702	0.560518	6.43503	3.21661	6.06508	3.42104	5.50316	3.49025	0.093164	0.130683	0.445627	0.09529	0.546409	0.124968	6.41861	6.53531	6.35117	6.30113	6.34303	5.55109	4.94849	5.52007	6.04091	3.19816	3.09614	3.35554	3.38065	3.35259	3.52987	3.61569
19255	NM_008977,NM_001127177	Ptpn2	protein tyrosine phosphatase, non-receptor type 2	-2.36892	3.59109	-24.9527	0.00018456	0.00246013	1.0211	2.96664	0.967816	0.418555	0.464825	1.1531	2.88319	7.03029	0.00258113	0.039221	0.086366	0.053901	0.050632	4.26669	3.02246	2.95162	2.98174	2.78227	2.98778	0.037554	0.077774	0.017329	0.051039	0.039593	0.031559	4.29042	4.28625	4.22339	2.94162	2.94162	2.97163	2.73656	2.80406	2.80617	3.07962	2.9339	3.05387	3.03988	2.961	2.94434	2.95151
56846	NM_021546	Necab3	N-terminal EF-hand calcium binding protein 3	1.00524	0.090506	0.175214	0.873662	0.893307	-1.01201	0.067799	-0.811603	0.482086	0.526475	-1.00831	0.105533	-0.305539	0.775881	0.820889	0.074529	0.036751	0.067645	0.086815	0.094354	0.076954	0.059733	0.111668	0.099736	0.02712	0.06942	0.014508	0.033766	0.042303	0.052785	0.109644	0.056836	0.093964	0.073258	0.064651	0.092953	0.079711	0.095653	0.159641	0.166627	0.088245	0.028191	0.054336	0.095872	0.028991	0.101797
56847	NM_053080	Aldh1a3	aldehyde dehydrogenase family 1, subfamily A3	-4.26994	1.07734	-15.8958	0.0030323	0.00941643	-2.75205	0.78321	-9.722	0.00113892	0.00456206	-1.89205	0.633678	-2.97455	0.0951697	0.176044	0.228192	0.260201	0.535675	2.54948	0.455257	1.80109	0.340582	1.243	0.323049	0.224731	0.039591	0.215064	0.146465	0.53368	0.046198	2.50287	2.79386	2.3517	1.85041	1.98721	1.56565	0.76777	1.14085	1.82036	0.47473	0.409702	0.481341	0.348748	0.482793	0.190205	0.334565
56844	NM_138631,NM_020285,NM_001115085	Tssc4	tumor-suppressing subchromosomal transferable fragment 4	-1.02761	2.75545	-0.617091	0.580075	0.625456	-1.24467	2.81343	-2.56896	0.0658936	0.0915406	-1.2973	2.75946	-3.86142	0.0188551	0.0813819	0.110287	0.212899	0.168437	2.77516	2.73587	2.97574	2.65997	2.9536	2.57809	0.052034	0.097241	0.130253	0.168405	0.127498	0.11007	2.7437	2.74657	2.83522	3.09769	2.991	2.83853	3.08367	2.94828	2.82884	2.76241	2.62812	2.81709	2.65408	2.49459	2.83125	2.55844
17355	NM_133919,NM_001080798	Aff1	AF4/FMR2 family, member 1	-1.70484	3.32722	-16.5722	0.000598926	0.00397804	-1.04061	2.87108	-0.540432	0.62903	0.66655	1.44164	3.00367	3.90198	0.0412123	0.113408	0.080438	0.184059	0.234246	3.73422	2.96459	2.89994	2.84251	2.75138	3.2791	0.072451	0.034946	0.07607	0.167604	0.220635	0.078686	3.67952	3.81639	3.70675	2.89587	2.97797	2.82599	2.51273	2.79349	2.94793	2.93992	3.00458	2.94926	2.77798	3.03279	2.71677	3.19388
17354	NM_001252561,NR_045538,NR_045539,NM_010804,NM_001252560	Mllt10	myeloid/lymphoid or mixed-lineage leukemia (trithorax homolog, Drosophila); translocated to, 10	-1.16539	2.37899	-5.45909	0.00663425	0.0153577	1.04307	2.24698	1.04189	0.364114	0.410899	-1.00444	2.24845	-0.0800237	0.942455	0.955836	0.07006	0.101127	0.138262	2.49196	2.27114	2.21677	2.2776	2.25165	2.24526	0.042507	0.055691	0.056281	0.084018	0.040852	0.132089	2.45871	2.47732	2.53985	2.27499	2.16265	2.21268	2.26281	2.28576	2.20638	2.33527	2.23492	2.24324	2.23375	2.37447	2.22459	2.34913
17357	NM_010807	Marcksl1	MARCKS-like 1	-4.21348	2.78267	-9.65958	0.00514216	0.0129812	-7.92323	3.23466	-14.5271	0.00066834	0.00341983	-2.65792	2.34619	-6.02373	0.0149477	0.0735509	0.372069	0.356027	0.405515	4.0073	1.93228	5.05566	2.06957	3.15502	1.74472	0.352157	0.120086	0.166024	0.314947	0.381444	0.137632	3.60177	4.18405	4.23607	5.14804	5.15494	4.86399	2.85255	3.02898	3.58353	1.87597	1.8507	2.07018	2.30098	1.71091	2.19683	1.74182
17356	NM_010806	Mllt4	myeloid/lymphoid or mixed-lineage leukemia (trithorax homolog, Drosophila); translocated to, 4	1.63717	3.40467	8.07136	0.00191702	0.00726048	1.92062	3.39154	17.4832	0.00192563	0.00628301	1.12367	3.35409	0.961861	0.416886	0.502326	0.152619	0.093281	0.30291	3.06758	3.77879	2.95328	3.89485	3.27103	3.43925	0.088951	0.124017	0.022288	0.090579	0.282122	0.110282	2.96777	3.09652	3.13846	2.96777	2.92761	2.96445	3.02411	3.57851	3.21048	3.66636	3.75819	3.91181	3.99442	3.87281	3.81733	3.49832
17350	NM_026810	Mlh1	mutL homolog 1 (E. coli)	1.82742	1.6445	10.6711	0.00045384	0.00348817	1.41214	1.82696	4.46674	0.0112017	0.0213116	1.51681	1.76359	5.49472	0.0304818	0.0996276	0.141181	0.193061	0.189461	1.26614	2.13594	1.59491	2.09279	1.48849	2.08953	0.095468	0.104009	0.14072	0.132177	0.188714	0.016809	1.17949	1.25044	1.36848	1.73207	1.45088	1.60176	1.66907	1.50383	1.29257	2.24284	2.12989	2.03509	1.99533	2.24324	2.03979	2.10879
235028	NM_001110309,NM_146221	Zfp426	zinc finger protein 426	1.04872	1.82892	0.938468	0.402168	0.453967	1.01312	1.83756	0.715379	0.513993	0.557289	1.10682	1.81656	6.35999	0.00934649	0.0613445	0.126659	0.045526	0.039877	1.79493	1.86356	1.82818	1.84698	1.74483	1.89125	0.082842	0.09581	0.032937	0.031429	0.036141	0.016852	1.70957	1.875	1.80023	1.83352	1.7929	1.85812	1.73674	1.78432	1.71341	1.95203	1.87686	1.7618	1.82277	1.83568	1.8825	1.87712
100042948	NR_030670	Gm15760	predicted gene 15760	-1.00454	0.319097	-0.153248	0.886563	0.90464	1.03304	0.220617	1.45074	0.231732	0.275364	1.06601	0.229123	1.25337	0.289296	0.380268	0.073884	0.055995	0.127431	0.322383	0.315846	0.198409	0.24531	0.187609	0.279823	0.061071	0.041583	0.030467	0.046981	0.068665	0.107349	0.355172	0.360055	0.251921	0.221379	0.163848	0.21	0.257212	0.119922	0.185693	0.305028	0.361769	0.28074	0.221379	0.215112	0.299438	0.37996
69035	NM_026917	Zdhhc3	zinc finger, DHHC domain containing 3	1.01146	1.90869	0.306007	0.785698	0.815403	-1.08167	2.00452	-3.63964	0.0286587	0.045187	1.06771	1.94826	1.7174	0.176746	0.265193	0.093035	0.053902	0.095322	1.90049	1.91693	2.06196	1.94869	1.90157	1.99609	0.090317	0.022327	0.045262	0.02927	0.048993	0.081768	1.98194	1.91616	1.80336	2.05927	2.1085	2.0181	1.87186	1.95812	1.87473	1.89367	1.93819	1.91892	1.91489	1.96577	1.9654	1.95458
69034	NM_026916	Nupr1l	nuclear protein transcriptional regulator 1 like	1.14507	0.380422	2.03796	0.118686	0.156021	1.20007	0.332691	1.59256	0.240342	0.284258	-1.01624	0.338753	-0.13228	0.906637	0.92714	0.166098	0.286167	0.304278	0.295055	0.490488	0.226199	0.489319	0.350571	0.327333	0.135311	0.09633	0.064492	0.278805	0.031878	0.302603	0.281338	0.436701	0.167124	0.161273	0.290248	0.227076	0.362399	0.31447	0.374845	0.430607	0.601609	0.439249	0.768256	0.489054	0.210647	0.598634
20869	NM_001301853,NR_126043,NM_011492,NM_001301854	Stk11	serine/threonine-protein kinase STK11 isoform S	1.59935	4.46818	12.3699	0.00185937	0.00714456	1.56867	4.27724	13.9315	0.00463328	0.0111616	1.13181	4.57548	1.04624	0.397584	0.484653	0.094863	0.080755	0.295723	4.14226	4.81975	3.96478	4.61432	4.48703	4.66566	0.087269	0.03719	0.008948	0.080258	0.289412	0.060771	4.04261	4.1791	4.20507	3.95573	3.97362	3.96497	4.82003	4.34489	4.29618	4.80455	4.86213	4.79257	4.5742	4.70672	4.56203	4.67781
69030	NR_040439	1810006J02Rik	RIKEN cDNA 1810006J02 gene	-1.10064	0.188114	-3.00964	0.0412135	0.0631789	1.0496	0.227515	2.32898	0.100093	0.131569	1.09533	0.141541	2.40725	0.0738785	0.151684	0.079619	0.051936	0.094524	0.269603	0.131256	0.195261	0.265096	0.090354	0.221726	0.050988	0.06115	0.024683	0.045696	0.065479	0.068171	0.225952	0.257212	0.325645	0.174165	0.189212	0.222407	0.051368	0.16595	0.053745	0.18127	0.063083	0.149415	0.31785	0.237779	0.23966	0.207213
20867	NM_016737	Stip1	stress-induced phosphoprotein 1	-1.07312	5.35918	-1.00053	0.384568	0.437106	1.76775	4.81687	11.4115	0.00196959	0.0063565	1.81293	4.91791	9.98701	0.000566173	0.0259742	0.176248	0.124751	0.148859	5.41032	5.30851	4.42341	5.24533	4.50744	5.36576	0.091708	0.150509	0.051888	0.113448	0.106396	0.104111	5.41165	5.31796	5.50136	4.44706	4.45926	4.36391	4.51771	4.60832	4.39628	5.46943	5.17119	5.28492	5.20392	5.1584	5.37366	5.32163
52690	NM_028262	Setd3	SET domain containing 3	1.61406	4.60942	12.9651	0.00184655	0.00711011	1.37317	4.62478	12.9088	0.000555082	0.00308243	1.09856	4.83565	2.1842	0.116819	0.199591	0.092271	0.061387	0.107542	4.27699	4.96768	4.40168	4.85919	4.76832	4.90393	0.085562	0.034543	0.051999	0.032626	0.095479	0.049489	4.3471	4.18165	4.30222	4.34557	4.44825	4.41122	4.82678	4.82003	4.65813	4.96419	5.00384	4.93501	4.86745	4.88689	4.82323	4.931
52696	NM_001293683,NM_001293684,NM_025635	Zwint	ZW10 interactor	-1.27661	5.01099	-3.72252	0.0337216	0.0533841	1.01501	4.62536	0.432448	0.687728	0.721193	-1.03288	4.67655	-0.472381	0.680846	0.738817	0.163929	0.086101	0.171118	5.19024	4.83793	4.61462	4.63612	4.69994	4.65327	0.145557	0.075406	0.061775	0.059977	0.168606	0.029212	5.35755	5.09268	5.1205	4.60432	4.6809	4.55864	4.889	4.56517	4.64566	4.85027	4.9064	4.75711	4.58186	4.70052	4.62597	4.68339
64009	NM_153399,NM_022027,NM_001079686	Syne1	spectrin repeat containing, nuclear envelope 1	1.82083	3.47253	12.4796	0.0023125	0.00804817	1.31183	3.62647	5.60981	0.0231459	0.0378615	1.11116	3.91082	4.39458	0.0305445	0.0997143	0.119998	0.120903	0.059937	3.06704	3.93164	3.43596	3.82754	3.83553	3.9876	0.112223	0.042493	0.029335	0.11729	0.020872	0.056185	3.19195	2.97473	3.03444	3.40675	3.46542	3.4357	3.85896	3.81892	3.8287	3.97362	3.93263	3.88865	3.77222	3.96226	3.74814	4.02381
19250	NM_008976	Ptpn14	protein tyrosine phosphatase, non-receptor type 14	1.56029	1.85373	12.237	0.00056387	0.00388252	-1.42356	2.47427	-4.52934	0.0119834	0.0224373	-1.18509	2.5282	-1.10294	0.378171	0.466147	0.090844	0.194837	0.384748	1.56039	2.2022	2.74211	2.2326	2.65366	2.40866	0.050106	0.075776	0.153131	0.120468	0.37778	0.072891	1.55716	1.51198	1.61204	2.9086	2.71043	2.60729	2.22775	2.78495	2.94828	2.11608	2.25867	2.23185	2.24813	2.34455	2.10512	2.41803
260315	NM_001081035	Nav3	neuron navigator 3	-1.28512	0.873036	-4.77089	0.0135515	0.025806	1.05901	0.817712	1.64695	0.183423	0.224492	1.36708	0.553396	6.1469	0.00518816	0.0493702	0.131387	0.086987	0.127108	1.07254	0.71064	0.777401	0.860114	0.372046	0.823142	0.111499	0.069502	0.071389	0.049703	0.072234	0.104589	1.01657	1.20094	1.00012	0.749062	0.858608	0.724532	0.315207	0.453331	0.3476	0.730214	0.633451	0.768256	0.896525	0.880327	0.803489	0.886334
71538	NM_023605,NM_001081490	Fbxo9	f-box protein 9	1.09048	3.55224	2.20901	0.143314	0.184077	1.47188	3.32457	7.05593	0.0160096	0.0281158	-1.02617	3.62877	-0.47263	0.661113	0.721123	0.09798	0.136892	0.136586	3.49031	3.61527	3.05741	3.61508	3.64746	3.61019	0.094992	0.024012	0.134383	0.026091	0.096069	0.097089	3.59574	3.46381	3.41138	2.991	2.96917	3.21207	3.73938	3.65528	3.54772	3.63386	3.58816	3.62379	3.63733	3.58636	3.62154	3.5355
100038514	NM_001243100	Gm11837	predicted gene 11837	1.32469	0.498331	6.32608	0.0083264	0.0180361	1.17256	0.426403	2.8764	0.0519882	0.0745315	1.11309	0.752038	1.15394	0.332083	0.421883	0.111067	0.13829	0.231998	0.335199	0.740856	0.326766	0.556422	0.678716	0.83328	0.050078	0.099137	0.078633	0.113758	0.1067	0.206005	0.334796	0.385477	0.285324	0.236208	0.377756	0.366334	0.709387	0.766722	0.56004	0.696313	0.854451	0.671803	0.513845	0.685327	0.470095	0.857182
99526	NM_133857	Usp53	ubiquitin specific peptidase 53	-4.09021	2.32252	-11.1054	0.00375077	0.0106925	1.07987	1.35701	1.00701	0.39634	0.443001	1.18267	1.31055	1.44943	0.248642	0.339498	0.316947	0.190685	0.289249	3.55115	1.51898	1.30271	1.41358	1.1951	1.43715	0.300444	0.100941	0.073067	0.17613	0.262531	0.121418	3.83186	3.58734	3.23425	1.36178	1.22101	1.32536	0.936833	1.18676	1.4617	1.53115	1.61328	1.4125	1.40144	1.59546	1.24383	1.29964
269132	NM_177756	Colgalt2	collagen beta(1-O)galactosyltransferase 2	1.82898	1.12823	8.74076	0.00305486	0.00945249	2.05428	1.20844	8.33401	0.00321005	0.00867233	1.12362	1.6349	0.820661	0.480203	0.561593	0.172603	0.215858	0.354884	0.773855	1.64489	0.79599	1.83462	1.55299	1.72114	0.080227	0.152825	0.189405	0.103539	0.330284	0.129828	0.863998	0.74728	0.710287	0.629094	0.75703	1.00185	1.35749	1.93433	1.36715	1.59892	1.52033	1.81543	1.95361	1.76503	1.78523	1.87093
16918	NM_008506,NM_001303121	Mycl	protein L-Myc isoform 2	-1.05152	0.117992	-1.41627	0.269329	0.320225	-1.14376	0.252788	-3.34788	0.0779765	0.105827	-1.24045	0.223816	-1.98237	0.182225	0.271284	0.088637	0.100257	0.271612	0.15967	0.087193	0.367614	0.173828	0.427927	0.117061	0.083701	0.029167	0.100061	0.006266	0.269611	0.032912	0.076657	0.158311	0.244042	0.409412	0.44	0.253432	0.213681	0.339438	0.730661	0.056171	0.091349	0.114059	0.180275	0.173452	0.167759	0.088421
16911	NM_010723,NM_001161769,NM_001161770	Lmo4	LIM domain only 4	1.01827	3.33703	0.334278	0.759456	0.792075	-3.22276	4.14478	-28.5799	0.000102476	0.00142869	-2.00638	3.78313	-3.84544	0.0596305	0.135254	0.13535	0.102317	0.452486	3.324	3.35012	5.07402	3.38572	4.31862	3.31403	0.118589	0.06524	0.091253	0.04628	0.450339	0.044029	3.45905	3.23687	3.27608	5.05763	5.17235	4.99207	3.82754	4.41605	4.71227	3.34082	3.29003	3.41951	3.33378	3.42259	3.40079	3.26381
16912	NM_013585	Psmb9	proteasome (prosome, macropain) subunit, beta type 9 (large multifunctional peptidase 2)	-1.11216	2.86369	-3.93883	0.0462825	0.0695844	-1.50324	3.20855	-13.8042	0.00104302	0.00433999	-1.8111	3.17618	-4.06263	0.0200009	0.0838432	0.06744	0.073787	0.365314	2.9414	2.78804	3.51603	2.92796	3.63338	2.77652	0.018128	0.064958	0.031745	0.06661	0.303352	0.203548	2.92596	2.93689	2.96136	3.54416	3.52233	3.48161	3.28465	3.83625	3.77925	2.71945	2.79603	2.84863	3.00176	2.87231	2.90979	2.92852
16913	NM_010724	Psmb8	proteasome (prosome, macropain) subunit, beta type 8 (large multifunctional peptidase 7)	-2.00681	3.75303	-10.686	0.000733934	0.00439851	-2.34315	3.92674	-9.39018	0.00894803	0.0179716	-1.81249	3.71107	-8.92713	0.00167817	0.0341782	0.162881	0.226591	0.166465	4.28897	3.28406	4.58871	3.36027	4.16477	3.3068	0.132759	0.094368	0.041556	0.222748	0.13928	0.09117	4.1398	4.39415	4.33296	4.6161	4.60914	4.5409	4.01668	4.18449	4.29314	3.17888	3.3613	3.31202	3.51949	3.10572	3.45558	3.21996
121022	NM_080456	Mrps6	mitochondrial ribosomal protein S6	1.62055	4.38449	12.7693	0.00463093	0.0121413	2.05891	4.23781	11.6666	0.00446331	0.0108815	1.07975	4.82563	0.984342	0.41716	0.502539	0.094472	0.15468	0.194773	4.05006	4.74654	3.74877	4.79064	4.7706	4.88129	0.092809	0.017649	0.149603	0.039306	0.187981	0.050988	3.97044	4.15199	4.02775	3.79982	3.58032	3.86616	4.98713	4.64918	4.6755	4.76616	4.73195	4.74151	4.82761	4.74936	4.79496	4.9261
121021	NM_139001	Cspg4	chondroitin sulfate proteoglycan 4	-1.09606	1.90151	-1.64033	0.187767	0.233429	-1.5348	2.18243	-8.86909	0.00780261	0.0162446	-1.608	2.11909	-6.45696	0.0200843	0.0838433	0.139726	0.120699	0.18382	1.96882	1.8365	2.51322	1.89518	2.48924	1.80398	0.117068	0.076279	0.116223	0.032565	0.181221	0.0308	2.07283	1.84204	1.9916	2.48536	2.64085	2.41347	2.424	2.34968	2.69406	1.75984	1.83726	1.91239	1.89074	1.92973	1.86505	1.83794
21408	NM_009329	Zfp354a	zinc finger protein 354A	1.20876	0.476367	6.10805	0.00938845	0.019627	1.06974	0.446752	1.7032	0.191377	0.232804	1.096	0.48019	3.60036	0.0360028	0.106772	0.077562	0.098907	0.063622	0.358849	0.632372	0.400761	0.498021	0.418597	0.550846	0.069421	0.034592	0.042568	0.089278	0.02975	0.056238	0.37823	0.281797	0.41652	0.446963	0.363132	0.392188	0.444882	0.386299	0.42461	0.654014	0.592476	0.650625	0.395793	0.560656	0.537613	0.558979
21406	NM_001253863,NM_001253862,NM_011544,NM_001253865,NM_001253864	Tcf12	transcription factor 12	-1.34741	3.18518	-6.92148	0.00584851	0.0141598	-2.29641	3.52696	-16.7913	0.00195817	0.00633865	-1.38704	3.1847	-1.86971	0.193954	0.283691	0.107652	0.123718	0.437261	3.40753	2.97734	4.17727	2.97789	3.42944	2.95743	0.050641	0.094996	0.031515	0.119636	0.429674	0.081101	3.44864	3.42298	3.35096	4.2027	4.18709	4.14201	2.93992	3.60419	3.7442	2.88709	2.96847	3.07646	3.113	2.93526	2.8854	2.87354
21407	NM_009328	Tcf15	transcription factor 15	3.93573	2.66041	12.4822	0.000246316	0.0027365	6.24218	2.0712	10.0006	0.00182011	0.00608247	2.1747	2.99639	3.40371	0.074684	0.152537	0.27428	0.457591	0.570353	1.84973	3.82637	1.1356	3.77765	2.48793	3.60875	0.20171	0.185857	0.400825	0.220747	0.567845	0.053427	1.79615	1.68023	2.07283	0.891343	0.917262	1.59819	2.89874	2.72511	1.83995	3.63733	3.8329	4.00887	3.92345	3.88582	3.52368	3.59186
21400	NM_009326	Tcea2	transcription elongation factor A (SII), 2	1.28314	1.44961	2.79171	0.086113	0.118288	1.23206	1.41458	3.02318	0.0541298	0.0771035	-1.05508	1.68053	-0.486224	0.661919	0.721761	0.223155	0.172491	0.275546	1.28088	1.64056	1.27203	1.5731	1.71965	1.6423	0.211488	0.071213	0.151177	0.083058	0.24965	0.116621	1.38468	1.42042	1.03755	1.29102	1.11225	1.41282	2.00616	1.604	1.5488	1.6409	1.71161	1.56918	1.58032	1.48667	1.65231	1.75603
21401	NM_011542	Tcea3	transcription elongation factor A (SII), 3	5.25207	4.4987	29.3343	0.000343078	0.00311899	4.46919	4.68982	14.9313	0.000367475	0.00248951	1.88448	5.19547	3.35021	0.0663844	0.143155	0.141289	0.250565	0.472621	3.45864	5.85153	3.73256	5.89257	4.75846	5.67262	0.13374	0.045566	0.213447	0.131237	0.457871	0.117154	3.60004	3.33418	3.4417	3.59306	3.62634	3.97828	5.1584	4.85795	4.25902	5.82158	5.90397	5.82903	5.80351	6.04329	5.83093	5.80678
21402	NM_011543	Skp1a	S-phase kinase-associated protein 1A	1.73918	6.09622	12.7107	0.000830195	0.0046654	1.53411	6.11801	23.729	2.80934e-05	0.000952795	1.04905	6.33818	0.867526	0.468789	0.550964	0.108796	0.045066	0.13794	5.71008	6.50848	5.81709	6.43449	6.30373	6.37282	0.094903	0.053197	0.028046	0.035275	0.134092	0.032353	5.77752	5.60156	5.75116	5.84935	5.80351	5.79843	6.44429	6.28967	6.17721	6.53531	6.44721	6.54292	6.42116	6.40783	6.47449	6.40548
66158	NM_024170	Cxx1a	CAAX box 1A	2.37728	4.21053	15.3247	0.00172217	0.00683873	1.94325	4.57762	9.35631	0.000787337	0.0037117	1.48816	4.92718	7.45626	0.00608148	0.0520477	0.141201	0.177433	0.133228	3.63196	4.88127	4.1234	5.08187	4.64876	5.22229	0.133853	0.044958	0.116993	0.133398	0.120748	0.056301	3.78652	3.55392	3.55543	4.00635	4.12351	4.24034	4.72217	4.71471	4.5094	4.93213	4.84681	4.86487	4.97336	5.04145	5.23081	5.19295
67579	NM_001290676,NM_026252,NM_001290678	Cpeb4	cytoplasmic polyadenylation element-binding protein 4 isoform 3	1.01769	3.27486	0.61746	0.573047	0.618934	1.60379	2.95652	8.02733	0.00136572	0.00509507	1.62908	3.14255	11.4579	0.00102853	0.0307749	0.070956	0.147044	0.10643	3.26224	3.28753	2.63534	3.31683	2.81018	3.51424	0.042176	0.05706	0.09849	0.109186	0.053509	0.092	3.21521	3.27477	3.29672	2.53473	2.63973	2.73156	2.84252	2.83959	2.74841	3.29076	3.34291	3.22892	3.38271	3.37698	3.1908	3.4858
67576	NR_027966	4930429B21Rik	RIKEN cDNA 4930429B21 gene	1.02006	0.068362	1.25542	0.278216	0.329432	-1.08066	0.1652	-2.78195	0.0837727	0.112632	-1.02969	0.077336	-0.958024	0.415028	0.500749	0.039538	0.069682	0.076311	0.055518	0.084176	0.230381	0.118461	0.101269	0.05906	0.029237	0.026616	0.065455	0.023899	0.069993	0.030402	0.051848	0.028289	0.086418	0.235679	0.293026	0.162437	0.181737	0.06757	0.054499	0.097834	0.053504	0.101189	0.099578	0.14533	0.110475	0.094144
67574	NR_037145,NM_026247	Alg13	asparagine-linked glycosylation 13	1.08603	1.41625	1.27145	0.287222	0.338508	1.21839	1.30143	4.63023	0.024052	0.0390519	1.36124	1.27723	4.28384	0.012818	0.0699726	0.162205	0.106601	0.179893	1.35797	1.47704	1.16672	1.4517	1.074	1.51893	0.082292	0.13978	0.041385	0.09824	0.128375	0.126021	1.37113	1.43288	1.26989	1.12005	1.19895	1.18117	1.15583	1.14012	0.926043	1.60433	1.32745	1.49934	1.52995	1.48369	1.34145	1.375
67573	NM_053083,NM_001164311	Loxl4	lysyl oxidase-like 4	-2.36604	0.760654	-21.6707	0.00199066	0.00738848	-2.41072	0.787519	-19.0748	0.00098186	0.00421586	-1.51169	0.464437	-5.61473	0.00572165	0.0509903	0.099306	0.115272	0.183906	1.60334	0.360868	1.6462	0.376737	0.849946	0.253784	0.098978	0.008057	0.037223	0.109096	0.143923	0.114488	1.57367	1.71376	1.5226	1.66546	1.66986	1.6033	0.684257	0.921643	0.943937	0.360833	0.352829	0.368942	0.462213	0.414139	0.253859	0.122317
68634	NM_178056,NM_026795	Tm2d3	TM2 domain containing 3	1.26393	3.27218	5.25287	0.0219043	0.0375794	1.20991	3.47471	4.0797	0.0193426	0.0325851	1.04316	3.73155	0.778478	0.507699	0.586036	0.111422	0.116709	0.135621	3.10759	3.4455	3.33998	3.61488	3.70119	3.76215	0.03565	0.105565	0.065873	0.096341	0.037282	0.130396	3.07351	3.14462	3.10463	3.41551	3.31003	3.2944	3.72749	3.71756	3.65853	3.54964	3.33856	3.44831	3.53892	3.58248	3.72325	3.74216
68636	NM_023480	Fahd1	fumarylacetoacetate hydrolase domain containing 1	4.48778	3.6681	12.432	0.002357	0.00812306	7.87324	3.12477	13.0342	0.00424243	0.0105069	2.25563	4.28018	2.91988	0.0994488	0.180521	0.301772	0.395594	0.696129	2.74164	4.90764	1.9727	4.94965	3.73345	4.90698	0.282397	0.106388	0.387529	0.079472	0.695295	0.034062	2.88949	2.41601	2.91942	1.72551	1.77325	2.41933	4.42576	3.73938	3.03521	5.02931	4.83213	4.86148	4.92698	4.88398	5.038	4.88988
68631	NM_030004	Cryl1	crystallin, lambda 1	1.35324	1.26106	2.61995	0.112339	0.148809	-1.5603	2.11386	-6.0119	0.00803166	0.0166021	-1.61571	2.0045	-2.80568	0.100759	0.182157	0.288514	0.184911	0.427302	1.06159	1.49801	2.45899	1.81717	2.38024	1.68807	0.283799	0.051946	0.090531	0.161233	0.421475	0.070321	0.974938	0.83122	1.37861	2.43818	2.38068	2.55812	1.94073	2.41897	2.78101	1.53189	1.52393	1.4382	1.71376	2.00295	1.7348	1.73731
68632	NM_026793	Myct1	myc target 1	2.32352	2.4328	17.7712	5.89099e-05	0.00181427	1.72936	2.54639	4.70952	0.0170247	0.0294852	1.28088	2.5639	1.45417	0.280838	0.371875	0.118547	0.290632	0.425385	1.8995	3.11582	2.18174	2.97199	2.39154	2.74868	0.08393	0.08372	0.138645	0.25543	0.423303	0.042034	1.87631	1.82961	1.99259	2.02321	2.24173	2.2803	2.34815	2.83487	1.9916	3.07546	3.05992	3.21207	3.23454	2.72433	2.95709	2.79701
18020	NM_010900	Nfatc2ip	nuclear factor of activated T cells, cytoplasmic, calcineurin dependent 2 interacting protein	1.00684	1.14989	0.148467	0.892645	0.90994	1.02416	1.10328	0.834119	0.475063	0.519635	1.09131	1.06903	2.56735	0.0958986	0.176774	0.114704	0.071508	0.085051	1.14498	1.15481	1.08619	1.12063	1.00786	1.13392	0.042499	0.10654	0.0251	0.066958	0.079295	0.030755	1.10258	1.18758	1.14478	1.06268	1.08328	1.11262	1.09909	0.968942	0.955537	1.22858	1.03267	1.20319	1.13603	1.04731	1.17855	1.16313
237310	NM_178258	Il22ra2	interleukin 22 receptor, alpha 2	-1.01545	0.052116	-1.06743	0.363597	0.416093	-1.01239	0.012573	-1.51339	0.215241	0.258122	-1.00652	0.026445	-0.385979	0.725462	0.777518	0.0359	0.02034	0.042107	0.064339	0.042215	0.024282	0.00651	0.031549	0.022166	0.016648	0.031807	0.01696	0.011229	0.037511	0.01913	0.059438	0.082888	0.050692	0.00586	0.027742	0.039245	0.007182	0.012721	0.074745	0.025833	0.021938	0.078873	0	5.4e-05	0.019476	0.000144
11666	NM_007435	Abcd1	ATP-binding cassette, sub-family D (ALD), member 1	2.06557	2.66003	14.7613	0.000641541	0.00409285	1.19925	2.99614	4.55022	0.0109345	0.0209172	1.36205	2.88325	7.94749	0.00139325	0.0333871	0.122799	0.099782	0.097152	2.18774	3.23428	2.86794	3.13007	2.66896	3.11474	0.108682	0.057165	0.065231	0.075508	0.065922	0.071363	2.09492	2.161	2.3073	2.88144	2.79701	2.92536	2.61094	2.6553	2.74064	3.27824	3.25495	3.16966	3.04563	3.15349	3.1911	3.07473
330324	NR_046179	6430584L05Rik	RIKEN cDNA 6430584L05 gene	-1.04129	0.1409	-1.0977	0.342409	0.394876	-1.14221	0.12718	-4.78489	0.0275278	0.0437179	-1.04368	0.134105	-2.32762	0.0808154	0.159887	0.092093	0.069441	0.045896	0.173073	0.114708	0.255212	0.063378	0.168444	0.106767	0.076673	0.051014	0.06593	0.021801	0.033624	0.031239	0.14805	0.259131	0.112037	0.315643	0.265095	0.184899	0.133591	0.200687	0.171055	0.096287	0.172374	0.075463	0.088245	0.054336	0.047552	0.074745
330323	NM_177883,NM_001142781	Fam188b	family with sequence similarity 188, member B	1.21745	0.693511	6.35703	0.00363241	0.0104821	-1.06856	0.885321	-1.79031	0.166599	0.206006	1.0299	0.896031	0.526771	0.634385	0.697484	0.07734	0.09256	0.139753	0.565956	0.849814	0.934449	0.838775	0.875031	0.917535	0.060176	0.048584	0.045596	0.080551	0.065378	0.123518	0.543959	0.634036	0.519874	0.986328	0.916282	0.900737	0.893138	0.802509	0.929447	0.851335	0.800487	0.897619	0.928217	0.771952	0.816156	1.03594
27008	NM_177461	Micall1	microtubule associated monooxygenase, calponin and LIM domain containing -like 1	-1.0194	3.78332	-0.702038	0.525405	0.573363	1.9702	2.97031	11.2982	0.00293077	0.00816092	1.57043	3.34652	4.75327	0.0369967	0.108003	0.068392	0.149983	0.237277	3.79721	3.76948	2.52115	3.4995	3.03674	3.6879	0.055872	0.039444	0.140122	0.053487	0.233774	0.040623	3.85305	3.74131	3.79725	2.37795	2.52753	2.65797	3.27992	3.01662	2.81367	3.7604	3.81268	3.73537	3.46311	3.56091	3.47446	3.73055
27007	NM_001286018,NM_033078,NM_001083322	Klrk1	killer cell lectin-like receptor subfamily K, member 1	-1.17393	0.149266	-5.96691	0.00819545	0.01782	-1.26647	0.251064	-12.1509	0.000564583	0.00311008	-1.13464	0.140284	-5.31514	0.0293085	0.0980234	0.067156	0.048581	0.059384	0.304517	0.073166	0.473839	0.133027	0.258394	0.076162	0.058541	0.032906	0.04043	0.026936	0.058439	0.010555	0.237168	0.333179	0.343203	0.428417	0.487213	0.505888	0.204636	0.24995	0.320595	0.038223	0.077712	0.103563	0.102508	0.15348	0.143093	0.0715
73600	NR_045627	1700120C14Rik	RIKEN cDNA 1700120C14 gene	1.64672	1.73062	2.60389	0.0886544	0.121302	2.58479	1.39126	5.84867	0.00605631	0.0134762	1.36622	1.62528	1.54378	0.198453	0.288471	0.478657	0.405732	0.505094	1.40783	2.12742	0.865734	2.23578	1.4157	1.86589	0.439586	0.189411	0.333258	0.231425	0.37722	0.335895	1.19178	1.11808	1.91363	0.681252	0.665511	1.25044	1.85106	1.20984	1.18619	2.19435	2.27428	1.91363	2.27335	1.98787	2.44613	1.63723
74051	NM_001285471,NM_001285470,NM_001285469,NM_028734,NM_001103157,NM_001103156	Steap2	six transmembrane epithelial antigen of prostate 2	-1.41315	0.366989	-13.477	0.00338068	0.0100272	-1.96365	0.401114	-18.5505	0.000114521	0.00149726	-1.42418	0.23432	-3.64299	0.0672452	0.144225	0.06412	0.090899	0.242543	0.693203	0.194288	1.11751	0.143973	0.601427	0.091293	0.062199	0.015578	0.07477	0.051691	0.242223	0.012443	0.659999	0.764958	0.654653	1.11639	1.19284	1.04331	0.3677	0.585248	0.851335	0.195211	0.178269	0.209384	0.129429	0.201379	0.101112	0.079554
74053	NM_001277292,NM_001277293,NM_028736,NM_001277294,NM_001277295,NM_133442,NM_130891,NR_102387	Grip1	glutamate receptor interacting protein 1	-1.03349	0.087742	-3.84282	0.0241217	0.0405861	-1.00214	0.073233	-0.157652	0.883261	0.89781	-1.04665	0.109463	-1.70655	0.188946	0.27824	0.021423	0.033892	0.066764	0.114668	0.067139	0.074792	0.071707	0.147188	0.081407	0.011762	0.017905	0.027861	0.019299	0.059868	0.02955	0.111733	0.127619	0.104652	0.042885	0.087183	0.094308	0.216314	0.113291	0.11196	0.046638	0.079711	0.075067	0.08834	0.050547	0.076234	0.060615
74055	NM_019588	Plce1	phospholipase C, epsilon 1	2.01779	1.46187	12.95	0.00120127	0.0057024	-1.17499	2.2359	-2.89645	0.0473226	0.0689754	-1.19918	2.15909	-1.29836	0.318305	0.408585	0.135458	0.139121	0.349578	1.0407	2.05348	2.35525	2.1226	2.29408	2.03204	0.121943	0.058981	0.109466	0.085859	0.345182	0.055267	1.07818	0.904422	1.13951	2.41493	2.22891	2.42189	1.92306	2.35346	2.60572	2.02219	2.01674	2.12151	2.04041	2.21171	2.11567	1.99765
74054	NM_028737	4931406B18Rik	RIKEN cDNA 4931406B18 gene	-1.22937	0.133083	-5.08147	0.00952694	0.0198206	1.00952	0.009367	1.21491	0.341876	0.388662	1.00197	0.006221	0.515492	0.633504	0.696702	0.101546	0.019491	0.009523	0.348705	0.050791	0.00476	0.018432	0.004963	0.007798	0.083332	0.058028	0.00346	0.019182	0.006954	0.006507	0.276141	0.330259	0.439715	0.001038	0.005362	0.00788	0.012981	0.000575	0.001334	0.0275	0.008026	0.116846	0.04058	0.007574	0.007141	0.00846
78929	NM_030229	Polr3h	polymerase (RNA) III (DNA directed) polypeptide H	-1.24812	1.7378	-3.31525	0.0295575	0.0479433	1.08944	1.45731	4.08508	0.0156228	0.0275663	1.00382	1.49739	0.0441481	0.967922	0.974604	0.167059	0.0524	0.215776	1.90502	1.58526	1.39682	1.52041	1.49464	1.50014	0.120063	0.116162	0.039531	0.034396	0.200254	0.080359	1.91795	2.0181	1.77902	1.40359	1.43253	1.35434	1.67806	1.52488	1.28099	1.65668	1.64788	1.45122	1.56011	1.50144	1.49968	1.50317
78928	NM_133779	Pigt	phosphatidylinositol glycan anchor biosynthesis, class T	-1.00724	3.49483	-0.256428	0.811369	0.838704	-2.19859	4.04917	-16.2099	0.0002958	0.00223655	-1.21294	3.59485	-2.96739	0.0783351	0.15713	0.070276	0.121445	0.162567	3.50004	3.48963	4.65714	3.52057	3.7368	3.45829	0.04148	0.056729	0.062932	0.103867	0.15506	0.048832	3.49037	3.5455	3.46425	4.7286	4.63283	4.60999	3.57082	3.76165	3.87794	3.46152	3.55493	3.45245	3.45862	3.4626	3.64048	3.50695
78925	NM_175283	Srd5a1	steroid 5 alpha-reductase 1	1.09322	0.339108	3.05497	0.0648073	0.0925295	-1.16421	0.53555	-3.87495	0.0437838	0.0645917	-1.0174	0.436467	-0.345614	0.759189	0.806608	0.072903	0.098045	0.124714	0.280856	0.409442	0.656338	0.436991	0.449087	0.424201	0.027608	0.067474	0.030887	0.093053	0.030901	0.120826	0.293785	0.299627	0.249156	0.688487	0.653637	0.626891	0.413574	0.469843	0.463843	0.472733	0.338446	0.417146	0.436173	0.53045	0.344349	0.493654
78926	NM_030228,NM_144560,NM_001190406,NM_001190408	Gas2l1	growth arrest-specific 2 like 1	-1.29276	2.39787	-5.46587	0.0156152	0.0287061	-1.91725	2.56003	-17.3756	0.000714385	0.00354524	-1.48037	2.53901	-4.99461	0.0324743	0.102434	0.117391	0.093606	0.196265	2.59024	2.21979	3.07225	2.13321	2.83771	2.27175	0.046214	0.107911	0.085878	0.037244	0.192604	0.037732	2.64291	2.57131	2.5565	3.15309	3.08157	2.98209	2.70573	2.74867	3.05872	2.29903	2.26344	2.09689	2.13898	2.16724	2.09342	2.24996
78921	NM_030226	9130019O22Rik	RIKEN cDNA 9130019O22 gene	-1.09648	0.816157	-1.74337	0.162552	0.205537	-1.05466	0.669688	-1.95569	0.18406	0.225154	1.07292	0.596747	2.04932	0.146365	0.232605	0.132021	0.067995	0.085823	0.885298	0.752415	0.709175	0.632401	0.548131	0.649674	0.106357	0.078215	0.067228	0.01018	0.079818	0.031539	0.834346	1.00755	0.814003	0.782463	0.694695	0.650366	0.605991	0.457071	0.581329	0.743453	0.679067	0.834725	0.62531	0.627827	0.644065	0.671803
78920	NM_030225	Dlst	dihydrolipoamide S-succinyltransferase (E2 component of 2-oxo-glutarate complex)	2.34613	6.8331	11.6143	0.00443773	0.0118117	5.64042	6.28018	15.9864	0.00236643	0.00710405	2.39857	6.98458	4.77817	0.0393811	0.111191	0.183473	0.270409	0.457529	6.24559	7.47588	5.15506	7.65087	6.38194	7.64412	0.177258	0.047349	0.262679	0.064191	0.455009	0.047952	6.34793	6.04091	6.34793	4.8942	5.15148	5.41952	6.82205	6.41041	5.91337	7.52975	7.44088	7.457	7.57679	7.69001	7.68581	7.61029
78923	NM_001081328	Chsy3	chondroitin sulfate synthase 3	-1.27065	0.244976	-15.8115	0.000160877	0.00235819	-2.83304	0.442596	-10.8315	0.00562609	0.0127682	-1.21669	0.234956	-3.08476	0.0681089	0.145158	0.037854	0.24024	0.15888	0.472559	0.126997	1.62305	0.120694	0.415747	0.132784	0.030438	0.022505	0.233431	0.056789	0.149471	0.053862	0.474465	0.441213	0.502	1.70761	1.80241	1.35912	0.249336	0.459301	0.538604	0.121525	0.151733	0.107732	0.186176	0.084951	0.090954	0.145076
56473	NM_019699	Fads2	fatty acid desaturase 2	1.2995	1.29649	3.26732	0.0309104	0.0497641	-2.81608	2.27458	-18.9802	6.10876e-05	0.00118505	-1.80893	1.76018	-2.35571	0.140592	0.226435	0.200358	0.136308	0.628742	1.12122	1.49917	3.1409	1.64721	2.23894	1.3838	0.139462	0.143853	0.105702	0.086063	0.626166	0.056856	1.22587	1.17489	0.962893	3.13426	3.24976	3.03867	1.56229	2.35658	2.79793	1.4706	1.37175	1.65516	1.66866	1.55245	1.72052	1.42152
56471	NM_019675	Stmn4	stathmin-like 4	-1.25635	0.328272	-3.24556	0.0380587	0.0590542	-1.02634	0.276442	-1.48822	0.212292	0.25507	1.09727	0.248518	1.32398	0.271261	0.362719	0.175705	0.04365	0.175191	0.531857	0.202616	0.29583	0.258324	0.190422	0.324338	0.145615	0.098328	0.028605	0.032971	0.088832	0.150999	0.699449	0.436296	0.459826	0.264519	0.320595	0.302376	0.28703	0.112264	0.171973	0.157339	0.135083	0.315426	0.27493	0.279692	0.220352	0.198991
56470	NM_001291210,NM_001291205,NM_001291207,NM_001291206,NM_001291209,NM_001291208,NM_026446	Rgs19	regulator of G-protein signaling 19 isoform c	-4.29197	2.87331	-13.8895	0.00131865	0.00596627	-3.62388	2.73414	-13.4267	0.000222083	0.00196628	-2.00781	2.31704	-5.63554	0.0223659	0.0875594	0.262079	0.239623	0.309073	4.11025	2.00861	3.81635	1.95882	2.87378	1.86816	0.240563	0.103994	0.15223	0.185055	0.299009	0.078229	3.99126	4.38712	3.95238	3.98625	3.77044	3.69237	2.62905	2.78523	3.20707	2.08156	2.05475	1.88953	2.09945	1.74917	2.02783	1.86404
57782	NM_021326,NM_001045482	Rbak	RB-associated KRAB repressor	-1.05267	1.32619	-1.3915	0.292812	0.344133	-1.12337	1.18211	-1.75169	0.173586	0.213728	-1.09259	1.25431	-0.776319	0.486349	0.566964	0.092172	0.165956	0.285033	1.36373	1.28968	1.269	1.10116	1.31981	1.19206	0.090971	0.014833	0.081526	0.144551	0.235701	0.160277	1.46535	1.33594	1.2899	1.17702	1.29763	1.33235	1.58723	1.14227	1.22993	1.28691	1.3057	1.27643	1.11765	1.23676	0.949074	1.37528
57783	NM_021327,NM_001271456,NM_001271455,NM_001199275,NM_001199276	Tnip1	TNFAIP3 interacting protein 1	-2.50452	3.81893	-10.4797	0.00802284	0.0175523	-1.15001	3.45331	-2.58925	0.0965594	0.127598	-1.53409	3.59297	-9.7897	0.00150645	0.0337767	0.218915	0.134889	0.109231	4.5382	3.21366	3.55561	3.35396	3.9149	3.29751	0.217118	0.027996	0.046438	0.126644	0.093376	0.056678	4.29448	4.71097	4.60914	3.53074	3.5269	3.60918	3.9741	3.80726	3.96334	3.21775	3.23939	3.18385	3.31627	3.25044	3.49517	3.27574
57780	NM_022007	Fxyd7	FXYD domain-containing ion transport regulator 7	1.13336	0.523822	1.14258	0.324761	0.377013	1.08525	0.378533	2.19006	0.124384	0.159114	-1.29141	0.766334	-1.86147	0.179508	0.268119	0.273776	0.093344	0.343293	0.441247	0.621849	0.324092	0.44212	0.972696	0.603752	0.154221	0.226206	0.037661	0.085409	0.324938	0.110752	0.520396	0.263522	0.539824	0.298655	0.367357	0.306264	1.34325	0.838436	0.736403	0.853778	0.609931	0.401837	0.5223	0.451759	0.352299	0.477582
57781	NM_021325	Cd200r1	CD200 receptor 1	-4.61679	1.15763	-10.5303	0.00301403	0.00938098	-3.05338	0.969115	-31.0411	2.50558e-05	0.000914253	-1.74465	0.538323	-8.02775	0.0121729	0.0681278	0.362995	0.089859	0.173241	2.70273	0.495839	2.06518	0.454771	1.07301	0.270073	0.335331	0.138991	0.075358	0.048946	0.170004	0.033335	2.38865	3.05589	2.66365	2.10414	2.11308	1.97832	1.1022	0.890306	1.22653	0.3476	0.623226	0.51669	0.402127	0.498901	0.463286	0.240261
57784	NM_021328	Bin3	bridging integrator 3	-2.44091	2.81848	-14.2934	0.00259213	0.0085579	-2.03603	2.48385	-7.07159	0.00254147	0.00743285	-1.47662	2.21816	-5.16602	0.0209599	0.0850504	0.156007	0.25124	0.188526	3.53477	2.24735	3.04913	2.02337	2.51705	1.95475	0.15009	0.04256	0.156246	0.196746	0.176768	0.065536	3.46381	3.70718	3.43331	3.06378	3.19753	2.88608	2.56118	2.3224	2.66758	2.28501	2.20117	2.25585	2.07842	1.80496	2.18673	1.87909
57785	NM_001285442,NM_001285443,NM_001285441,NM_021329	Rangrf	RAN guanine nucleotide release factor	2.47187	4.69615	17.3066	0.00189016	0.00719836	7.30473	3.81915	8.71184	0.00986085	0.0193457	2.01558	4.98902	2.34528	0.140852	0.22672	0.130665	0.570368	0.746795	4.0885	5.3941	2.64522	5.51405	4.50898	5.52017	0.126588	0.032385	0.557958	0.118334	0.7426	0.079052	4.10443	3.9547	4.20637	2.05326	2.72097	3.16144	5.24404	4.52383	3.75906	5.43131	5.3723	5.37869	5.40897	5.49096	5.64223	5.45141
56784	NM_019994,NM_001286263,NM_001112714,NM_001003719	Ralgapa1	Ral GTPase activating protein, alpha subunit 1	1.72311	3.00291	18.0687	0.000335979	0.00310186	2.02585	2.98559	11.8667	0.00490909	0.0116063	1.90158	3.17615	10.1443	0.00577829	0.0511324	0.075251	0.148662	0.158311	2.63594	3.42096	2.51945	3.53798	2.74621	3.6734	0.066435	0.035344	0.032407	0.145087	0.152488	0.042541	2.5719	2.6314	2.70454	2.55685	2.49957	2.50195	2.83589	2.83259	2.57014	3.40717	3.3946	3.46113	3.55352	3.67467	3.38575	3.65214
56786	NM_020050	Tmem9b	TMEM9 domain family, member B	1.11271	4.15338	3.66464	0.0245465	0.0411573	1.03824	4.11901	2.2707	0.10682	0.139251	-1.0256	4.15965	-1.42389	0.265103	0.35611	0.07282	0.041299	0.044366	4.07706	4.23113	4.09203	4.14617	4.17792	4.14145	0.043623	0.058307	0.01929	0.036517	0.041615	0.01538	4.12718	4.05628	4.04771	4.07964	4.08219	4.11426	4.21613	4.18405	4.13358	4.24807	4.16622	4.27908	4.13182	4.11901	4.18769	4.12847
56788	NM_020052	Scube2	signal peptide, CUB domain, EGF-like 2	2.22806	1.14592	16.203	0.00044818	0.00346695	1.86973	1.62483	7.55084	0.00325444	0.00875726	2.1728	1.6529	8.94305	0.0116181	0.0669443	0.12355	0.207095	0.216831	0.705495	1.86128	1.23496	2.13778	1.18534	2.30489	0.058586	0.108777	0.10948	0.175791	0.215879	0.020301	0.751724	0.639609	0.725152	1.21503	1.13681	1.35303	1.3075	1.31243	0.936078	1.98391	1.82351	1.77642	1.98987	2.33213	2.09136	2.30876
104759	NM_178911	Pld4	phospholipase D family, member 4	-2.63283	2.60355	-13.3793	0.000181802	0.00245553	-8.69781	3.39662	-23.2194	0.000378177	0.00252577	-3.73071	2.62137	-8.58027	0.00732808	0.0558352	0.180802	0.232785	0.383431	3.39388	1.99726	5.2982	2.17754	3.73784	1.83839	0.125613	0.130042	0.088771	0.215195	0.365023	0.117379	3.32012	3.53892	3.3226	5.4005	5.25263	5.24147	3.57961	3.47862	4.15527	1.8471	2.07283	2.07186	2.40345	1.97496	2.15423	1.86344
21877	NM_009387,NM_001271729	Tk1	thymidine kinase 1	1.78779	0.571486	4.31363	0.0242363	0.040733	-2.49455	1.67199	-9.2639	0.0112348	0.02136	-1.02328	1.01511	-0.35483	0.748695	0.797367	0.336554	0.246569	0.162084	0.289594	1.12777	2.4567	1.13792	1.03185	0.998643	0.14897	0.301789	0.246197	0.013528	0.149362	0.062946	0.2217	0.460416	0.186666	2.41771	2.72007	2.23232	1.08433	0.863328	1.14788	0.791346	1.37466	1.21732	1.14377	1.14755	1.12246	0.926043
21871	NM_011596	Atp6v0a2	ATPase, H+ transporting, lysosomal V0 subunit A2	1.57572	3.32352	23.059	0.0001702	0.00239918	1.0752	3.45806	1.08247	0.339953	0.386668	1.48173	3.40475	12.6417	0.00163861	0.0340162	0.049276	0.167373	0.077723	3.01166	3.66767	3.40616	3.51076	3.13291	3.70019	0.043644	0.022875	0.11938	0.117312	0.031245	0.071167	3.05207	3.01754	2.96537	3.52779	3.40152	3.28917	3.09884	3.16022	3.13965	3.69008	3.66859	3.64435	3.37942	3.54772	3.60514	3.62276
21873	NM_011597,NM_001198985	Tjp2	tight junction protein 2	-1.74334	3.02017	-14.6951	0.000514294	0.00370269	1.20415	2.54112	4.43422	0.0133018	0.0243322	1.00699	2.4296	0.219044	0.845913	0.878172	0.094511	0.10469	0.079476	3.44759	2.64574	2.41064	2.67866	2.42458	2.43463	0.04652	0.08227	0.083365	0.063326	0.07831	0.013562	3.42958	3.50042	3.41277	2.33527	2.50018	2.39647	2.34625	2.50287	2.42463	2.65266	2.72433	2.56022	2.70483	2.60644	2.72471	2.44246
21872	NM_009386,NM_001163574	Tjp1	tight junction protein 1	1.4498	3.75812	6.79709	0.00561532	0.0137953	-1.0397	4.01161	-0.667589	0.562451	0.603756	1.19961	3.7716	1.20259	0.349657	0.438391	0.136548	0.145736	0.378159	3.49973	4.03559	4.03979	3.98362	3.64261	3.90517	0.119152	0.066695	0.04515	0.138566	0.375838	0.04183	3.60131	3.36858	3.5293	4.08219	4.04486	3.99232	3.21775	3.93169	3.77838	3.97188	4.02996	4.10491	4.02881	4.09395	3.8281	3.92018
64945	NM_022890,NM_001193659,NM_001193660,NM_001193661	Cldn12	claudin 12	1.13329	2.50519	2.9663	0.0643593	0.0919618	1.56701	2.1787	38.8617	6.06452e-06	0.0007804	1.30648	2.36971	2.85975	0.0942155	0.175102	0.105402	0.028882	0.233599	2.41656	2.59707	1.87865	2.52666	2.1847	2.57038	0.095789	0.043979	0.02325	0.017134	0.228686	0.047656	2.50624	2.31565	2.42779	1.89401	1.8519	1.89005	2.4366	2.12733	1.99015	2.63874	2.5511	2.60137	2.53893	2.50709	2.53397	2.61709
70235	NM_027354	Poc1a	POC1 centriolar protein homolog A (Chlamydomonas)	1.63347	0.980975	8.99118	0.00401538	0.011117	1.39715	1.07924	5.99716	0.0169848	0.0294378	1.41572	1.12088	4.41808	0.0143162	0.0725947	0.136376	0.139348	0.196621	0.688915	1.39685	0.864633	1.34712	0.897818	1.39935	0.055328	0.124649	0.042289	0.132776	0.159732	0.114654	0.721749	0.625036	0.719959	0.815823	0.887768	0.890306	1.07457	0.855094	0.763792	1.43605	1.49719	1.25732	1.27934	1.26191	1.50011	1.40144
329178	NM_175510	Unc80	unc-80 homolog (C. elegans)	1.01734	0.001379	4.4133	0.0476856	0.0712961	1.00659	0.002874	8.35074	0.0063067	0.0138745	1.01905	0.004836	2.70385	0.112973	0.195514	0.009735	0.001966	0.017438	7.6e-05	0.024881	0.000803	0.010282	0.000833	0.028056	8.4e-05	0.009735	0.000699	0.001838	0.001075	0.017405	6.3e-05	0.000167	0	0.001141	0.001269	0	0.002047	0.000453	0	0.013644	0.030266	0.030734	0.009375	0.012397	0.009075	0.018134
75099	NM_001191051,NM_175215	Lysmd4	LysM, putative peptidoglycan-binding, domain containing 4	2.43852	1.91983	20.612	3.29164e-05	0.00150928	1.75611	2.08084	8.29575	0.00214583	0.00669614	1.90493	2.10798	8.82921	0.00142959	0.0335213	0.108065	0.169616	0.182389	1.38165	2.66765	1.71392	2.52631	1.69376	2.62349	0.075363	0.07745	0.092836	0.141955	0.148631	0.10571	1.44786	1.29964	1.39745	1.80701	1.62134	1.71341	1.84455	1.68934	1.54739	2.75419	2.64393	2.60483	2.45494	2.4342	2.68979	2.61805
232223	NM_001178060,NM_153162	Txnrd3	thioredoxin reductase 3	1.22233	2.41557	3.76066	0.0505166	0.0747525	2.51605	2.0286	11.2049	0.00639735	0.0140222	1.61537	2.38057	3.78164	0.0624836	0.138408	0.133399	0.205771	0.316886	2.27508	2.56472	1.46941	2.80057	2.05964	2.7515	0.128312	0.036486	0.2028	0.03484	0.316184	0.021074	2.42284	2.2107	2.19171	1.3949	1.31442	1.69893	2.39838	2.00823	1.77231	2.6007	2.52775	2.56573	2.78024	2.78068	2.84081	2.77069
232227	NM_001134384,NM_001134383	Iqsec1	IQ motif and Sec7 domain 1	-1.09108	3.66127	-1.12617	0.370441	0.422953	1.41288	3.40993	6.85336	0.00275299	0.00782112	1.43224	3.50774	4.51439	0.0410793	0.113273	0.193422	0.12602	0.198847	3.7247	3.59893	3.16971	3.66835	3.25816	3.77644	0.190098	0.035706	0.079466	0.097806	0.195987	0.033607	3.50811	3.86391	3.80206	3.21292	3.078	3.21822	3.10993	3.18419	3.48037	3.56363	3.59813	3.63503	3.57663	3.77127	3.65714	3.75234
57431	NM_020566	Dnajc4	DnaJ (Hsp40) homolog, subfamily C, member 4	2.02522	3.84641	21.2108	0.000222267	0.00264573	2.82083	3.64032	22.2402	0.00102275	0.00430144	1.22362	4.22858	1.1362	0.368222	0.456627	0.083135	0.116517	0.443853	3.3709	4.38898	2.96833	4.46445	4.0855	4.37666	0.0737	0.038468	0.029954	0.112601	0.437643	0.073989	3.41606	3.28586	3.41079	2.9339	2.98273	2.98836	4.52731	4.07705	3.65214	4.42805	4.35114	4.38775	4.33948	4.49583	4.55803	4.46073
53951	NM_181649	Gpatch11	G patch domain containing 11	1.62423	1.75454	12.0993	0.00245026	0.00830887	1.91237	1.5988	33.7136	4.9129e-05	0.00111382	1.30123	1.93403	4.93124	0.0154174	0.0744374	0.100172	0.048055	0.133426	1.43921	2.13896	1.19812	2.13348	1.7534	2.13327	0.035816	0.093551	0.022682	0.042365	0.117818	0.062622	1.45633	1.39804	1.46324	1.21254	1.17197	1.20984	1.86083	1.77197	1.6274	2.13776	2.2331	2.04601	2.12007	2.09945	2.18093	2.09082
57434	NM_020570	Xrcc2	X-ray repair complementing defective repair in Chinese hamster cells 2	1.69985	1.2148	6.36091	0.00346393	0.0101809	2.04492	1.06108	57.1068	5.84087e-07	0.000635761	1.83176	1.41306	4.60017	0.0154575	0.0744834	0.208417	0.031302	0.328787	0.890952	1.65636	0.663881	1.69593	1.04236	1.91559	0.133916	0.1597	0.022743	0.021508	0.280328	0.171806	0.958074	0.736748	0.978033	0.642002	0.687398	0.662243	1.29884	1.08513	0.743103	1.71021	1.47669	1.78217	1.72052	1.68061	1.68665	1.90527
57435	NM_020568	Plin4	perilipin 4	1.82531	4.23527	6.88274	0.00529514	0.01325	7.46536	2.81846	15.4639	0.000612895	0.00326751	1.54861	4.77666	3.58353	0.0374931	0.108614	0.218469	0.324841	0.304972	3.82339	4.69153	1.71952	4.61973	4.47158	5.10255	0.190138	0.107593	0.28929	0.14776	0.271327	0.139246	3.99232	3.61748	3.86036	1.45921	1.66837	2.03097	4.25737	4.38068	4.77668	4.61447	4.81445	4.64566	4.45107	4.68173	4.72639	4.99969
57436	NM_020590	Gabarapl1	gamma-aminobutyric acid (GABA) A receptor-associated protein-like 1	-1.19837	5.39006	-4.53482	0.0379091	0.0588665	1.05414	5.03926	1.0499	0.393293	0.440016	-1.63225	5.61366	-5.42312	0.00631845	0.0528537	0.099717	0.125494	0.22576	5.52218	5.2611	5.00137	5.07744	5.97821	5.27135	0.097334	0.021669	0.030492	0.121733	0.17539	0.142147	5.6249	5.43131	5.51033	4.99864	4.97234	5.03314	5.81182	5.96141	6.16139	5.24939	5.24781	5.28611	5.21588	5.02931	4.98713	5.2088
57437	NM_020585,NM_001042484	Golga7	golgi autoantigen, golgin subfamily a, 7	-1.69936	4.54874	-13.4744	0.000556699	0.00385987	-2.72354	4.85454	-15.2451	0.00338946	0.0090212	-1.45614	4.34588	-3.89066	0.0554711	0.130093	0.098335	0.164227	0.241354	4.94729	4.1823	5.63079	4.18531	4.6254	4.08326	0.084316	0.050604	0.161959	0.027194	0.238311	0.038206	4.91136	5.04362	4.88689	5.79169	5.63289	5.46779	4.38492	4.6298	4.86148	4.13797	4.1715	4.23743	4.20683	4.15475	4.19434	4.07395
57438	NM_020575	2024-03-07	membrane-associated ring finger (C3HC4) 7	-1.973	3.65977	-11.9443	0.000633745	0.00407958	-1.08557	3.42238	-1.23711	0.339527	0.386313	1.06425	3.19955	0.875247	0.465609	0.548158	0.142167	0.165836	0.177782	4.18265	3.20226	3.48211	3.36366	3.15494	3.24478	0.118998	0.077788	0.016389	0.165024	0.172987	0.041011	4.0765	4.31129	4.16017	3.46349	3.4885	3.49434	2.96042	3.2915	3.21292	3.18315	3.28783	3.13581	3.38153	3.51903	3.19043	3.21006
57439	NM_020588,NM_001042485	Tmem183a	transmembrane protein 183A	-1.46957	2.93739	-10.5005	0.00118982	0.00567524	-1.36658	2.64142	-8.67824	0.00769856	0.0160901	-1.19492	2.57281	-3.95878	0.0195156	0.0828208	0.091612	0.089928	0.112405	3.22819	2.67279	2.8763	2.42573	2.70447	2.44756	0.078234	0.047669	0.086149	0.025795	0.090285	0.066958	3.16412	3.31537	3.20506	2.93689	2.91432	2.77768	2.80035	2.62107	2.69199	2.69846	2.70213	2.61779	2.40225	2.42158	2.45334	2.4835
105404	NR_027893	BB123696	expressed sequence BB123696	1.04613	0.075031	2.81393	0.0484375	0.0722229	1.02624	0.059175	1.5716	0.237777	0.28159	1.21787	0.160435	5.24416	0.0325617	0.102552	0.040049	0.041176	0.09392	0.049248	0.114313	0.043373	0.080734	0.072189	0.356553	0.027231	0.029367	0.011855	0.039432	0.010913	0.093284	0.063806	0.066105	0.017832	0.047474	0.030012	0.052632	0.060899	0.082681	0.072988	0.106539	0.089615	0.146784	0.122786	0.074831	0.044586	0.284684
14660	NM_001113383,NM_001081081	Gls	glutaminase	-1.21388	4.0129	-5.878	0.00955913	0.019873	-1.45038	4.25528	-7.0407	0.015832	0.0278784	-1.31061	4.09292	-3.54401	0.0576099	0.132874	0.082396	0.131965	0.190719	4.15515	3.87552	4.53194	3.99551	4.29269	3.90245	0.038381	0.072911	0.026115	0.129355	0.183763	0.051039	4.14706	4.12145	4.19693	4.53473	4.50455	4.55655	4.10656	4.29753	4.47398	3.79144	3.91385	3.92128	4.04592	4.09207	3.84854	3.94648
14661	NM_008133	Glud1	glutamate dehydrogenase 1	1.07021	5.20084	3.55798	0.0379463	0.058902	-1.08529	5.37374	-3.38955	0.0645355	0.0899202	-1.03539	5.28348	-0.375943	0.742116	0.791837	0.047659	0.060338	0.231184	5.15212	5.25002	5.4331	5.31502	5.30863	5.25845	0.021873	0.042343	0.058398	0.015181	0.229392	0.02873	5.16934	5.15951	5.12751	5.49552	5.42399	5.37979	5.06474	5.34109	5.52007	5.20537	5.28959	5.25511	5.33166	5.31148	5.30193	5.29099
18567	NM_008799	Pdcd2	programmed cell death 2	1.06103	2.75997	1.48955	0.247853	0.297667	1.51236	2.56014	10.0053	0.0010402	0.00433616	1.2388	2.68634	1.72227	0.20385	0.293898	0.099388	0.103314	0.310692	2.71756	2.80304	2.27908	2.87588	2.53631	2.84525	0.035199	0.092946	0.058038	0.085472	0.294553	0.098833	2.68806	2.75653	2.7081	2.34523	2.23672	2.25528	2.87639	2.36168	2.37086	2.90654	2.72669	2.77588	2.77865	2.90979	2.93919	2.81574
18566	NM_008798	Pdcd1	programmed cell death 1	-1.07716	0.048007	-2.25179	0.144078	0.184956	-1.04498	0.091675	-2.31629	0.115915	0.149455	-1.04853	0.077984	-3.76302	0.0216156	0.0861125	0.082478	0.047469	0.031469	0.125579	0.018352	0.128755	0.065274	0.119332	0.050963	0.080938	0.015863	0.017643	0.044069	0.019547	0.024662	0.076566	0.081172	0.219001	0.144325	0.132348	0.109592	0.13593	0.124279	0.097787	8.9e-05	0.028696	0.026271	0.023525	0.060953	0.111344	0.032947
14667	NM_010299	Gm2a	GM2 ganglioside activator protein	-3.06371	2.99171	-26.2675	0.000155749	0.0023436	-4.13707	3.16854	-27.1761	2.03826e-05	0.000865287	-3.55761	2.76505	-8.18383	0.0130962	0.0705314	0.10651	0.130567	0.387499	3.90644	2.29117	4.35429	2.30568	3.8281	1.9972	0.046532	0.095807	0.078682	0.104196	0.383934	0.052445	3.90033	3.95573	3.86327	4.44471	4.31681	4.30136	3.57302	3.64163	4.26966	2.26258	2.39801	2.21291	2.31442	2.1974	2.40524	1.93819
83431	NM_023668	Ndel1	nuclear distribution gene E-like homolog 1 (A. nidulans)	-2.23551	4.59605	-8.09969	0.00973835	0.0201506	-1.68765	4.39555	-12.0511	0.000703277	0.0035154	-1.00031	4.20995	-0.00474103	0.996642	0.997189	0.248185	0.108515	0.16383	5.21284	4.05224	4.78924	4.03422	4.21017	4.20972	0.239327	0.065715	0.092	0.057547	0.163272	0.013512	5.01107	5.47726	5.1502	4.87631	4.79841	4.693	4.02174	4.29899	4.30978	4.00447	4.02507	4.12718	4.0802	4.05278	3.96968	4.1982
83430	NM_031252	Il23a	interleukin 23, alpha subunit p19	-1.33277	0.310527	-1.87193	0.187948	0.233619	1.07094	0.053056	12.0904	0.000280058	0.00218185	1.06167	0.043001	2.76816	0.0743021	0.15206	0.383463	0.014164	0.054021	0.580533	0.166101	0.023082	0.121954	0.017762	0.104099	0.372092	0.092691	0.009574	0.010439	0.02287	0.048941	0.151076	0.783989	0.806533	0.034133	0.017282	0.017832	0.043567	0	0.00972	0.262031	0.159242	0.077029	0.111089	0.131907	0.122867	0.094581
83433	NM_001272078,NM_031254	Trem2	triggering receptor expressed on myeloid cells 2	-2.13396	1.75253	-8.09795	0.0079578	0.0174465	-34.2969	2.83728	-25.6462	4.29158e-05	0.00106691	-12.9108	1.59143	-12.1926	0.000623417	0.0265802	0.233893	0.344436	0.524265	2.3826	1.28907	6.3648	1.26479	4.28198	0.591469	0.074726	0.221634	0.19099	0.286634	0.441083	0.283372	2.37197	2.46208	2.31377	6.57643	6.20527	6.31269	4.39495	3.79539	4.65558	1.06141	1.50415	1.30166	1.29492	0.964284	1.53517	0.457664
83435	NM_031256	Plekha3	pleckstrin homology domain-containing, family A (phosphoinositide binding specific) member 3	-1.23974	2.89001	-5.17169	0.0074845	0.0167131	-1.06591	2.79724	-2.63964	0.0641825	0.089474	-1.08874	2.90669	-1.62957	0.194302	0.284024	0.103833	0.060428	0.13038	3.04918	2.73915	2.84366	2.75157	2.96867	2.846	0.065165	0.080838	0.034912	0.049323	0.111957	0.066816	3.11639	3.04488	2.98628	2.88396	2.8227	2.82431	2.85367	3.07731	2.97502	2.83091	2.7081	2.67844	2.8049	2.74222	2.70759	2.81307
83436	NM_031257	Plekha2	pleckstrin homology domain-containing, family A (phosphoinositide binding specific) member 2	-1.41925	3.27554	-15.2872	0.000687748	0.00423614	-1.06217	3.06984	-1.78431	0.178112	0.218726	1.01225	2.92073	0.363356	0.746636	0.795729	0.057231	0.084466	0.083735	3.53782	3.0327	3.11365	3.02664	2.91195	2.92952	0.051241	0.025491	0.035544	0.076624	0.080399	0.023399	3.58779	3.48539	3.54028	3.12634	3.07351	3.14111	2.99787	2.89946	2.83853	3.06206	3.01973	3.01629	2.94681	3.09959	3.03351	2.90273
225432	NM_172626	Rbm27	RNA binding motif protein 27	-1.30859	2.3128	-10.8848	0.00302796	0.00941185	1.05381	1.98859	1.68505	0.173906	0.214089	1.2371	1.95198	5.08023	0.0364234	0.107417	0.061742	0.077728	0.104655	2.51493	2.12692	1.95114	2.02676	1.80452	2.11148	0.022687	0.057422	0.062808	0.045791	0.104583	0.00388	2.49489	2.51033	2.53957	1.95571	2.01154	1.88617	1.68979	1.89451	1.82927	2.06123	2.16753	2.15201	1.97668	2.0665	2.0371	2.11372
83383	NM_031182	Tfap4	transcription factor AP4	-1.15535	0.989953	-2.161	0.106783	0.142484	1.00575	0.700213	0.294709	0.790331	0.815724	-1.20939	0.91897	-5.75581	0.00846083	0.0592095	0.166973	0.048627	0.082536	1.09958	0.891256	0.696088	0.704362	1.06628	0.792009	0.092768	0.13883	0.017416	0.045401	0.041797	0.07117	1.11225	1.18536	1.00113	0.707062	0.676006	0.705196	1.06898	1.0232	1.10667	0.73342	0.994459	0.945888	0.713926	0.654941	0.744219	0.870038
83382	NM_031181	Siglece	sialic acid binding Ig-like lectin E	-9.0073	1.86023	-12.2639	0.00399604	0.0110842	-1.59885	1.07859	-8.82673	0.000919376	0.00405905	-1.3453	0.94613	-4.52497	0.0106296	0.0646569	0.44786	0.132853	0.163801	4.02981	0.858712	1.46898	0.79195	1.18399	0.756057	0.433206	0.113626	0.091591	0.096234	0.117074	0.114562	3.60272	4.46888	4.01782	1.37251	1.55475	1.47969	1.07922	1.16238	1.31036	0.728362	0.910941	0.936833	0.851647	0.680934	0.84327	0.637824
15139	NM_010406	Hc	hemolytic complement	-1.29387	0.043789	-3.63325	0.0676121	0.0959416	-1.03185	0.01118	-5.07574	0.0256505	0.0411385	-1.53601	0.054555	-1.05418	0.402345	0.48886	0.177192	0.015434	1.01735	0.376777	0.005089	0.047842	0.002613	0.62396	0.00477	0.176976	0.008737	0.01477	0.004478	1.01733	0.006946	0.259131	0.580307	0.290893	0.033787	0.046503	0.063236	0.043494	1.79864	0.029747	8.9e-05	0	0.015178	0	5.4e-05	0.007784	0.012786
77938	NM_212473,NM_175268	Fam53b	family with sequence similarity 53, member B	2.00697	1.91018	24.8565	0.000988947	0.00514861	1.10273	2.50789	1.80008	0.209715	0.252141	1.18631	2.27424	5.6524	0.00514197	0.0492784	0.070032	0.135753	0.075528	1.47267	2.47769	2.43833	2.57942	2.15433	2.40081	0.015063	0.068393	0.017068	0.134676	0.049348	0.057178	1.48908	1.46944	1.45948	2.45699	2.42351	2.4345	2.19348	2.17062	2.0989	2.52613	2.39945	2.50747	2.49306	2.5106	2.7346	2.38141
21771	NM_011574	Cirh1a	cirrhosis, autosomal recessive 1A (human)	-1.91933	3.45797	-18.004	6.85591e-05	0.00185414	1.38738	2.80319	8.52236	0.00974063	0.0191488	1.333	2.90733	9.44477	0.000719001	0.0277453	0.090489	0.096	0.076047	3.96011	3.01951	2.57694	3.0493	2.70737	3.12206	0.069187	0.058323	0.021964	0.093454	0.051769	0.055706	3.94079	4.0369	3.90264	2.55289	2.59594	2.582	2.75558	2.71389	2.65266	3.01916	2.96136	3.078	3.15608	2.9824	3.00942	3.1293
223593	NM_153548	E430025E21Rik	RIKEN cDNA E430025E21 gene	1.2429	2.95466	6.3947	0.0165191	0.0300155	-1.37675	3.33337	-7.92701	0.00208051	0.00657774	1.16623	3.04067	3.23613	0.048276	0.121878	0.084971	0.100787	0.118743	2.80196	3.11567	3.57198	3.11071	2.93177	3.15362	0.081962	0.022413	0.082155	0.058383	0.105613	0.054275	2.71798	2.88174	2.80617	3.59781	3.63811	3.48001	2.81441	2.96174	3.01916	3.09884	3.14111	3.10707	3.09276	3.17596	3.06341	3.09116
224742	NM_013854	Abcf1	ATP-binding cassette, sub-family F (GCN20), member 1	1.08463	4.63134	4.26234	0.0396219	0.061133	1.32074	4.43477	12.9201	0.000272412	0.00215087	1.12514	4.56359	1.82299	0.187118	0.276428	0.047626	0.053804	0.161618	4.57311	4.69031	4.23864	4.63998	4.47933	4.64944	0.012562	0.04594	0.033637	0.041993	0.153541	0.050452	4.56364	4.58736	4.56834	4.20199	4.24582	4.2681	4.64629	4.44751	4.34419	4.66735	4.74321	4.66038	4.66985	4.65813	4.59197	4.64371
239126	NM_183175	C1qtnf9	C1q and tumor necrosis factor related protein 9	3.4976	3.1916	11.1552	0.000390987	0.00329088	6.65083	2.70743	12.9631	0.00433589	0.0106595	2.09211	3.99414	4.54301	0.0423081	0.11464	0.280472	0.365238	0.406022	2.41375	4.22012	1.66609	4.39963	3.497	4.56196	0.208683	0.187393	0.358025	0.072231	0.402446	0.053768	2.45924	2.18608	2.59594	1.34568	1.60006	2.05253	3.62379	3.82078	3.04642	4.02174	4.24445	4.39415	4.46536	4.3223	4.41122	4.55175
239122	NM_001081024	Setdb2	SET domain, bifurcated 2	-1.03903	1.21781	-0.702552	0.548561	0.595624	1.01729	1.25128	0.727823	0.531018	0.573993	1.23441	1.06764	3.02852	0.0878973	0.168036	0.136186	0.05886	0.17376	1.24574	1.1905	1.23897	1.26371	0.926485	1.23031	0.132478	0.031563	0.056054	0.017956	0.171393	0.028584	1.38282	1.1184	1.236	1.28618	1.25373	1.17702	0.729182	1.03851	1.01176	1.17073	1.2269	1.17387	1.27776	1.24348	1.26989	1.20135
77065	NM_178632	Ints7	integrator complex subunit 7	1.02258	1.79693	0.569636	0.60303	0.64723	-1.05492	2.18426	-1.01002	0.416915	0.463286	1.25873	1.95135	9.4965	0.00221078	0.0370684	0.097958	0.132267	0.060548	1.7809	1.81312	2.22316	2.14603	1.79242	2.12439	0.055544	0.080688	0.13157	0.013566	0.028869	0.053222	1.71688	1.8095	1.81631	2.0953	2.35815	2.21604	1.76372	1.82146	1.79207	1.74135	1.90046	1.79754	2.14509	2.16005	2.13296	2.17913
329942	NM_001281955	Csmd2	CUB and Sushi multiple domains 2	-1.0058	0.006909	-2.71789	0.0559025	0.0814811	-1.00083	0.000148	-25.9837	0.000252348	0.00207362	1.00349	0.00266	0.850185	0.480743	0.561927	0.005315	8e-05	0.010237	0.01224	0.0039	0.001214	1.8e-05	0.001146	0.006171	0.004152	0.003318	7.3e-05	3.1e-05	0.001668	0.0101	0.008807	0.011059	0.016855	0.001131	0.001242	0.001269	0.00306	0	0.000379	8.9e-05	0.006152	0.005458	0	5.4e-05	0	0.000144
329941	NM_199473	Col8a2	collagen, type VIII, alpha 2	1.05923	0.073092	2.9001	0.0995607	0.134112	-28.2537	1.90336	-46.3315	3.16956e-06	0.0007804	-18.5719	0.714383	-8.91043	0.0123374	0.0686272	0.04958	0.180204	0.81934	0.042548	0.125563	5.4813	0.660932	4.33283	0.117785	0.004131	0.049407	0.106951	0.145034	0.819209	0.014676	0.044335	0.045484	0.037824	5.58608	5.3723	5.48552	3.58734	4.20132	5.20984	0.157624	0.068665	0.150399	0.698482	0.500816	0.783499	0.105269
100504425	NR_130128	.	.	-1.32751	0.459527	-5.74658	0.0121014	0.0236706	1.09213	0.236093	2.90153	0.0516542	0.0741622	-1.11549	0.365196	-2.72231	0.0741623	0.151982	0.123191	0.075901	0.100325	0.707281	0.298559	0.180928	0.308079	0.452451	0.294768	0.111477	0.05243	0.062931	0.042434	0.089796	0.044741	0.754467	0.787406	0.579971	0.232227	0.110706	0.199852	0.53073	0.472197	0.354425	0.238896	0.319496	0.337285	0.297774	0.271745	0.354716	0.320821
100504421	NR_045299	2900076A07Rik	RIKEN cDNA 2900076A07 gene	2.44909	1.40268	11.8302	0.000387902	0.00328616	2.78062	1.33146	13.5878	0.000228279	0.00199319	1.64329	1.96341	1.85937	0.203219	0.293337	0.189197	0.188071	0.667523	0.898221	2.19047	0.784467	2.25987	1.63754	2.35413	0.11751	0.14828	0.147078	0.117213	0.666406	0.038597	1.02287	0.78947	0.882324	0.638624	0.782028	0.932749	2.37707	1.45196	1.08359	2.30579	2.02321	2.2424	2.28158	2.36471	2.13332	2.37681
19746	NM_011270	Rhd	Rh blood group, D antigen	1.89332	0.996351	7.19364	0.00198894	0.00738677	2.23242	0.552331	11.1836	0.00491631	0.0116201	2.20561	1.18915	4.05147	0.0328607	0.102823	0.221734	0.179438	0.487867	0.637146	1.55806	0.22111	1.37972	0.748371	1.88955	0.159646	0.153881	0.045515	0.173569	0.448745	0.191421	0.724781	0.733781	0.452877	0.215112	0.269327	0.178891	1.16543	0.806149	0.273535	1.73394	1.44823	1.49202	1.20319	1.55017	1.38579	1.79941
100041965	NR_027656	Oaz1-ps	ornithine decarboxylase antizyme 1, pseudogene	1.39442	6.88503	5.35279	0.0298809	0.0483914	1.33557	7.04429	7.12702	0.00299636	0.00828734	1.3411	7.01183	3.24426	0.0597728	0.135376	0.155211	0.101452	0.226053	6.64937	7.12904	6.83866	7.25611	6.80332	7.22673	0.153338	0.024038	0.058771	0.082695	0.211583	0.079579	6.47449	6.71283	6.7608	6.89511	6.84305	6.77781	7.03131	6.76536	6.61329	7.14591	7.13969	7.10152	7.16082	7.30914	7.29836	7.15032
641454	NR_102283,NR_102284,NR_102287	5830444B04Rik	RIKEN cDNA 5830444B04 gene	1.02273	0.532046	0.198415	0.858609	0.879945	1.25438	0.375497	4.46192	0.0153292	0.0271532	1.12898	0.599632	1.56807	0.222374	0.312924	0.283031	0.126929	0.193329	0.516082	0.548505	0.246055	0.573034	0.518472	0.693497	0.271405	0.080287	0.105866	0.070023	0.078772	0.176553	0.221855	0.75665	0.569741	0.125396	0.323376	0.289393	0.536581	0.432222	0.586612	0.618374	0.566341	0.460799	0.548928	0.651925	0.518248	0.585248
74568	NM_029005	Mlkl	mixed lineage kinase domain-like	-3.22309	2.03885	-13.1759	0.000312245	0.00299212	-2.12361	1.93263	-12.7537	0.000601032	0.00322832	-1.24325	1.4785	-2.2287	0.104019	0.185614	0.221956	0.147557	0.244116	3.05094	1.3625	2.55079	1.46428	1.64388	1.32976	0.131922	0.178497	0.12543	0.077721	0.208619	0.12677	3.19889	3.00837	2.94556	2.60933	2.63625	2.40679	1.41978	1.67938	1.83246	1.48168	1.44853	1.15728	1.49317	1.37625	1.52341	1.47375
233900	NM_172281	Rnf40	ring finger protein 40	1.10039	3.38602	3.21635	0.048197	0.0719427	1.07654	3.27585	1.92092	0.128088	0.163249	1.15781	3.31824	2.75267	0.0935391	0.174284	0.074323	0.095945	0.133016	3.31771	3.45573	3.22308	3.32948	3.21422	3.42562	0.065818	0.034525	0.063798	0.071661	0.127822	0.036807	3.27065	3.39292	3.28956	3.27117	3.1507	3.24735	3.35866	3.11572	3.16827	3.47903	3.41606	3.47208	3.24698	3.37623	3.36524	3.40631
241489	NM_001081033	Pde11a	phosphodiesterase 11A	1.21768	0.069085	3.91421	0.0569074	0.0827107	1.09091	0.081934	1.6424	0.23459	0.278318	1.24295	0.112237	11.1852	0.00066918	0.0271937	0.125733	0.132382	0.048588	0.015907	0.300047	0.040447	0.165976	0.036014	0.349787	0.014733	0.124867	0.023564	0.130268	0.027684	0.03993	0.018185	0.000167	0.029368	0.02252	0.031684	0.067136	0.005235	0.043929	0.058879	0.216314	0.443567	0.240261	0.235309	0.246915	0.015705	0.376952
16186	NM_013563	Il2rg	interleukin 2 receptor, gamma chain	-2.19373	3.02077	-9.81282	0.0015851	0.00657553	-2.43243	3.36601	-7.15417	0.0183722	0.0312647	-1.25392	2.90766	-1.65534	0.232879	0.32352	0.200052	0.310473	0.341569	3.64016	2.50677	4.06774	2.78534	3.07546	2.74901	0.172016	0.102135	0.024175	0.30953	0.336726	0.057313	3.44699	3.7768	3.69667	4.06857	4.09148	4.04315	2.75863	3.03867	3.42906	2.47732	2.4226	2.6204	2.91569	2.43195	3.00837	2.76655
240354	NM_172833	Malt1	mucosa associated lymphoid tissue lymphoma translocation gene 1	-1.99186	1.96632	-19.4426	4.14734e-05	0.00164045	1.03143	1.37676	0.724866	0.533552	0.576315	-1.04195	1.58196	-0.989736	0.387179	0.474507	0.088561	0.10667	0.103762	2.52523	1.53112	1.35462	1.39926	1.61189	1.55259	0.061796	0.063438	0.030933	0.102086	0.05613	0.08727	2.45457	2.56918	2.55194	1.32288	1.3563	1.38468	1.63058	1.5488	1.65629	1.58761	1.54325	1.46249	1.33822	1.51712	1.34245	1.65025
72254	NM_028170	1700030K09Rik	RIKEN cDNA 1700030K09 gene	1.32602	1.17449	7.49952	0.00824317	0.017896	1.2594	1.32045	9.24446	0.000855014	0.00389347	1.10204	1.40804	0.982309	0.381629	0.469458	0.094022	0.062342	0.247174	0.988447	1.39555	1.16452	1.49725	1.33969	1.47987	0.087886	0.03341	0.047445	0.040441	0.177872	0.17163	1.02114	1.0553	0.888899	1.15222	1.12443	1.2169	1.50924	1.35531	1.15453	1.43406	1.37434	1.37824	1.48408	1.54264	1.46504	1.47297
100039913	NM_001099316	Rhox2b	reproductive homeobox 2B	1.00214	0.025151	0.13572	0.898985	0.915551	1.03188	0	4.36636	0.0486556	0.0705424	1.0522	0.022007	1.99876	0.181182	0.270128	0.039319	0.017962	0.063613	0.023657	0.026738	0	0.04528	0.006092	0.0795	0.024087	0.031077	0	0.017962	0.006311	0.063299	6.3e-05	0.048209	0.022701	0	0	0	0.012602	0.005674	0	0.060834	0	0.019381	0.024557	0.054913	0.05637	0.152583
276905	NM_177778	Armc7	armadillo repeat containing 7	-3.44308	1.46794	-9.24794	0.00868139	0.0185674	-1.49229	0.826689	-7.0888	0.0037947	0.00972067	-1.19586	0.750904	-4.38693	0.0428275	0.115103	0.33407	0.141111	0.101882	2.60948	0.825781	1.16443	0.586907	0.890931	0.632885	0.326805	0.069291	0.118997	0.075842	0.100213	0.018364	2.28978	2.94296	2.5957	1.08605	1.30136	1.1059	0.996596	0.797247	0.87895	0.749299	0.843673	0.884371	0.673557	0.554573	0.532591	0.620763
233908	NM_139149	Fus	fused in sarcoma	-1.56086	5.84438	-5.03851	0.00793867	0.0174262	1.00497	5.91971	0.0562054	0.959904	0.96499	-1.08858	5.73652	-1.38824	0.2537	0.344762	0.220811	0.220404	0.152781	6.17436	5.53202	5.91614	5.92329	5.79808	5.67562	0.141246	0.169726	0.215515	0.046164	0.132214	0.07656	6.15585	6.32395	6.04329	5.68604	6.11327	5.94911	5.75411	5.69345	5.94667	5.33625	5.62205	5.63777	5.88734	5.97535	5.90718	5.62997
320159	NM_177087	Fam179a	family with sequence similarity 179, member A	1.23947	0.782511	4.64204	0.0218354	0.0374808	1.71325	0.439458	11.9731	0.00289702	0.00809898	1.50095	0.642238	3.5696	0.0308843	0.100092	0.115564	0.112364	0.28428	0.642826	0.952548	0.198107	0.974844	0.412953	0.998829	0.048132	0.105064	0.037402	0.105956	0.240133	0.152156	0.620763	0.609681	0.698035	0.157624	0.231376	0.205322	0.664875	0.387319	0.186666	1.06046	0.946607	0.850581	0.859948	0.995878	1.06871	0.971475
320158	NM_177086,NM_001277239	Zmat4	zinc finger, matrin type 4	1.04773	0.030185	3.1578	0.0856361	0.117742	1.03668	0	5.77927	0.0286592	0.045187	1.02449	0.031975	1.701	0.175693	0.264006	0.036892	0.015574	0.035543	0.01156	0.07882	0	0.051966	0.018975	0.053882	0.003238	0.03675	0	0.015574	0.01941	0.029776	0.012022	0.014542	0.008116	0	0	0	0.018134	0.038792	0	0.072334	0.11838	0.045745	0.055185	0.065679	0.035034	0.05406
320152	NR_030693	4930412C18Rik	RIKEN cDNA 4930412C18 gene	1.249	0.124927	6.01193	0.0249821	0.0417428	1.09695	0.140029	11.1374	0.000563505	0.00310818	1.04553	0.213617	1.62156	0.180368	0.269061	0.092414	0.02076	0.068616	0.042913	0.363682	0.088377	0.221869	0.183899	0.248138	0.01051	0.091815	0.01239	0.016658	0.047378	0.049633	0.048566	0.049387	0.030787	0.07711	0.086374	0.101646	0.15287	0.238434	0.160392	0.458959	0.356315	0.275773	0.203895	0.224925	0.236787	0.228179
234378	NM_178771,NM_001122830	Klhl26	kelch-like 26	1.07861	1.98808	3.24216	0.0586377	0.0849099	-1.2712	2.20401	-3.91532	0.0192969	0.0325248	-1.32003	2.27565	-12.6049	0.0057647	0.0511195	0.058321	0.153147	0.055043	1.93425	2.04341	2.38389	2.0377	2.48474	2.08417	0.054346	0.021162	0.094286	0.120682	0.005587	0.054759	1.99322	1.92335	1.88617	2.4767	2.38677	2.2882	2.47829	2.48824	2.48768	2.02661	2.03646	2.06718	2.04479	1.91363	2.15469	2.02537
791318	NR_033552	Gm10125	predicted gene 10125	1.01046	0.1241	0.281976	0.796277	0.825182	-1.00265	0.086253	-0.144329	0.895859	0.909039	1.04106	0.088724	3.98082	0.0164017	0.0765428	0.092251	0.045896	0.025258	0.116818	0.131836	0.088186	0.084362	0.064326	0.122376	0.081893	0.04247	0.016136	0.042966	0.017688	0.01803	0.068189	0.070897	0.211367	0.075067	0.106204	0.083288	0.077948	0.044335	0.070694	0.085242	0.141886	0.16838	0.099842	0.117442	0.035801	0.122187
268859	NM_021477,NM_183188	Rbfox1	RNA binding protein, fox-1 homolog (C. elegans) 1	4.50124	1.70071	30.3654	4.08599e-05	0.00163989	5.33709	1.31689	19.2621	0.00107836	0.00441869	3.82656	1.96152	8.20661	0.00836883	0.0589891	0.123796	0.217252	0.408614	0.932257	3.10258	0.579016	2.99507	1.21936	3.15541	0.063411	0.106323	0.066231	0.20691	0.389941	0.12211	0.991207	0.865171	0.940393	0.505626	0.597087	0.634336	1.61926	1.19861	0.840205	3.12759	3.19417	2.98598	2.8998	3.23245	2.85296	3.07931
70300	NM_027376	Fuz	fuzzy homolog (Drosophila)	1.7383	1.88296	11.2885	0.000398779	0.00332282	1.58629	2.0615	7.90142	0.00286334	0.00803037	-1.11233	2.32478	-1.9134	0.169304	0.257183	0.122392	0.145917	0.13903	1.5259	2.32358	1.75537	2.42103	2.40284	2.24925	0.092981	0.079589	0.124125	0.076713	0.130809	0.0471	1.60297	1.42263	1.5521	1.84269	1.61328	1.81014	2.54976	2.29903	2.35972	2.3237	2.24393	2.40311	2.50868	2.36612	2.38828	2.20748
546611	NM_001166651	Klhl33	kelch-like 33	2.53349	0.534232	10.1038	0.000570795	0.00389717	3.675	0.642015	14.1615	0.00314236	0.00854712	1.81843	0.838273	6.28193	0.00514248	0.0492784	0.229903	0.229661	0.237861	0.186793	1.52792	0.198521	2.07627	0.511395	1.37409	0.153772	0.170908	0.053703	0.223294	0.197909	0.131947	0.184899	0.033977	0.341503	0.224925	0.136728	0.233911	0.722368	0.481974	0.329844	1.33097	1.61556	1.63723	1.87909	2.31873	2.03097	1.29358
243621	NR_110358,NM_001289685,NM_001033354	Iqsec3	IQ motif and SEC7 domain-containing protein 3 isoform 2	-1.05082	0.310832	-2.33273	0.0806973	0.11186	1.1009	0.132042	4.51342	0.0260147	0.0416441	1.17421	0.102797	26.227	8.82575e-05	0.0193417	0.053102	0.053221	0.015301	0.348641	0.277123	0.0798	0.218485	0.039033	0.270722	0.035578	0.039421	0.020378	0.049165	0.007459	0.01336	0.375954	0.36156	0.308409	0.058055	0.098459	0.082888	0.044902	0.030639	0.041558	0.310731	0.233731	0.286908	0.271944	0.17521	0.2083	0.286148
80859	NM_001159394,NM_001159395,NM_030612	Nfkbiz	nuclear factor of kappa light polypeptide gene enhancer in B cells inhibitor, zeta	-5.68963	1.9707	-31.6202	1.80822e-05	0.00131493	-2.2816	1.67058	-19.6162	0.000202571	0.00187944	-1.35407	1.48968	-2.11557	0.108351	0.190813	0.137398	0.105077	0.358031	3.5901	1.08177	2.3684	1.17836	1.7243	1.28699	0.077683	0.11333	0.091312	0.051993	0.210753	0.28943	3.53124	3.56091	3.67815	2.27365	2.45583	2.37573	1.92151	1.50221	1.74917	0.994459	1.041	1.20984	1.2169	1.19895	1.11922	1.08473
56364	NM_001177987,NM_019831,NM_001177985,NM_001177988,NM_001177986	Zmym3	zinc finger, MYM-type 3	1.53394	1.83181	13.6288	0.00427786	0.0115546	1.11245	2.31083	1.83875	0.140515	0.17691	-1.01051	2.09822	-0.127568	0.908504	0.928693	0.078444	0.144815	0.204848	1.549	2.16625	2.23524	2.38897	2.10577	2.09069	0.077351	0.013053	0.097153	0.107391	0.195854	0.060032	1.63755	1.4946	1.51486	2.25837	2.31873	2.1286	2.28782	1.89855	2.13096	2.18131	2.15915	2.15828	2.29597	2.5065	2.36444	2.12089
353155	NM_178596	Gjd3	gap junction protein, delta 3	1.03818	0.002034	1.97804	0.186524	0.232218	1.02866	0.049743	2.00519	0.174826	0.215067	1.01487	0.015376	0.716992	0.53881	0.613312	0.047335	0.035209	0.051447	7.6e-05	0.054135	0.033375	0.074136	0.008055	0.029351	8.4e-05	0.047335	0.03464	0.006305	0.013951	0.049519	6.3e-05	0.000167	0	0.030972	0	0.069154	0	0	0.024164	0.087738	0.074665	0	0.067823	0.080433	0.074153	0.086531
353156	NM_001164564,NM_198724,NM_198725,NM_178444	Egfl7	EGF-like domain 7	-1.27021	5.4247	-3.61096	0.0431689	0.0656431	1.39855	5.31124	4.12137	0.0524525	0.0750665	-1.18582	5.33174	-1.68451	0.228386	0.319033	0.165515	0.203379	0.252825	5.59997	5.25491	5.07478	5.55872	5.4561	5.21022	0.064925	0.152249	0.019561	0.202437	0.249835	0.038771	5.65676	5.52919	5.61397	5.0548	5.07566	5.09389	5.55935	5.63777	5.17119	5.19295	5.14341	5.42837	5.7321	5.33625	5.60781	5.21484
385658	NM_001134457	Nxpe3	neurexophilin and PC-esterase domain family, member 3	-1.09863	0.319096	-5.07084	0.0197756	0.034624	-1.01168	0.29602	-0.578953	0.604942	0.644227	-1.04414	0.258305	-2.58824	0.0635491	0.139648	0.046351	0.050123	0.041702	0.39408	0.258379	0.304515	0.287761	0.291336	0.229019	0.017599	0.04288	0.021612	0.045224	0.026152	0.032483	0.414366	0.382909	0.384963	0.293473	0.329417	0.290655	0.263522	0.315426	0.295059	0.252677	0.218635	0.303825	0.304397	0.322312	0.236575	0.257768
212281	NM_183146	A530054K11Rik	RIKEN cDNA A530054K11 gene	-1.23157	1.30359	-8.47688	0.00218048	0.00778098	-1.10633	1.10469	-1.48248	0.261274	0.306016	1.18327	1.02054	2.69102	0.0547186	0.129313	0.061401	0.170324	0.156262	1.46247	1.16197	1.17998	1.0342	0.906348	1.14913	0.032742	0.051943	0.044192	0.164491	0.112963	0.107968	1.48369	1.47895	1.42476	1.22751	1.17232	1.14012	0.777349	0.987581	0.954116	1.18436	1.10258	1.19895	1.12381	1.13443	0.844362	1.26846
14302	NM_010237,NM_001159544	Frk	fyn-related kinase	1.15533	0.564168	4.59884	0.0189313	0.0333969	-1.80446	1.09492	-8.02349	0.00875325	0.0176973	-1.18545	0.681917	-1.98964	0.177021	0.265442	0.078452	0.183829	0.213657	0.469551	0.677851	1.60058	0.749013	0.815587	0.570155	0.069429	0.036528	0.175314	0.055301	0.210235	0.038086	0.47473	0.397678	0.536246	1.68224	1.72016	1.39933	0.620053	0.78876	1.03795	0.64731	0.667929	0.718316	0.704651	0.810971	0.731416	0.542331
194388	NM_183138	Tet3	tet methylcytosine dioxygenase 3	-1.51348	1.99913	-8.59262	0.00254125	0.00846996	-1.49865	2.02868	-9.80562	0.00403919	0.0101589	1.14716	1.50233	1.9879	0.16468	0.252143	0.120515	0.103097	0.172574	2.32029	1.72242	2.3414	1.75774	1.40655	1.60462	0.104215	0.060524	0.037486	0.096041	0.164962	0.050688	2.22561	2.43195	2.30331	2.3405	2.37932	2.30437	1.24383	1.40217	1.57367	1.65255	1.75867	1.75603	1.85384	1.7576	1.66176	1.63041
212285	NM_178407	Arap2	ArfGAP with RhoGAP domain, ankyrin repeat and PH domain 2	1.34905	1.68887	4.65662	0.0236387	0.0399371	2.15444	1.31786	20.7249	0.00150319	0.00539831	1.6784	1.54628	16.0114	0.00211411	0.0364859	0.160664	0.092542	0.080816	1.48666	1.9186	0.875779	1.98309	1.21722	1.9643	0.062549	0.147988	0.019449	0.090475	0.021111	0.07801	1.49934	1.54189	1.41874	0.870812	0.859296	0.897229	1.23829	1.19606	1.21732	1.75357	2.0395	1.96273	1.98391	2.07316	1.89221	1.9916
17968	NM_001113208,NM_010954	Ncam2	neural cell adhesion molecule 2	1.01319	0.021614	0.881751	0.445347	0.496218	-1.00063	0.004317	-0.201946	0.851719	0.870167	1.02213	0.006386	3.69848	0.0641274	0.140335	0.037125	0.007836	0.014791	0.01414	0.033039	0.004798	0.003884	0.001242	0.032827	0.016083	0.03346	0.004096	0.006681	0.001418	0.014723	0.010783	0.031636	0	0.009526	0.002331	0.002536	0	0.002787	0.00094	8.9e-05	0.032041	0.066988	0	5.4e-05	0.011598	0.049703
66505	NM_001199141,NM_144516	Zmynd11	zinc finger, MYND domain containing 11	1.47719	4.21767	19.1502	0.000105778	0.00206475	1.32996	4.27761	8.05981	0.00131924	0.00498053	1.08727	4.50086	2.77391	0.0509928	0.124431	0.050908	0.088405	0.075376	3.94562	4.50847	4.07687	4.48825	4.4409	4.56162	0.028782	0.041991	0.060063	0.064869	0.056505	0.049887	3.97716	3.92077	3.93892	4.0532	4.03224	4.14516	4.45926	4.48595	4.3775	4.46218	4.54411	4.51913	4.45547	4.56296	4.44631	4.54484
17966	NM_008676,NM_001252222,NM_001252223,NM_001252220	Nbr1	neighbor of Brca1 gene 1	1.74223	4.39503	13.6607	0.00181346	0.00703736	1.2939	4.53702	3.94283	0.0558276	0.07924	1.38002	4.56011	12.6707	0.000264501	0.0234691	0.101551	0.163297	0.063522	4.01277	4.8137	4.35496	4.72669	4.33368	4.79838	0.094885	0.036186	0.020271	0.162034	0.040898	0.048605	4.07283	3.90338	4.0621	4.33499	4.37552	4.35437	4.3342	4.37432	4.29253	4.78372	4.8539	4.80349	4.66038	4.91136	4.60832	4.75931
17967	NM_010875,NM_001081445,NM_001113204	Ncam1	neural cell adhesion molecule 1	-1.15404	1.18216	-2.35945	0.11306	0.149655	-4.32251	1.68215	-15.5551	0.00156165	0.00551687	-2.27807	1.52732	-6.07487	0.0206707	0.0846791	0.151732	0.235156	0.338666	1.29001	1.08332	3.04204	0.930176	2.23264	1.04482	0.14139	0.05506	0.222105	0.077252	0.330548	0.073704	1.45325	1.20575	1.21104	2.94619	3.29598	2.88396	2.18193	1.93037	2.58561	1.13786	1.08433	1.02776	0.8464	0.998597	0.945532	0.963269
17965	NM_008675	Nbl1	neuroblastoma, suppression of tumorigenicity 1	-1.01216	2.52084	-0.134073	0.900048	0.916349	-4.24258	3.45925	-17.1739	0.000232024	0.0020104	-6.18486	3.75928	-6.56124	0.0188614	0.0813819	0.22526	0.210274	0.693941	2.52958	2.51214	4.65539	2.57044	5.2968	2.66806	0.173951	0.143118	0.110127	0.179129	0.682091	0.127697	2.68577	2.56086	2.34211	4.75609	4.53779	4.67229	4.66906	5.19873	6.02262	2.56573	2.34996	2.62073	2.59166	2.38165	2.73802	2.52753
17960	NM_008673	Nat1	N-acetyl transferase 1	1.23584	0.145711	5.91737	0.00570751	0.0139376	1.16068	0.114437	4.98283	0.0190346	0.0321652	1.20595	0.153066	3.80957	0.0341447	0.104412	0.089418	0.074724	0.122836	0.058355	0.363841	0.049515	0.264484	0.069065	0.339238	0.051442	0.073139	0.030177	0.06836	0.053288	0.110676	0.07711	0.000167	0.097787	0.053549	0.017523	0.077471	0.113187	0.084146	0.009861	0.443255	0.299246	0.349023	0.336392	0.256724	0.200335	0.337607
17961	NM_001168577,NM_010874	Nat2	N-acetyltransferase 2 (arylamine N-acetyltransferase)	-1.32718	1.19765	-3.50139	0.0357435	0.0560713	-1.47883	1.0458	-5.29113	0.0145739	0.0261338	-1.10289	0.940746	-1.34359	0.304739	0.395626	0.202007	0.184774	0.182134	1.41911	1.01075	1.36544	0.800988	1.01404	0.872751	0.175108	0.100717	0.166455	0.080215	0.031267	0.17943	1.26027	1.60688	1.39018	1.4407	1.48098	1.17465	0.987991	1.04871	1.00541	1.10667	0.905836	1.01974	0.709644	0.859948	0.833372	0.902892
111002	NR_028405	Marcksl1-ps4	MARCKS-like 1, pseudogene 4	1.22065	0.105737	2.76817	0.0858647	0.117997	1.17468	0.107039	3.56896	0.0663558	0.0920948	1.00541	0.178199	0.0708238	0.948937	0.960582	0.17998	0.112723	0.190435	0.034686	0.32233	0.041804	0.274075	0.174348	0.182135	0.059934	0.169708	0.015816	0.111608	0.060029	0.180727	0.103892	0.000167	0	0.023666	0.049034	0.052712	0.123648	0.158765	0.240632	0.241703	0.207967	0.517322	0.243867	0.18068	0.397678	0.183889
66932	NM_025852	Rexo1	REX1, RNA exonuclease 1 homolog (S. cerevisiae)	-1.24571	2.04951	-7.46395	0.00179069	0.00699451	1.05938	1.83566	2.6405	0.0917523	0.122004	1.07857	1.87389	1.43025	0.231279	0.321951	0.073555	0.054591	0.132146	2.21412	1.89715	1.79452	1.87775	1.82012	1.92925	0.054548	0.049345	0.019266	0.051078	0.105819	0.079152	2.15941	2.26851	2.21445	1.81631	1.77973	1.78753	1.92729	1.81739	1.7157	1.84032	1.92198	1.92914	1.82699	1.87712	1.92914	1.94073
66935	NM_025854	Cir1	corepressor interacting with RBPJ, 1	1.21011	3.02795	3.13899	0.0348851	0.0549452	-1.17109	3.33959	-2.86305	0.0458006	0.0670726	-1.07217	3.2309	-1.04132	0.357494	0.446154	0.151816	0.13784	0.16721	2.89351	3.16864	3.45545	3.2276	3.28156	3.18103	0.10689	0.107809	0.096726	0.098204	0.12587	0.110073	3.01662	2.83959	2.82431	3.52096	3.34436	3.50104	3.1389	3.32879	3.37698	3.04526	3.24463	3.21605	3.28671	3.28186	3.11424	3.0751
66934	NM_025853	Dsn1	DSN1, MIND kinetochore complex component, homolog (S. cerevisiae)	1.00349	0.548485	0.107027	0.920368	0.932992	-1.94209	0.931277	-12.1704	0.000414183	0.00266141	-1.16389	0.571712	-5.22535	0.00701384	0.0549819	0.081293	0.136284	0.072576	0.545979	0.551002	1.52596	0.56835	0.691576	0.472623	0.06561	0.047999	0.081087	0.109536	0.055836	0.046365	0.471377	0.594707	0.571853	1.55969	1.58473	1.43345	0.742412	0.7005	0.631815	0.606376	0.52536	0.52127	0.692859	0.52536	0.48683	0.420655
238317	NM_001163502,NM_001163501	Elmsan1	ELM2 and Myb/SANT-like domain containing 1	-1.13174	2.05483	-3.59605	0.0302533	0.0489076	-1.13699	2.0548	-3.4167	0.0758663	0.103399	1.21928	1.92393	1.21636	0.344219	0.433176	0.085997	0.093896	0.407289	2.14604	1.96749	2.1495	1.96428	1.78623	2.07225	0.046027	0.072643	0.093862	0.00254	0.403653	0.0543	2.19348	2.10157	2.14307	2.161	2.23708	2.05042	1.33456	1.91239	2.11173	1.90435	1.95124	2.04689	1.96236	1.96716	1.96331	2.03445
110751	NM_001163529,NM_033615	Adam33	a disintegrin and metallopeptidase domain 33	1.07717	0.237281	3.15196	0.070614	0.0995644	1.02332	0.355204	4.2184	0.0352925	0.0538157	-1.64021	0.400329	-4.62678	0.0348003	0.105459	0.058932	0.013655	0.267244	0.189643	0.296886	0.338965	0.372222	0.89329	0.179408	0.056418	0.017027	0.004475	0.012901	0.2593	0.064676	0.18137	0.249741	0.137817	0.337722	0.343931	0.335243	0.831866	0.670218	1.17779	0.316487	0.288416	0.285754	0.374845	0.358211	0.383609	0.254053
245666	NM_001005475,NM_001114664	Iqsec2	IQ motif and Sec7 domain 2	1.40588	2.06438	8.75066	0.0010424	0.00530081	1.03204	2.3135	1.04212	0.358177	0.405258	1.05475	2.25412	0.9978	0.410573	0.496754	0.097279	0.075613	0.133494	1.83321	2.32469	2.29087	2.33636	2.21599	2.2929	0.073849	0.063321	0.058342	0.048099	0.128312	0.036831	1.89608	1.75189	1.85167	2.35721	2.24755	2.26785	2.08643	2.21852	2.34302	2.26377	2.39017	2.32012	2.28093	2.3671	2.36106	2.28978
547253	NM_001039530	Parp14	poly (ADP-ribose) polymerase family, member 14	-2.44604	3.13419	-10.1556	0.00327579	0.00985379	-1.42831	2.69194	-4.49546	0.0319687	0.0494689	1.20255	2.4237	2.21079	0.133437	0.218884	0.220088	0.198159	0.208478	3.84514	2.55469	2.96135	2.44704	2.2943	2.5604	0.203133	0.084708	0.061407	0.188404	0.197292	0.067373	3.61103	3.94965	3.97474	3.03206	2.92146	2.93053	2.06747	2.38941	2.42602	2.53473	2.48174	2.64759	2.66365	2.32125	2.35622	2.62165
212427	NM_172505	A730008H23Rik	Holliday junction recognition protein	-1.50105	1.50966	-4.45974	0.0113718	0.0226072	-1.49881	1.72192	-3.66148	0.0287429	0.0453058	1.04807	1.41649	0.291176	0.795072	0.836678	0.227576	0.276173	0.402946	1.83081	1.24484	2.03839	1.45457	1.38303	1.45077	0.153459	0.168051	0.147864	0.233255	0.388334	0.107526	1.76984	2.00538	1.7172	2.07717	2.163	1.875	0.943073	1.52796	1.67806	1.08861	1.42263	1.22328	1.66586	1.4936	1.20427	1.32669
217410	NM_144551	Trib2	tribbles homolog 2 (Drosophila)	2.0716	2.80644	13.0056	0.00412378	0.0112971	1.63855	2.95932	7.6873	0.004684	0.0112442	1.06559	2.99952	0.99161	0.403602	0.489916	0.139936	0.160517	0.160092	2.32982	3.38056	2.62447	3.33689	2.95404	3.0457	0.136791	0.0295	0.142902	0.073107	0.148504	0.059799	2.45525	2.18396	2.35025	2.51602	2.57099	2.7864	2.85992	3.12524	2.87697	3.34712	3.39168	3.40289	3.36858	3.25328	3.3888	3.05679
319263	NM_183028	Pcmtd1	protein-L-isoaspartate (D-aspartate) O-methyltransferase domain containing 1	2.68715	3.35959	24.6104	2.97357e-05	0.0014878	1.60928	3.70641	8.51257	0.00105119	0.00435745	1.17263	4.02992	8.50713	0.00105439	0.0309622	0.100365	0.139665	0.046777	2.72138	4.14746	3.37906	4.06548	3.91668	4.14643	0.080173	0.060378	0.096886	0.100596	0.033721	0.032419	2.7403	2.63344	2.79041	3.31366	3.33316	3.49037	3.92424	3.94598	3.87982	4.10602	4.11962	4.21673	4.11585	4.13094	3.94965	4.1398
319262	NM_175684	Fchsd1	FCH and double SH3 domains 1	-1.67971	0.930897	-10.3995	0.00882667	0.0187716	-1.28391	0.828141	-7.31456	0.00827032	0.0169569	-1.33518	0.807527	-9.06247	0.0010877	0.0309959	0.124615	0.085374	0.079706	1.37736	0.629153	1.02781	0.667264	1.04253	0.625496	0.124316	0.008622	0.031488	0.079355	0.063048	0.048764	1.25189	1.50049	1.3797	1.06002	0.9971	1.02629	1.02711	0.98863	1.11186	0.625577	0.622893	0.638987	0.669172	0.745648	0.586973	0.569189
319266	NM_001160360,NM_181048,NM_001160359	A130010J15Rik	RIKEN cDNA A130010J15 gene	1.17608	1.15774	6.59238	0.00282962	0.00901206	1.23961	1.06188	2.47141	0.126042	0.160997	1.37098	1.02558	4.57164	0.0118538	0.0673911	0.061477	0.217181	0.172463	1.04664	1.28063	0.918178	1.22807	0.822932	1.27814	0.045481	0.041363	0.03416	0.214477	0.105333	0.13656	1.01096	1.03112	1.09785	0.886701	0.91333	0.954504	0.934991	0.807853	0.725951	1.32093	1.23829	1.28266	1.06182	1.47016	1.15222	1.2706
12468	NM_007638	Cct7	chaperonin containing Tcp1, subunit 7 (eta)	-1.24672	5.64464	-14.9329	0.00435395	0.0116682	1.36131	5.20643	8.7469	0.00482902	0.0114732	1.33026	5.28318	4.76499	0.0260499	0.0933844	0.036901	0.088117	0.149653	5.80596	5.48782	4.98868	5.43367	5.08134	5.49304	0.001942	0.03685	0.081313	0.033951	0.140847	0.05058	5.8082	5.80483	5.80483	5.05361	5.01495	4.89748	5.15148	5.17334	4.91919	5.48695	5.52509	5.45141	5.41792	5.41046	5.47264	5.48184
12469	NM_009840	Cct8	chaperonin containing Tcp1, subunit 8 (theta)	-1.33644	5.82788	-10.3334	0.00234564	0.0080975	1.06101	5.52622	2.55208	0.0734851	0.100563	1.14529	5.49306	3.91507	0.0562937	0.131128	0.070129	0.057988	0.086583	6.04083	5.62244	5.48367	5.56911	5.39607	5.59178	0.030233	0.063278	0.048681	0.031508	0.085847	0.011264	6.07425	6.01539	6.03284	5.50256	5.52007	5.42837	5.47726	5.40473	5.30622	5.67664	5.63777	5.5529	5.53349	5.58048	5.59335	5.58451
245596	NM_001290459,NM_001080549	Hdx	highly divergent homeobox isoform 2	-1.15572	0.140462	-10.0613	0.00121633	0.00573241	-1.04636	0.104031	-3.03493	0.0697257	0.0960755	1.02799	0.047744	1.93299	0.125452	0.209598	0.035943	0.037315	0.035693	0.279404	0.070613	0.141739	0.076355	0.031815	0.071649	0.03033	0.019287	0.012886	0.03502	0.02563	0.024842	0.304643	0.287812	0.245757	0.149963	0.148366	0.126889	0.002417	0.049462	0.043567	0.083288	0.048416	0.080134	0.100222	0.092691	0.036153	0.042994
12464	NM_009837	Cct4	chaperonin containing Tcp1, subunit 4 (delta)	-1.16235	5.98116	-7.24776	0.0103119	0.0209882	1.06963	5.68612	1.33038	0.279467	0.324982	1.0902	5.69977	2.34648	0.141798	0.227662	0.05187	0.126442	0.091969	6.09067	5.87362	5.63777	5.73489	5.63782	5.76241	0.016627	0.049132	0.11417	0.05434	0.09165	0.007647	6.07648	6.08655	6.10896	5.76914	5.58163	5.56253	5.69529	5.68604	5.53212	5.88477	5.91621	5.81987	5.78179	5.67534	5.74753	5.75709
12465	NM_007637	Cct5	chaperonin containing Tcp1, subunit 5 (epsilon)	-1.36956	6.12264	-14.5602	0.000187436	0.00246932	-1.02201	5.86256	-0.426587	0.695077	0.728169	1.09467	5.80359	2.69644	0.0774432	0.156173	0.053973	0.127513	0.083821	6.3537	5.89998	5.87828	5.84688	5.73872	5.86921	0.042594	0.033148	0.107006	0.06935	0.07555	0.036306	6.33465	6.40249	6.32395	5.99196	5.86339	5.77951	5.75897	5.80208	5.6551	5.89966	5.93329	5.867	5.77951	5.84308	5.91805	5.89966
12466	NM_009838	Cct6a	chaperonin containing Tcp1, subunit 6a (zeta)	-1.69933	5.69345	-20.9522	3.23752e-05	0.00150549	1.0385	5.25596	1.27225	0.287077	0.332794	1.13332	5.21076	3.54532	0.0253867	0.0924325	0.063237	0.0742	0.088207	6.08876	5.32379	5.22878	5.28328	5.12126	5.30181	0.04654	0.042814	0.06398	0.03758	0.068118	0.056039	6.06189	6.1425	6.06189	5.26348	5.26791	5.15494	5.11615	5.1918	5.05585	5.35989	5.335	5.27649	5.28382	5.24543	5.32059	5.34982
12467	NM_009839,NM_001291242	Cct6b	T-complex protein 1 subunit zeta-2 isoform 2	1.01254	0.092104	0.327437	0.760265	0.792717	1.04226	0.112448	2.18064	0.109363	0.142149	1.1106	0.109244	1.99746	0.174944	0.263241	0.095112	0.047429	0.13123	0.083551	0.101531	0.086487	0.146201	0.057222	0.208561	0.073071	0.060884	0.024534	0.040591	0.024878	0.12885	0.135516	0.115137	0	0.113077	0.064727	0.081658	0.03183	0.081553	0.058283	0.136638	0.031228	0.136728	0.10794	0.188777	0.141886	0.06757
12460	NM_016892	Ccs	copper chaperone for superoxide dismutase	1.70413	3.06054	16.2272	0.000205769	0.00256861	-1.1371	3.59621	-1.93701	0.179607	0.220364	-1.10871	3.54796	-1.81112	0.152334	0.238969	0.082085	0.165744	0.14238	2.70008	3.46911	3.69008	3.50473	3.62318	3.4743	0.068217	0.045655	0.037862	0.161362	0.11631	0.082123	2.77136	2.69348	2.6354	3.72537	3.65008	3.6948	3.74326	3.51105	3.61523	3.51768	3.4626	3.42707	3.34556	3.50042	3.66819	3.38313
12461	NM_007636	Cct2	chaperonin containing Tcp1, subunit 2 (beta)	-1.45539	5.9364	-16.018	0.00249866	0.00840482	-1.26022	5.68555	-4.77062	0.0162673	0.0284647	1.03874	5.45624	1.17831	0.303985	0.394959	0.058543	0.121147	0.080612	6.21327	5.67186	5.85484	5.52116	5.42889	5.48373	0.013077	0.057064	0.106301	0.05811	0.057058	0.056945	6.21963	6.22195	6.19823	5.91621	5.91621	5.7321	5.36303	5.46008	5.46355	5.71201	5.69705	5.60654	5.49552	5.48029	5.58768	5.43742
12462	NM_009836	Cct3	chaperonin containing Tcp1, subunit 3 (gamma)	-1.42957	5.94996	-13.6588	0.000510403	0.00369005	1.16251	5.47886	3.52099	0.0316301	0.0490189	1.23343	5.50282	3.25296	0.0708286	0.148373	0.06538	0.106867	0.161159	6.21333	5.69775	5.37132	5.58856	5.35356	5.65623	0.033969	0.055863	0.057819	0.089875	0.156347	0.039086	6.19499	6.25253	6.19248	5.37869	5.4251	5.31017	5.51033	5.35271	5.19764	5.76225	5.66636	5.66465	5.50539	5.5764	5.6839	5.65973
50849	NM_001302448,NM_001302449,NM_016698	Rnf10	RING finger protein 10 isoform 3	1.96716	6.00688	20.2234	0.000360349	0.00318189	1.70661	5.94794	20.3379	0.00145228	0.00528586	1.52425	6.10818	5.56998	0.0261903	0.0934393	0.0836	0.065672	0.189095	5.53862	6.51473	5.57486	6.34599	5.8117	6.41979	0.075559	0.035773	0.014926	0.063954	0.185711	0.035616	5.6108	5.46008	5.545	5.56081	5.57324	5.59053	5.97972	5.84308	5.61229	6.47449	6.54292	6.52679	6.29806	6.3213	6.41861	6.39614
625785	NR_033619	Gm6623	predicted gene 6623	-1.09946	0.405218	-2.8742	0.0457613	0.0689149	1.102	0.339096	4.99348	0.0349734	0.0533887	1.1471	0.297948	6.41038	0.00410274	0.0449626	0.08244	0.048604	0.053495	0.479352	0.34255	0.276196	0.41632	0.214969	0.412956	0.05546	0.060996	0.006741	0.048134	0.043212	0.031535	0.480729	0.53411	0.423216	0.273535	0.283862	0.271192	0.217115	0.257068	0.170725	0.412612	0.313754	0.301282	0.397383	0.380534	0.471042	0.424991
100041515	NM_001291093,NM_001291094	Gm3383	alpha38-takusan isoform a	-1.32728	0.752471	-14.9627	0.000784234	0.00454884	1.23258	0.48879	10.316	0.00803745	0.0166021	1.32302	0.491491	4.94297	0.00982023	0.0627389	0.047284	0.050652	0.141506	0.983932	0.575458	0.360695	0.662375	0.329435	0.733267	0.042527	0.02067	0.00729	0.050124	0.114417	0.083262	0.973423	1.03073	0.947645	0.352299	0.365418	0.364369	0.452309	0.310043	0.225952	0.582291	0.552238	0.591847	0.720236	0.6322	0.634689	0.829079
52815	NM_027570	Ldhd	lactate dehydrogenase D	2.45061	3.28658	11.9334	0.00295469	0.00926125	9.67606	1.82418	16.2956	0.0017582	0.00595123	3.1281	3.20879	5.3362	0.0321446	0.101923	0.18769	0.348035	0.534035	2.703	3.99614	0.813931	4.08835	2.48992	4.13521	0.177127	0.062077	0.333172	0.100623	0.531716	0.049716	2.83959	2.50287	2.76655	0.484927	0.805746	1.15112	3.00548	2.52089	1.9434	4.05931	3.99391	3.93521	3.97474	4.16622	4.12409	4.11784
19263	NM_029928	Ptprb	protein tyrosine phosphatase, receptor type, B	1.73181	3.59993	8.40133	0.00481863	0.0124407	1.06514	3.99639	0.623935	0.586604	0.62665	1.26348	3.96383	1.29736	0.321778	0.411883	0.163339	0.252752	0.450451	3.22552	4.0178	3.95112	4.04217	3.79871	4.13612	0.066255	0.149299	0.077622	0.240537	0.448161	0.045365	3.25328	3.1499	3.27339	4.02996	3.87478	3.94863	3.33724	4.23225	3.82665	3.86764	4.01954	4.16622	4.258	4.08565	3.78286	4.13358
19262	NM_008980,NM_001163688	Ptpra	protein tyrosine phosphatase, receptor type, A	-1.11692	3.39248	-4.43922	0.0249573	0.0417099	-2.22652	3.9786	-16.9068	0.000121621	0.00153688	-1.68986	3.69201	-4.64474	0.0359417	0.106717	0.062244	0.118305	0.282252	3.47318	3.31365	4.59767	3.44288	4.0898	3.3329	0.025519	0.056773	0.070834	0.094755	0.275343	0.062068	3.47666	3.49679	3.44611	4.6755	4.53696	4.58056	3.7994	4.12291	4.3471	3.26238	3.37466	3.30392	3.55129	3.40152	3.37584	3.39861
19261	NM_001291022,NM_001291019,NM_007547,NM_001291021,NM_001291020,NM_001177647	Sirpa	tyrosine-protein phosphatase non-receptor type substrate 1 isoform 5 precursor	-2.82008	4.05857	-11.0851	0.00355062	0.0103321	-7.15199	4.48862	-109.214	8.17244e-08	0.000447169	-2.93804	3.85198	-7.68635	0.0157082	0.0749613	0.233709	0.045014	0.350373	4.87477	3.37903	6.1268	3.28846	4.70708	3.15223	0.220607	0.077154	0.035139	0.028133	0.348837	0.03277	4.64474	5.08456	4.89501	6.1425	6.08655	6.15135	4.58268	4.4375	5.10106	3.31697	3.46542	3.35471	3.25617	3.3077	3.3015	3.12595
19260	NM_008979,NR_104070	Ptpn22	protein tyrosine phosphatase, non-receptor type 22 (lymphoid)	-1.83689	0.584025	-17.8365	0.00105499	0.00532634	-1.88371	0.659333	-15.3875	0.000113576	0.00149267	-1.29441	0.495295	-2.45799	0.132544	0.217832	0.085188	0.102834	0.26234	1.16903	0.291768	1.2589	0.345319	0.715266	0.342974	0.080212	0.028689	0.076787	0.0684	0.261979	0.013754	1.25961	1.14047	1.107	1.34739	1.20984	1.21946	0.504467	0.632766	1.00856	0.294857	0.318787	0.261659	0.37435	0.267191	0.394414	0.358522
19267	NM_011212	Ptpre	protein tyrosine phosphatase, receptor type, E	-3.64386	1.8355	-16.1073	0.00265691	0.00866889	-1.7435	1.64108	-12.0266	0.00179743	0.00602741	-1.11401	1.29076	-1.98305	0.169048	0.25696	0.200597	0.115501	0.136049	2.99163	1.12617	2.09036	1.28837	1.37099	1.21522	0.196364	0.040993	0.105438	0.047152	0.131225	0.03591	2.79106	3.1835	3.00035	2.13096	2.16947	1.97066	1.38616	1.23283	1.49396	1.08002	1.15836	1.14012	1.32745	1.30166	1.236	1.185
19266	NM_011211	Ptprd	protein tyrosine phosphatase, receptor type, D	1.40213	0.624342	11.2318	0.000358814	0.00317859	-1.91758	1.28673	-9.04397	0.00117551	0.00465634	-1.51171	1.25032	-2.38022	0.130898	0.215884	0.075196	0.179887	0.433829	0.426447	0.91407	1.8394	0.900118	1.58344	0.987269	0.05259	0.053747	0.144071	0.107716	0.425337	0.085416	0.48683	0.390675	0.401837	1.99322	1.70761	1.81739	1.21981	1.47936	2.05116	0.92323	0.962649	0.856331	0.833372	1.02438	0.842598	0.965158
19265	NM_016933	Ptprcap	protein tyrosine phosphatase, receptor type, C polypeptide-associated protein	-1.58697	0.581615	-5.19287	0.0326895	0.0520767	-1.48987	0.669977	-3.65724	0.0222149	0.0365792	-1.62642	0.692843	-6.53602	0.00287326	0.0403117	0.222233	0.272404	0.185951	1.00341	0.337127	1.01669	0.441503	1.12746	0.425762	0.220328	0.029035	0.18026	0.20423	0.127141	0.135695	1.25732	0.890306	0.862596	1.13272	0.809017	1.10832	0.981726	1.21567	1.185	0.369785	0.327364	0.314233	0.453858	0.231376	0.639276	0.489054
19264	NM_011210,NM_001268286,NM_001111316	Ptprc	protein tyrosine phosphatase, receptor type, C	-8.50142	2.90005	-19.1929	4.47037e-05	0.00169081	-7.45155	2.81007	-31.1432	6.53518e-06	0.0007804	-2.83756	2.09507	-4.68965	0.0296002	0.0983148	0.278648	0.161149	0.55572	4.82924	1.74153	4.61033	1.71279	2.97838	1.47373	0.190814	0.203063	0.117183	0.110621	0.529601	0.168368	4.64196	5.0234	4.82235	4.74409	4.56109	4.5258	2.59402	2.75863	3.58248	1.52956	1.93433	1.76071	1.80632	1.59068	1.74135	1.49396
19268	NM_011213	Ptprf	protein tyrosine phosphatase, receptor type, F	-1.6814	1.41526	-5.77725	0.00633255	0.0148881	-4.55664	1.55243	-21.9782	0.00199262	0.00640015	-2.42481	1.28196	-3.59194	0.0674546	0.144409	0.224753	0.172429	0.616198	1.83889	1.08922	2.99315	0.805184	2.0713	0.793429	0.127969	0.184764	0.172119	0.010327	0.613054	0.062163	1.98349	1.7929	1.74027	3.14498	3.02831	2.80617	1.48138	2.02739	2.70513	1.03073	1.29615	0.940787	0.805746	0.794587	0.815218	0.729889
71793	NM_027927	Ints12	integrator complex subunit 12	-1.38931	2.08492	-5.10014	0.0205848	0.035715	-1.08169	1.92464	-1.55452	0.201419	0.243575	1.2547	1.72278	3.39727	0.0732744	0.150963	0.161099	0.126229	0.166892	2.33555	1.86118	1.98211	1.86882	1.56687	1.89421	0.058492	0.150105	0.101865	0.074547	0.021631	0.165484	2.36517	2.37331	2.26817	2.09174	1.96423	1.89038	1.54189	1.57954	1.57918	1.99454	1.69862	1.89038	1.78753	1.88495	1.93399	1.82113
624784	NR_037190	Gm9855	predicted pseudogene 9855	-1.81917	2.63583	-7.48011	0.00324365	0.00979643	-1.23564	2.27365	-1.74613	0.164862	0.203981	1.29088	1.95902	3.44263	0.0503368	0.123583	0.199895	0.302795	0.185325	3.10257	2.2393	2.4314	2.12614	1.78348	2.15184	0.168941	0.106852	0.249561	0.171476	0.171986	0.069038	3.03933	3.29401	2.97438	2.40113	2.69471	2.19835	1.97794	1.72115	1.65135	2.35377	2.14219	2.22194	1.94377	2.28411	2.15054	2.22965
81840	NM_030889	Sorcs2	sortilin-related VPS10 domain containing receptor 2	1.56876	1.18333	11.2489	0.00416161	0.011359	-1.65347	2.4193	-4.87086	0.0117975	0.0221726	1.68395	1.7864	7.07781	0.00231695	0.0378557	0.100026	0.257982	0.183989	0.902289	1.55192	2.80909	2.08359	1.4496	2.20145	0.095721	0.029029	0.141769	0.215537	0.140238	0.119102	1.01176	0.86076	0.834346	2.79386	2.95786	2.67555	1.36217	1.37528	1.61136	1.54409	1.58406	1.5276	1.84642	2.26752	2.13684	2.07283
666731	NM_001177858	Trim43c	tripartite motif-containing 43C	1.09532	0.100258	2.82354	0.0533392	0.0782312	1.04226	0.109917	2.35713	0.0820736	0.110593	1.02096	0.094576	0.712851	0.542842	0.616809	0.080576	0.043878	0.072714	0.054177	0.185531	0.084043	0.143756	0.080789	0.110715	0.046991	0.065456	0.03473	0.026816	0.017386	0.070605	6.3e-05	0.077801	0.084669	0.079021	0.12101	0.052098	0.094496	0.086638	0.061232	0.254053	0.178891	0.123648	0.166627	0.114242	0.150399	0.18287
81489	NM_018808	Dnajb1	DnaJ (Hsp40) homolog, subfamily B, member 1	-2.7732	3.5327	-10.397	0.000544378	0.00381379	-1.32034	3.19355	-4.88556	0.0111538	0.0212426	-1.30631	2.9775	-1.8744	0.137239	0.222845	0.245149	0.142134	0.356218	4.34428	2.87273	3.40029	2.99938	3.17648	2.79099	0.15951	0.186157	0.07994	0.117523	0.276875	0.224124	4.26349	4.24133	4.52802	3.48929	3.3346	3.37698	2.87996	3.42826	3.22123	2.77488	2.7559	3.0874	3.10676	2.87383	3.01754	2.65138
215819	NM_001163592,NM_173390	Nhsl1	NHS-like 1	1.47948	1.30218	8.29151	0.0140567	0.0264975	1.67092	1.328	10.3007	0.00319464	0.00864348	1.37642	1.28122	5.20804	0.0146549	0.0731067	0.118043	0.124539	0.153289	1.04994	1.61502	1.00835	1.74899	1.07132	1.53224	0.005446	0.117918	0.047675	0.115052	0.068004	0.137379	1.04913	1.05574	1.04493	1.03831	1.03336	0.953368	1.0067	1.06499	1.14227	1.60923	1.50011	1.73573	1.66065	1.87909	1.70723	1.49761
215814	NM_144820	Ccdc28a	coiled-coil domain containing 28A	2.64678	1.59084	15.7681	0.00086953	0.00479531	2.2053	1.99921	13.9313	0.000177133	0.00178055	1.23617	2.34555	1.04279	0.403221	0.489525	0.154249	0.141856	0.508058	1.03677	2.44101	1.50852	2.6495	2.1976	2.50347	0.140943	0.062673	0.107607	0.092432	0.50348	0.068049	0.943937	0.967424	1.19895	1.42042	1.47669	1.62845	2.71892	2.15977	1.7141	2.38451	2.4301	2.50842	2.55008	2.66558	2.73284	2.46669
94282	NM_178639	Sfxn5	sideroflexin 5	-2.78462	1.42748	-6.66231	0.0178925	0.0319765	-1.05455	0.868028	-0.850092	0.44999	0.495379	1.10271	0.772319	2.85533	0.0560521	0.130788	0.384111	0.156137	0.085567	2.34605	0.868568	0.90719	0.830557	0.705004	0.846062	0.376769	0.074743	0.086044	0.130289	0.072181	0.045951	1.97464	2.72796	2.33555	0.955208	0.958508	0.807853	0.707062	0.631815	0.776134	0.949698	0.853498	0.802509	0.794984	0.721749	0.974938	0.79306
94280	NM_053197,NM_001178012,NM_001178013	Sfxn3	sideroflexin 3	-2.01227	2.80443	-17.8378	0.000109917	0.00210045	-4.32773	3.08016	-18.7118	0.000127108	0.00156996	-3.09075	2.84168	-6.41459	0.0228731	0.0885212	0.097956	0.195646	0.439577	3.35384	2.34502	4.31322	2.19961	3.76994	2.14198	0.057592	0.079238	0.108598	0.162738	0.438475	0.031111	3.31537	3.42005	3.32609	4.39415	4.35571	4.1898	3.36986	3.70125	4.23871	2.26851	2.33982	2.42672	2.31276	2.0131	2.27296	2.12733
94281	NM_053198	Sfxn4	sideroflexin 4	1.91474	0.698373	14.5225	0.00198703	0.00738677	1.9679	0.839888	8.63498	0.00310366	0.00847556	1.2733	1.28138	1.68469	0.225113	0.315859	0.11177	0.195903	0.358379	0.372429	1.30957	0.483205	1.45986	1.11889	1.46747	0.106036	0.035342	0.091687	0.173123	0.351654	0.069099	0.417612	0.251286	0.44839	0.378001	0.525534	0.54608	1.50574	1.03233	0.818593	1.34861	1.30037	1.27975	1.41382	1.65135	1.31442	1.46747
94284	NM_145079	Ugt1a6a	UDP glucuronosyltransferase 1 family, polypeptide A6A	-1.08575	0.20895	-1.3755	0.293875	0.345234	-1.60572	0.324909	-6.69782	0.00695025	0.0149112	-2.881	0.316595	-2.58426	0.122143	0.205743	0.149459	0.176681	1.02315	0.276561	0.157868	0.813061	0.129837	1.58962	0.063054	0.146425	0.029966	0.157331	0.080395	1.02185	0.05159	0.389002	0.329692	0.110988	0.990434	0.758389	0.69036	0.837082	1.17884	2.75294	0.132137	0.150699	0.190769	0.100435	0.068283	0.220794	0.112264
623781	NM_001039223	Gm14137	predicted gene 14137	1.02522	0.271377	1.91152	0.171323	0.215351	-1.02435	0.068674	-1.23571	0.333581	0.380497	1.00514	0.105462	0.167136	0.87758	0.904128	0.032555	0.04864	0.07665	0.254007	0.289935	0.088183	0.053481	0.101829	0.109225	0.01062	0.030774	0.009818	0.047639	0.06725	0.036778	0.258479	0.241883	0.261659	0.096099	0.091253	0.077196	0.179438	0.06073	0.065319	0.266016	0.324653	0.279136	0.106337	0.040249	0.013856	0.115819
57230	NM_020483	Sap30bp	SAP30 binding protein	-1.34912	2.80026	-8.17528	0.00129961	0.00591763	-1.24602	2.59115	-3.29303	0.0580975	0.0820503	-1.08434	2.48065	-1.87229	0.147492	0.233718	0.091529	0.166903	0.108068	3.02459	2.59257	2.75466	2.43734	2.53974	2.42293	0.060608	0.068587	0.058418	0.156346	0.09134	0.057755	3.00063	3.09351	2.97961	2.82198	2.7173	2.72471	2.48744	2.64521	2.48658	2.66849	2.57414	2.53508	2.48596	2.5636	2.26246	2.43511
11475	NM_007392	Acta2	actin, alpha 2, smooth muscle, aorta	1.41751	5.21884	3.50973	0.0436686	0.0662618	-7.94523	6.72548	-13.7499	0.000437689	0.00274046	-4.13424	6.19892	-11.0808	0.00455207	0.0468665	0.248407	0.376656	0.320067	4.97323	5.47659	8.38469	5.39461	7.3067	5.25908	0.225924	0.103269	0.318273	0.201426	0.307474	0.088895	4.92016	4.77856	5.22096	8.4382	8.67282	8.04306	7.28806	7.00898	7.62308	5.36688	5.57192	5.49096	5.38596	5.60021	5.19764	5.34372
11472	NM_033268	Actn2	actinin alpha 2	1.75138	8.40712	5.69216	0.00860571	0.0184368	7.46697	7.22596	5.9218	0.0225302	0.0370389	1.92644	8.50295	4.08732	0.0491648	0.12265	0.246013	0.848366	0.400852	8.01259	8.82108	5.9198	8.82032	8.04313	8.98906	0.211603	0.125484	0.830932	0.171101	0.394246	0.072475	8.19274	7.77956	8.06546	5.08799	5.92155	6.74986	8.39505	8.11725	7.61708	8.8714	8.91358	8.67824	8.62575	8.88794	8.94729	8.93701
386655	NM_198425	Eid2	EP300 interacting inhibitor of differentiation 2	1.05876	2.29339	0.59867	0.592063	0.637001	1.30009	2.28369	3.7639	0.0367495	0.0556351	1.05161	2.34791	0.532924	0.646689	0.708638	0.238312	0.174227	0.235965	2.25258	2.33495	2.10221	2.48082	2.31189	2.3845	0.212587	0.107701	0.072708	0.158331	0.235097	0.020214	2.39975	2.34913	2.00885	2.1276	2.02021	2.15882	2.57748	2.22775	2.13044	2.36966	2.21417	2.42101	2.38992	2.66365	2.3889	2.36737
11479	NM_007395	Acvr1b	activin A receptor, type 1B	-1.63021	2.66658	-12.2496	0.000389067	0.00328616	-1.10106	2.40275	-1.81284	0.172575	0.212642	1.08057	2.30638	0.72787	0.520835	0.597575	0.099693	0.132704	0.266025	3.04231	2.33726	2.4732	2.33431	2.25115	2.36295	0.079709	0.059877	0.056457	0.120095	0.238813	0.117208	2.95938	3.11835	3.04921	2.48744	2.41099	2.52118	2.00489	2.26683	2.48174	2.3105	2.40584	2.29542	2.22223	2.46107	2.31963	2.26817
387524	NM_199143	Znrf2	zinc and ring finger 2	-1.0925	2.81535	-3.15843	0.042804	0.065203	1.10201	2.64751	1.9795	0.128117	0.163249	1.18897	2.57165	3.30235	0.0431827	0.11558	0.069992	0.122617	0.130971	2.87989	2.75226	2.57837	2.71851	2.44982	2.69954	0.037748	0.05894	0.069225	0.101207	0.114641	0.06333	2.84863	2.86922	2.92183	2.6583	2.53931	2.53751	2.3237	2.54771	2.47806	2.68548	2.77429	2.79701	2.69755	2.82855	2.62942	2.77245
52551	NM_024499	Sgta	small glutamine-rich tetratricopeptide repeat (TPR)-containing, alpha	1.38764	4.56544	12.8869	0.000228867	0.00268242	1.33489	4.62519	13.7846	0.000207051	0.00189581	1.07557	4.82932	1.06484	0.379767	0.467868	0.063524	0.052362	0.170959	4.33524	4.80787	4.42152	4.83824	4.77706	4.88216	0.042047	0.047616	0.040653	0.033001	0.16156	0.055905	4.37288	4.34297	4.28986	4.38645	4.41203	4.46608	4.96331	4.693	4.67486	4.83397	4.83672	4.75291	4.80018	4.85887	4.85568	4.82582
52552	NM_001081009	Parp8	poly (ADP-ribose) polymerase family, member 8	1.06154	1.95485	0.931286	0.43063	0.481821	-2.07067	2.591	-12.3708	0.00168506	0.0057782	-1.61702	2.24586	-12.6089	0.00424561	0.0453722	0.160255	0.147025	0.095242	1.91224	1.99841	3.16871	2.11861	2.61913	1.92579	0.057157	0.149716	0.134333	0.059758	0.02112	0.09287	1.85643	1.90964	1.97066	3.26987	3.21996	3.01629	2.64012	2.59788	2.61939	1.85221	2.15141	1.9916	2.05791	2.12054	2.17738	1.95261
60425	NM_021791	Doc2g	double C2, gamma	2.73358	5.4018	12.4918	0.000237689	0.0027029	18.3343	3.84316	8.02781	0.0134011	0.0244775	2.3556	6.02828	2.05836	0.171982	0.260049	0.201159	0.905416	1.04014	4.72489	6.17568	2.2804	6.47687	5.44183	6.67793	0.139908	0.144536	0.895855	0.131231	1.03225	0.127828	4.83769	4.56834	4.76865	1.33822	2.38165	3.12133	6.29522	5.73579	4.29448	6.30113	6.01763	6.20829	6.43796	6.62316	6.3695	6.75359
64214	NM_022881	Rgs18	regulator of G-protein signaling 18	-1.81888	0.708169	-7.33129	0.00380712	0.0107915	-1.54322	0.592835	-8.73071	0.00255843	0.00746741	-1.2469	0.616329	-2.70041	0.0581538	0.133449	0.203899	0.124178	0.204189	1.26081	0.397762	0.983348	0.357405	0.795725	0.477378	0.174479	0.105508	0.108008	0.061274	0.1624	0.123771	1.06073	1.38131	1.34039	1.02212	1.06662	0.861305	0.61909	0.829511	0.938574	0.276544	0.447804	0.468939	0.426875	0.311052	0.334287	0.533809
332131	NM_212487	Krt78	keratin 78	1.01544	0.009615	3.12677	0.0485929	0.0724124	1.0046	0.004424	1.33968	0.301347	0.347488	1.01456	0.012496	1.55004	0.247698	0.338661	0.012243	0.008553	0.023302	0.003598	0.025699	0.002216	0.008832	0.005848	0.026702	0.006033	0.010653	0.001923	0.008334	0.005648	0.022608	6.3e-05	0.000167	0.010563	0.003204	0.003445	0	0	0.006272	0.011272	0.034975	0.014064	0.028059	0.009938	0.016558	0	0.035675
64213	NM_001289626,NM_001289627,NM_001289624,NM_001289625,NM_022332,NM_001289629,NM_001083315	St7	suppressor of tumorigenicity 7 protein isoform 5	-1.12243	2.62575	-1.60647	0.234683	0.283697	1.18911	2.46703	2.52505	0.0730185	0.0999969	1.17452	2.43731	5.35985	0.00722513	0.0557065	0.179651	0.171405	0.074994	2.71038	2.54375	2.34525	2.59513	2.32404	2.55611	0.173886	0.045143	0.141323	0.096993	0.044988	0.060002	2.87537	2.72698	2.52879	2.39237	2.45699	2.18639	2.35779	2.27296	2.34135	2.5957	2.51403	2.52154	2.51968	2.56118	2.70454	2.48684
268656	NM_009269	Sptlc1	serine palmitoyltransferase, long chain base subunit 1	-1.15021	2.87435	-6.97616	0.00252083	0.0084448	-1.15485	2.86663	-3.20567	0.0348753	0.0532686	-1.12582	2.84501	-1.98966	0.16707	0.254757	0.050129	0.112224	0.148839	2.97707	2.77517	2.97236	2.76465	2.93178	2.7608	0.038622	0.031957	0.070346	0.087439	0.143196	0.040595	2.94325	2.9688	3.01916	3.05311	2.92438	2.93958	2.90528	2.80368	3.08637	2.79525	2.73832	2.79193	2.67242	2.84635	2.77519	2.7437
100038709	NR_033476	Gm10789	predicted gene 10789	1.01551	0.019213	1.27312	0.304935	0.356568	1.02775	0.010396	2.72246	0.112557	0.145665	1.03328	0.009234	5.25767	0.0328332	0.102809	0.030217	0.025127	0.015558	0.011087	0.033297	0.002569	0.042064	0.001741	0.048968	0.011014	0.028138	0.000287	0.025125	0.001587	0.015477	0.022193	0.000167	0.010901	0.0023	0.002536	0.002871	0.002068	0.003139	1.6e-05	0.026582	0.064186	0.009124	0.069596	0.03622	0.020376	0.050619
595136	NM_001030274	Ndufs5	NADH dehydrogenase (ubiquinone) Fe-S protein 5	1.94108	7.34146	5.96081	0.0252286	0.0420775	3.65655	6.97579	11.2507	0.00172825	0.00587842	1.64796	7.48545	2.86183	0.0949286	0.175881	0.278038	0.287961	0.436176	6.8786	7.83546	6.10297	7.97345	7.13377	7.85446	0.276029	0.033364	0.12686	0.258512	0.427862	0.084755	7.12412	6.57982	6.93186	6.08898	5.98368	6.23624	7.44088	7.31538	6.64506	7.85152	7.7971	7.85776	8.18637	7.68581	8.04818	7.77956
381967	NR_103487	LOC381967	uncharacterized LOC381967	1.08812	0.003053	2.06731	0.174643	0.219055	-1.05631	0.104801	-1.87908	0.172517	0.212587	-1.05063	0.120655	-3.1632	0.0361148	0.106996	0.102079	0.072851	0.039019	7.6e-05	0.121914	0.151522	0.072486	0.161435	0.090176	8.4e-05	0.102079	0.025717	0.068161	0.024579	0.030304	6.3e-05	0.000167	0	0.142507	0.180532	0.131526	0.169098	0.18127	0.133938	0.089044	0.040319	0.236378	0.135286	0.082174	0	0.107403
216739	NM_001033597,NM_144823,NM_001033599,NM_001033598	Acsl6	acyl-CoA synthetase long-chain family member 6	1.75402	1.14076	8.25679	0.00348935	0.0102263	3.17405	0.657935	26.5694	1.24508e-05	0.000844625	2.91013	1.36769	5.82109	0.0195603	0.0829028	0.170055	0.108627	0.458546	0.805304	1.61597	0.228458	1.89478	0.799266	2.34035	0.080002	0.150061	0.074073	0.079454	0.440491	0.127408	0.722044	0.881591	0.812278	0.197617	0.174788	0.312969	1.27527	0.716492	0.406035	1.71119	1.69373	1.44298	1.83668	1.98532	1.86235	2.28756
57905	NM_133934	Isy1	ISY1 splicing factor homolog (S. cerevisiae)	-1.43629	3.49646	-7.37095	0.0118886	0.0233487	-1.04065	3.11599	-1.29431	0.274319	0.319741	-1.1029	3.21757	-3.54093	0.0241204	0.0906153	0.122744	0.076918	0.06912	3.76738	3.24503	3.14486	3.08739	3.28899	3.14769	0.118242	0.032937	0.042915	0.063833	0.047473	0.050239	3.63953	3.87281	3.78979	3.1924	3.10898	3.13321	3.24698	3.34049	3.27951	3.21048	3.24852	3.27608	3.12251	3.12595	3.01371	3.20557
78354	NM_144544	2210407C18Rik	RIKEN cDNA 2210407C18 gene	1.08875	3.82701	0.489417	0.665582	0.706926	3.73141	1.2179	6.96933	0.00225812	0.00689679	1.72731	1.5704	3.8513	0.0212988	0.085513	0.434127	0.472128	0.354628	3.76617	3.88883	0.594647	2.49437	1.22487	2.01341	0.413383	0.132592	0.323718	0.343673	0.210893	0.285105	4.20072	3.71993	3.37784	0.302611	0.538604	0.942728	1.38468	1.3041	0.98584	4.01831	3.89487	3.75333	2.87905	2.38644	2.21761	1.82446
78353	NR_126553,NR_126556,NR_126555	.	.	1.56578	2.04101	4.78591	0.0300869	0.0486832	2.53624	1.2565	5.36812	0.00865242	0.0175518	1.9924	1.6233	3.85734	0.0200642	0.0838432	0.23411	0.433227	0.446561	1.74303	2.38991	0.753261	2.09596	1.2005	2.19501	0.224931	0.064912	0.361512	0.238735	0.350542	0.276654	1.97337	1.52393	1.7318	0.390675	1.11369	0.755419	1.39055	1.41498	0.79598	2.32864	2.38316	2.45794	2.30547	1.83605	2.14634	1.91765
72053	NM_001302505,NM_028076,NM_001302506	Tmub2	transmembrane and ubiquitin-like domain-containing protein 2 isoform 1	1.11751	3.22226	3.63082	0.033808	0.0534899	-1.2131	3.3671	-8.82791	0.00101925	0.00429882	-1.09045	3.2938	-3.81617	0.0348175	0.105468	0.076464	0.054682	0.056702	3.14312	3.30341	3.50933	3.23063	3.35686	3.23193	0.036943	0.066948	0.041649	0.035432	0.024096	0.051327	3.10101	3.17008	3.15826	3.50695	3.46893	3.55212	3.38453	3.34556	3.34049	3.37784	3.24812	3.28425	3.26615	3.19529	3.23046	3.1945
72050	NM_023645	Kdelc1	KDEL (Lys-Asp-Glu-Leu) containing 1	1.39413	2.71572	11.757	0.000299443	0.00295039	-1.50717	3.12778	-8.45846	0.00155668	0.00550709	1.05295	2.67333	2.41709	0.0834059	0.16266	0.070621	0.121191	0.053342	2.48659	2.96596	3.43766	2.84583	2.63637	2.71081	0.049884	0.049989	0.097766	0.071618	0.029143	0.044677	2.54186	2.4449	2.47301	3.5269	3.45293	3.33316	2.60675	2.63735	2.66501	3.02339	2.93226	2.94223	2.80406	2.8049	2.92852	2.65957
72057	NM_024250	Phf10	PHD finger protein 10	-1.08925	3.85859	-2.79695	0.0622102	0.0893812	-1.12768	3.76923	-2.76772	0.0516923	0.0741916	1.08131	3.58194	1.81387	0.186328	0.275622	0.076375	0.108487	0.107693	3.92075	3.79742	3.85691	3.68355	3.52599	3.63877	0.03883	0.065768	0.070784	0.082214	0.101692	0.035448	3.90969	3.96391	3.88865	3.93681	3.83186	3.80206	3.4626	3.47208	3.64329	3.76072	3.87335	3.75819	3.74216	3.71892	3.58957	3.65485
72056	NM_028077	1810055G02Rik	RIKEN cDNA 1810055G02 gene	-2.339	2.27972	-10.512	0.00495708	0.0126706	-3.6777	2.68951	-17.1972	0.000250103	0.00206747	-1.90004	2.27745	-4.05201	0.0543762	0.128837	0.201989	0.189228	0.395836	2.97363	1.74774	3.78825	1.90945	2.78705	1.86102	0.057819	0.193537	0.097574	0.162131	0.394254	0.035349	3.03692	2.96042	2.92357	3.83736	3.85151	3.67588	2.43118	2.71912	3.21086	1.8605	1.52427	1.85845	2.09111	1.77942	1.85781	1.84748
72055	NM_001164802,NM_001164800,NM_001164801,NM_001164798,NM_001164799,NM_024249	Slc38a10	solute carrier family 38, member 10	1.13194	3.86045	13.7459	0.000259589	0.00278871	-2.4637	4.5857	-16.3043	0.00113023	0.00454042	-1.34724	4.23906	-3.08859	0.0874114	0.167428	0.022529	0.138191	0.241142	3.77209	3.95089	5.28201	3.98118	4.45952	4.02951	0.018048	0.013484	0.128951	0.049682	0.239314	0.029642	3.78773	3.7762	3.75234	5.33036	5.37979	5.13587	4.28324	4.36336	4.73195	3.95085	3.96439	3.93742	3.95418	3.95085	4.03852	4.00998
72054	NM_024444	Cyp4f18	cytochrome P450, family 4, subfamily f, polypeptide 18	-10.4858	1.83028	-21.8264	0.00147253	0.00630979	-3.65495	1.20194	-12.9655	0.000389679	0.00256891	-1.41788	0.652662	-4.12889	0.0253365	0.0924325	0.269045	0.249793	0.211313	4.18989	0.799529	2.45767	0.587819	0.95144	0.447709	0.264266	0.050484	0.204731	0.143115	0.098301	0.187056	4.07568	4.49205	4.00194	2.69254	2.36352	2.31696	0.961009	0.848704	1.04461	0.774574	0.857631	0.766383	0.481561	0.53134	0.750555	0.457423
78689	NM_030153	Naa35	N(alpha)-acetyltransferase 35, NatC auxiliary subunit	1.33073	3.67173	7.57793	0.00408262	0.0112387	2.04003	3.34975	20.6621	3.99714e-05	0.00105149	1.52996	3.63131	3.58248	0.0585751	0.134064	0.09422	0.086224	0.29661	3.4714	3.88362	2.8747	3.90329	3.3375	3.95099	0.08228	0.045906	0.065827	0.055689	0.287745	0.071972	3.43331	3.56582	3.41506	2.92761	2.80099	2.89551	3.62053	3.34671	3.04526	3.92917	3.88433	3.83736	3.85441	3.96391	3.89155	3.87603
433022	NM_001134480	Plcxd2	phosphatidylinositol-specific phospholipase C, X domain containing 2	-2.06147	0.540464	-13.0077	0.00305966	0.00945718	-1.11584	0.131328	-11.4185	0.00472009	0.0112994	-1.04298	0.127955	-12.3477	0.00245898	0.0386448	0.138971	0.023986	0.008515	1.27311	0.229439	0.232354	0.074227	0.161859	0.101153	0.133263	0.039422	0.006048	0.023211	0.002966	0.007982	1.42649	1.2072	1.18565	0.236787	0.234811	0.225465	0.163149	0.158466	0.16396	0.19892	0.215448	0.273948	0.048655	0.093964	0.080063	0.106382
107035	NM_134136	Fbxo38	F-box protein 38	-1.37968	2.89857	-10.4104	0.00324158	0.00979643	-1.21734	2.86773	-4.54586	0.0168052	0.0292035	1.05245	2.65853	1.28009	0.278575	0.369729	0.077255	0.108105	0.099783	3.14002	2.67569	3.0131	2.72937	2.62191	2.69566	0.029013	0.0716	0.054991	0.093074	0.082702	0.055829	3.14383	3.16694	3.10929	3.07236	3.00322	2.96371	2.52683	2.66173	2.67718	2.60032	2.7428	2.68394	2.69609	2.83451	2.65751	2.63365
66214	NM_025427	Rgcc	regulator of cell cycle	-1.70157	4.82872	-9.77191	0.00302105	0.00939926	3.73316	3.7465	11.4294	0.000476575	0.00284535	2.00816	4.86148	5.04206	0.00909289	0.0606545	0.135926	0.287994	0.345537	5.22736	4.46049	2.91492	4.81532	4.3845	5.39037	0.056499	0.123628	0.2286	0.175164	0.278485	0.204553	5.16378	5.27182	5.24647	2.72007	2.85814	3.16656	4.33778	4.68339	4.13232	4.39884	4.37981	4.60282	4.92016	4.61311	4.9127	5.19544
66211	NM_001163945,NM_025425	Rpl3l	ribosomal protein L3-like	3.62019	5.82279	15.1516	0.001041	0.00529862	54.129	2.80741	13.0137	0.00487753	0.0115533	4.44667	5.61688	4.53793	0.0413753	0.113686	0.212175	0.766403	0.821659	4.96824	6.82431	1.14217	6.9005	4.64272	6.79544	0.194732	0.084249	0.757402	0.117117	0.811744	0.127259	5.14599	4.7601	4.99864	0.706063	0.703704	2.01674	5.27884	4.92084	3.72847	6.83384	6.90338	6.7357	6.76989	6.93543	6.99617	6.73867
66212	NM_024171	Sec61b	Sec61 beta subunit	-2.98143	4.9832	-14.9565	0.000897752	0.00487468	-5.37898	5.00132	-9.16912	0.000789739	0.00372089	-2.36579	4.32372	-5.43707	0.0288262	0.0972226	0.182511	0.458524	0.395759	5.83312	4.25712	6.36014	3.93281	4.98928	3.74695	0.076776	0.165577	0.32965	0.318709	0.390767	0.062659	5.78344	5.92155	5.79437	6.56158	6.53914	5.97972	4.56598	5.0656	5.33625	4.13862	4.18643	4.44631	4.15353	3.56743	4.07748	3.78587
66213	NM_001104530,NM_001104556,NM_001104557,NM_025426	Med7	mediator complex subunit 7	-1.43893	2.65998	-5.5714	0.0205268	0.0356332	1.17263	2.1189	4.84335	0.0107451	0.0206246	1.16666	2.26369	2.52841	0.0845234	0.164118	0.163212	0.082159	0.152343	2.9354	2.4104	2.00714	2.23688	2.15522	2.37761	0.155908	0.048281	0.047749	0.066858	0.134679	0.071202	2.84218	3.11539	2.84863	2.01745	1.95508	2.04889	2.26377	2.1974	2.00451	2.46555	2.38992	2.37573	2.16005	2.28183	2.26876	2.39975
66218	NM_023172	Ndufb9	NADH dehydrogenase (ubiquinone) 1 beta subcomplex, 9	2.09998	9.12163	14.847	0.00405003	0.0111846	6.25639	8.17813	10.159	0.00804483	0.0166129	2.02487	9.09697	4.48936	0.042775	0.115075	0.12487	0.451013	0.392691	8.60213	9.6725	6.96174	9.60707	8.60228	9.6201	0.124063	0.014173	0.445308	0.071511	0.388603	0.056518	8.72119	8.4736	8.61161	6.59437	6.83384	7.457	8.94729	8.67824	8.1813	9.66432	9.68887	9.66432	9.68887	9.55643	9.5759	9.63956
68846	NM_176834	Rnf208	ring finger protein 208	1.13199	0.122794	4.37952	0.0373447	0.0582048	1.1133	0.14246	12.1439	0.000407655	0.00263659	1.24077	0.17878	8.19612	0.00257791	0.039221	0.070735	0.022085	0.065773	0.062479	0.241334	0.084716	0.239563	0.081403	0.392643	0.018734	0.068209	0.013216	0.017695	0.034448	0.056031	0.078101	0.041709	0.067627	0.069725	0.08974	0.094684	0.06739	0.120649	0.056171	0.268831	0.163668	0.291502	0.223786	0.258695	0.236208	0.377176
68845	NM_029406,NM_001278207,NM_001285904	Pih1d1	PIH1 domain containing 1	1.50658	3.57314	8.87154	0.00154212	0.00647084	-1.03939	3.87209	-0.627256	0.56481	0.605873	-1.27639	3.97892	-2.23756	0.126263	0.210588	0.115439	0.15392	0.272534	3.28971	3.88099	3.90006	3.84432	4.15885	3.80677	0.065154	0.095296	0.11392	0.103506	0.254829	0.096626	3.30017	3.349	3.21996	3.90861	3.78211	4.00947	4.44227	4.08565	3.94863	3.9431	3.9286	3.77127	3.89374	3.72537	3.91385	3.87549
68842	NM_001103181,NM_054040	Tulp4	tubby like protein 4	1.07144	2.91103	2.45662	0.111123	0.1474	-1.87189	3.31098	-8.73381	0.00123384	0.00478528	-1.25746	3.15139	-4.79851	0.0326092	0.102589	0.070193	0.179375	0.119299	2.86168	2.96124	3.79397	2.88947	3.32097	2.99046	0.021963	0.066669	0.110015	0.141676	0.115919	0.028194	2.8405	2.86019	2.88435	3.84138	3.87233	3.66819	3.19713	3.3389	3.42688	2.90756	3.03587	2.94028	2.90683	3.02167	2.73992	3.01341
68841	NR_037954	1110054M08Rik	RIKEN cDNA 1110054M08 gene	3.12123	2.65288	10.6906	0.00324323	0.00979643	4.07516	2.45119	21.8137	5.19702e-05	0.00112059	1.58321	3.07397	2.50896	0.11368	0.196176	0.266049	0.160936	0.457597	1.95597	3.59809	1.639	3.66586	2.76036	3.42321	0.24785	0.096708	0.129948	0.094942	0.442439	0.116803	1.93234	1.72079	2.2148	1.50545	1.64652	1.76503	3.19816	2.76947	2.31343	3.68683	3.61241	3.49502	3.67499	3.56668	3.7559	3.49729
22349	NM_009509	Vil1	villin 1	1.02778	0.10578	1.77445	0.212741	0.260064	1.06848	0.036879	7.3767	0.00776015	0.0161859	1.04521	0.071728	1.66971	0.227558	0.318175	0.038582	0.022436	0.066168	0.087847	0.127374	0.012578	0.108133	0.046605	0.110392	0.038171	0.005617	0.008486	0.02077	0.013058	0.064867	0.09173	0.047882	0.123928	0.011758	0.021444	0.004532	0.061655	0.039889	0.038272	0.132594	0.128096	0.12143	0.104562	0.08938	0.130457	0.075946
22346	NM_009507	Vhl	von Hippel-Lindau tumor suppressor	-1.8594	2.70209	-12.0576	0.000579976	0.00392105	-2.02892	2.49225	-10.4839	0.00047153	0.00283775	-1.30413	2.12628	-3.16322	0.0370575	0.108155	0.128541	0.168632	0.209763	3.1863	2.29146	3.05433	2.03362	2.32643	1.94335	0.07126	0.106981	0.121516	0.116922	0.16578	0.12852	3.20897	3.10646	3.24346	3.06715	3.16893	2.92691	2.14332	2.46631	2.36966	2.3889	2.30849	2.17699	2.08091	1.90046	2.11949	2.09174
22344	NM_016686	Vezf1	vascular endothelial zinc finger 1	1.19844	3.56217	3.93909	0.0183527	0.0326321	1.49163	3.43248	7.77928	0.00319648	0.00864704	1.1032	3.63512	2.00604	0.151374	0.238032	0.114833	0.128445	0.122342	3.43399	3.69514	3.15613	3.73303	3.56497	3.70666	0.072459	0.089087	0.110065	0.06621	0.113549	0.045544	3.50966	3.36524	3.42707	3.05911	3.13355	3.27574	3.46844	3.69008	3.53638	3.59574	3.72194	3.76776	3.7456	3.79205	3.66143	3.70801
22342	NM_011698	Lin7b	lin-7 homolog B (C. elegans)	1.08867	0.208899	1.81027	0.146793	0.187957	1.46758	0.216673	6.75224	0.00550978	0.012572	1.49361	0.467146	3.23107	0.0410244	0.113258	0.117268	0.141965	0.310274	0.156421	0.278984	0.074736	0.628173	0.260124	0.838928	0.075135	0.090036	0.070397	0.123281	0.164676	0.262967	0.23855	0.091141	0.13957	0.139793	0	0.084416	0.449037	0.184434	0.146902	0.203573	0.254712	0.378669	0.551853	0.562266	0.770398	0.583854
22343	NM_011699	Lin7c	lin-7 homolog C (C. elegans)	-1.19089	3.55687	-8.80895	0.0031041	0.00952409	1.21909	3.28236	6.97849	0.0182968	0.0311655	1.14699	3.40442	3.43952	0.0473918	0.120649	0.049558	0.070936	0.099635	3.68513	3.43309	3.14257	3.42838	3.30692	3.50478	0.022726	0.04404	0.008963	0.070368	0.091276	0.039949	3.68001	3.70998	3.6654	3.13321	3.15107	3.14343	3.27746	3.40929	3.23402	3.40152	3.41434	3.4834	3.4474	3.48728	3.35045	3.53638
22340	NM_001185164,NM_011697	Vegfb	vascular endothelial growth factor B	2.58827	6.21101	11.2889	0.00404848	0.0111822	7.40062	5.35796	10.2792	0.00795773	0.0164828	2.12406	6.50464	3.73841	0.0639756	0.140152	0.210503	0.486569	0.503541	5.56279	6.93478	4.10526	6.99291	5.98389	7.07071	0.201172	0.061981	0.480891	0.07412	0.502638	0.030138	5.74753	5.34846	5.59238	3.72962	3.93892	4.64724	6.46431	6.02571	5.46164	7.00491	6.91207	6.88735	6.91207	7.00898	7.05767	7.08021
22341	NM_009506	Vegfc	vascular endothelial growth factor C	1.46436	2.19011	5.70844	0.00541918	0.0134415	-1.21117	2.64304	-3.64065	0.0507625	0.0730423	-1.84602	2.2811	-4.64864	0.0373593	0.108614	0.166964	0.131498	0.329529	1.93219	2.48246	2.78485	2.50845	2.76577	1.88135	0.130795	0.103777	0.040501	0.125105	0.323193	0.064308	1.90019	2.07601	1.82036	2.74685	2.78024	2.82746	2.40712	3.03444	2.85576	2.4706	2.38512	2.59166	2.46814	2.40847	2.64874	1.92369
381033	NR_126064	.	.	1.04239	0.031814	4.33011	0.0124319	0.0241532	1.05509	0.029	3.98122	0.0410498	0.0611359	1.05054	0.025701	10.4747	0.00597623	0.0515772	0.023956	0.03366	0.011762	0.013745	0.073635	0.009663	0.087032	0.008315	0.079445	0.017403	0.016463	0.010691	0.031917	0.002826	0.011417	6.3e-05	0.033332	0.00784	0.001394	0.00586	0.021736	0.007919	0.005707	0.011317	0.092591	0.065398	0.062917	0.05132	0.097006	0.112771	0.077712
381038	NM_001005767	Parl	presenilin associated, rhomboid-like	1.23067	4.55633	3.49584	0.0295703	0.0479593	2.01116	4.20204	20.6065	0.000183119	0.00179776	1.36706	4.39387	2.54885	0.117856	0.200768	0.148364	0.084728	0.306528	4.40907	4.70852	3.72814	4.73617	4.17412	4.6252	0.121042	0.085794	0.073874	0.04149	0.301538	0.055085	4.54884	4.33889	4.33948	3.64697	3.79144	3.74601	4.45698	4.20852	3.85685	4.80562	4.64296	4.67697	4.69564	4.7343	4.77856	4.68795
77264	NM_029888	Zfp142	zinc finger protein 142	-1.05449	1.52524	-1.27833	0.32127	0.373461	-1.04079	1.267	-1.48723	0.212798	0.255585	1.22796	1.32192	10.8325	0.00735742	0.0558594	0.103724	0.067167	0.047371	1.56399	1.48744	1.29617	1.23849	1.18206	1.47833	0.101708	0.02035	0.051016	0.043689	0.006535	0.046919	1.46666	1.66957	1.55575	1.34487	1.3005	1.24312	1.18294	1.17514	1.18812	1.50849	1.46788	1.48595	1.1953	1.23751	1.28266	1.52528
79555	NM_024473	BC005537	cDNA sequence BC005537	-1.10603	5.60273	-5.00146	0.0275691	0.0452592	-1.44203	5.51161	-16.8628	0.00299435	0.0082844	-1.05341	5.34426	-0.91886	0.444722	0.528496	0.050349	0.054244	0.141513	5.6759	5.53051	5.78198	5.25388	5.38193	5.30686	0.013785	0.048426	0.007205	0.053763	0.136773	0.036322	5.69182	5.66794	5.66794	5.78834	5.78344	5.77416	5.22799	5.42837	5.48944	5.47726	5.54235	5.57192	5.28492	5.28492	5.1918	5.34578
79554	NM_024472	Gltpd1	glycolipid transfer protein domain containing 1	-1.09307	1.59899	-3.68711	0.0269039	0.0443935	-1.1209	1.44645	-2.83953	0.0468917	0.0684263	-1.03228	1.34582	-0.530506	0.631177	0.694794	0.060309	0.100435	0.149639	1.66447	1.53608	1.53112	1.36646	1.36893	1.3231	0.033359	0.050243	0.070822	0.071213	0.130874	0.072553	1.69498	1.62885	1.66957	1.49138	1.61288	1.48908	1.52004	1.29184	1.29492	1.58334	1.5416	1.48331	1.28438	1.40317	1.41183	1.37397
73010	NM_175191	Gpr22	G protein-coupled receptor 22	5.66514	2.1137	13.3697	0.00424847	0.0115061	8.83887	1.21233	17.0229	0.000114531	0.00149726	3.62449	2.50017	4.28372	0.0462638	0.119525	0.324149	0.319882	0.751161	1.20513	3.70724	0.413189	3.55705	1.73826	3.59604	0.318673	0.059328	0.255196	0.192872	0.742065	0.116544	1.05005	0.993679	1.57166	0.23609	0.297774	0.705704	2.2903	2.02979	0.894705	3.65949	3.68857	3.77366	3.43286	3.77925	3.45905	3.72805
73016	NM_028416	Kremen2	kringle containing transmembrane protein 2	1.03603	0.098142	1.70334	0.198551	0.244999	1.06415	0.028953	6.96119	0.0199073	0.0333243	1.07147	0.082936	2.97445	0.0410568	0.113258	0.051926	0.022319	0.057991	0.075876	0.126941	0.008533	0.098234	0.046942	0.146529	0.019795	0.048005	0.000726	0.022307	0.041869	0.040124	0.069457	0.098084	0.060087	0.009334	0.007919	0.008346	0.080433	0.060391	0	0.168679	0.074482	0.137662	0.090456	0.080858	0.12339	0.165528
56622	NM_020330	Adam21	a disintegrin and metallopeptidase domain 21	1.0182	0.020604	2.24657	0.140843	0.181182	1.01487	0.021755	1.97394	0.144737	0.181558	1.01316	0.044438	1.10128	0.381545	0.469458	0.020066	0.018684	0.029656	0.011356	0.037383	0.013574	0.034867	0.035999	0.054855	0.019525	0.004627	0.008354	0.016712	0.029342	0.004301	0.033902	0.000167	0	0.021893	0.013644	0.005184	0.065632	0.035409	0.006956	0.042407	0.036444	0.033298	0.032302	0.019586	0.052712	0.059798
56620	NM_020001,NM_001190320,NM_001190321	Clec4n	C-type lectin domain family 4, member n	-10.2347	2.849	-9.70202	0.000743248	0.00443651	-8.16491	2.18302	-22.3565	0.000893386	0.00399394	-5.51721	1.92663	-6.20332	0.0109349	0.0655335	0.599022	0.234703	0.687965	4.98398	1.62858	4.17177	1.14233	3.51881	1.05488	0.460983	0.382521	0.065348	0.225423	0.630019	0.276355	4.45177	5.2587	5.24147	4.23097	4.18269	4.10165	3.3592	2.98395	4.21329	1.18742	1.83019	1.86811	1.30936	0.885927	1.23172	0.829511
19703	NM_001164704,NM_023132	Renbp	renin binding protein	-1.47679	1.78884	-6.3704	0.00326073	0.00983009	-4.3594	2.28615	-14.1773	0.000783822	0.0037047	-2.32008	1.79109	-10.8161	0.00299032	0.0406629	0.152929	0.259506	0.194434	2.09205	1.52958	3.58287	1.45874	2.49827	1.28409	0.101618	0.114285	0.118348	0.230948	0.180448	0.07241	2.00076	2.20154	2.07384	3.71949	3.51727	3.51185	2.37543	2.41392	2.70544	1.56492	1.62203	1.4018	1.68224	1.22101	1.47297	1.32216
56626	NM_020032	Poll	polymerase (DNA directed), lambda	2.05132	1.68096	13.6877	0.000275336	0.00284971	1.75176	1.80263	6.78077	0.0201928	0.0337231	1.38601	1.98317	3.1759	0.0539587	0.128163	0.131165	0.206597	0.256835	1.24077	2.27732	1.44304	2.25184	1.76164	2.23257	0.077748	0.105639	0.01862	0.205756	0.232273	0.109606	1.32176	1.16673	1.23384	1.4317	1.46453	1.43288	2.02357	1.68061	1.58073	2.39908	2.22287	2.21002	2.07687	2.20013	2.47852	2.1085
207740	NM_145359	Ubald1	UBA-like domain containing 1	-1.23662	3.52704	-5.28415	0.0118913	0.0233487	-1.66272	3.77495	-14.7125	0.000612313	0.00326621	-1.34794	3.63047	-5.65889	0.0296794	0.0983878	0.100434	0.086357	0.131845	3.68356	3.37716	4.1595	3.42596	3.85223	3.42148	0.087792	0.04878	0.040763	0.076131	0.131767	0.004515	3.68733	3.76941	3.59395	4.20637	4.1398	4.13232	3.84761	3.72284	3.98625	3.43018	3.36712	3.33418	3.34254	3.44362	3.4917	3.42259
23969	NM_001286744,NM_011861,NM_178365,NM_001286743	Pacsin1	protein kinase C and casein kinase substrate in neurons 1	-1.00964	0.143258	-0.369707	0.738198	0.773442	1.10244	0.147622	13.1961	0.000934779	0.00410497	1.04448	0.094185	3.65462	0.0659069	0.142557	0.064862	0.018468	0.029752	0.150348	0.136503	0.093176	0.233883	0.067889	0.130666	0.026205	0.059333	0.016394	0.008503	0.002555	0.029642	0.132256	0.138388	0.180399	0.11076	0.078312	0.090456	0.064999	0.06882	0.069848	0.201182	0.084596	0.123731	0.241224	0.224566	0.235858	0.097492
23968	NM_011860,NM_001039143	Nlrp5	NLR family, pyrin domain containing 5	1.02591	0.014506	1.17473	0.356108	0.408691	-1.00673	0.025928	-1.02033	0.367583	0.414329	-1.00112	0.011917	-0.129234	0.904851	0.925925	0.054422	0.016421	0.021623	0.005018	0.041929	0.031212	0.021538	0.012751	0.011138	0.008494	0.053755	0.012765	0.01033	0.010853	0.018702	6.3e-05	0.000167	0.014826	0.044424	0.018946	0.030266	0.023177	0.001517	0.013559	0.00972	0.103985	0.012082	0.014874	0.016303	0.033438	0.000144
23961	NM_001083925,NR_003507	Oas1b	inactive 2'-5'-oligoadenylate synthase 1B	-1.83136	1.33212	-7.30882	0.00277041	0.00889255	-1.10302	0.799385	-2.24617	0.103215	0.135111	-1.09189	0.925383	-0.744425	0.514147	0.591764	0.206865	0.109075	0.295091	1.83826	0.965341	0.873234	0.731782	0.990968	0.864139	0.168839	0.119526	0.055821	0.093709	0.268427	0.122578	1.65485	1.87272	1.98721	0.855693	0.935719	0.828289	1.29526	0.88989	0.787754	1.10328	0.892395	0.900347	0.830729	0.64438	0.720236	0.849451
23960	NR_126529,NM_011852	Oas1g	2'-5' oligoadenylate synthetase 1G	-4.05915	1.39011	-26.0489	1.43378e-05	0.00127386	-1.63259	1.00348	-5.18357	0.00987047	0.019357	-1.08778	0.769952	-1.10783	0.330146	0.42017	0.134393	0.236294	0.189791	2.72922	0.70804	1.41754	0.710372	0.833036	0.711645	0.08963	0.10014	0.198028	0.128919	0.131643	0.136715	2.62876	2.75792	2.80099	1.63133	1.38089	1.24039	0.960232	0.697356	0.841521	0.639893	0.823015	0.661213	0.742042	0.56857	0.820504	0.658255
23962	NM_011854	Oasl2	2'-5' oligoadenylate synthetase-like 2	-11.16	3.34949	-14.8815	0.00402248	0.0111291	-3.18633	2.94651	-12.1985	0.000759304	0.00365835	-2.10616	2.41177	-3.86454	0.042915	0.11518	0.405067	0.237391	0.481633	5.51467	2.0344	3.89875	2.22685	3.00821	1.93359	0.402398	0.046421	0.122463	0.203365	0.45512	0.157595	5.09389	5.89574	5.55439	4.00698	3.92345	3.76582	2.74467	2.74622	3.53374	2.0076	2.088	2.0076	2.36139	1.99291	2.32626	1.93433
23965	NM_001145937,NM_011857	Tenm3	teneurin transmembrane protein 3	1.08546	0.433617	2.453	0.132363	0.171636	-6.26679	1.38808	-33.1288	0.000626984	0.00331156	-2.38332	0.833029	-3.4316	0.0742509	0.151993	0.083538	0.13843	0.63242	0.378479	0.496789	3.24204	0.594307	1.6688	0.41583	0.006054	0.083318	0.136203	0.024728	0.630641	0.047402	0.371728	0.380282	0.383426	3.39719	3.18673	3.14219	1.00113	1.75092	2.25436	0.402382	0.527944	0.56004	0.592865	0.619725	0.570332	0.3611
23964	NM_011856,NM_001290702	Tenm2	teneurin-2 isoform 2	1.00936	0.001016	2.27908	0.150277	0.191731	1.00991	0	2.1173	0.168436	0.208042	1.01428	0.003067	3.21614	0.0840754	0.163557	0.010212	0.011634	0.011015	7.6e-05	0.013514	0	0.014222	0.00045	0.020904	8.4e-05	0.010212	0	0.011634	0.000533	0.011003	6.3e-05	0.000167	0	0	0	0	0	0.000311	0.001038	0.025145	0.009375	0.006021	0.006435	0.027596	0.008636	0.013644
23967	NM_011859	Osr1	odd-skipped related 1 (Drosophila)	1.26419	0.6638	3.85642	0.025141	0.0419613	-3.22874	1.51548	-8.27828	0.00126756	0.00486941	-3.01437	1.31123	-3.2478	0.0815225	0.160734	0.151905	0.353799	0.848937	0.515894	0.854111	2.58086	0.889885	2.32983	0.737969	0.080594	0.128762	0.26744	0.231623	0.845765	0.073316	0.519874	0.594424	0.433384	2.44868	2.40524	2.88865	1.75909	1.92888	3.3015	0.772387	0.787406	1.00254	1.05607	0.988272	0.62531	0.791007
23966	NM_011858	Tenm4	teneurin transmembrane protein 4	1.00311	0.041603	0.416094	0.707211	0.745496	-1.00899	0.073087	-1.49561	0.213284	0.256018	-1.07561	0.07913	-1.66646	0.231963	0.322629	0.018668	0.014952	0.109298	0.039421	0.043905	0.079827	0.066916	0.147586	0.042426	0.007733	0.016991	0.011805	0.009177	0.108037	0.016559	0.048153	0.036671	0.033438	0.093379	0.071778	0.074324	0.036552	0.153853	0.252352	0.038272	0.062998	0.030446	0.071849	0.056327	0.072572	0.038684
27279	NM_001161746,NM_013749	Tnfrsf12a	tumor necrosis factor receptor superfamily, member 12a	-6.05751	6.29502	-19.6497	4.43201e-05	0.00169081	-1.15374	5.00096	-0.76493	0.499446	0.543408	1.30573	5.66079	0.944523	0.398534	0.485448	0.229068	0.467167	0.705744	7.72708	5.12836	5.10518	4.89887	5.47163	5.85649	0.151695	0.171642	0.217848	0.413265	0.512544	0.485152	7.82424	7.80473	7.55229	4.87107	5.30193	5.14255	6.03726	5.33963	5.038	5.31017	5.10579	4.96912	5.08141	4.42576	5.18942	6.17448
27273	NM_013743	Pdk4	pyruvate dehydrogenase kinase, isoenzyme 4	-1.38234	6.79029	-1.91608	0.136437	0.17632	18.0815	5.00578	15.8068	0.000235743	0.00202074	5.62602	5.57041	4.64181	0.0254042	0.0924429	0.422253	0.457639	0.92991	7.02786	6.56075	3.33566	7.5121	4.46202	6.95413	0.241045	0.346691	0.252277	0.381824	0.342342	0.864601	6.78239	7.26423	7.03697	3.05132	3.42298	3.53267	4.78372	4.5001	4.10222	6.20023	6.5903	6.89172	7.457	7.16082	7.91848	6.23039
27275	NM_013745	Nufip1	nuclear fragile X mental retardation protein interacting protein 1	-1.55639	1.54752	-15.3489	0.00400547	0.011097	1.11402	1.19705	2.66643	0.0953424	0.126162	1.07634	1.25479	3.0679	0.0596237	0.135254	0.072018	0.101191	0.059923	1.89918	1.26098	1.12169	1.27747	1.20284	1.30898	0.071795	0.005657	0.031405	0.096195	0.05446	0.024997	1.81631	1.93858	1.94265	1.13982	1.13982	1.08543	1.20795	1.14601	1.25457	1.26695	1.25571	1.26027	1.3588	1.17129	1.30232	1.32603
27274	NM_013744	Zfp354b	zinc finger protein 354B	1.30938	0.399206	6.9026	0.00231473	0.00805176	1.30284	0.427556	7.93017	0.00246296	0.00729526	1.30699	0.519804	4.96212	0.0199727	0.0838069	0.097583	0.08336	0.134822	0.249599	0.638487	0.277379	0.659041	0.361396	0.747645	0.068202	0.069792	0.045784	0.069661	0.052956	0.123987	0.213003	0.207506	0.328288	0.32377	0.276141	0.232227	0.320377	0.421179	0.342631	0.718641	0.605657	0.591164	0.591521	0.730661	0.654941	0.832233
27277	NM_001199004,NM_013747	Golga5	golgi autoantigen, golgin subfamily a, 5	1.02748	3.47974	1.00172	0.377238	0.429742	-1.26321	3.54166	-5.94113	0.0102474	0.0199278	-1.02113	3.44323	-1.65224	0.183261	0.272337	0.067617	0.098275	0.031617	3.46024	3.49935	3.71421	3.37712	3.45834	3.42818	0.05407	0.040602	0.088083	0.043583	0.026124	0.017809	3.50741	3.47208	3.40123	3.78979	3.73537	3.61748	3.45293	3.48675	3.43534	3.4917	3.54323	3.46311	3.33187	3.41882	3.38065	3.43183
65973	NM_023066,NM_001290367,NM_001177856,NM_001177855,NM_001177854,NM_001177849,NM_001177851,NM_001177850,NM_001177853,NM_001177852,NM_133723	Asph	aspartyl/asparaginyl beta-hydroxylase isoform 11 precursor	3.4082	5.1148	15.9628	0.00350736	0.0102626	3.66113	5.31307	17.6647	0.00252965	0.00741247	2.15054	5.8727	5.14758	0.0336487	0.103688	0.191947	0.183581	0.371708	4.30621	6.07522	4.45877	6.33106	5.34627	6.45097	0.19075	0.021403	0.181216	0.029372	0.369044	0.044425	4.37907	4.08977	4.4498	4.28152	4.45107	4.64371	5.72022	5.33625	4.98233	6.0787	6.09467	6.05229	6.35434	6.34078	6.29806	6.42972
74241	NM_001001566,NM_001001565	Chpf	chondroitin polymerizing factor	1.11174	2.71498	1.97118	0.144761	0.185688	-7.01055	4.14245	-37.4274	4.98669e-05	0.00111382	-3.19904	3.56943	-5.16533	0.0267214	0.094125	0.134277	0.130018	0.56255	2.63964	2.79246	5.77892	2.96939	4.50549	2.82785	0.119939	0.060372	0.058015	0.116357	0.543635	0.144652	2.77625	2.59109	2.55159	5.81514	5.80961	5.71201	3.98515	4.46155	5.06976	2.85506	2.78771	2.7346	2.96813	2.85367	3.08637	2.89587
74243	NM_028201,NM_001038641,NM_028834	Slx4ip	SLX4 interacting protein	-1.08053	0.857242	-1.47503	0.242422	0.291784	-1.24786	0.697951	-4.6417	0.0255216	0.0409439	1.20139	0.573447	2.1747	0.151471	0.238137	0.131207	0.119206	0.210825	0.914929	0.803192	0.875724	0.556266	0.456171	0.720875	0.119153	0.054934	0.043701	0.110906	0.042957	0.206402	0.786858	1.02251	0.935422	0.92199	0.870038	0.835145	0.468	0.408539	0.491973	0.739871	0.831605	0.8381	0.561266	0.664589	0.442945	0.947296
74244	NM_001253717,NM_028835,NM_001253718	Atg7	autophagy related 7	-1.14523	2.36438	-4.59634	0.0375599	0.0584238	-1.22512	2.46628	-3.72631	0.0419866	0.06228	-1.11176	2.3491	-3.98827	0.018563	0.0808711	0.073723	0.136158	0.066376	2.46422	2.26859	2.61709	2.32416	2.42676	2.27392	0.072137	0.015207	0.050801	0.126325	0.052752	0.040287	2.38485	2.52578	2.48205	2.55844	2.64733	2.6455	2.43618	2.36993	2.47417	2.25413	2.26719	2.28444	2.21103	2.30098	2.46047	2.27667
74245	NM_001293672,NM_028836	Ctbs	di-N-acetylchitobiase isoform 1 precursor	-1.22034	1.63034	-6.85349	0.00287594	0.00910934	-1.638	1.84699	-11.463	0.00255735	0.0074669	-1.25135	1.62379	-2.04847	0.144948	0.231137	0.072604	0.107572	0.273514	1.78029	1.49301	2.23694	1.52501	1.79356	1.47008	0.057029	0.044934	0.09979	0.040172	0.253218	0.103394	1.73993	1.84553	1.75542	2.26281	2.12676	2.32125	1.50117	1.94047	1.93905	1.51025	1.44201	1.52677	1.54325	1.47895	1.55283	1.51758
74246	NM_178389	Gale	galactose-4-epimerase, UDP	-1.83422	0.996839	-15.5632	0.000109301	0.00209355	-1.80277	0.87253	-6.52187	0.00304912	0.00837613	-1.16484	0.639611	-1.67965	0.182607	0.271709	0.097399	0.225798	0.227006	1.52624	0.65107	1.39569	0.545471	0.759082	0.538944	0.072853	0.064646	0.170375	0.148178	0.11903	0.193297	1.44239	1.56229	1.57404	1.53189	1.45053	1.20465	0.69036	0.69036	0.896525	0.577737	0.699808	0.675664	0.464507	0.455414	0.716492	0.504133
74249	NM_028838	Lrrc2	leucine rich repeat containing 2	2.96273	5.2499	9.25051	0.00664568	0.0153733	7.59284	4.1919	7.39926	0.0143279	0.0257716	1.87732	5.69422	2.59482	0.121772	0.205331	0.293389	0.684613	0.606543	4.52457	6.0915	2.97732	5.90196	5.25798	6.16666	0.281061	0.084153	0.671338	0.134165	0.606332	0.01598	4.77751	4.222	4.5742	2.26433	3.07032	3.59731	5.82347	5.33275	4.61774	6.06657	6.1853	6.02262	5.84935	6.05446	5.80208	6.17721
100534273	NM_001277076	Fer1l5	fer-1-like 5 (C. elegans)	1.07213	0.093675	7.03574	0.00571098	0.0139414	1.03722	0.076598	3.08528	0.0414327	0.0615826	1.07621	0.069922	7.59198	0.011499	0.0665685	0.024735	0.029599	0.024172	0.056059	0.156533	0.054645	0.107369	0.034748	0.140701	0.021886	0.011524	0.023925	0.017427	0.006235	0.023354	0.030787	0.068569	0.06882	0.078686	0.030838	0.054412	0.028844	0.041268	0.034133	0.167065	0.144224	0.158311	0.092953	0.126736	0.102419	0.122099
237107	NM_001168600,NM_198110	Gnl3l	guanine nucleotide binding protein-like 3 (nucleolar)-like	1.33406	2.87123	7.70298	0.00169378	0.00678793	1.28888	2.79749	5.42872	0.00914614	0.0182667	1.28627	2.80024	17.1104	7.06925e-05	0.0183196	0.093499	0.116812	0.036765	2.67084	3.08666	2.62041	2.98653	2.62453	2.98772	0.060575	0.071224	0.06182	0.099112	0.025099	0.026864	2.73044	2.60933	2.67274	2.54903	2.6553	2.65689	2.62969	2.64664	2.59724	3.08261	3.15982	3.01754	2.94028	3.10031	2.91899	2.97127
70549	NM_001081242	Tln2	talin 2	2.41078	2.121	13.2008	0.00119433	0.00568723	1.1874	2.80146	1.61136	0.191073	0.232503	1.77161	2.61782	6.64458	0.00946121	0.0616782	0.166568	0.266363	0.21507	1.5792	2.8487	2.6803	2.9281	2.23759	3.06266	0.150459	0.071463	0.218949	0.151693	0.197679	0.084723	1.72016	1.42077	1.59667	2.66849	2.90491	2.46749	2.43317	2.24173	2.03788	2.77834	2.92121	2.84655	2.79763	3.09455	2.89213	2.96537
70546	NM_178395	Zdhhc2	zinc finger, DHHC domain containing 2	-1.01414	0.891051	-0.378007	0.729093	0.765173	-3.73544	1.61759	-10.9786	0.00627351	0.0138209	-1.32551	1.20373	-2.71219	0.0826985	0.161838	0.092818	0.299956	0.259625	0.901237	0.88098	2.82688	0.925608	1.42405	1.0175	0.080342	0.04648	0.294327	0.057837	0.239568	0.100063	0.912588	0.815823	0.9753	3.09736	2.86987	2.51343	1.185	1.42302	1.66413	0.86863	0.841923	0.932388	0.98489	0.922603	0.869333	0.994013
70544	NM_027457	Tmem242	transmembrane protein 242	2.14212	4.92967	6.667	0.0206592	0.0358139	2.10586	5.08978	18.7111	0.000989869	0.00423559	1.15456	5.40787	1.43154	0.286552	0.37766	0.285524	0.099456	0.250864	4.41069	5.50972	4.58085	5.65526	5.3052	5.51254	0.284072	0.028758	0.093929	0.032693	0.24975	0.023614	4.69753	4.12947	4.40505	4.50311	4.55421	4.68522	5.54235	5.32872	5.04452	5.51436	5.47893	5.53588	5.68306	5.61924	5.66348	5.53349
231946	NM_001172216,NM_172727	Fam221a	family with sequence similarity 221, member A	-1.08506	0.163607	-4.17996	0.0457696	0.0689209	-1.05434	0.217605	-2.13553	0.10159	0.133323	-1.07734	0.221341	-1.01902	0.384239	0.472243	0.048803	0.061912	0.182683	0.232772	0.114994	0.259094	0.18276	0.28151	0.174032	0.047804	0.009828	0.047366	0.039869	0.082248	0.163121	0.283538	0.226156	0.18862	0.251521	0.21597	0.30979	0.195072	0.358803	0.290655	0.123211	0.104107	0.117665	0.14078	0.187386	0.220113	0.059718
223626	NM_198607	Them6	thioesterase superfamily member 6	2.54637	1.76004	14.7157	0.000209194	0.00258502	2.8854	2.02808	13.1359	0.000403978	0.00262418	1.49564	2.46859	2.11846	0.167291	0.255023	0.158713	0.201578	0.474828	1.21054	2.55898	1.40296	2.93173	2.19523	2.77599	0.127641	0.094327	0.113437	0.166631	0.473888	0.029855	1.23751	1.07157	1.32254	1.27609	1.4946	1.4382	2.67318	2.187	1.72551	2.50163	2.50747	2.66785	2.7403	3.01071	3.04419	2.77461
627782	NR_003632	Gm6787	predicted gene 6787	-1.00253	0.104114	-0.0532229	0.960237	0.966716	-1.0081	0.044473	-0.47707	0.66668	0.701915	1.04447	0.0749	2.72457	0.0893975	0.169691	0.118667	0.042272	0.039908	0.105953	0.102306	0.050675	0.039031	0.049823	0.112599	0.093164	0.073502	0.01876	0.037882	0.037715	0.013046	0.175052	0.142806	0	0.04783	0.033499	0.070694	0.019476	0.092047	0.037945	0.089498	0.18137	0.036051	0	0.041445	0.075648	0.127273
227717	NM_183424	Qrfp	pyroglutamylated RFamide peptide	-1.00508	0.033487	-0.488072	0.651148	0.693299	-1.01645	0.032749	-1.15794	0.311342	0.357815	-1.00958	0.014984	-1.06002	0.348948	0.437752	0.025923	0.035213	0.022488	0.037338	0.030033	0.046571	0.02303	0.02337	0.009608	0.018921	0.017721	0.025145	0.024652	0.01613	0.015669	0.034754	0.019842	0.057418	0.073538	0.023768	0.042407	0.005154	0.035841	0.029115	0.022035	0.017721	0.050343	0.049034	0.020056	0	0.000144
227715	NM_144886	Exosc2	exosome component 2	-1.99335	2.6867	-8.4578	0.00587734	0.0142031	1.04181	2.21292	0.822125	0.485863	0.53007	-1.00568	2.32502	-0.239823	0.830539	0.866542	0.203804	0.124491	0.059011	3.22999	2.2348	2.18357	2.24266	2.32911	2.32094	0.074084	0.189862	0.035754	0.119246	0.057211	0.014464	3.15285	3.30059	3.23654	2.18841	2.21665	2.14564	2.3517	2.26405	2.37158	2.42808	2.04855	2.22775	2.11475	2.35076	2.26246	2.31276
75115	NR_045735	4930509E16Rik	RIKEN cDNA 4930509E16 gene	-1.00445	0.040806	-0.169374	0.880962	0.899987	1.04323	0.03272	1.19061	0.35202	0.399033	1.00263	0.021022	0.154825	0.887675	0.912238	0.065494	0.088823	0.042396	0.044133	0.037729	0.014222	0.075279	0.019213	0.023002	0.00436	0.065348	0.012324	0.087964	0.016937	0.038866	0.046038	0.047217	0.039145	0	0.020895	0.021771	0.025653	0	0.031984	0.113187	0	0	0.171973	0.053863	0	0.000144
73133	NM_001254730	3110021N24Rik	RIKEN cDNA 3110021N24 gene	1.14121	1.14685	2.56788	0.0683805	0.0968561	1.50303	0.936373	3.69916	0.065467	0.091025	1.80424	0.938289	5.9869	0.0201957	0.0838938	0.128538	0.275261	0.246312	1.05552	1.24609	0.687486	1.27536	0.604647	1.45603	0.104439	0.07493	0.013276	0.27494	0.059465	0.239026	1.03438	0.963269	1.16891	0.683025	0.677015	0.702418	0.576828	0.672922	0.564191	1.17042	1.24759	1.32026	1.34245	1.51055	0.973089	1.568
209027	NM_144795	Pycr1	pyrroline-5-carboxylate reductase 1	-1.15963	0.35831	-4.64626	0.0126706	0.0245298	-2.69844	0.704705	-25.3993	0.000180124	0.00179196	-1.20262	0.300971	-4.50146	0.0138356	0.0717313	0.079651	0.097661	0.10242	0.48073	0.267065	1.72073	0.288604	0.462176	0.195994	0.065368	0.045512	0.042219	0.088063	0.058894	0.083794	0.555251	0.453858	0.433082	1.76857	1.70493	1.68869	0.423216	0.433384	0.529927	0.261245	0.224743	0.315207	0.257962	0.219955	0.387895	0.189379
208898	NM_001081153	Unc13c	unc-13 homolog C (C. elegans)	-1.0065	0.041091	-0.74121	0.510937	0.559471	-1.04349	0.023579	-24.0489	0.000657366	0.00339457	-1.02154	0.028168	-2.50792	0.0987686	0.179863	0.02185	0.004423	0.021238	0.046031	0.036681	0.069427	0.008008	0.047467	0.016715	0.010431	0.019199	0.00422	0.001325	0.007949	0.019694	0.057206	0.036552	0.044335	0.072656	0.070973	0.064651	0.041709	0.044154	0.056536	0.05197	0.042939	0.015134	0.007919	0.009375	0.00673	0.010962
271127	NM_172053	Adamts16	a disintegrin-like and metallopeptidase (reprolysin type) with thrombospondin type 1 motif, 16	1.0001	0.008985	0.0178912	0.986599	0.988647	-5.416	0.311415	-9.70127	0.0103605	0.0200647	-1.06558	0.022045	-2.0804	0.170613	0.258598	0.013547	0.435139	0.076297	0.008916	0.009056	2.47639	0.039161	0.09667	0.005027	0.010237	0.008873	0.434825	0.016531	0.075938	0.007392	0.020175	0.000167	0.006406	2.74939	2.70483	1.97496	0.053745	0.051915	0.184349	8.9e-05	0.009246	0.017832	0.055456	0.022402	0.039626	0.013559
14149	NM_007997	Fdxr	ferredoxin reductase	1.2966	1.56548	6.88796	0.0182833	0.0325299	-1.18354	1.84757	-5.45829	0.010757	0.0206426	1.06825	1.73111	0.492822	0.661555	0.721462	0.09423	0.077144	0.334739	1.38929	1.76402	1.97311	1.73001	1.68415	1.77939	0.093235	0.013654	0.067364	0.037593	0.313907	0.116246	1.38907	1.48263	1.29615	1.91616	1.95571	2.04747	2.03445	1.58963	1.42836	1.77748	1.76439	1.75018	1.76141	1.74027	1.68835	1.87567
14148	NM_001301728,NM_007996	Fdx1	adrenodoxin, mitochondrial isoform 2 precursor	2.53931	4.25392	9.70444	0.00492432	0.0126212	6.22321	3.34088	18.7798	0.0015477	0.00549307	2.18926	4.28485	5.14866	0.024003	0.0904888	0.239955	0.24327	0.38029	3.63449	4.97892	2.27294	4.9106	3.75675	4.88719	0.22655	0.07908	0.235475	0.061091	0.362359	0.115396	3.80669	3.37784	3.71892	2.00295	2.38003	2.43583	4.08819	3.81219	3.36986	5.06192	4.90445	4.9704	4.86576	4.88586	4.98018	4.93213
106143	NM_178647	Cggbp1	CGG triplet repeat binding protein 1	-1.44111	3.51261	-6.15557	0.00479828	0.0124076	-2.47231	3.68762	-14.8127	0.000177973	0.00178226	-1.33591	3.35132	-1.93349	0.176828	0.265225	0.148338	0.152694	0.374292	3.78608	3.25889	4.39791	3.09205	3.56674	3.14891	0.120298	0.08679	0.120703	0.093522	0.361643	0.096482	3.65949	3.89891	3.79982	4.49507	4.43586	4.26279	3.15914	3.69191	3.84917	3.17495	3.25346	3.34827	3.19195	3.00659	3.0776	3.17888
93765	NM_080560	Ube2n	ubiquitin-conjugating enzyme E2N	-1.05399	3.9165	-1.49277	0.210132	0.257219	1.20133	3.77851	7.21584	0.00355277	0.00929975	1.12775	3.73309	2.87044	0.095059	0.176017	0.088022	0.063521	0.104658	3.95461	3.87875	3.64851	3.91314	3.64738	3.82082	0.064405	0.059999	0.053502	0.034241	0.102821	0.019525	3.95201	4.02029	3.89155	3.61241	3.70998	3.62314	3.71308	3.70017	3.52889	3.93892	3.81892	3.87841	3.92917	3.87383	3.93643	3.80669
70891	NM_001142631,NM_029254	Spdya	speedy homolog A (Xenopus laevis)	-1.07846	0.109869	-2.63292	0.065624	0.0935004	1.02133	0.071987	0.865437	0.473974	0.518611	-1.03609	0.087654	-1.32867	0.25469	0.345801	0.071688	0.060931	0.066674	0.177124	0.068151	0.058356	0.088801	0.116881	0.065735	0.040647	0.05905	0.009875	0.060125	0.047323	0.046967	0.223786	0.158172	0.149415	0.047147	0.062148	0.065773	0.17042	0.080645	0.099578	0.100345	0	0.104107	0.151076	0.031085	0.084242	0.033787
102657	NM_133983	Cd276	CD276 antigen	1.00236	1.09154	0.0708138	0.946998	0.955908	-6.74955	2.54528	-46.1181	2.35648e-05	0.000900771	-1.99859	1.54823	-6.70423	0.0173188	0.0783678	0.08324	0.103461	0.258089	1.08984	1.09324	4.27147	1.51668	2.1263	1.12732	0.054971	0.062507	0.092068	0.047199	0.252674	0.052591	1.14994	1.0421	1.07748	4.28766	4.35437	4.17239	1.9584	2.00361	2.41689	1.0917	1.03152	1.15651	1.46944	1.51678	1.56384	1.06662
70893	NM_001113323	Glb1l3	galactosidase, beta 1 like 3	1.02137	0.016503	2.73669	0.0539451	0.0790118	1.0175	0.007577	3.24906	0.0678953	0.0939715	-1.00124	0.012705	-0.14343	0.895941	0.918434	0.019309	0.013344	0.021665	0.007219	0.037728	0.002115	0.027146	0.013633	0.011839	0.012359	0.014836	0.003663	0.012831	0.008528	0.019916	0.02149	0.000167	0	0	0.006345	0	0.007211	0.023309	0.010381	0.051524	0.022035	0.039626	0.016803	0.02313	0.041504	0.000144
70892	NM_001302958,NM_001302957,NM_027594	Ttll7	tubulin polyglutamylase TTLL7 isoform Ttll7	-1.11526	1.23042	-1.99276	0.117385	0.154496	-1.03669	1.09384	-0.632719	0.571222	0.611931	1.1463	1.47824	1.43186	0.257264	0.348087	0.136788	0.142304	0.238277	1.31163	1.15425	1.12014	1.06815	1.38303	1.58001	0.093493	0.09985	0.12566	0.066784	0.219429	0.09288	1.3478	1.20545	1.38163	1.14883	1.22897	0.982613	1.57404	1.4317	1.14335	1.13443	1.26252	1.0658	1.11105	1.1022	0.991207	1.47864
70897	NM_027597,NM_029069	Fam71d	family with sequence similarity 71, member D	1.01109	0.033393	0.99109	0.393145	0.445343	1.00235	0.019863	0.197439	0.853477	0.8718	1.0084	0.021638	0.554155	0.609533	0.675818	0.027795	0.029762	0.037709	0.026375	0.042279	0.018239	0.021632	0.016431	0.028496	0.024465	0.013191	0.023056	0.018821	0.028459	0.024739	0.030347	0.000167	0.048611	0.010563	0	0.044154	0.049293	0	0	0.036775	0.032732	0.057331	0	0.034256	0.030639	0.037397
232414	NM_001205365,NM_001205364,NM_001205363,NM_172732	Clec9a	C-type lectin domain family 9, member a	1.17646	0.780001	4.83056	0.00848044	0.0182422	1.22012	0.813967	3.51148	0.0307445	0.0479178	1.23408	1.03027	2.61621	0.0652723	0.141838	0.084064	0.141577	0.200888	0.671537	0.905985	0.683009	0.970034	0.889662	1.1931	0.060404	0.058465	0.078695	0.11769	0.163352	0.116929	0.721409	0.604373	0.688828	0.654653	0.622421	0.771952	0.899203	1.04803	0.721749	0.907532	0.846762	0.96366	1.10562	0.910178	0.894303	1.1971
232413	NM_177686	Clec12a	C-type lectin domain family 12, member a	-2.50297	1.58397	-7.93781	0.00594413	0.0142985	-6.79446	2.24293	-16.6729	0.000184993	0.00180049	-3.538	1.34654	-14.6956	0.000565197	0.0259742	0.288821	0.287174	0.214854	2.37849	1.05485	4.01678	1.25243	2.53749	0.714554	0.265432	0.113858	0.160113	0.238396	0.188301	0.103465	2.22589	2.68498	2.22459	4.14647	3.83783	4.06606	2.39485	2.46669	2.75093	0.9243	1.10667	1.13358	1.45088	0.987991	1.31841	0.595137
93761	NM_053123,NM_001290708	Smarca1	probable global transcription activator SNF2L1 isoform 2	1.0072	0.33682	0.193466	0.859598	0.880793	-2.15918	0.773335	-11.5149	0.00105374	0.0043622	-1.0686	0.580908	-0.756807	0.505968	0.584481	0.092686	0.167036	0.219085	0.331684	0.342036	1.50726	0.396777	0.630741	0.535013	0.039366	0.083911	0.144886	0.083122	0.197008	0.095844	0.351387	0.357307	0.286357	1.66986	1.46008	1.39185	0.436173	0.625948	0.830101	0.250322	0.360833	0.414955	0.452877	0.436173	0.301282	0.539509
18571	NM_001164678,NM_011052,NM_001164677	Pdcd6ip	programmed cell death 6 interacting protein	-1.78801	4.2685	-43.7403	0.000219404	0.00262758	-1.68044	4.18361	-12.1854	0.00135597	0.00507368	-1.095	3.90765	-0.78742	0.511779	0.589699	0.033197	0.106441	0.288008	4.70821	3.86986	4.57475	3.82591	3.97366	3.84273	0.00853	0.032083	0.095456	0.047095	0.286219	0.032052	4.71788	4.70498	4.70177	4.64115	4.61774	4.46536	3.66775	4.01831	4.23494	3.84712	3.90656	3.8559	3.85685	3.84917	3.77171	3.81639
66594	NM_025650	Uqcr11	ubiquinol-cytochrome c reductase, complex III subunit XI	2.07869	8.97098	25.3083	6.68001e-05	0.00184171	6.14725	8.09071	10.2889	0.00806918	0.0166453	1.88658	8.99542	3.03276	0.0935694	0.174321	0.072248	0.441047	0.523013	8.45866	9.51433	6.8861	9.50605	8.54917	9.46495	0.061678	0.037624	0.436408	0.063802	0.522871	0.012213	8.48223	8.38867	8.50507	6.50505	6.79106	7.3622	9.07184	8.54959	8.0261	9.54397	9.472	9.52701	9.5759	9.45085	9.49139	9.472
208643	NM_001005331,NM_145941	Eif4g1	eukaryotic translation initiation factor 4, gamma 1	1.13649	5.98281	4.0591	0.0539395	0.0790118	1.1943	5.86071	4.06277	0.0162304	0.0284183	1.52259	5.77693	12.5647	0.00101265	0.0306945	0.078764	0.109208	0.08361	5.89123	6.07582	5.73403	5.99019	5.48162	6.08815	0.007637	0.078393	0.070292	0.083579	0.039187	0.073858	5.88477	5.89966	5.88927	5.75709	5.78989	5.6551	5.449	5.52509	5.47078	6.01323	6.16375	6.05047	5.94667	6.08655	5.93735	6.09922
208647	NM_178661	Creb3l2	cAMP responsive element binding protein 3-like 2	-1.35474	2.94885	-6.22929	0.00986871	0.0203383	-4.31668	3.55713	-20.2554	0.000102321	0.00142869	-1.57635	3.02646	-1.3559	0.298314	0.38962	0.121791	0.180421	0.838742	3.17598	2.73796	4.76524	2.65531	3.37251	2.71592	0.051506	0.110364	0.150729	0.099159	0.820113	0.175792	3.19787	3.21292	3.11714	4.91515	4.76685	4.61371	2.48463	3.53124	4.10165	2.61094	2.79257	2.81038	2.65771	2.75325	2.55498	2.81068
18675	NM_011077	Phex	phosphate regulating gene with homologies to endopeptidases on the X chromosome (hypophosphatemia, vitamin D resistant rickets)	1.00074	0.011215	0.258064	0.81911	0.845535	1.0087	0.026731	2.56971	0.0680912	0.0941949	-1.01729	0.03479	-1.62228	0.231724	0.322358	0.007135	0.00842	0.02641	0.010696	0.011759	0.021205	0.033697	0.049291	0.024555	0.001297	0.007016	0.004924	0.00683	0.025581	0.006568	0.009206	0.011317	0.011565	0.026491	0.020376	0.016749	0.037824	0.031451	0.078599	0.019842	0.008192	0.007243	0.036153	0.025978	0.03896	0.028585
76499	NM_001286599,NM_029633,NM_001286601,NM_001286600,NM_001286603,NM_001286602,NM_001114347,NM_001081960	Clasp2	CLIP associating protein 2	2.53233	2.78576	30.0986	7.99823e-06	0.00114744	1.50069	3.22482	6.48743	0.0109441	0.020933	1.48712	3.326	9.0124	0.00169686	0.0343452	0.077138	0.156353	0.11003	2.19502	3.53549	2.94528	3.5309	3.05204	3.62456	0.051668	0.057278	0.058467	0.14501	0.092532	0.059537	2.23076	2.13578	2.21852	2.89073	3.007	2.9381	3.13086	3.0751	2.95016	3.49207	3.6004	3.51399	3.49632	3.69008	3.40631	3.58353
76498	NM_023824	Paqr4	progestin and adipoQ receptor family member IV	3.21791	2.31518	24.4361	0.000829151	0.00466222	2.1125	2.68077	12.1522	0.00207978	0.00657695	1.57733	3.11292	3.95406	0.0332302	0.103277	0.119514	0.153783	0.288009	1.62084	3.30697	2.19504	3.27399	2.80149	3.45898	0.115521	0.030634	0.142112	0.058765	0.262693	0.118074	1.70004	1.48829	1.6742	2.16872	2.06792	2.34847	3.05947	2.81068	2.53432	3.33506	3.2743	3.31154	3.28749	3.20965	3.32483	3.53984
76497	NM_029632	Ppp1r11	protein phosphatase 1, regulatory (inhibitor) subunit 11	1.19724	3.97676	6.3177	0.017996	0.0321161	1.75129	3.65621	7.81405	0.00478019	0.0113902	1.26634	3.91798	2.19542	0.157816	0.244715	0.071203	0.179193	0.268766	3.84902	4.10874	3.27428	4.0827	3.75135	4.09202	0.069099	0.017181	0.079457	0.160613	0.267964	0.020744	3.76988	3.87982	3.89737	3.18453	3.30266	3.33564	4.01046	3.76825	3.47533	4.09709	4.12847	4.10066	4.19612	3.89891	4.15306	4.09148
18674	NM_133668	Slc25a3	solute carrier family 25 (mitochondrial carrier, phosphate carrier), member 3	2.10468	8.6384	18.2705	0.000207917	0.00257727	3.84326	8.16611	14.7777	0.000747726	0.00363019	2.03995	8.66049	7.45085	0.0167307	0.0769931	0.101778	0.227656	0.239096	8.11826	9.19186	7.25249	9.19482	8.16148	9.19001	0.087277	0.052358	0.203627	0.1018	0.238077	0.022046	8.1813	8.01865	8.15484	7.08021	7.20004	7.47721	8.35352	8.23582	7.8951	9.25151	9.17062	9.15347	9.0848	9.21399	9.28567	9.17062
234814	NM_001166482,NM_172761	Mthfsd	methenyltetrahydrofolate synthetase domain containing	1.29821	1.51487	5.35791	0.0142915	0.0268478	-1.14733	1.84535	-1.46679	0.240175	0.284101	-1.07376	1.77217	-0.640922	0.578393	0.647635	0.121717	0.234137	0.277469	1.33827	1.71479	1.94715	1.74887	1.82425	1.72158	0.052408	0.109857	0.209188	0.105169	0.265851	0.079447	1.34696	1.38579	1.28206	2.18639	1.85643	1.79864	2.11372	1.76802	1.59102	1.70785	1.82794	1.60856	1.85353	1.6432	1.74988	1.80989
76491	NM_029631	Abhd14b	abhydrolase domain containing 14b	2.0845	1.99486	12.6301	0.000745793	0.00444524	-1.16238	2.67942	-2.40878	0.0782278	0.106098	-2.049	3.02441	-12.3343	0.000526816	0.025814	0.145324	0.156094	0.14533	1.53418	2.59388	2.79016	2.57308	3.58582	2.5509	0.073309	0.125479	0.124245	0.094492	0.120725	0.080909	1.46852	1.52073	1.61328	2.85471	2.64692	2.86884	3.72134	3.48978	3.54634	2.60765	2.46208	2.7119	2.56987	2.48023	2.66913	2.62372
14359	NM_001113189,NM_001113188,NM_008053	Fxr1	fragile X mental retardation gene 1, autosomal homolog	1.64132	5.80664	8.64226	0.0129918	0.0249878	2.22453	5.44852	19.97	3.93654e-05	0.00104839	1.68901	5.77943	4.9383	0.0383994	0.109909	0.14327	0.100046	0.265221	5.4602	6.17506	4.90221	6.05571	5.41369	6.16987	0.143149	0.005875	0.067556	0.073793	0.265012	0.010537	5.53588	5.2951	5.54962	4.91365	4.82966	4.96331	5.66794	5.43404	5.13909	6.17167	6.18184	6.17167	6.05229	6.13115	5.98368	6.17939
18679	NM_008832,NM_173021	Phka1	phosphorylase kinase alpha 1	2.51154	2.69358	9.1679	0.00724848	0.0163372	2.50068	2.07998	18.6701	9.29339e-05	0.00136831	1.84853	2.51524	4.25837	0.0480079	0.121532	0.251002	0.122674	0.360526	2.11	3.43857	1.52138	2.8437	2.11079	2.99717	0.241718	0.067632	0.099205	0.072162	0.357465	0.046883	2.21291	1.83385	2.28323	1.42578	1.51451	1.62383	2.45494	2.1361	1.74135	3.5016	3.44699	3.36712	2.79106	2.92596	2.81408	2.94926
226970	NM_183019	Arhgef4	Rho guanine nucleotide exchange factor (GEF) 4	-1.1925	0.20389	-3.00109	0.0672946	0.0955407	-1.17073	0.249977	-9.64611	0.000862072	0.00391545	-1.14454	0.187884	-3.05733	0.0519241	0.125719	0.146588	0.040832	0.110338	0.367201	0.113211	0.388322	0.160919	0.309004	0.11424	0.135635	0.055599	0.032266	0.025024	0.0963	0.053859	0.490984	0.222212	0.388408	0.404708	0.351152	0.409108	0.247426	0.259605	0.419979	0.069384	0.094496	0.175752	0.135516	0.161696	0.185545	0.127138
226971	NM_145516,NM_175421	Plekhb2	pleckstrin homology domain containing, family B (evectins) member 2	1.89166	4.28959	15.9077	0.000125555	0.0022281	2.32523	4.12913	16.167	0.000170802	0.00175361	1.65265	4.53268	6.22124	0.0193223	0.0823922	0.100133	0.130424	0.201785	3.85434	4.77399	3.56507	4.78244	4.18475	4.90953	0.062491	0.07824	0.106419	0.075402	0.196596	0.045468	3.82302	3.8137	3.9263	3.48037	3.53031	3.68452	4.37288	4.20072	3.98066	4.8539	4.69753	4.77054	4.7137	4.86308	4.77054	4.93928
242800	NM_172878	Ttc34	tetratricopeptide repeat domain 34	1.02016	0.018145	1.86342	0.145752	0.186784	1.01128	0.008675	2.68322	0.0577907	0.0816803	1.04106	0.028879	2.96075	0.0775559	0.156247	0.026765	0.010442	0.033964	0.008765	0.037561	0.003772	0.019949	0.011918	0.069976	0.014984	0.022178	0.006534	0.008146	0.010538	0.032287	6.3e-05	0.000167	0.026067	0.011317	0	0	0	0.015751	0.020004	0.019949	0.062468	0.030266	0.02893	0.017881	0.013037	0.05399
226976	NM_172652	Kansl3	KAT8 regulatory NSL complex subunit 3	1.09765	3.43862	2.8344	0.0818782	0.113306	1.19065	3.11734	4.56636	0.0138092	0.0250393	1.0017	3.44378	0.0376958	0.971963	0.977621	0.082138	0.095489	0.112326	3.37207	3.50649	2.99401	3.24576	3.44256	3.445	0.077452	0.027345	0.078999	0.053642	0.092773	0.063326	3.33803	3.46072	3.31748	2.91899	2.98658	3.07646	3.53599	3.44123	3.35045	3.50417	3.48037	3.53492	3.3015	3.1945	3.24128	3.51442
226977	NM_146107	Actr1b	ARP1 actin-related protein 1B, centractin beta	-1.03173	4.74122	-0.9763	0.389274	0.44169	-1.17379	4.79156	-6.02773	0.0247118	0.0399216	1.09261	4.64523	2.08162	0.127695	0.212265	0.079959	0.066426	0.106326	4.76381	4.71874	4.90854	4.67737	4.58177	4.70956	0.046783	0.064844	0.065955	0.007894	0.093998	0.049695	4.81268	4.75931	4.71944	4.89748	4.97932	4.84881	4.68949	4.53942	4.5164	4.64918	4.72953	4.77751	4.67336	4.67229	4.68646	4.75173
142688	NM_178283,NM_001267724	Asb13	ankyrin repeat and SOCS box-containing 13	1.90773	1.94988	14.7386	0.00145116	0.00627195	1.7772	2.04668	11.098	0.000380636	0.00253783	1.06592	2.45135	1.2486	0.333021	0.422747	0.109511	0.129476	0.127762	1.53884	2.47071	1.67348	2.5031	2.40574	2.49784	0.102135	0.039509	0.089113	0.093931	0.126199	0.019924	1.5564	1.42907	1.63106	1.59102	1.66142	1.76802	2.47641	2.48076	2.26004	2.50868	2.47362	2.42982	2.5719	2.5413	2.39608	2.51273
103012	NR_015505,NR_026976	6720401G13Rik	RIKEN cDNA 6720401G13 gene	1.64792	2.01098	12.8044	0.000216008	0.00262756	1.29829	2.32314	4.1792	0.0174665	0.0300884	-1.68074	2.77244	-3.9093	0.0294621	0.0981372	0.097482	0.156086	0.331894	1.68268	2.40333	2.14246	2.51907	3.17218	2.42308	0.067703	0.070136	0.127771	0.089652	0.294193	0.153637	1.76071	1.63946	1.64788	2.17062	2.00295	2.25379	3.5016	2.93562	3.07931	2.48052	2.34351	2.38596	2.5891	2.55008	2.41803	2.58588
434064	NR_026990	Gm5577	predicted gene 5577	-1.00472	0.032405	-0.254766	0.813216	0.840084	-1.06722	0.130699	-1.27169	0.329343	0.376325	-1.1629	0.093375	-10.1894	0.000844512	0.0292461	0.046159	0.127836	0.037009	0.035978	0.029188	0.185799	0.09194	0.252282	0.03456	0.038404	0.025608	0.012344	0.127239	0.021594	0.030057	6.3e-05	0.076462	0.031408	0.193406	0.171556	0.192433	0.263265	0.266176	0.227404	0.047882	0.039682	0	0.237168	5.4e-05	0.038597	0.045632
218877	NM_001025379	Sema3g	sema domain, immunoglobulin domain (Ig), short basic domain, secreted, (semaphorin) 3G	1.72398	2.57576	12.0658	0.00676749	0.0155542	1.00614	2.53775	0.0575293	0.958009	0.963645	1.78036	2.4972	3.82085	0.0567083	0.131683	0.112794	0.265672	0.377236	2.21268	2.99843	2.53334	2.54216	2.11554	2.94772	0.002825	0.112759	0.242299	0.108962	0.371739	0.064162	2.21417	2.21445	2.20942	2.59477	2.73901	2.26623	1.99048	2.53369	1.82246	2.87354	3.02898	3.09276	2.64267	2.42636	2.55746	2.87815
15368	NM_010442	Hmox1	heme oxygenase (decycling) 1	-37.0137	4.58797	-25.2877	1.49876e-05	0.00127472	-13.0878	3.69218	-21.8798	0.000251266	0.00207182	-2.88846	2.73356	-3.96351	0.0499397	0.12322	0.356851	0.293703	0.668739	7.88093	2.67094	5.98709	2.27693	3.60378	2.07348	0.244554	0.259878	0.263496	0.129735	0.653219	0.143236	7.61029	8.08604	7.94646	5.86339	6.28967	5.8082	3.19486	3.25935	4.35713	2.49044	2.9688	2.55358	2.41545	2.15828	2.25707	1.90843
15369	NM_010443,NM_001136066	Hmox2	heme oxygenase (decycling) 2	1.31578	4.96136	14.1633	0.000159663	0.00235266	1.18783	5.02794	8.44831	0.00701262	0.0150042	1.27039	5.01699	4.79284	0.0106395	0.0646604	0.048418	0.050912	0.124776	4.76734	5.16327	4.90531	5.15364	4.84732	5.19259	0.031984	0.03635	0.04814	0.016571	0.100309	0.074211	4.79418	4.73195	4.7759	4.9127	4.8539	4.94932	4.94742	4.84773	4.74681	5.20235	5.13048	5.15697	5.16647	5.13493	5.15951	5.27774
17913	NM_008659,NM_001080775,NM_001080774	Myo1c	myosin IC	-1.40441	4.87498	-12.063	0.00634336	0.0148965	-1.95292	4.90887	-15.3814	0.000939559	0.00411605	-1.44871	4.73971	-3.25935	0.0756086	0.153765	0.070352	0.108737	0.284181	5.12611	4.63614	5.41538	4.44974	5.01463	4.47986	0.006817	0.07002	0.099415	0.044049	0.279422	0.05179	5.13271	5.12653	5.11909	5.48029	5.46491	5.30092	4.74076	5.00384	5.29929	4.56296	4.7025	4.64296	4.44706	4.40709	4.49507	4.4547
15360	NM_008256	Hmgcs2	3-hydroxy-3-methylglutaryl-Coenzyme A synthase 2	4.45542	1.34028	7.38175	0.012984	0.0249775	-1.4591	2.48331	-3.12138	0.0749365	0.102311	-1.04222	2.5054	-0.165308	0.883222	0.908572	0.505781	0.302466	0.625155	0.642089	2.79765	2.77076	2.22568	2.53541	2.47574	0.120071	0.491322	0.29201	0.07884	0.617071	0.10021	0.779173	0.555574	0.591521	2.91079	2.43511	2.96639	1.98891	2.4127	3.20461	2.42946	3.35554	2.60796	2.1383	2.24725	2.29149	2.56573
15361	NM_001166546,NM_016660,NM_001166537,NM_001166535,NM_001166539,NM_001166543,NM_001039356,NM_001166545,NM_001166544,NM_001166542,NM_001166541,NM_001166540,NM_001166536,NM_001025427	Hmga1	high mobility group AT-hook 1	-2.20439	4.49212	-7.90242	0.00783074	0.0172593	1.03795	3.43139	0.452329	0.693686	0.726852	1.23913	3.51645	1.00885	0.376316	0.464313	0.249948	0.205765	0.53108	5.09835	3.95798	3.40462	3.45836	3.36519	3.67452	0.084338	0.235289	0.030345	0.203516	0.435241	0.304321	5.02519	5.1906	5.07927	3.42582	3.41819	3.36986	3.81997	3.32303	2.95256	3.75687	4.21673	3.90033	3.54162	3.60705	3.22642	3.55971
15366	NM_013552	Hmmr	hyaluronan mediated motility receptor (RHAMM)	-1.00588	0.078145	-0.275891	0.804874	0.832882	-2.15155	0.867549	-7.00659	0.0111187	0.0211904	-1.06474	0.35673	-1.44693	0.243594	0.334426	0.053082	0.273252	0.108335	0.082487	0.074031	1.58133	0.475955	0.404839	0.314338	0.015505	0.050768	0.258715	0.087938	0.049897	0.09616	0.0715	0.075737	0.100222	1.64064	1.80524	1.29811	0.367944	0.46161	0.384963	0.016079	0.110653	0.095363	0.495285	0.37996	0.552619	0.306066
15364	NM_010441	Hmga2	high mobility group AT-hook 2	-1.55548	0.20786	-7.74893	0.0102019	0.0208427	-1.10183	0.032338	-8.31382	0.0101204	0.0197464	-1.00712	0.012382	-0.789426	0.476577	0.558387	0.142463	0.029145	0.022446	0.699154	0.061797	0.147009	0.007114	0.018512	0.008282	0.13674	0.039974	0.028335	0.006823	0.017737	0.013756	0.716492	0.826398	0.554573	0.12339	0.178427	0.139211	0.00929	0.03896	0.007286	0.043757	0.107612	0.034022	0.007737	0.013603	0	0.000144
15365	NR_037996	Hmga2-ps1	high mobility group AT-hook 2, pseudogene 1	-4.9438	1.16789	-15.476	0.000111244	0.00211623	-2.44239	0.924267	-21.6111	7.94888e-05	0.00129946	-1.42597	0.684152	-9.86876	0.000666736	0.0271937	0.258041	0.103252	0.089851	2.79382	0.488204	1.77073	0.482439	0.986445	0.474496	0.171535	0.192773	0.057032	0.086071	0.068333	0.058342	2.78271	2.97065	2.62812	1.78016	1.70957	1.82246	1.06299	0.964746	0.931597	0.338446	0.420462	0.705704	0.518491	0.544622	0.384204	0.512653
229499	NM_178165,NM_001136236,NM_153090	Fcrl1	Fc receptor-like 1	-1.28181	0.261957	-5.79044	0.0154685	0.0285041	-1.9104	0.461109	-15.8752	0.00120037	0.00470738	-1.17828	0.140136	-2.64789	0.0718098	0.149443	0.10714	0.10189	0.154823	0.496414	0.138234	1.12318	0.189303	0.301764	0.065077	0.10009	0.038223	0.095032	0.036749	0.133888	0.077744	0.427634	0.61124	0.450369	1.0829	1.05492	1.23172	0.278389	0.181103	0.445801	0.128446	0.105857	0.180399	0.155134	0.184597	0.228179	0.151559
229900	NM_001083312,NM_145545	Gbp7	guanylate binding protein 7	-1.552	2.71753	-7.55087	0.00289684	0.00914403	-1.03473	2.3365	-0.472652	0.68267	0.716314	1.13515	2.26784	1.15762	0.358199	0.446812	0.145458	0.180486	0.273625	3.05302	2.4189	2.36125	2.312	2.17825	2.36113	0.121562	0.07988	0.011802	0.1801	0.267743	0.056428	2.91537	3.14563	3.09807	2.3727	2.36193	2.34913	1.86941	2.34488	2.32046	2.38165	2.36444	2.5106	2.48174	2.33118	2.12308	2.4207
231162	NM_001081106	Cytl1	cytokine-like 1	3.03599	2.32141	7.99682	0.00565037	0.0138455	4.14648	1.74612	7.13234	0.00502552	0.0118017	-7.03735	4.42116	-9.08166	0.00167187	0.0341766	0.347017	0.49829	0.536882	1.65466	3.25683	0.999275	3.05116	6.04732	3.23228	0.138924	0.317996	0.436482	0.240368	0.452047	0.289647	1.49433	1.7393	1.73036	1.11369	0.516981	1.36715	5.53588	6.21263	6.39344	3.17188	2.98994	3.60867	3.29401	2.81336	3.04612	3.54772
229905	NM_173763,NM_001293560	Ccbl2	kynurenine--oxoglutarate transaminase 3 isoform1	3.05986	2.42711	17.5933	0.000174144	0.00241873	5.86142	1.59838	36.8284	4.00379e-06	0.0007804	3.50824	2.42706	5.55841	0.0306311	0.0998417	0.158844	0.119986	0.564246	1.75094	3.3644	0.769376	3.32063	1.68506	3.4958	0.133215	0.086517	0.078428	0.090806	0.563742	0.023842	1.90435	1.68394	1.66452	0.681657	0.83273	0.793739	2.16667	1.82351	1.06499	3.43908	3.26959	3.38453	3.22642	3.4076	3.32787	3.52096
229906	NM_145546	Gtf2b	general transcription factor IIB	-1.37333	3.53841	-5.84868	0.0043422	0.0116579	-1.2601	3.62968	-6.17072	0.00363949	0.00945737	-1.0903	3.52119	-1.42257	0.290275	0.381342	0.13554	0.093621	0.151857	3.77464	3.31696	3.80028	3.46673	3.5841	3.45938	0.09207	0.09947	0.069698	0.062508	0.15168	0.007324	3.75819	3.87383	3.69191	3.85542	3.72194	3.82347	3.41012	3.65361	3.68857	3.39536	3.20506	3.35045	3.41551	3.53638	3.44831	3.46505
224530	NM_153151	Acat3	acetyl-Coenzyme A acetyltransferase 3	-1.14302	0.404869	-2.9997	0.0403687	0.062052	-1.07858	0.28949	-1.52575	0.206656	0.249122	-1.12608	0.294397	-1.11637	0.365197	0.453808	0.111352	0.12389	0.265794	0.512617	0.319769	0.349154	0.240021	0.392262	0.220948	0.08221	0.075104	0.098536	0.075096	0.2547	0.075992	0.420878	0.579617	0.537356	0.352829	0.445801	0.248833	0.153283	0.363299	0.660206	0.40554	0.265787	0.287981	0.212118	0.325074	0.18287	0.240632
27407	NM_001190443,NM_013853	Abcf2	ATP-binding cassette, sub-family F (GCN20), member 2	1.08492	4.30791	2.37174	0.127348	0.165854	1.47467	4.04338	12.4261	0.00062658	0.00331156	1.3513	4.08246	5.67417	0.0061253	0.0522864	0.085874	0.078112	0.132585	4.24951	4.3671	3.77288	4.33328	3.87106	4.3054	0.02062	0.083362	0.041561	0.066137	0.106797	0.07857	4.23607	4.23922	4.27325	3.75737	3.81997	3.74131	3.96267	3.89674	3.75376	4.42863	4.40045	4.27223	4.25852	4.35713	4.38417	4.32021
241727	NM_198214,NM_001291076,NM_001291077	Snph	syntaphilin isoform b	-1.00124	0.013287	-0.255864	0.819456	0.845838	-1.00052	0.002686	-0.252478	0.813612	0.836545	-1.02672	0.015244	-2.96317	0.0717763	0.149428	0.012061	0.005154	0.022234	0.014208	0.012426	0.003088	0.002337	0.043393	0.005355	0.00301	0.011679	0.003249	0.004001	0.020761	0.007959	0.011455	0.013748	0.017422	0.006477	0	0.002787	0.052863	0.019586	0.057729	0.014102	0.023177	0	0.006956	5.4e-05	0	0.014542
69241	NM_027101,NM_027002	Polr2d	polymerase (RNA) II (DNA directed) polypeptide D	-1.27944	4.05387	-6.99143	0.00220783	0.00783187	1.2605	3.74367	6.00209	0.0047044	0.0112767	-1.10003	3.72956	-1.17314	0.353793	0.442603	0.088074	0.096383	0.203072	4.23552	3.88001	3.58039	3.91439	3.79896	3.66142	0.061457	0.063087	0.076227	0.058985	0.199092	0.040005	4.18518	4.30401	4.21736	3.57428	3.50741	3.65949	3.97956	3.83186	3.58547	3.89433	3.81099	3.9347	3.86764	3.98066	3.89487	3.68452
100503849	NR_045269	Sp3os	trans-acting transcription factor 3, opposite strand	1.80591	1.6832	5.66361	0.00821885	0.0178574	2.13009	1.63141	11.6697	0.00590678	0.0132314	1.26286	2.07992	1.34854	0.303717	0.394676	0.260782	0.161916	0.432447	1.31	2.16272	1.17473	2.26564	1.91837	2.25506	0.136615	0.222134	0.027078	0.159636	0.426352	0.072347	1.17073	1.31546	1.4438	1.19749	1.18191	1.14478	2.37331	1.85384	1.52796	2.36378	2.20013	1.92426	2.11978	2.24096	2.43618	2.17197
100090	NM_133879	Zbtb48	zinc finger and BTB domain containing 48	-1.01568	1.19916	-0.347432	0.749209	0.78298	1.20266	1.07698	6.4529	0.0182394	0.0310936	1.12725	1.12194	0.929525	0.446805	0.530695	0.111871	0.071458	0.322002	1.21044	1.188	0.952061	1.21829	1.03886	1.21167	0.058287	0.095487	0.015482	0.069761	0.318147	0.049678	1.2072	1.27027	1.15383	0.942728	0.943522	0.969932	1.39779	0.927197	0.791603	1.29649	1.11675	1.15074	1.29567	1.16023	1.19895	1.23283
277154	NM_001040072	Nynrin	NYN domain and retroviral integrase containing	1.3076	0.937265	6.63834	0.00410725	0.0112687	-2.14773	1.62125	-14.4762	0.00359871	0.00938348	-1.28944	1.35821	-1.99028	0.177755	0.266251	0.100953	0.13195	0.319161	0.763565	1.15048	2.26386	1.16105	1.55391	1.18717	0.056918	0.083378	0.129742	0.024038	0.314598	0.053777	0.751079	0.713926	0.825688	2.36993	2.30246	2.1192	1.21503	1.61002	1.83668	1.05492	1.18812	1.20841	1.16755	1.18117	1.13443	1.2469
230484	NM_001301414,NM_146144	Usp1	ubiquitin carboxyl-terminal hydrolase 1	-1.19111	2.75906	-3.89437	0.0356268	0.0559149	-1.30671	2.75763	-9.58792	0.00101382	0.00429443	-1.12802	2.62142	-1.12422	0.37281	0.460888	0.112215	0.06972	0.267763	2.88809	2.63579	2.95735	2.57141	2.70976	2.53596	0.102962	0.044621	0.041037	0.056363	0.264372	0.042475	3.00548	2.84574	2.81307	2.92852	3.00433	2.93919	2.40459	2.85546	2.86922	2.59995	2.68577	2.62165	2.62467	2.57716	2.51239	2.5829
235472	NM_175485	Prtg	protogenin homolog (Gallus gallus)	1.00772	0.030235	0.95901	0.403423	0.455165	-1.0176	0.034737	-1.9982	0.118631	0.152517	-1.00092	0.021439	-0.219153	0.838709	0.872958	0.020041	0.021813	0.010439	0.025192	0.036288	0.049528	0.024363	0.02211	0.020789	0.017254	0.010196	0.016753	0.013969	0.008666	0.005819	0.016616	0.013906	0.045053	0.064999	0.031735	0.051848	0.012397	0.02488	0.029053	0.04796	0.029115	0.03179	0.040249	0.01884	0.014001	0.027135
17434	NM_013826,NM_001113374,NM_001113375	Mocs2	molybdenum cofactor synthesis 2	1.35083	3.19327	4.79681	0.0106705	0.0215513	1.14056	3.34398	3.91993	0.0224507	0.0369156	-1.06996	3.42146	-1.39577	0.287443	0.378378	0.156653	0.083841	0.121064	2.98371	3.41755	3.25045	3.4402	3.47059	3.37303	0.092889	0.126142	0.046441	0.069804	0.025816	0.118279	2.88709	2.99168	3.07236	3.21006	3.30119	3.2401	3.44259	3.47573	3.49344	3.54929	3.4055	3.29787	3.50741	3.36806	3.44512	3.47615
66388	NM_001113562,NM_025530	Cutc	cutC copper transporter homolog (E.coli)	2.18126	2.65176	21.6311	6.48494e-05	0.00184171	2.76036	2.33028	13.9949	0.0001695	0.00175163	1.7619	2.83331	2.64713	0.0976142	0.17865	0.090094	0.181295	0.53466	2.14819	3.27336	1.71025	3.1751	2.45405	3.27118	0.073952	0.05146	0.136612	0.119185	0.509561	0.161892	2.20013	2.06352	2.18093	1.61753	1.64609	1.86713	2.93424	2.50842	1.91948	3.28425	3.3185	3.21733	3.12959	3.31034	3.08539	3.15982
74675	NM_029049	Ptchd3	patched domain containing 3	1.06943	0.032077	5.94073	0.0168464	0.0305057	1.17979	0.045253	2.97815	0.0951387	0.125984	1.07982	0.03155	9.85759	0.00506066	0.0490662	0.028233	0.138727	0.019467	0.009661	0.106497	0.008297	0.246828	0.008354	0.119149	0.00884	0.026814	0.011352	0.138261	0.006145	0.018472	6.3e-05	0.017467	0.011455	0	0.003656	0.021234	0.003788	0.015341	0.005934	0.093663	0.137316	0.088513	0.128538	0.213119	0.398827	0.140155
613254	NR_028363	AA465934	expressed sequence AA465934	1.17981	0.562104	0.958992	0.391951	0.44421	1.55569	0.397592	7.76785	0.00207928	0.00657695	1.1447	0.586843	0.70642	0.547433	0.620845	0.430848	0.14216	0.478039	0.455345	0.693894	0.190829	0.828383	0.4974	0.69237	0.31072	0.298468	0.084265	0.114494	0.102883	0.466837	0.808222	0.222736	0.335075	0.181103	0.279535	0.111849	0.524738	0.583854	0.383609	0.468306	0.581043	1.03233	0.696313	0.899602	0.889235	1.2184
218121	NM_153546	Mboat1	membrane bound O-acyltransferase domain containing 1	-1.03198	0.580161	-0.888872	0.452043	0.502853	-1.32914	0.669651	-4.59009	0.0103016	0.0200048	-1.14311	0.587197	-1.88806	0.170244	0.258158	0.088503	0.154897	0.177017	0.603314	0.557896	0.905644	0.495153	0.691552	0.49859	0.028886	0.083656	0.114369	0.104464	0.165202	0.063587	0.586304	0.636667	0.586973	0.906181	1.01974	0.791007	0.500816	0.78437	0.78947	0.552619	0.477003	0.644065	0.547737	0.374845	0.562876	0.442945
613258	NR_015523	A730017L22Rik	RIKEN cDNA A730017L22 gene	1.4008	0.729823	10.5829	0.00496412	0.0126807	1.12095	0.753136	1.79198	0.212532	0.255302	1.16827	0.795433	1.96833	0.13759	0.223176	0.079582	0.159216	0.197436	0.526129	1.01238	0.675263	0.839988	0.69112	0.91549	0.076346	0.022463	0.01585	0.158425	0.170708	0.099195	0.459301	0.609335	0.509752	0.691072	0.675346	0.659372	0.873645	0.5354	0.664316	1.02857	1.02183	0.986734	0.825688	0.689198	1.00508	0.831605
320586	NR_015491	A630089N07Rik	RIKEN cDNA A630089N07 gene	1.00683	0.936982	0.156265	0.890022	0.907605	1.19318	0.689345	2.46513	0.109571	0.14234	1.37631	0.657261	7.07338	0.00747292	0.0560384	0.108856	0.179038	0.112837	0.932084	0.941905	0.573613	0.828427	0.466073	0.926877	0.108533	0.008381	0.05718	0.169661	0.102936	0.046221	0.810971	1.02053	0.964746	0.639609	0.538898	0.542331	0.412849	0.584724	0.400646	0.951064	0.940033	0.934618	1.00714	0.808578	0.669563	0.972762
320587	NM_001033394	Tmem88b	transmembrane protein 88B	-1.73135	1.16451	-7.83451	0.00392326	0.0109627	1.15356	0.271329	3.43613	0.0518215	0.074338	1.20064	0.282201	7.49992	0.00186379	0.0354509	0.175073	0.103886	0.060924	1.62594	0.834037	0.187191	0.393285	0.179603	0.443408	0.153884	0.083488	0.037468	0.096894	0.039529	0.046359	1.77942	1.62673	1.47166	0.168839	0.162437	0.230298	0.211591	0.135411	0.191806	0.88731	0.876983	0.737817	0.504467	0.32687	0.348517	0.495285
66383	NM_025526	Iscu	IscU iron-sulfur cluster scaffold homolog (E. coli)	1.50437	5.90351	10.3908	0.00476552	0.0123559	1.82904	5.79398	14.5271	0.000532376	0.00300618	1.11291	6.27989	0.990106	0.417211	0.502539	0.098207	0.103859	0.269983	5.61627	6.20543	5.37478	6.24587	6.2032	6.35753	0.093641	0.029599	0.090398	0.051137	0.262593	0.062739	5.724	5.55439	5.57042	5.27052	5.4225	5.43131	6.47689	6.17939	5.95332	6.23624	6.17721	6.20284	6.23624	6.30113	6.20023	6.41343
246735	NM_145229	AY074887	cDNA sequence AY074887	-1.00057	0.083568	-0.0151283	0.989034	0.990664	1.059	0.071199	1.23821	0.316734	0.363503	1.08438	0.036718	0.919313	0.453833	0.537261	0.094352	0.115683	0.220197	0.083981	0.083157	0.040986	0.123685	0.010578	0.127451	0.08838	0.033035	0.041226	0.108088	0.018322	0.219433	6.3e-05	0.176232	0.075648	0.040509	0.082448	0	0	0	0.031735	0.112677	0.047474	0.089319	0.171055	0.200001	0	0.38083
246730	NM_145211	Oas1a	2'-5' oligoadenylate synthetase 1A	-6.26191	2.4707	-22.7241	0.00135792	0.00605714	-2.30103	2.1797	-5.38153	0.00943415	0.0187053	-1.26165	1.68659	-3.5987	0.0355503	0.106227	0.201726	0.386955	0.161385	4.12607	1.47947	2.86222	1.65993	1.86256	1.52724	0.198194	0.037583	0.204399	0.328565	0.142199	0.076319	3.89948	4.2672	4.21152	3.00897	2.94892	2.62876	1.91239	1.70215	1.97313	1.50574	1.49624	1.43641	1.81387	1.28266	1.88328	1.48789
319742	NM_001093749	Mpzl3	myelin protein zero-like 3	-2.34368	1.12315	-6.53498	0.0211713	0.0365087	1.32975	0.553739	8.61693	0.00101117	0.00428968	1.39021	0.584224	2.15731	0.114681	0.197161	0.325678	0.082644	0.381607	1.8946	0.665823	0.385091	0.796245	0.39306	0.86836	0.323542	0.037241	0.056773	0.060057	0.189562	0.331195	1.52355	2.04245	2.1178	0.320821	0.428417	0.406035	0.611595	0.273041	0.294545	0.64766	0.641147	0.70866	0.785303	0.861022	0.742412	0.486171
246738	NM_138664,NM_001099738	Dnajc28	DnaJ (Hsp40) homolog, subfamily C, member 28	6.26145	2.14163	27.438	0.000462728	0.00350193	7.25164	1.83835	23.8458	0.000525892	0.00298393	3.7626	2.76177	5.94628	0.0269152	0.0944851	0.167062	0.207615	0.556854	1.1942	3.8407	0.89937	3.75768	1.96664	3.87837	0.159124	0.050885	0.195749	0.069182	0.55637	0.023223	1.14512	1.0654	1.37208	0.731416	0.852346	1.11435	2.48684	2.03303	1.38006	3.86616	3.87383	3.78211	3.70167	3.83501	3.73635	3.85939
330406	NM_198884	B4galnt3	beta-1,4-N-acetyl-galactosaminyl transferase 3	1.00906	0.016429	0.921989	0.411378	0.462804	-1.31254	0.113707	-8.18709	0.00677672	0.0146388	-1.71823	0.140531	-3.06107	0.0914592	0.172148	0.024433	0.083008	0.44187	0.011166	0.024172	0.422933	0.030571	0.805441	0.024519	0.019196	0.015115	0.077741	0.029096	0.441148	0.025246	0.033332	0.000167	0	0.402127	0.357712	0.50896	0.30174	1.12306	0.991526	0.041558	0.016803	0.014155	0	0.057925	0.033787	0.021388
66385	NM_023200	Ppp1r7	protein phosphatase 1, regulatory (inhibitor) subunit 7	1.40606	2.6319	7.39506	0.0144532	0.0270809	1.48005	2.62271	26.8312	0.000550701	0.00307057	1.12659	2.76551	3.10256	0.0366222	0.107622	0.115154	0.036515	0.095997	2.39753	2.88918	2.35509	2.92074	2.68087	2.85283	0.112998	0.022177	0.010493	0.034975	0.071203	0.064387	2.51437	2.28881	2.38941	2.35454	2.36584	2.34488	2.7108	2.73223	2.59959	2.87855	2.91467	2.87432	2.8904	2.91282	2.95899	2.82642
100502829	NR_040427	Gm9899	predicted gene 9899	2.98677	1.01107	15.2832	0.000108091	0.00208304	3.26519	0.641485	20.1188	0.000151129	0.00168189	2.26511	1.39685	4.966	0.0381892	0.109617	0.178902	0.146972	0.411417	0.493375	2.07196	0.214175	1.92134	0.926469	2.10605	0.123895	0.129057	0.075687	0.125985	0.411351	0.007365	0.529577	0.355411	0.595137	0.164486	0.176756	0.301282	1.36969	0.852759	0.556957	2.21358	1.96098	2.04132	1.80496	1.90394	2.05512	2.11084
100502825	NM_001271591,NM_001271590	Gm13826	predicted gene 13826	-1.10491	1.95217	-1.52594	0.242945	0.292349	-1.09196	1.77441	-1.07022	0.364094	0.410899	-1.38441	1.84112	-1.75581	0.188769	0.278029	0.163372	0.205414	0.462917	2.02547	1.88153	1.83901	1.71208	2.09064	1.62138	0.05345	0.154381	0.092391	0.183463	0.427742	0.177	2.02123	2.08091	1.97426	1.74267	1.92687	1.84748	2.52183	2.08366	1.66643	2.0392	1.73066	1.87473	1.73866	1.88081	1.51678	1.74027
71712	NM_027878	Dram1	DNA-damage regulated autophagy modulator 1	-2.45759	1.7841	-9.95616	0.00102647	0.00525021	-3.97401	2.06396	-15.7976	0.00167095	0.00575025	-3.35745	2.0785	-4.33559	0.0396611	0.111575	0.225679	0.218248	0.698067	2.54697	1.24972	3.2867	1.29611	3.12835	1.38098	0.186018	0.127783	0.20742	0.067893	0.676925	0.170499	2.3517	2.7221	2.56711	3.37111	3.43861	3.05039	2.412	3.21567	3.75737	1.1022	1.32093	1.32603	1.33711	1.33347	1.21774	1.34073
11870	NM_009710	Art1	ADP-ribosyltransferase 1	4.34539	4.84705	13.9973	0.00155993	0.0065073	7.16687	4.76004	6.1788	0.0229662	0.0376311	1.41598	5.79833	1.21664	0.342237	0.431443	0.262269	0.79649	0.714378	3.90181	6.02129	3.54685	6.3882	5.55286	6.05466	0.243677	0.096988	0.788856	0.110009	0.70465	0.117494	3.95965	3.63441	4.11136	2.77965	3.50521	4.35571	6.29285	5.47583	4.88988	6.03064	6.11327	5.91997	6.30985	6.51396	6.34078	5.97278
11871	NR_033804,NM_007490	Art2a-ps	ADP-ribosyltransferase 2a, pseudogene	-1.10465	0.127854	-1.66805	0.192217	0.238185	-1.03553	0.068369	-1.78306	0.16392	0.202999	1.02765	0.043367	0.99091	0.387414	0.474759	0.149098	0.048924	0.068784	0.218427	0.074838	0.098042	0.047677	0.027946	0.067298	0.131496	0.070278	0.025501	0.041752	0.036661	0.058199	0.067272	0.306469	0.281539	0.074153	0.095077	0.124895	0	0.014382	0.069457	8.9e-05	0.13957	0.084855	0.065319	0.077712	0	0.000144
11876	NM_001284193,NM_001284192,NM_001284191,NM_009711	Artn	artemin	-1.01813	0.036335	-1.45125	0.2218	0.270013	-1.23769	0.142568	-3.84871	0.0534973	0.0763019	-1.03465	0.094573	-1.71998	0.202743	0.292857	0.03094	0.138454	0.04948	0.05154	0.025616	0.36356	0.055907	0.12228	0.073144	0.020216	0.023423	0.135472	0.028582	0.046718	0.016301	0.055325	0.0297	0.069596	0.242261	0.509752	0.338667	0.158172	0.069457	0.139211	8.9e-05	0.030639	0.04612	0.08781	0.032638	0.047274	0.054336
11877	NM_001272031,NM_001272030,NM_001272032,NM_001272028,NM_001272029,NM_033474	Arvcf	armadillo repeat gene deleted in velo-cardio-facial syndrome	1.65948	1.70385	9.11637	0.000814147	0.00461153	2.03646	1.54853	9.54932	0.00143799	0.0052513	1.68454	1.97333	4.29956	0.0248343	0.0917935	0.138835	0.186107	0.303083	1.37722	2.10795	1.11827	2.14433	1.63269	2.38505	0.100785	0.095485	0.099995	0.156962	0.272524	0.132626	1.43099	1.26095	1.43971	1.02183	1.11149	1.22148	1.93079	1.57094	1.39634	2.18297	2.14041	2.00047	1.97567	2.17121	2.28612	2.45525
14806	NM_010349,NM_001111268	Grik2	glutamate receptor, ionotropic, kainate 2 (beta 2)	-1.02627	0.124492	-0.778351	0.491511	0.54065	1.00268	0.104554	0.184097	0.870311	0.886623	1.03888	0.065375	5.20477	0.0135833	0.0713409	0.083247	0.036276	0.018312	0.144594	0.107185	0.102644	0.1065	0.043415	0.098444	0.073064	0.039896	0.035905	0.005171	0.016228	0.008486	0.220352	0.13887	0.074561	0.134154	0.063554	0.110223	0.061718	0.03774	0.030787	0.063645	0.141988	0.115922	0.112156	0.102014	0.105329	0.106539
14807	NM_001081097	Grik3	glutamate receptor, ionotropic, kainate 3	1.01264	0.0554	1.06939	0.392252	0.444486	1.02271	0.036452	4.61293	0.0179947	0.0307658	1.04526	0.038758	4.30956	0.0129968	0.070316	0.029341	0.012164	0.025668	0.047078	0.065193	0.023691	0.056086	0.018285	0.082151	0.004595	0.028979	0.010687	0.00581	0.019271	0.016955	0.044902	0.052357	0.043975	0.013906	0.035094	0.022072	0.006198	0.008148	0.040509	0.040509	0.0971	0.057971	0.050113	0.061718	0.056428	0.062624
14809	NM_008168	Grik5	glutamate receptor, ionotropic, kainate 5 (gamma 2)	1.19283	0.975772	3.67855	0.0463079	0.0695975	-1.45708	1.27329	-9.29089	0.0058362	0.0131127	-1.57857	1.36399	-5.11766	0.0157609	0.0750332	0.119776	0.101244	0.222906	0.856836	1.11122	1.57346	1.03038	1.73248	1.07387	0.112537	0.041008	0.096077	0.031932	0.200509	0.097383	0.770795	0.984192	0.815522	1.64191	1.46363	1.61486	1.96305	1.59892	1.63549	1.15266	1.07066	1.11034	1.0654	1.02287	1.00287	0.983523
243819	NM_172894	Ppp6r1	protein phosphatase 6, regulatory subunit 1	1.27702	4.15812	10.3744	0.00709008	0.0160729	1.09412	4.22721	3.37687	0.0390105	0.0585497	1.1909	4.19503	5.4836	0.0199204	0.0837678	0.058899	0.06656	0.079613	3.98546	4.33825	4.16282	4.29259	4.07089	4.32294	0.057802	0.011311	0.033407	0.057569	0.075463	0.025368	3.92806	3.98467	4.04366	4.1982	4.15844	4.13182	4.15789	4.02317	4.03162	4.35114	4.33358	4.33002	4.24297	4.35571	4.27908	4.31759
243813	NM_175529	Leng9	leukocyte receptor cluster (LRC) member 9	-1.01126	1.3659	-0.195864	0.854792	0.87658	1.15623	1.26115	2.69619	0.0679904	0.0940911	1.11449	1.3023	1.05893	0.385462	0.473106	0.142906	0.134536	0.255791	1.37401	1.35785	1.16078	1.37021	1.22645	1.38284	0.087999	0.112597	0.115821	0.06845	0.244619	0.07477	1.46706	1.36285	1.29212	1.13951	1.05707	1.28576	1.50317	1.13717	1.03902	1.42418	1.22784	1.42152	1.34534	1.44761	1.31767	1.43288
216971	NM_145430	Fam222b	family with sequence similarity 222, member B	-1.01264	2.09197	-0.370733	0.742725	0.777739	1.38541	1.79586	13.3621	0.00102608	0.00430651	1.29392	1.88173	3.70296	0.0234935	0.089581	0.084634	0.060964	0.173887	2.10104	2.08293	1.57603	2.04634	1.70501	2.07677	0.081982	0.021017	0.027078	0.054621	0.138492	0.105151	2.09174	2.18728	2.02411	1.58406	1.59819	1.54585	1.841	1.7099	1.56414	2.06825	2.07353	2.107	2.03097	2.00106	2.107	1.97066
216976	NM_001287206	BC030499	cDNA sequence BC030499	1.05369	0.09093	4.56877	0.0441605	0.0668783	1.0412	0.034683	3.03097	0.0596041	0.0838678	1.06479	0.048536	4.39318	0.0117554	0.0671965	0.028602	0.033282	0.035708	0.060721	0.136168	0.016167	0.074408	0.021097	0.111667	0.001652	0.028555	0.014355	0.030027	0.02514	0.025359	0.059046	0.060768	0.06235	0	0.027418	0.021081	0.050113	0.007317	0.00586	0.110475	0.166911	0.131118	0.042575	0.102226	0.078423	0.139682
216974	NM_001045516	Proca1	protein interacting with cyclin A1	1.17273	0.292281	3.07927	0.0384506	0.0595481	1.01929	0.302066	0.309912	0.78299	0.809115	-1.11468	0.46223	-0.809057	0.473875	0.555778	0.1293	0.154047	0.335321	0.199132	0.429004	0.288598	0.316162	0.547134	0.390502	0.099051	0.08311	0.037597	0.149388	0.289391	0.169391	0.303261	0.106092	0.188041	0.300829	0.246409	0.318557	0.222736	0.639893	0.778772	0.451759	0.498366	0.336886	0.162437	0.460799	0.325248	0.195554
217593	NM_001167976,NM_172577	Slc25a21	solute carrier family 25 (mitochondrial oxodicarboxylate carrier), member 21	1.01547	0.01176	1.93287	0.179894	0.224902	1.00096	0.018306	0.125117	0.907565	0.919553	-1.0026	0.047557	-0.122912	0.9082	0.928456	0.019847	0.019148	0.052743	0.005079	0.027228	0.017628	0.019011	0.049465	0.045722	0.004592	0.019309	0.016247	0.010134	0.03964	0.034792	0.0063	0.008938	0	0.033977	0.001485	0.017422	0.00942	0.050289	0.088686	0.007737	0.027596	0.046349	0.025738	0.007355	0.023941	0.084146
80733	NM_030558	Car15	carbonic anhydrase 15	1.1964	0.493535	3.02051	0.0408982	0.06276	1.28877	0.41848	5.56	0.01761	0.030285	1.21446	0.568386	2.1544	0.113777	0.196235	0.148348	0.114016	0.22536	0.380852	0.639556	0.273744	0.639742	0.445255	0.725568	0.094651	0.11423	0.039614	0.106913	0.113996	0.194402	0.341964	0.31184	0.488753	0.313462	0.273535	0.234235	0.541803	0.474465	0.319496	0.713926	0.50803	0.696711	0.731416	0.665511	0.5223	0.70866
16560	NM_001110315,NM_001294149,NM_008440,NM_001294150	Kif1a	kinesin-like protein KIF1A isoform c	-1.07388	0.170055	-5.38446	0.00613658	0.0145967	-1.26397	0.262034	-17.5702	0.000292757	0.00222631	-1.21739	0.298882	-14.6807	0.000227083	0.0224553	0.03308	0.033315	0.033482	0.229076	0.126241	0.480773	0.142816	0.472747	0.18896	0.02154	0.025106	0.028992	0.016413	0.02715	0.019593	0.204961	0.246409	0.235858	0.512653	0.455984	0.473681	0.496074	0.479224	0.442945	0.105112	0.119615	0.153995	0.154552	0.149835	0.12406	0.166341
215999	NM_001033259	Mcu	mitochondrial calcium uniporter	-1.13616	2.5419	-3.72177	0.0210967	0.0364069	1.10846	2.57371	2.28914	0.135521	0.171425	1.38216	2.40245	8.81708	0.00150827	0.0337767	0.085709	0.1124	0.091724	2.63565	2.45149	2.50051	2.64906	2.1803	2.64723	0.064528	0.05641	0.026863	0.109143	0.052416	0.075272	2.67096	2.67483	2.56118	2.53151	2.48406	2.48596	2.2098	2.21132	2.11978	2.43695	2.40376	2.51374	2.53151	2.74718	2.66849	2.67593
110279	NM_001081412	Bcr	breakpoint cluster region	-6.18953	2.57322	-106.735	4.14464e-05	0.00164045	-2.08585	1.82348	-12.4475	0.000327987	0.00235337	-1.86784	1.76144	-4.26507	0.0444935	0.117459	0.042676	0.147586	0.366046	4.20463	1.5748	2.42935	1.36871	2.26887	1.3675	0.041704	0.009055	0.116073	0.091151	0.359158	0.070677	4.19372	4.25071	4.16947	2.5449	2.43039	2.31276	1.89005	2.3121	2.60445	1.56531	1.58334	1.57576	1.40706	1.43442	1.26465	1.39896
544717	NM_001135567,NM_001135569,NM_001135568	1190007I07Rik	RIKEN cDNA 1190007I07 gene	2.83303	2.768	10.061	0.00579697	0.0140682	4.39739	2.19901	9.93055	0.00885551	0.0178404	1.86171	3.086	2.54458	0.117401	0.200163	0.258635	0.372667	0.610316	2.11694	3.61929	1.37646	3.51311	2.67008	3.5667	0.248835	0.070524	0.369306	0.049934	0.599313	0.115368	2.40376	1.95877	1.98829	1.18644	1.14085	1.80208	3.29867	2.60644	2.10512	3.63811	3.67849	3.54126	3.51559	3.46198	3.56175	3.43861
15400	NM_010452	Hoxa3	homeobox A3	1.05322	0.299294	1.14261	0.338413	0.390706	1.03327	0.276395	0.84916	0.483366	0.527697	-1.11994	0.281083	-1.13916	0.337556	0.426886	0.113406	0.096297	0.248469	0.264216	0.339029	0.253795	0.301006	0.374426	0.21101	0.049965	0.101806	0.01061	0.095711	0.220868	0.113816	0.321905	0.23609	0.234653	0.243568	0.253068	0.26475	0.241224	0.252677	0.629377	0.316025	0.450369	0.250693	0.33296	0.193406	0.376652	0.13593
100134861	NR_004843	ChkbCpt1b	Chkb-Cpt1b readthrough transcript (NMD candidate)	1.48536	0.500159	4.58431	0.0301916	0.0488315	1.40281	0.326325	4.67751	0.0355549	0.0541404	1.41557	0.466922	3.46109	0.0404574	0.112733	0.215666	0.18082	0.250911	0.290454	0.861268	0.163397	0.651713	0.279272	0.780658	0.204656	0.068026	0.039391	0.176478	0.222631	0.115721	0.521848	0.133201	0.216314	0.127386	0.157339	0.205466	0.5354	0.170279	0.132137	0.874059	0.787754	0.92199	0.505014	0.602574	0.847553	0.814003
193385	NM_029679,NM_001080381,NM_178658,NM_001286100,NM_001286101	Fam65b	family with sequence similarity 65, member B	-2.28382	2.13755	-6.28397	0.0193381	0.0339793	2.1533	1.11303	15.1011	0.000152123	0.00168496	1.79744	1.28234	8.23023	0.00182542	0.0351999	0.328399	0.126918	0.178029	2.81474	1.62329	0.689682	1.79623	0.927322	1.77327	0.320682	0.070778	0.079282	0.099109	0.103163	0.145092	2.51704	3.15429	2.77287	0.626891	0.663382	0.778772	1.03479	0.918101	0.829079	1.67763	1.64898	1.54325	1.73509	1.91058	1.74303	1.68534
259108	NM_147104	Olfr550	olfactory receptor 550	1.05708	0.002476	3.10188	0.0901049	0.12301	1.00914	0.031106	0.544699	0.617339	0.655388	1.13327	0.135706	3.32062	0.030812	0.0999879	0.044721	0.041738	0.094145	7.6e-05	0.080166	0.025228	0.038353	0.072728	0.25322	8.4e-05	0.044721	0.024711	0.033637	0.072337	0.060256	6.3e-05	0.000167	0	0	0.049387	0.026296	0.154552	0.046349	0.017282	0.131787	0.055533	0.053177	0.052221	0.062839	0	0.184714
259104	NM_147100	Olfr613	olfactory receptor 613	1.02944	1.00762	0.922226	0.44598	0.496795	1.26134	0.701112	5.4012	0.0145041	0.0260487	1.26636	0.817311	2.73682	0.0790155	0.157829	0.07861	0.107414	0.215613	0.986907	1.02876	0.553359	0.888317	0.664529	1.00522	0.07669	0.01727	0.045254	0.097416	0.197452	0.086611	0.961009	0.926519	1.07319	0.505014	0.594707	0.560356	0.88731	0.595137	0.511141	1.02582	1.01315	1.04731	0.778394	0.963955	0.922603	1.08685
105148	NM_172015	Iars	isoleucine-tRNA synthetase	-1.21725	4.03785	-4.83937	0.00864828	0.0185111	1.30672	3.61823	8.69445	0.00464856	0.0111853	1.53191	3.58003	6.12296	0.0203501	0.0841214	0.101512	0.076886	0.174064	4.18215	3.89853	3.4304	3.81635	3.28556	3.9009	0.067827	0.075526	0.070621	0.0304	0.169909	0.037805	4.14516	4.14086	4.26043	3.49679	3.43822	3.3562	3.48076	3.20506	3.17086	3.86391	3.98515	3.84651	3.78252	3.84138	3.82515	3.8656
56353	NM_019743	Rybp	RING1 and YY1 binding protein	-1.83151	2.68288	-8.16667	0.00368788	0.0105749	-1.47453	2.54805	-7.17583	0.00304756	0.00837391	-1.21359	2.33918	-1.62546	0.222581	0.313189	0.18516	0.135231	0.297597	3.15468	2.28164	2.84353	2.28327	2.48299	2.2037	0.163771	0.086391	0.077265	0.110984	0.282108	0.09476	2.99445	3.32178	3.1478	2.91395	2.76088	2.85576	2.15727	2.64168	2.65001	2.28842	2.19206	2.36444	2.3061	2.16265	2.38107	2.16634
56350	NM_019718	Arl3	ADP-ribosylation factor-like 3	1.76057	4.48852	8.61414	0.00772406	0.0171068	1.4004	4.67092	16.6029	0.000241675	0.00203441	-1.04881	4.7955	-1.63682	0.177148	0.26556	0.164082	0.050684	0.072758	4.09901	4.91505	4.43431	4.92015	4.83	4.76124	0.157008	0.047659	0.042947	0.026916	0.050298	0.052573	4.18643	3.91775	4.19285	4.42576	4.39628	4.48089	4.88145	4.82761	4.78094	4.95033	4.93398	4.86083	4.88988	4.94139	4.92917	4.74854
56351	NM_019766	Ptges3	prostaglandin E synthase 3 (cytosolic)	-1.27553	5.33878	-8.86702	0.000915617	0.00492145	-1.13746	4.98901	-3.58456	0.0458501	0.0671091	-1.07734	5.04962	-1.38782	0.247161	0.338286	0.068582	0.089786	0.134135	5.51721	5.16611	5.08278	4.89697	5.10364	4.99617	0.050242	0.046683	0.033527	0.083291	0.074591	0.111483	5.46779	5.51561	5.56823	5.1134	5.08799	5.04695	5.02431	5.11426	5.17235	5.17642	5.11514	5.20678	4.96331	4.80349	4.92409	5.06192
56356	NM_019821	Gltp	glycolipid transfer protein	-1.44135	3.25097	-6.45331	0.00742921	0.0166145	-4.7899	3.9878	-30.9571	7.3584e-06	0.0007804	-2.05093	3.5881	-4.0114	0.0453331	0.118503	0.141558	0.126447	0.447446	3.52536	2.99794	5.27481	3.01482	4.14345	3.10718	0.125475	0.065535	0.09447	0.084049	0.432146	0.116009	3.3888	3.63557	3.5517	5.36188	5.17437	5.28819	3.71506	4.13604	4.57926	2.92596	3.05415	3.01371	3.10957	2.94926	2.98562	3.08893
116847	NM_054077	Prelp	proline arginine-rich end leucine-rich repeat	2.83401	2.75608	12.8901	0.000634577	0.00408173	-5.87218	4.90288	-25.1786	0.000183218	0.00179776	-18.2375	5.15554	-7.83723	0.0158286	0.075097	0.201939	0.175684	0.925745	2.10526	3.6081	6.34339	3.78949	7.65914	3.47031	0.10421	0.172973	0.158355	0.076082	0.925413	0.024784	2.02812	2.06384	2.22381	6.4885	6.17448	6.36717	6.62972	7.92565	8.42206	3.44217	3.59478	3.78735	3.86662	3.7145	3.78735	3.48504
56354	NM_019795	Dnajc7	DnaJ (Hsp40) homolog, subfamily C, member 7	1.16289	4.65138	3.91056	0.0174083	0.0312713	1.33547	4.61736	21.9377	2.55532e-05	0.000914253	1.14342	4.69261	2.13456	0.162215	0.249323	0.09643	0.032951	0.156898	4.54379	4.76151	4.4134	4.83075	4.59693	4.79029	0.06907	0.067291	0.023256	0.023344	0.155598	0.020153	4.59553	4.46536	4.57049	4.41367	4.39001	4.43652	4.76616	4.56458	4.46005	4.83874	4.71547	4.73033	4.83489	4.85175	4.80562	4.80643
116848	NM_054078	Baz2a	bromodomain adjacent to zinc finger domain, 2A	-1.15801	2.70814	-2.67622	0.113919	0.150587	-1.11445	2.61778	-3.19849	0.057486	0.0813148	1.13072	2.51753	3.13691	0.0350112	0.105587	0.13698	0.084657	0.097864	2.81604	2.60439	2.69712	2.54079	2.43047	2.60771	0.136427	0.012295	0.032864	0.078017	0.067969	0.070409	2.67021	2.94056	2.83733	2.72067	2.71111	2.65957	2.352	2.47126	2.46814	2.61395	2.59052	2.60869	2.5565	2.60975	2.45611	2.64493
269401	NM_001164597	Znf512b	zinc finger protein 512B	1.26571	1.71275	4.29962	0.0213606	0.0367717	-1.0043	2.00696	-0.103001	0.923413	0.933421	-1.05982	1.97735	-0.863952	0.464248	0.546781	0.136943	0.104195	0.168049	1.55119	1.89114	2.01006	2.00386	2.01971	1.93588	0.066326	0.119809	0.06056	0.084788	0.159482	0.05297	1.62643	1.50117	1.52597	1.99454	2.07687	1.95877	2.18362	1.86505	2.01045	1.76039	1.99567	1.91734	1.91163	2.02155	2.07842	1.98686
269400	NM_001001882,NM_001166665,NM_001166666,NM_001166667,NM_001166668,NR_030710	Rtel1	regulator of telomere elongation helicase 1	1.01399	1.03717	0.918895	0.442189	0.493308	-1.07145	1.17352	-1.47459	0.21728	0.260301	-1.05432	1.24257	-0.566824	0.619571	0.684682	0.037785	0.116941	0.23319	1.0272	1.04724	1.22435	1.12479	1.28131	1.205	0.010879	0.036185	0.090834	0.073652	0.222455	0.069937	1.03831	1.02672	1.01657	1.29469	1.25656	1.1218	1.53815	1.14994	1.15583	1.02776	1.08899	1.02498	1.11225	1.05821	1.20391	1.27776
16428	NM_001281968,NM_001281965,NM_010583,NM_001281967,NM_001281966	Itk	IL2 inducible T cell kinase	-1.0112	0.46218	-0.214417	0.84692	0.869835	1.24343	0.337484	3.07127	0.0694747	0.0957699	1.27307	0.351502	3.2915	0.0572607	0.132534	0.129861	0.177264	0.183287	0.470288	0.454212	0.215122	0.529446	0.218125	0.566435	0.0406	0.123352	0.058965	0.167169	0.065631	0.171134	0.512653	0.431719	0.466493	0.211591	0.158001	0.275773	0.291701	0.197067	0.165607	0.591847	0.417146	0.353643	0.721409	0.451025	0.415904	0.44839
16425	NM_010582	Itih2	inter-alpha trypsin inhibitor, heavy chain 2	-1.00447	0.130651	-0.22371	0.834854	0.85887	-1.54693	0.436445	-21.1565	0.000457548	0.00279726	-1.84692	0.452466	-8.05488	0.0102844	0.0638688	0.049853	0.051529	0.190328	0.133911	0.127472	0.85278	0.223369	1.07548	0.190358	0.029573	0.040134	0.047495	0.019986	0.184202	0.0479	0.120896	0.167759	0.113077	0.842946	0.904422	0.810971	0.882013	1.24875	1.09567	0.148889	0.081172	0.152354	0.204452	0.221379	0.244276	0.146477
16426	NM_008407	Itih3	inter-alpha trypsin inhibitor, heavy chain 3	-1.1185	0.231183	-3.2402	0.0387369	0.059959	-1.1947	0.168805	-7.2557	0.00548709	0.0125342	-1.22257	0.115271	-5.68644	0.0121588	0.0681278	0.086361	0.061265	0.088307	0.325669	0.16411	0.340362	0.08372	0.330164	0.040245	0.047799	0.071927	0.027983	0.054501	0.079674	0.038082	0.374845	0.322784	0.279377	0.312742	0.368694	0.339649	0.305843	0.419164	0.265485	0.233731	0.090079	0.168519	0.06647	0.039932	0.144758	0.042719
16427	NM_001289633,NM_001289632,NM_001159299,NM_018746	Itih4	inter alpha-trypsin inhibitor, heavy chain 4 isoform 3 precursor	-1.33139	1.0598	-4.8226	0.0241577	0.0406217	-1.61975	1.107	-6.58458	0.0102935	0.0199939	-3.12263	1.10702	-7.61187	0.0130909	0.0705314	0.148308	0.18302	0.373803	1.28619	0.873254	1.50826	0.812492	2.19985	0.557086	0.052568	0.138678	0.169315	0.06949	0.36555	0.078115	1.33235	1.29726	1.22897	1.32134	1.5521	1.65135	1.78192	2.35749	2.46013	0.773022	0.815218	1.03152	0.880981	0.742042	0.814454	0.477856
16420	NM_001159564,NM_021359	Itgb6	integrin beta 6	2.66491	1.03704	16.0268	0.00352523	0.0102892	4.56516	0.694868	15.8314	0.000770554	0.00368336	2.42623	1.11555	5.63246	0.0148821	0.0735148	0.152824	0.239672	0.393221	0.548088	1.96218	0.201816	2.39248	0.646423	1.92514	0.151989	0.015957	0.100642	0.217517	0.36271	0.151868	0.457423	0.463286	0.723557	0.123837	0.166185	0.315426	1.01533	0.633689	0.290248	1.9721	1.94377	1.97066	2.14363	2.48744	2.54637	2.06014
16421	NM_013566	Itgb7	integrin beta 7	-2.96319	0.938605	-16.1958	0.00025653	0.00278347	-1.85655	0.853377	-13.3407	0.00161579	0.00563485	-1.87011	0.694204	-8.36352	0.00978181	0.0626372	0.167599	0.115891	0.187034	2.00627	0.439114	1.40935	0.516728	1.27971	0.376584	0.141759	0.089408	0.044404	0.107046	0.181516	0.045095	1.97794	2.16005	1.88081	1.45568	1.36715	1.40523	1.15453	1.19672	1.48789	0.354425	0.532591	0.430326	0.549628	0.397094	0.603464	0.412126
16423	NM_010581	Cd47	CD47 antigen (Rh-related antigen, integrin-associated signal transducer)	-2.65085	4.60566	-12.9247	0.000301049	0.00295743	-1.61107	4.08041	-7.08542	0.00790076	0.016402	-1.24307	3.82974	-1.96562	0.172583	0.260715	0.18848	0.168188	0.276604	5.36227	3.95581	4.43889	3.75088	3.98991	3.67601	0.149436	0.114864	0.066749	0.154375	0.267486	0.070435	5.2696	5.53466	5.28254	4.47743	4.47743	4.36182	3.68733	4.08751	4.19489	3.8459	4.07506	3.94648	3.9286	3.67395	3.65008	3.59883
69724	NM_027187	Rnaseh2a	ribonuclease H2, large subunit	1.58866	1.92211	9.84321	0.000598006	0.00397742	1.33374	1.9958	5.53526	0.00777359	0.0162051	1.21378	2.0815	1.85976	0.144973	0.231154	0.117511	0.13001	0.260318	1.61699	2.2848	1.79884	2.21432	1.94643	2.22594	0.083664	0.082518	0.071954	0.108283	0.213596	0.148803	1.69201	1.52677	1.63219	1.78458	1.87686	1.73509	2.17092	1.92263	1.74573	2.33555	2.32928	2.18959	2.09722	2.31083	2.23492	2.05439
69727	NM_177561	Usp46	ubiquitin specific peptidase 46	1.90154	2.6631	23.7224	2.00537e-05	0.00139484	1.11806	2.98752	2.06021	0.119475	0.153421	1.5785	2.83837	7.14173	0.0178731	0.0792151	0.067696	0.135349	0.159716	2.23956	3.16673	2.9081	3.0691	2.52813	3.18668	0.04564	0.049997	0.074218	0.113186	0.158773	0.017328	2.27461	2.18795	2.25612	2.96945	2.92925	2.82561	2.45871	2.70979	2.41589	3.19043	3.20047	3.10929	3.07706	3.17809	2.95214	3.17633
69726	NM_027188	Smyd3	SET and MYND domain containing 3	1.51056	0.740095	14.6452	0.000312076	0.00299212	1.26853	0.942675	4.59489	0.0183665	0.0312583	1.27012	0.977019	5.59675	0.00507607	0.0490662	0.070379	0.129353	0.10676	0.500126	1.09521	0.786585	1.12974	0.819643	1.16461	0.038645	0.058819	0.061431	0.113835	0.072796	0.078093	0.492291	0.542088	0.465999	0.855094	0.768256	0.736403	0.746804	0.892395	0.819728	1.14335	1.02964	1.11262	1.01444	1.24206	1.13272	1.08861
69721	NM_023526	Nkiras1	NFKB inhibitor interacting Ras-like protein 1	1.56194	2.52161	7.70636	0.00788963	0.0173479	2.4818	2.30845	23.2032	0.000202857	0.00187944	1.36795	2.82264	1.99011	0.184553	0.273563	0.144594	0.097891	0.393405	2.22038	2.86371	1.74408	3.05546	2.60566	3.05768	0.050601	0.135451	0.08762	0.043651	0.393171	0.013579	2.25707	2.16265	2.24141	1.70678	1.68128	1.84417	3.01272	2.57623	2.22804	3.01041	2.74339	2.83733	3.02477	3.10543	3.03618	3.04201
52206	NM_024213	Anapc4	anaphase promoting complex subunit 4	1.15982	3.69597	2.29626	0.0943874	0.128026	-1.27812	3.92697	-5.48055	0.00584692	0.0131302	1.00617	3.74001	0.118828	0.914744	0.933191	0.161345	0.111884	0.129271	3.59056	3.80446	4.10797	3.75394	3.73558	3.74445	0.135446	0.087673	0.072179	0.085489	0.123656	0.037685	3.73306	3.46349	3.57513	4.18816	4.08751	4.04822	3.87794	3.67395	3.65485	3.79029	3.89836	3.72474	3.71506	3.85196	3.6948	3.75642
69723	NM_001252413,NM_027186,NM_001252415,NM_001252414	Rpain	RPA interacting protein	-1.03657	2.44295	-0.839495	0.461593	0.51224	1.11785	2.32774	2.11825	0.109297	0.142096	-1.34894	2.20973	-2.85748	0.0539119	0.128158	0.106911	0.131423	0.26175	2.46899	2.41718	2.24876	2.40949	2.43617	2.00434	0.094168	0.050621	0.075758	0.10739	0.217264	0.145977	2.50747	2.53783	2.36168	2.33339	2.22561	2.18728	2.67786	2.37357	2.25707	2.41099	2.4706	2.36993	2.51121	2.29721	2.42004	1.83668
52187	NM_027491	Rragd	Ras-related GTP binding D	5.20756	2.91797	18.3328	0.00171748	0.00682958	6.78253	2.50363	13.1702	0.00144239	0.00526267	3.02984	3.73338	4.36041	0.0404865	0.112737	0.224916	0.363217	0.635254	1.96111	4.34171	1.4783	4.24012	3.01843	4.61767	0.218299	0.054155	0.332201	0.146862	0.618862	0.143379	2.12245	1.71271	2.04815	1.14182	1.48702	1.80605	3.55436	3.15982	2.34111	4.40186	4.29683	4.32646	4.22262	4.39495	4.1028	4.68881
52184	NM_001162538,NM_001162539,NM_025714	Odf2l	outer dense fiber of sperm tails 2-like	1.43592	1.65626	15.5937	0.00193768	0.0073002	1.46799	1.6751	13.2481	0.00107617	0.00441192	1.2369	1.68045	2.22207	0.149404	0.235928	0.057978	0.072409	0.239092	1.4157	1.93768	1.42092	1.97476	1.53407	1.8408	0.016828	0.055482	0.031949	0.064979	0.23571	0.040072	1.41908	1.39745	1.43059	1.41796	1.45424	1.39055	1.77103	1.53153	1.29964	2.00172	1.90739	1.90394	1.90807	1.97832	2.03788	1.86635
223701	NM_001082536,NM_153049	Mkl1	MKL (megakaryoblastic leukemia)/myocardin-like 1	-1.52557	1.76939	-9.75954	0.00134744	0.00603826	-2.82628	2.03323	-22.2828	0.00012472	0.00155666	-1.52507	1.86122	-4.26125	0.0326982	0.102676	0.108143	0.11651	0.247488	2.10011	1.49076	2.91641	1.41751	2.1904	1.58152	0.091274	0.057999	0.058525	0.100745	0.231897	0.086454	2.00916	2.19171	2.09945	2.97163	2.92255	2.85506	2.00328	2.11808	2.44984	1.42948	1.5448	1.498	1.32176	1.40817	1.5226	1.65428
633640	NM_001039244,NM_001177666	Gm7120	predicted gene 7120	1.61733	2.49002	2.14276	0.139309	0.179508	1.95363	1.97547	2.82493	0.0482794	0.0701272	2.14561	2.12336	3.97692	0.024353	0.0909673	0.560666	0.592381	0.479683	2.16724	2.86086	1.5506	2.51676	1.64292	2.74431	0.188581	0.527999	0.394716	0.441717	0.412143	0.245426	2.30162	1.95166	2.24845	1.97464	1.48331	1.19386	2.02437	1.69862	1.20575	2.72375	2.41493	3.44388	2.00736	2.74906	2.79386	2.49585
71923	NM_028005	2310047M10Rik	RIKEN cDNA 2310047M10 gene	-1.08388	2.64003	-1.68194	0.172421	0.216634	1.15541	2.49107	5.32778	0.0193222	0.0325591	-1.02937	2.59073	-0.399667	0.71101	0.764825	0.119663	0.06775	0.180955	2.69877	2.58257	2.38904	2.59744	2.61169	2.56994	0.073139	0.09471	0.023726	0.06346	0.142935	0.110969	2.61445	2.7369	2.74497	2.37197	2.37903	2.41614	2.77588	2.51502	2.54418	2.68941	2.54939	2.50892	2.56426	2.55746	2.67062	2.68064
71920	NM_053087	Epgn	epithelial mitogen	1.01411	0.137557	0.99479	0.400202	0.452104	1.01142	0.034151	1.04393	0.365917	0.412621	1.09169	0.060485	2.30763	0.141615	0.22748	0.035204	0.027187	0.094998	0.127819	0.148038	0.026927	0.043313	0.024256	0.150823	0.013855	0.032363	0.01438	0.023073	0.014496	0.093886	0.117335	0.122595	0.143526	0.0402	0.011651	0.02893	0.033787	0.007574	0.031408	0.145433	0.181625	0.117056	0.028741	0.069915	0.031284	0.073635
71927	NM_028007	Itfg1	integrin alpha FG-GAP repeat containing 1	1.83402	3.60189	24.5072	0.000105055	0.00206475	-1.26984	4.29159	-8.48323	0.00141341	0.00520611	1.04525	4.08533	0.531972	0.646492	0.708469	0.061841	0.070367	0.207876	3.19086	4.06586	4.46737	4.12273	4.05353	4.11738	0.053881	0.030352	0.042727	0.05591	0.206258	0.025882	3.25128	3.1478	3.17348	4.50774	4.47175	4.42263	3.81892	4.1353	4.20637	4.10066	4.05207	4.04486	4.15475	4.15527	4.05817	4.14516
71924	NM_028006	Tube1	epsilon-tubulin 1	1.08589	0.267488	3.81462	0.0191971	0.0337641	1.06885	0.304052	2.6058	0.0946915	0.125493	1.07946	0.27131	2.06751	0.11499	0.197465	0.05398	0.06385	0.092407	0.214572	0.333455	0.259792	0.355852	0.221707	0.332011	0.036261	0.039987	0.059828	0.022303	0.075283	0.053586	0.21597	0.177632	0.250113	0.193069	0.277646	0.30866	0.295729	0.22417	0.145223	0.307141	0.37947	0.313754	0.330114	0.367944	0.369498	0.382089
71929	NM_133739	Tmem123	transmembrane protein 123	-1.12147	4.45621	-3.10419	0.0634109	0.0908598	-2.51612	4.99489	-14.6108	0.00014952	0.00167483	-1.38926	4.5122	-1.99551	0.183942	0.272929	0.092282	0.157808	0.411698	4.53967	4.37428	5.70465	4.37345	4.75559	4.28127	0.034295	0.085673	0.120083	0.102388	0.411558	0.010726	4.52062	4.57926	4.51913	5.76225	5.78508	5.56661	4.30721	4.84341	5.11615	4.31417	4.33629	4.47238	4.49064	4.32833	4.30136	4.26896
268759	NM_001112735,NM_001004155	9930012K11Rik	RIKEN cDNA 9930012K11 gene	1.0211	0.389253	0.42829	0.699181	0.738454	-1.6045	0.519089	-10.958	0.000395317	0.00258944	-1.08855	0.503157	-0.905047	0.445023	0.528738	0.121852	0.107819	0.234263	0.374479	0.40461	0.962173	0.280047	0.568071	0.445661	0.05077	0.110772	0.077186	0.075281	0.221567	0.076073	0.412849	0.31691	0.393679	0.959547	1.04064	0.886334	0.811307	0.377756	0.515149	0.373469	0.312742	0.527619	0.345472	0.197767	0.296901	0.524738
268752	NM_175546	Wdfy2	WD repeat and FYVE domain containing 2	-1.35522	1.72975	-3.00514	0.040275	0.0619368	-1.5058	1.68928	-4.79597	0.0089914	0.01803	1.13085	1.517	0.905871	0.460143	0.542985	0.252749	0.213269	0.339216	1.96285	1.52432	2.01016	1.41963	1.43089	1.6083	0.187654	0.169316	0.141404	0.159651	0.338723	0.018282	1.7622	2.13402	1.99232	2.16825	1.89576	1.96646	1.10328	1.40966	1.77973	1.32883	1.61969	1.62445	1.5429	1.47669	1.23928	1.5951
54725	NM_018770,NM_207676,NM_207675,NM_001025600	Cadm1	cell adhesion molecule 1	-1.06668	0.586462	-1.53407	0.208502	0.255712	-1.50849	0.910508	-8.56778	0.00365467	0.00948195	-1.39984	0.820646	-4.57026	0.0281633	0.0961629	0.105142	0.119902	0.183906	0.634869	0.541745	1.25414	0.66103	1.09839	0.613131	0.059742	0.086521	0.107388	0.053334	0.172635	0.063393	0.70308	0.591847	0.609681	1.15952	1.23205	1.37085	0.949393	1.28758	1.05821	0.52127	0.467299	0.636667	0.599648	0.687398	0.696044	0.658993
54721	NM_001205312,NM_018793	Tyk2	tyrosine kinase 2	-1.05509	2.02434	-1.03735	0.370093	0.422614	-1.52141	2.16574	-10.1958	0.00124405	0.0048095	-1.2721	1.98255	-4.11031	0.0157904	0.075097	0.12918	0.102846	0.146311	2.06339	1.98602	2.4895	1.88409	2.16374	1.81653	0.066361	0.110831	0.087383	0.054235	0.11269	0.093317	1.99232	2.12374	2.07411	2.57586	2.49151	2.40113	2.28756	2.06718	2.13648	1.92946	2.11372	1.91489	1.93665	1.82832	1.88731	1.76462
54720	NM_001081549,NM_019466	Rcan1	regulator of calcineurin 1	-3.01994	5.89823	-17.2297	0.00101551	0.00522724	1.20026	4.70728	1.40709	0.251107	0.295203	1.2174	5.43023	0.967608	0.390903	0.477871	0.160292	0.324171	0.508016	6.74913	5.15461	4.57744	4.8408	5.29018	5.57398	0.056859	0.149869	0.28404	0.15623	0.313641	0.399637	6.69626	6.74185	6.80927	4.25737	4.79947	4.6755	5.59335	5.31017	4.96702	5.261	5.21961	4.98321	4.86399	4.67426	4.98413	5.83854
54723	NM_018783	Tfip11	tuftelin interacting protein 11	-1.04287	2.71976	-1.22596	0.301684	0.353321	1.01698	2.56797	0.715135	0.539584	0.581874	1.07856	2.56892	2.59735	0.0616335	0.137349	0.085567	0.058841	0.072758	2.75021	2.68964	2.55585	2.58015	2.51495	2.62405	0.043529	0.073668	0.016129	0.056588	0.055257	0.047333	2.75419	2.79161	2.70483	2.57286	2.55393	2.54077	2.56086	2.45362	2.53036	2.77461	2.65075	2.64357	2.51803	2.62876	2.59366	2.57384
54722	NM_018769	Dfna5	deafness, autosomal dominant 5 (human)	-3.32824	0.721467	-13.5574	0.00406821	0.0112183	-1.45381	0.439124	-9.12653	0.000953385	0.00414675	-1.32374	0.462303	-7.45371	0.00182519	0.0351999	0.221627	0.102451	0.094025	1.99559	0.260832	0.785363	0.245529	0.706946	0.302321	0.217694	0.041571	0.079249	0.064929	0.070253	0.062491	1.80241	2.23147	1.9529	0.865527	0.783499	0.707062	0.675664	0.657767	0.787406	0.215448	0.269985	0.297064	0.290248	0.275286	0.171055	0.368468
78521	NM_181278	B230219D22Rik	RIKEN cDNA B230219D22 gene	1.1858	3.86135	3.92103	0.026859	0.0443522	-1.24188	4.04819	-5.95202	0.0144027	0.0258891	1.05548	3.89561	0.660659	0.574447	0.643963	0.108605	0.090945	0.204243	3.74038	3.98624	4.20747	3.89495	3.85685	3.93476	0.053415	0.094561	0.032558	0.084918	0.202221	0.028673	3.80035	3.72284	3.69793	4.24507	4.18867	4.18867	3.62509	3.99737	3.9481	3.88433	4.00324	4.07114	3.9547	3.9324	3.79774	3.9263
78523	NM_030116	Mrpl9	mitochondrial ribosomal protein L9	1.7256	4.74711	8.23316	0.00434528	0.0116587	3.24924	4.30023	25.3338	0.00108689	0.00443923	1.7383	4.79778	3.8819	0.0501135	0.12347	0.165586	0.116234	0.355912	4.36985	5.15695	3.53339	5.23349	4.41549	5.21317	0.149155	0.071913	0.114252	0.021373	0.345557	0.085226	4.42041	4.20199	4.48715	3.40929	3.55666	3.63421	4.7334	4.46536	4.04771	5.21229	5.1829	5.07566	5.2392	5.20984	5.25143	5.23081
27419	NM_013792	Naglu	alpha-N-acetylglucosaminidase (Sanfilippo disease IIIB)	-1.04016	1.95102	-0.855956	0.452133	0.502898	-3.84894	2.87048	-33.7925	0.000633954	0.00332634	-2.46745	2.31216	-7.03318	0.015459	0.0744834	0.114938	0.099664	0.320893	1.97963	1.92283	4.00289	2.05843	3.05371	1.75069	0.056431	0.100132	0.098286	0.016517	0.313775	0.067213	2.04479	1.94638	1.94773	4.04771	3.89018	4.07078	2.89587	2.85019	3.41506	1.9966	1.96305	1.80884	2.07384	2.06045	2.04099	1.69632
27418	NM_013791	Mkln1	muskelin 1, intracellular mediator containing kelch motifs	1.31498	3.61765	9.96075	0.000684604	0.00422854	1.76851	3.43287	9.90976	0.00539889	0.0123948	1.58167	3.59272	9.57316	0.00253804	0.0391327	0.068694	0.143765	0.119675	3.42552	3.82057	3.04615	3.86869	3.27719	3.93864	0.053067	0.043619	0.042893	0.137217	0.106733	0.05413	3.38313	3.40839	3.48504	3.02009	3.02271	3.09566	3.33678	3.34082	3.15396	3.82404	3.86234	3.77531	3.90033	3.98732	3.71841	3.88717
27410	NM_013855,NM_001039581	Abca3	ATP-binding cassette, sub-family A (ABC1), member 3	1.16883	1.72624	4.35527	0.0153265	0.0282997	-1.33272	2.0988	-9.83837	0.000637171	0.00333452	-1.24646	2.05052	-1.33515	0.298626	0.389909	0.089507	0.072951	0.412314	1.61737	1.84244	2.31619	1.90181	2.21558	1.89775	0.073209	0.051497	0.054417	0.048587	0.397623	0.10908	1.54697	1.61204	1.6931	2.37872	2.2903	2.27955	1.76744	2.35318	2.52613	1.78557	1.85583	1.88591	1.86967	1.95771	1.87806	1.7718
27413	NM_021022	Abcb11	ATP-binding cassette, sub-family B (MDR/TAP), member 11	1.01588	0.049846	1.68784	0.166723	0.210164	1.00839	0.00646	0.804998	0.503151	0.546896	1.00596	0.015092	0.557367	0.612791	0.678559	0.023326	0.025936	0.026665	0.03976	0.062491	0.002808	0.014862	0.0114	0.019981	0.016587	0.016401	0.003169	0.025742	0.01389	0.022761	0.02061	0.049637	0.049034	0.002179	0	0.006244	0.027041	0.006656	0.000504	0.0499	0.081037	0.056536	0	0.044586	0	0.013748
27412	NM_013788	Peg12	paternally expressed 12	-1.29893	0.395525	-11.3565	0.000658507	0.00415735	-1.39119	0.465723	-11.8616	0.00190475	0.00624207	1.09257	0.25672	1.74413	0.209617	0.300014	0.057547	0.069553	0.126844	0.626875	0.249555	0.761248	0.284924	0.20068	0.328408	0.047492	0.0325	0.063586	0.028186	0.030251	0.123184	0.616366	0.585518	0.678741	0.789109	0.806149	0.688487	0.173625	0.195072	0.233343	0.270531	0.266016	0.212118	0.253265	0.294219	0.307289	0.430839
27414	NM_013789	Sergef	secretion regulating guanine nucleotide exchange factor	-1.11605	1.60897	-3.5406	0.0413083	0.0633005	-1.06164	1.49626	-3.00082	0.0729639	0.0999502	-1.18845	1.73176	-1.31083	0.306401	0.397186	0.077487	0.049812	0.32912	1.69012	1.53172	1.54004	1.45373	1.86078	1.6117	0.033318	0.069958	0.046986	0.016541	0.318174	0.084175	1.65167	1.7105	1.70818	1.58165	1.48908	1.54937	2.18415	1.54806	1.85012	1.61204	1.49904	1.48408	1.45461	1.43677	1.46982	1.52102
27416	NM_176839,NM_013790	Abcc5	ATP-binding cassette, sub-family C (CFTR/MRP), member 5	1.71894	2.20877	13.1233	0.00154582	0.00647571	-1.26452	2.95751	-10.6289	0.00555492	0.0126539	-1.28573	3.07979	-1.9551	0.122248	0.205858	0.103147	0.055176	0.321218	1.85231	2.63382	3.13165	2.79306	3.26642	2.90383	0.094719	0.040837	0.013876	0.053403	0.228393	0.225871	1.7708	1.82989	1.95622	3.14111	3.13812	3.11572	3.51004	3.05715	3.23205	2.59765	2.62571	2.67811	2.84975	2.7437	2.78574	3.16458
67048	NM_001081356,NM_001290781,NM_001290780	Vma21	vacuolar ATPase assembly integral membrane protein Vma21 isoform 1	1.12555	2.4058	2.95718	0.0701272	0.09898	-1.01457	2.5418	-1.30648	0.298936	0.344982	-1.0409	2.5292	-1.01494	0.385394	0.473097	0.099939	0.02766	0.098701	2.322	2.49263	2.55226	2.53139	2.55828	2.50045	0.092686	0.037376	0.009209	0.026082	0.087901	0.044893	2.42561	2.29345	2.24695	2.54305	2.55225	2.56147	2.47226	2.55465	2.64794	2.45362	2.49616	2.52812	2.51502	2.51769	2.56147	2.55041
67049	NM_023292	Pus3	pseudouridine synthase 3	-1.09115	2.06718	-2.08146	0.115475	0.152299	1.47162	1.51664	7.13358	0.00253262	0.00741448	1.41787	1.73593	4.3602	0.0177171	0.078879	0.104723	0.13534	0.2001	2.13106	2.00521	1.26333	1.82074	1.50224	2.00597	0.086757	0.058654	0.106711	0.083245	0.16984	0.105804	2.19435	2.03217	2.16667	1.36782	1.15453	1.26766	1.57954	1.61969	1.3075	1.96305	1.9804	2.0722	1.89426	1.83761	1.73036	2.05697
67046	NM_001252640,NM_001252639,NM_025935	Tbc1d7	TBC1 domain family, member 7	2.49503	2.52785	10.03	0.00113492	0.00553466	2.06685	2.9844	8.69502	0.00101552	0.004295	1.39624	3.16314	1.55041	0.249789	0.340783	0.227783	0.208649	0.53796	1.95294	3.272	2.50628	3.55372	2.93152	3.41307	0.190547	0.124807	0.155365	0.13927	0.524623	0.119044	2.163	1.79121	1.90463	2.33728	2.53865	2.64291	3.49344	2.84655	2.45457	3.28671	3.3888	3.14049	3.39292	3.63174	3.63648	3.29986
67044	NM_025933	Higd2a	HIG1 domain family, member 2A	2.00457	5.83531	10.8795	0.00289376	0.00914163	2.22335	5.89332	20.5965	0.000707992	0.00352796	1.34129	6.0788	1.84365	0.205887	0.295939	0.159728	0.096938	0.397982	5.35519	6.35848	5.34508	6.49781	5.87068	6.2943	0.148045	0.059965	0.03318	0.091083	0.397459	0.020392	5.45874	5.18562	5.4212	5.38334	5.32758	5.32431	6.15135	6.04481	5.41587	6.41041	6.37219	6.29285	6.41343	6.48563	6.59437	6.3178
67045	NM_025934	Riok2	RIO kinase 2 (yeast)	-1.20894	2.92495	-6.02029	0.0159659	0.0292036	1.84164	2.24324	9.91677	0.000808146	0.00376653	1.40551	2.67606	4.80016	0.0238319	0.0901444	0.078755	0.153873	0.177203	3.06502	2.79128	1.84558	2.72657	2.44175	2.93285	0.025219	0.074608	0.122353	0.09331	0.165135	0.064274	3.09032	3.03988	3.06485	1.72215	1.84777	1.96683	2.5413	2.53282	2.25114	2.87383	2.77136	2.72866	2.75924	2.79916	2.62132	2.99168
67042	NM_025931	Ift27	intraflagellar transport 27	1.59692	2.1102	6.22988	0.0148276	0.0275927	-1.49953	2.92294	-6.32794	0.00383435	0.00977345	-1.90343	2.82439	-8.76233	0.00464876	0.0473564	0.187747	0.159989	0.183557	1.79939	2.47468	3.22977	2.64526	3.3266	2.398	0.059789	0.177973	0.098785	0.125849	0.071876	0.168899	1.86741	1.75513	1.77563	3.3435	3.16538	3.18041	3.29524	3.27574	3.40883	2.625	2.27817	2.52089	2.77588	2.5248	2.6351	2.38751
67043	NM_025932	Syap1	synapse associated protein 1	-1.01979	3.89296	-0.788813	0.477372	0.526759	-1.19216	4.03684	-6.35469	0.00331438	0.00887332	-1.23906	3.90463	-4.3271	0.0404849	0.112737	0.062077	0.069115	0.123783	3.90712	3.87885	4.16561	3.91204	4.06231	3.75307	0.049493	0.037471	0.04569	0.051859	0.120319	0.029079	3.9286	3.94224	3.85051	4.211	4.11962	4.16622	3.92917	4.09453	4.16324	3.91078	3.83759	3.88816	3.90712	3.96618	3.86282	3.72537
67040	NM_152806,NM_199079,NM_199080,NM_001040187	Ddx17	DEAD (Asp-Glu-Ala-Asp) box polypeptide 17	-1.11354	5.53087	-1.38531	0.263542	0.314096	-2.14521	5.79136	-13.8392	0.000463946	0.00281442	-1.71175	5.61781	-6.61596	0.00676932	0.0541966	0.193984	0.137811	0.203019	5.60898	5.45383	6.36803	5.26691	6.01891	5.24344	0.1748	0.084112	0.072434	0.11724	0.179483	0.094881	5.40767	5.69705	5.72224	6.43255	6.38186	6.28967	5.867	5.97278	6.21696	5.35755	5.49096	5.513	5.39768	5.23185	5.17119	5.35118
67041	NM_024188	Oxct1	3-oxoacid CoA transferase 1	3.31423	7.22044	10.7784	0.00489348	0.0125647	6.50796	6.97845	12.9812	0.00338237	0.00900887	2.12868	7.85375	3.83461	0.0499586	0.123245	0.277791	0.360549	0.492324	6.40765	8.13632	5.75694	8.45914	7.32766	8.41762	0.26703	0.076571	0.347879	0.094743	0.475834	0.126352	6.59437	6.10179	6.52679	5.4212	5.73382	6.1158	7.74457	7.42913	6.80927	8.17442	8.04818	8.18637	8.38363	8.56546	8.42835	8.44533
66399	NM_025537	Tsfm	Ts translation elongation factor, mitochondrial	2.00914	3.72504	11.2348	0.000445533	0.00345282	3.34375	3.39382	20.4887	0.000196758	0.00185435	1.88675	3.8802	3.0179	0.0922053	0.172918	0.155181	0.147218	0.525662	3.25559	4.26217	2.633	4.37447	3.44918	4.36509	0.097888	0.120413	0.071336	0.128781	0.523008	0.052757	3.34863	3.15349	3.26466	2.56249	2.6314	2.70513	3.8339	3.65998	2.85367	4.3784	4.13797	4.27014	4.30471	4.29563	4.52309	4.33002
66398	NM_025536	Commd5	COMM domain containing 5	1.49143	2.61953	22.7338	2.23596e-05	0.00139527	-1.03486	2.84219	-0.841446	0.483195	0.527548	-1.00994	2.82917	-0.14375	0.892727	0.916165	0.043938	0.101747	0.171885	2.347	2.9237	2.86701	2.81758	2.83631	2.82205	0.031558	0.030572	0.099856	0.019523	0.12796	0.114763	2.35935	2.37052	2.31114	2.94926	2.89587	2.7559	2.96847	2.71301	2.82746	2.90683	2.95899	2.90528	2.83259	2.82463	2.79551	2.76867
66391	NR_027965	2310061J03Rik	RIKEN cDNA 2310061J03 gene	1.28314	0.841498	2.62328	0.0739867	0.103705	1.2282	0.945286	3.08774	0.0649909	0.0904703	-1.00653	0.931552	-0.0793604	0.941178	0.954848	0.237484	0.166346	0.204804	0.68066	1.04034	0.808571	1.10512	0.936255	0.926872	0.118149	0.206009	0.060633	0.154902	0.172305	0.110705	0.5468	0.724781	0.770398	0.741022	0.826398	0.858291	1.11186	0.929447	0.767456	1.24636	1.04031	0.834346	1.0067	1.02498	1.28367	1.02438
66390	NM_025531	Slmo2	slowmo homolog 2 (Drosophila)	1.26291	4.92252	10.2474	0.00577576	0.0140375	2.09307	4.50865	17.9961	0.000238939	0.00202488	1.38208	4.84441	2.1096	0.159848	0.246724	0.05692	0.102561	0.383296	4.75702	5.09377	4.00721	5.07283	4.61661	5.08346	0.014964	0.054917	0.088494	0.051842	0.375833	0.075269	4.75816	4.74151	4.77138	3.92469	4.10066	3.99629	4.87296	4.7917	4.18518	5.15697	5.06672	5.05763	5.07422	5.02031	5.12397	5.08686
66395	NM_001039959,NR_104460,NM_009643,NM_001286518	Ahnak	AHNAK nucleoprotein (desmoyokin)	-1.81433	5.22898	-9.81624	0.00654197	0.0152028	-1.75788	4.95289	-5.62025	0.0173766	0.0299808	-1.72952	5.12397	-3.89125	0.047179	0.120423	0.151646	0.250808	0.351806	5.67632	4.81689	5.37649	4.56266	5.53437	4.744	0.038728	0.146617	0.086206	0.235528	0.338526	0.095747	5.72022	5.66176	5.64698	5.47428	5.34372	5.31148	5.17235	5.58768	5.84308	4.65477	4.85568	4.9402	4.62134	4.76329	4.30333	4.68949
66394	NM_001163684,NM_025533	Nosip	nitric oxide synthase interacting protein	1.33242	3.15483	8.15572	0.00495677	0.0126706	1.13264	3.23831	3.70024	0.0209175	0.034718	-1.18185	3.33726	-2.22559	0.0973618	0.178485	0.087932	0.084112	0.18759	2.95459	3.36864	3.14971	3.3294	3.45996	3.21892	0.079995	0.036508	0.0609	0.058017	0.152939	0.108628	2.86809	3.02589	2.9698	3.07962	3.17982	3.18969	3.61357	3.45862	3.3077	3.37466	3.40176	3.32949	3.27246	3.38843	3.32732	3.31493
66397	NM_025535	Sar1b	SAR1 gene homolog B (S. cerevisiae)	1.85115	5.41266	8.84325	0.00204623	0.00749919	2.60715	5.1887	23.2977	0.00183054	0.00610366	1.61837	5.51631	2.91354	0.093138	0.173833	0.174007	0.102779	0.412891	4.98665	5.87507	4.5433	5.92577	5.17996	5.8745	0.148439	0.090798	0.10276	0.001971	0.406224	0.073897	5.06672	4.81537	5.07786	4.48458	4.48337	4.66196	5.55109	5.24283	4.74597	5.97535	5.79843	5.85143	5.92384	5.9257	5.92778	5.95332
66396	NM_025534	Ccdc82	coiled-coil domain containing 82	-1.23182	3.33023	-7.65555	0.00307397	0.00947591	-1.26869	3.27875	-7.52297	0.00769827	0.0160901	-1.35159	3.37834	-6.13175	0.0135106	0.0713225	0.068054	0.079049	0.122779	3.48403	3.18323	3.45491	3.11157	3.60265	3.16799	0.036129	0.057672	0.02917	0.07347	0.114752	0.043666	3.48037	3.52184	3.44986	3.48461	3.45382	3.4263	3.70578	3.47903	3.62314	3.14749	3.15244	3.24976	3.14607	3.16144	3.0272	3.21686
106557	NM_175349	Ldhal6b	lactate dehydrogenase A-like 6B	-1.07759	0.136262	-1.54328	0.228892	0.277576	-1.01661	0.075243	-0.788056	0.483105	0.527517	1.01294	0.087499	0.552882	0.611636	0.677502	0.121	0.052231	0.058092	0.200444	0.092631	0.088058	0.064293	0.078717	0.097261	0.110866	0.048475	0.027311	0.044522	0.035377	0.046078	0.106092	0.32255	0.172689	0.064047	0.082357	0.117768	0.104899	0.092782	0.03847	0.132809	0.038792	0.106293	0.035452	0.041858	0.11557	0.08797
239410	NR_033609	A930017M01Rik	RIKEN cDNA A930017M01 gene	1.02246	0.041597	0.93685	0.434754	0.485971	1.03649	0.025331	2.30234	0.115429	0.148937	1.02786	0.06324	2.92167	0.0989396	0.18	0.059256	0.038893	0.023504	0.028552	0.060603	0.010342	0.062041	0.046451	0.086098	0.016903	0.056794	0.014963	0.035899	0.023455	0.001513	0.029802	0.044796	0.011059	0	0.003528	0.0275	0.073258	0.036395	0.0297	0.12406	0.014542	0.043207	0.027041	0.098777	0.060306	0.087348
216505	NM_178149	Pik3ip1	phosphoinositide-3-kinase interacting protein 1	3.50019	2.49991	8.0245	0.00173209	0.00685003	1.27111	3.35501	3.29611	0.0355228	0.0541066	-1.26038	3.88345	-3.25853	0.0793201	0.158178	0.390126	0.181864	0.177461	1.75452	3.56196	3.18643	3.53252	4.05396	3.7201	0.310235	0.236543	0.149204	0.103984	0.176079	0.022108	2.09597	1.48997	1.67763	3.07032	3.13426	3.35471	4.222	4.06907	3.87082	3.61967	3.7643	3.3019	3.48461	3.65182	3.46113	3.70624
64143	NM_022327	Ralb	v-ral simian leukemia viral oncogene homolog B (ras related)	-2.78751	4.16414	-30.2528	1.09403e-05	0.0011684	-1.90763	3.92412	-12.9727	0.000232859	0.00201068	-1.29386	3.50212	-8.5377	0.00418232	0.0450234	0.084675	0.124407	0.075403	4.96878	3.48981	4.41757	3.48579	3.69289	3.32121	0.066119	0.052898	0.094362	0.081073	0.031918	0.068314	4.93928	5.04452	4.92255	4.45768	4.48525	4.30978	3.67952	3.66983	3.72932	3.45905	3.45948	3.55089	3.57043	3.40883	3.47811	3.34472
69312	NR_110971,NM_145692	Ppp1r42	protein phosphatase 1, regulatory subunit 42	1.0091	0.09528	0.382068	0.728871	0.765038	1.10801	0.027679	4.25067	0.0475306	0.0692109	1.05623	0.060583	2.24053	0.114007	0.196434	0.059246	0.060297	0.06101	0.088969	0.102038	0.005008	0.152983	0.03284	0.111761	0.053397	0.025668	0.008674	0.059669	0.026721	0.054847	0.136728	0.098861	0.031318	0.015023	0	0	0.062554	0.010783	0.025184	0.117558	0.116145	0.07241	0.179905	0.084596	0.194447	0.113712
72572	NM_139140	Spats2	spermatogenesis associated, serine-rich 2	-1.49647	2.01139	-6.30489	0.015702	0.0288437	-1.79189	2.36406	-9.38734	0.00318647	0.00862811	1.08833	1.8416	0.863884	0.477863	0.559376	0.159763	0.155261	0.24483	2.32307	1.74152	2.82195	1.98047	1.78155	1.90366	0.046644	0.152803	0.14054	0.065989	0.244168	0.017988	2.33555	2.36222	2.27146	2.88608	2.91899	2.66079	1.53042	1.79615	2.0181	1.91795	1.65428	1.65231	2.01551	1.90435	2.02155	1.88979
72575	NR_038184,NR_038185	C430049B03Rik	RIKEN cDNA C430049B03 gene	-1.10544	0.449307	-3.50777	0.0283361	0.0462639	-1.08942	0.341809	-1.2685	0.282292	0.327826	1.05483	0.154553	1.49533	0.27028	0.361703	0.071409	0.168715	0.089206	0.527398	0.382779	0.409128	0.285566	0.120771	0.197785	0.042372	0.05748	0.094297	0.139903	0.010372	0.088601	0.511487	0.575422	0.495285	0.447247	0.478398	0.30174	0.12143	0.130797	0.110085	0.37055	0.332398	0.445389	0.245206	0.441213	0.170279	0.133478
72578	NR_045436,NR_045437	2700054A10Rik	RIKEN cDNA 2700054A10 gene	1.0507	0.118023	1.94498	0.126535	0.164846	1.08767	0.134754	2.38956	0.124632	0.159408	-1.0533	0.173975	-1.23443	0.33752	0.426874	0.063542	0.087876	0.105123	0.087621	0.158975	0.087143	0.208378	0.215423	0.140502	0.04016	0.049242	0.021951	0.08509	0.103891	0.016049	0.059357	0.069915	0.133591	0.061798	0.100055	0.099578	0.327364	0.196808	0.122099	0.215793	0.128684	0.132447	0.114409	0.280216	0.230509	0.156722
209645	NM_178663,NM_001190400	Bend7	BEN domain containing 7	1.18595	1.04548	5.86458	0.00593555	0.0142862	1.81357	0.653183	12.0845	0.00534228	0.0123096	1.76387	0.812282	7.5198	0.00540845	0.0501014	0.072667	0.123095	0.188583	0.929669	1.17571	0.352278	1.21111	0.500237	1.31898	0.04164	0.059553	0.021861	0.121139	0.169299	0.083074	0.884786	0.937176	0.967045	0.332398	0.348748	0.375689	0.518491	0.659669	0.32255	1.1803	1.23283	1.114	1.07124	1.27975	1.28234	1.25732
224044	NM_183158	Cyp2ab1	cytochrome P450, family 2, subfamily ab, polypeptide 1	-1.02306	0.160218	-1.36506	0.290475	0.341851	1.06879	0.079091	5.37063	0.00713033	0.0151868	1.05588	0.120036	4.36146	0.0128044	0.0699446	0.041741	0.030954	0.031153	0.177509	0.144612	0.044522	0.140502	0.087058	0.165505	0.011026	0.040259	0.018627	0.024722	0.023801	0.020101	0.17304	0.190067	0.169418	0.047217	0.024694	0.061655	0.092402	0.06104	0.107732	0.131118	0.112832	0.189884	0.168519	0.121752	0.131236	0.167184
224045	NM_172265	Eif2b5	eukaryotic translation initiation factor 2B, subunit 5 epsilon	1.14813	4.25348	5.79842	0.00666193	0.0153935	1.52359	3.91366	11.8525	0.000464219	0.00281442	1.28187	4.09052	2.3634	0.131428	0.216601	0.059528	0.088772	0.262549	4.15501	4.35429	3.62169	4.22917	3.91531	4.27356	0.033024	0.049527	0.052581	0.071524	0.256806	0.054615	4.15475	4.18816	4.12212	3.60514	3.68056	3.57938	4.19372	3.86453	3.6877	4.4064	4.34864	4.30783	4.15078	4.29089	4.24582	4.2191
22139	NM_013697	Ttr	transthyretin	1.07102	0.331973	1.22486	0.292651	0.343968	1.06034	0.085346	2.50685	0.0663599	0.0920948	1.05895	0.162605	0.574692	0.60857	0.674978	0.139982	0.058399	0.24905	0.286146	0.385138	0.052975	0.137497	0.126455	0.209089	0.111956	0.084028	0.040544	0.042031	0.102792	0.226847	0.398827	0.284684	0.174928	0.039487	0.098544	0.020895	0.235065	0.113611	0.030689	0.479551	0.357307	0.318557	0.127619	0.101285	0.183588	0.000144
22138	NM_028004,NM_011652	Ttn	titin	2.9937	3.99803	9.30623	0.00321633	0.00974948	6.93142	3.24826	6.82444	0.00380056	0.00972505	2.94342	4.70744	3.47479	0.063805	0.139909	0.294424	0.708906	0.776351	3.28455	4.86648	2.13918	4.93234	3.99268	5.55017	0.266172	0.125849	0.58686	0.397671	0.756574	0.174118	3.45988	2.97827	3.41551	1.50441	2.25114	2.662	4.77304	3.94262	3.26238	4.87458	4.98808	4.73678	4.74936	5.38856	4.65909	5.58906
73192	NM_001081056	Xpot	exportin, tRNA (nuclear export receptor for tRNAs)	-1.3413	3.13674	-21.4625	0.00077865	0.00454611	-1.21126	2.92671	-6.35139	0.00539038	0.0123794	1.11764	2.78128	3.94934	0.0253525	0.0924325	0.034188	0.075406	0.070371	3.3557	2.93206	3.06823	2.79171	2.70221	2.86266	0.010761	0.03245	0.063585	0.040535	0.060752	0.035513	3.36576	3.34436	3.35698	3.13926	3.04881	3.01662	2.63832	2.70907	2.75924	2.93299	2.96404	2.89916	2.75558	2.83555	2.78403	2.88747
22130	NM_009442	Ttf1	transcription termination factor, RNA polymerase I	-1.05523	1.78206	-0.828422	0.46231	0.512862	-1.05305	1.61443	-1.39971	0.295254	0.341189	1.1333	1.55115	2.19391	0.14336	0.229406	0.162141	0.092273	0.142521	1.82126	1.74371	1.65215	1.57758	1.46351	1.64404	0.137568	0.085817	0.006934	0.092012	0.137647	0.036953	1.67611	1.94972	1.83794	1.65231	1.64513	1.65899	1.31271	1.5824	1.49542	1.76275	1.64997	1.8184	1.67722	1.55969	1.49582	1.64007
22135	NM_009444	Tgoln2	trans-Golgi network integral membrane protein 2 precursor	-1.16911	3.09972	-1.01331	0.400759	0.452594	1.04655	2.95021	0.241676	0.82282	0.844478	5.44163	1.48147	6.28713	0.0204127	0.0842743	0.385296	0.470446	0.673312	3.21447	2.98906	2.91757	2.98321	0.698416	3.14245	0.121558	0.365618	0.254947	0.395375	0.661214	0.12706	3.09455	3.21126	3.3376	3.10993	3.01437	2.6284	0.000273	0.779809	1.31517	2.57926	3.28186	3.10606	3.16214	3.25748	2.53	3.07032
22134	NM_009443	Tgoln1	trans-golgi network protein	-1.10535	4.31348	-2.72114	0.107871	0.143691	-1.24397	4.25139	-9.98484	0.00123938	0.00479821	-1.24372	4.3433	-1.56399	0.256739	0.347778	0.091981	0.054634	0.348472	4.38634	4.24184	4.41178	4.09683	4.50348	4.18882	0.09104	0.013128	0.029366	0.04607	0.347364	0.027773	4.28571	4.41035	4.46297	4.43586	4.42041	4.37907	4.12019	4.59277	4.79748	4.22706	4.25216	4.24628	4.12212	4.12472	4.04366	4.15719
22137	NM_001110265,NM_009445,NM_001284272	Ttk	Ttk protein kinase	1.00342	0.053238	0.227599	0.837853	0.861523	-1.39671	0.496888	-6.73155	0.0137288	0.024929	1.08291	0.181894	2.70951	0.0587843	0.134221	0.03749	0.12403	0.073459	0.050832	0.055758	0.793275	0.311239	0.133296	0.24821	0.011482	0.035689	0.118796	0.035649	0.043457	0.059226	0.054125	0.038063	0.060306	0.736748	0.929779	0.713298	0.096189	0.122595	0.181103	0.023434	0.094057	0.049783	0.270531	0.3263	0.336886	0.183738
276770	NM_001166589,NM_001166596,NM_001166594,NM_001166595,NM_001166592,NM_001166593,NM_001166590,NM_001166591,NM_181582	Eif5a	eukaryotic translation initiation factor 5A	-1.77074	7.70732	-13.6119	0.000992604	0.00516437	-1.22933	7.22294	-3.84159	0.0434023	0.0641037	-1.0723	7.11703	-3.50472	0.0659157	0.142557	0.104894	0.134299	0.049771	8.13051	7.30616	7.37341	7.07554	7.16757	7.06686	0.094113	0.046321	0.126868	0.044056	0.04893	0.009111	8.05463	8.23582	8.10107	7.38138	7.49611	7.24275	7.1774	7.11447	7.21083	7.35588	7.29836	7.26423	7.07589	7.03131	7.11942	7.06701
73225	NM_133750	Fam118a	family with sequence similarity 118, member A	-1.21408	1.84782	-3.18285	0.0474477	0.071018	-1.11299	1.85943	-2.26931	0.137457	0.173619	-1.19166	1.79684	-2.97639	0.049619	0.12304	0.152299	0.117878	0.147214	1.99304	1.71317	1.93825	1.78381	1.92777	1.6748	0.073591	0.133339	0.114436	0.028276	0.123483	0.080148	2.03481	2.03624	1.90807	1.92151	2.06014	1.83311	1.93819	1.79941	2.04572	1.65697	1.61713	1.86541	1.78217	1.75639	1.81287	1.71648
242316	NM_013526	Gdf6	growth differentiation factor 6	-1.51762	0.508366	-6.49327	0.0152828	0.0282381	-7.94849	1.28528	-23.4297	0.000753766	0.00364235	-2.67581	0.757276	-4.06664	0.0507073	0.124122	0.16053	0.221088	0.604792	0.891651	0.28984	3.46714	0.476459	1.74804	0.328063	0.154157	0.044785	0.211713	0.063697	0.596709	0.098552	0.735115	1.04331	0.896525	3.59731	3.58126	3.22285	1.32404	1.48969	2.43039	0.298218	0.329844	0.241458	0.433384	0.446366	0.549628	0.295729
73229	NM_001166497	3110052M02Rik	RIKEN cDNA 3110052M02 gene	1.1457	0.565063	3.90206	0.0552442	0.0806362	1.05101	0.648637	1.44383	0.224975	0.268267	-1.02662	0.695071	-0.942636	0.401241	0.487915	0.087105	0.086107	0.069639	0.475401	0.671636	0.61374	0.685518	0.714279	0.676379	0.086027	0.013663	0.066666	0.054498	0.044019	0.053962	0.431719	0.574504	0.419979	0.660206	0.643658	0.537356	0.704447	0.676006	0.762382	0.659372	0.686363	0.669172	0.732083	0.698894	0.625577	0.737817
230972	NM_001112744	Arhgef16	Rho guanine nucleotide exchange factor (GEF) 16	1.0886	0.126382	3.45102	0.0260365	0.0432224	1.01444	0.122408	0.595605	0.583791	0.623888	1.00462	0.17666	0.223381	0.841053	0.874458	0.06147	0.060147	0.05153	0.079199	0.201674	0.112502	0.133185	0.173369	0.180014	0.043194	0.043736	0.044559	0.040401	0.015054	0.049282	0.053794	0.05473	0.129072	0.102312	0.073921	0.161273	0.16805	0.19036	0.161696	0.189094	0.165607	0.250322	0.086907	0.161416	0.151233	0.205466
230971	NM_001162977	Megf6	multiple EGF-like-domains 6	1.06952	0.43933	2.27303	0.0879924	0.120537	-3.49557	1.27385	-10.3076	0.00347538	0.00916749	-1.17016	0.626331	-1.23619	0.315241	0.405667	0.073886	0.303394	0.317642	0.393515	0.490478	2.46407	0.658546	0.749859	0.523153	0.046855	0.05713	0.282129	0.111583	0.294633	0.118692	0.442585	0.349245	0.388715	2.64874	2.13932	2.60416	0.42291	0.831866	0.9948	0.499868	0.429236	0.542331	0.75703	0.681252	0.537356	0.660206
230979	NM_178931	Tnfrsf14	tumor necrosis factor receptor superfamily, member 14 (herpesvirus entry mediator)	-1.24925	1.36176	-2.8987	0.0484662	0.0722591	-2.0269	1.57912	-12.9095	0.00593441	0.0132806	-1.03134	1.28557	-0.236179	0.83195	0.867793	0.191843	0.136754	0.326464	1.53173	1.21066	2.16896	1.14968	1.30801	1.2635	0.114913	0.153619	0.002268	0.136736	0.311067	0.099076	1.40217	1.57166	1.62134	2.16634	2.17027	2.17027	0.949074	1.47593	1.49904	1.38579	1.14755	1.09865	1.28787	1.14674	1.01444	1.15222
140580	NM_080288,NM_198093	Elmo1	engulfment and cell motility 1	-1.7575	1.88792	-13.1939	0.000305365	0.00297516	-2.07638	2.17582	-26.7775	5.22104e-05	0.00112059	-1.63386	1.88949	-3.68917	0.0637088	0.139866	0.106797	0.06818	0.332536	2.338	1.52448	2.76577	1.71171	2.27653	1.56825	0.0857	0.063727	0.035846	0.057997	0.330394	0.037678	2.28949	2.43695	2.28756	2.74105	2.80688	2.74939	1.91058	2.36612	2.55289	1.45325	1.54409	1.57609	1.77785	1.66957	1.68769	1.57762
101122	NM_001033204	Rpusd3	RNA pseudouridylate synthase domain containing 3	1.4987	1.36648	5.42304	0.0104948	0.0212814	2.00306	1.20064	10.0365	0.00331701	0.00887365	1.5336	1.37294	3.13234	0.055778	0.130464	0.186432	0.172955	0.341132	1.10544	1.68916	0.799914	1.80212	1.0987	1.71563	0.161717	0.09276	0.067116	0.159402	0.308577	0.145436	0.918713	1.19749	1.20012	0.731082	0.865171	0.803489	1.41549	1.08157	0.79905	1.78969	1.6709	1.60688	1.6379	1.81225	1.95622	1.77149
56017	NM_019488	Slc2a8	solute carrier family 2, (facilitated glucose transporter), member 8	2.39852	1.97416	14.8641	0.000152472	0.00232911	1.49917	2.43124	9.63642	0.000863446	0.00391749	1.14881	2.58305	1.42552	0.267434	0.358595	0.147072	0.104997	0.24318	1.4415	2.70364	2.15664	2.7408	2.48491	2.68506	0.093191	0.113779	0.082938	0.064387	0.229953	0.079108	1.52528	1.34113	1.4581	2.1286	2.09136	2.24996	2.73901	2.42463	2.29111	2.8338	2.65408	2.62305	2.702	2.81513	2.70529	2.7164
56016	NM_019487	Hebp2	heme binding protein 2	1.08409	0.341461	3.34102	0.0645707	0.0922399	-1.77005	0.791303	-30.6317	1.46499e-05	0.000844625	-1.30149	0.752717	-3.72055	0.0241385	0.0906283	0.060385	0.046581	0.17698	0.288153	0.404631	1.30398	0.480191	0.966428	0.586265	0.01635	0.058129	0.027597	0.037526	0.143384	0.103744	0.30283	0.270531	0.291097	1.33497	1.28206	1.29492	0.840887	0.935719	1.12268	0.471684	0.373742	0.368468	0.523521	0.458267	0.458786	0.599648
56013	NM_018873	Srcin1	SRC kinase signaling inhibitor 1	1.05526	0.059965	5.04887	0.00723963	0.0163219	1.04359	0.051086	3.0549	0.091683	0.12193	1.02133	0.028513	2.02259	0.114325	0.196755	0.02662	0.0349	0.026071	0.032624	0.11022	0.028864	0.090419	0.017099	0.047544	0.018937	0.018709	0.002123	0.034836	0.017209	0.019585	0.040872	0.010962	0.046038	0.026727	0.030972	0.028892	0.007243	0.03697	0.007084	0.100518	0.098355	0.131787	0.063806	0.129847	0.077603	0.064417
56012	NM_018870	Pgam2	phosphoglycerate mutase 2	3.48385	7.37727	9.68202	0.00430717	0.0116	14.3578	6.48154	7.09673	0.0184868	0.0314012	2.27374	8.05773	3.05516	0.0900962	0.170464	0.322131	0.938122	0.671847	6.53166	8.33234	4.83859	8.68235	7.48695	8.67202	0.30084	0.115167	0.934433	0.083112	0.66824	0.069519	6.68183	6.1853	6.72785	3.89215	4.86308	5.76053	8.04306	7.67215	6.74564	8.44533	8.3366	8.21511	8.67282	8.60442	8.76982	8.61161
56018	NM_019990	Stard10	START domain containing 10	1.62467	3.11545	12.4029	0.00211935	0.00765605	2.76859	2.78628	25.5732	0.000174403	0.00177272	1.23377	3.59831	1.14006	0.367945	0.456452	0.097775	0.099505	0.460444	2.78498	3.48513	2.14691	3.61606	3.44997	3.75304	0.090804	0.036258	0.089669	0.043136	0.455236	0.069058	2.70392	2.88311	2.76791	2.11513	2.24813	2.07745	3.83436	3.56829	2.94725	3.47533	3.45477	3.52528	3.59731	3.58547	3.6654	3.81322
100503393	NR_045323	Gm14827	predicted gene 14827	1.13508	0.172437	4.97702	0.0150397	0.027883	1.19559	0.033102	6.60413	0.022163	0.0365083	1.18882	0.144618	4.15217	0.0148412	0.0734219	0.063616	0.067594	0.104088	0.103763	0.286562	0.004184	0.261911	0.066234	0.315761	0.029843	0.056181	0.000477	0.067592	0.068148	0.078678	0.092691	0.081037	0.13756	0.003677	0.00425	0.004623	0.144617	0.033069	0.021017	0.325857	0.311616	0.222212	0.191029	0.26906	0.325645	0.362531
74165	NM_175206	Fbxl22	F-box and leucine-rich repeat protein 22	3.91	2.19297	20.7547	0.00152319	0.00642259	5.03399	2.11161	13.2302	0.00121477	0.00474209	2.05273	3.07019	2.6498	0.11719	0.199977	0.164167	0.305258	0.678194	1.41987	3.38703	1.24623	3.57793	2.59494	3.63248	0.160636	0.033865	0.276179	0.130029	0.677364	0.033546	1.50682	1.2345	1.51828	0.964746	1.25715	1.51678	3.36185	2.34455	2.07842	3.40809	3.34797	3.40504	3.46381	3.71949	3.55048	3.61481
74164	NM_001290448,NM_001290449,NM_023739	Nfx1	transcriptional repressor NF-X1 isoform 2	-1.19053	3.04536	-4.38585	0.0153293	0.0283018	-1.10528	2.95441	-5.3607	0.0109638	0.0209652	-1.06369	3.00154	-1.59033	0.205176	0.295228	0.099361	0.04666	0.09701	3.17376	2.92216	3.0275	2.88309	3.0464	2.95733	0.081766	0.056454	0.023107	0.040537	0.047909	0.084354	3.26699	3.14004	3.11424	3.04526	3.00137	3.03587	3.1014	3.02411	3.01371	2.89587	2.88365	2.98696	2.88255	2.92389	2.84282	2.97998
74167	NM_028794	Nudt9	nudix (nucleoside diphosphate linked moiety X)-type motif 9	1.75161	4.09021	16.9423	7.64992e-05	0.00190637	1.55405	4.2492	11.0228	0.000454371	0.00278777	1.1717	4.46522	2.31088	0.0819666	0.161097	0.082674	0.099942	0.171345	3.7058	4.51449	3.94306	4.5791	4.35238	4.58098	0.061364	0.055403	0.076687	0.064089	0.120283	0.122029	3.7442	3.63503	3.73817	3.91437	3.88486	4.02996	4.46948	4.3585	4.22915	4.54682	4.54613	4.45052	4.55335	4.53188	4.65205	4.60999
74166	NM_144534	Tmem38a	transmembrane protein 38A	4.40788	6.03214	13.9462	0.00408469	0.0112405	11.9324	5.12485	7.56918	0.016189	0.0283581	2.27018	6.68214	3.1094	0.0886056	0.168868	0.265788	0.818479	0.658866	5.05627	7.19635	3.63953	7.21634	6.11686	7.29966	0.262117	0.044026	0.814869	0.076792	0.657218	0.046573	5.21735	4.75381	5.19764	2.91432	3.48293	4.52133	6.73299	6.19248	5.4251	7.21605	7.14591	7.22708	7.13969	7.29328	7.21605	7.26423
74161	NR_040321	Ctcflos	CCCTC-binding factor (zinc finger protein)-like, opposite strand	1.00348	0.007108	0.689586	0.528578	0.575983	1.00914	0.003831	1.34164	0.309249	0.355585	-1.04197	0.040748	-1.65209	0.214432	0.304806	0.012602	0.016938	0.062177	0.00503	0.010047	0.001037	0.014157	0.080049	0.020742	0.008567	0.009241	0.001796	0.016843	0.058493	0.021083	0.014922	0.000167	0	0.003111	0	0	0.02308	0.07711	0.139956	0.018185	0	0.011955	0.009688	0.032784	0	0.018303
74168	NM_023740	Zdhhc16	zinc finger, DHHC domain containing 16	-1.16494	2.16561	-2.55875	0.0690679	0.0976612	-1.59597	2.45745	-5.57418	0.00960464	0.0189567	-1.05445	2.13148	-1.33397	0.256374	0.347427	0.149097	0.209566	0.099314	2.27854	2.05827	2.8177	2.14326	2.17007	2.09358	0.086809	0.12122	0.181568	0.104645	0.061876	0.077683	2.18867	2.28501	2.36193	2.93958	2.90449	2.60902	2.19595	2.09945	2.2148	1.95742	2.19276	2.02464	2.15469	2.03338	2.24173	2.01457
84092	NM_019729,NM_001252580	Usp8	ubiquitin specific peptidase 8	-1.01412	3.40696	-0.409116	0.718806	0.755826	-1.50807	3.57467	-18.347	0.000994391	0.00424413	1.04382	3.34507	0.563391	0.620758	0.685809	0.085655	0.055954	0.190214	3.41709	3.39686	3.88328	3.29058	3.31428	3.37615	0.018952	0.083532	0.018754	0.052718	0.180496	0.060021	3.40289	3.40977	3.43861	3.87742	3.90427	3.86816	3.10646	3.43183	3.40455	3.32609	3.489	3.37548	3.33621	3.30266	3.23287	3.39495
619331	NM_001033820	Zfp551	zinc fingr protein 551	1.30496	0.472321	6.00543	0.00402222	0.0111291	1.11547	0.565968	1.91573	0.181758	0.222754	1.31364	0.479346	2.99098	0.0687792	0.146056	0.110752	0.142533	0.22791	0.317853	0.701856	0.492606	0.650254	0.321383	0.714948	0.073868	0.08252	0.033843	0.138457	0.084587	0.211632	0.400646	0.258695	0.294219	0.513845	0.510396	0.453578	0.224925	0.356315	0.382909	0.794206	0.676006	0.635356	0.705019	0.752953	0.492792	0.958881
84094	NM_032398	Plvap	plasmalemma vesicle associated protein	-2.48507	3.51217	-7.76047	0.00457077	0.0120374	-6.87529	3.96063	-20.0378	0.000181887	0.00179742	-6.33219	3.56595	-7.73807	0.00884638	0.0599559	0.293111	0.240424	0.596007	4.22967	2.91638	5.58841	2.80699	5.13773	2.47502	0.133357	0.261017	0.119896	0.208395	0.564657	0.190752	4.38274	4.13862	4.16765	5.72539	5.53727	5.50256	4.5409	5.2088	5.66348	2.66109	2.90528	3.18277	2.99899	2.58537	2.8366	2.66296
84095	NM_145501	Pi4k2a	phosphatidylinositol 4-kinase type 2 alpha	-1.17143	2.8986	-6.16961	0.00353763	0.010306	-1.05254	2.78407	-3.13401	0.0471516	0.0687505	-1.132	2.81861	-2.99383	0.0484057	0.122004	0.064085	0.04083	0.103484	3.01498	2.78671	2.82125	2.74737	2.90947	2.7306	0.044088	0.046509	0.020574	0.035268	0.086476	0.056841	2.98836	3.06587	2.99071	2.83522	2.83091	2.79763	3.007	2.84218	2.87922	2.78239	2.83522	2.74251	2.77314	2.76181	2.70718	2.68291
75234	NM_029219	Rnf19b	ring finger protein 19B	-3.37494	3.74845	-26.927	8.54661e-05	0.00196488	-2.6246	3.57486	-15.4874	0.000104018	0.00143968	-1.33492	3.30315	-3.57052	0.0423833	0.114677	0.11288	0.155686	0.202164	4.72721	2.97234	4.33804	2.94594	3.51809	3.10134	0.098823	0.054551	0.113407	0.106664	0.18429	0.08311	4.61311	4.7855	4.78302	4.33561	4.45263	4.22586	3.43771	3.38764	3.72892	2.94434	3.03521	2.93749	2.83226	2.96174	3.04383	3.03479
71268	NM_027742,NM_001164838	Lrrfip2	leucine rich repeat (in FLII) interacting protein 2	1.12974	3.6408	3.38866	0.037627	0.0585074	2.19609	3.16805	10.2635	0.000693109	0.00349808	1.12563	3.64089	0.612295	0.601389	0.668303	0.089952	0.191531	0.482972	3.55387	3.72986	2.65101	3.78594	3.55652	3.72726	0.046147	0.077213	0.117096	0.151567	0.480076	0.052814	3.53638	3.51903	3.60621	2.54077	2.63832	2.77393	4.08442	3.43908	3.14607	3.79629	3.74814	3.64515	3.61357	3.8459	3.89836	3.78335
18813	NM_011119	Pa2g4	proliferation-associated 2G4	-1.64752	4.66331	-12.3252	0.000358494	0.00317851	-1.05635	4.26058	-1.6315	0.222565	0.265798	-1.08382	4.18508	-1.50035	0.263347	0.354303	0.101222	0.083966	0.134059	5.03734	4.31705	4.30031	4.22121	4.24355	4.12742	0.06169	0.080252	0.079854	0.025955	0.131435	0.02639	4.98321	5.10451	5.02431	4.23993	4.39085	4.27014	4.34297	4.29314	4.09453	4.33358	4.38775	4.22982	4.23743	4.19128	4.23494	4.11245
18812	NM_011118	Prl2c3	prolactin family 2, subfamily c, member 3	1.00112	0.004612	0.631225	0.574697	0.620471	-1.02696	0.01006	-0.95882	0.438653	0.484164	-1.50901	0.070968	-0.986311	0.427945	0.513042	0.004442	0.069345	1.04243	0.003873	0.005492	0.040864	0.002477	0.601974	0.008367	0.004011	0.001909	0.069309	0.002209	1.0424	0.007857	6.3e-05	0.008059	0.003497	0.000774	0.120896	0.000923	0.000227	6.3e-05	1.80563	0.007645	0.004825	0.004006	0.002995	5.4e-05	0.004381	0.00831
18811	NM_031191	Prl2c2	prolactin family 2, subfamily c, member 2	-1.02702	0.04961	-2.19471	0.145485	0.186485	-1.05963	0.069326	-1.6554	0.196528	0.238328	-1.50994	0.2071	-1.27966	0.32753	0.417423	0.030356	0.087428	0.804658	0.07244	0.033975	0.122722	0.039163	0.659523	0.065033	0.007279	0.029471	0.077677	0.040125	0.801838	0.067309	0.074561	0.078423	0.064336	0.033298	0.161416	0.173452	0.38315	0.032427	1.56299	0.049293	0.052632	0	0.037201	5.4e-05	0.080232	0.134841
18810	NM_001163542,NM_001164203,NM_201387,NM_001163540,NM_201385,NM_201394,NM_201386,NM_201392,NM_201393,NM_201390,NM_201391,NM_011117,NM_001163549,NM_201389,NM_201388	Plec	plectin	-1.50825	4.22757	-5.04834	0.00723972	0.0163219	1.02282	4.01331	0.423041	0.69587	0.728953	1.25366	4.07227	4.44245	0.0116963	0.06713	0.203411	0.133249	0.127158	4.53439	3.94151	3.99707	4.02962	3.91247	4.23861	0.143618	0.144049	0.078812	0.107442	0.09524	0.084254	4.36912	4.6289	4.60515	3.97086	4.08565	3.9347	3.89581	3.82665	4.01494	3.85352	4.10775	3.86327	3.90607	4.10123	4.08155	4.24628
18817	NM_011121	Plk1	polo-like kinase 1	-1.07263	0.162766	-1.81743	0.166707	0.21016	-2.77527	1.0421	-9.1821	0.0074632	0.0157026	-1.03557	0.438719	-0.469315	0.678617	0.736951	0.096399	0.277787	0.186126	0.221017	0.119867	2.0123	0.53967	0.464659	0.414226	0.044342	0.085595	0.268205	0.07233	0.054049	0.178106	0.26475	0.17609	0.222212	1.91765	2.315	1.80426	0.418547	0.451294	0.524136	0.028538	0.198254	0.132809	0.617002	0.473681	0.528328	0.338667
18816	NM_008878	Serpinf2	serine (or cysteine) peptidase inhibitor, clade F, member 2	1.00229	0.023122	0.187469	0.860638	0.881796	1.00554	0.02026	0.487603	0.667742	0.702852	-1.00932	0.002783	-1.10275	0.385007	0.472801	0.030447	0.028323	0.021014	0.021533	0.024828	0.016662	0.024635	0.013935	0.000556	0.019743	0.023179	0.007962	0.027181	0.021009	0.000421	6.3e-05	0.02563	0.038905	0.007481	0.020836	0.021668	0.0381	0.003704	0	0.028585	0	0.045899	0.020112	0.053794	0	0.000144
84544	NM_032465	Cd96	CD96 antigen	-1.05355	0.06038	-2.10997	0.109469	0.145454	-1.10232	0.070952	-6.49637	0.00772638	0.0161277	-1.02487	0.099383	-1.04089	0.356832	0.445632	0.061779	0.037471	0.058965	0.108775	0.033517	0.170133	0.02959	0.118668	0.083233	0.050148	0.03608	0.016898	0.033445	0.042699	0.040665	0.111089	0.157726	0.05751	0.157726	0.189379	0.163294	0.077287	0.162572	0.116145	0.028844	0.071705	0	0.065905	5.4e-05	0.02281	0.109539
71481	NM_027808	Alpk1	alpha-kinase 1	-1.85826	1.15401	-12.9684	0.00392868	0.0109674	-1.6721	1.07677	-6.70488	0.0160278	0.0281385	-1.74952	1.01682	-7.7921	0.00229238	0.0377049	0.119396	0.19159	0.179374	1.68453	0.790575	1.50967	0.768009	1.49742	0.690461	0.116302	0.027006	0.045295	0.186159	0.147095	0.102655	1.57894	1.80919	1.66546	1.5517	1.4617	1.51561	1.42476	1.4008	1.66671	0.761038	0.814003	0.796685	0.843673	0.904422	0.555931	0.806808
14758	NM_001177958,NM_001177960,NM_023122,NM_001177961,NM_001177959,NM_001177962,NM_001177955,NM_001177956,NM_001177957	Gpm6b	glycoprotein m6b	-1.28637	2.5361	-3.2038	0.0327998	0.052227	-3.76017	3.26536	-14.3112	0.00151496	0.00542015	-3.69211	3.09683	-6.53974	0.0213668	0.0855942	0.196414	0.231259	0.499095	2.72425	2.36094	4.35765	2.44685	4.17922	2.29477	0.140242	0.137515	0.084554	0.215247	0.496344	0.05233	2.77314	2.83351	2.56611	4.27014	4.36391	4.4389	3.60779	4.42675	4.50311	2.21034	2.39265	2.47984	2.67349	2.42189	2.24518	2.26602
212679	NM_175439	Mars2	methionine-tRNA synthetase 2 (mitochondrial)	1.36536	2.05114	9.26323	0.00462592	0.012134	2.60648	1.40324	29.0978	0.000124502	0.00155533	2.2954	1.65758	10.4651	0.00116499	0.031385	0.084008	0.08227	0.1984	1.83876	2.28805	0.87312	2.25522	1.16325	2.36199	0.078202	0.030688	0.035417	0.074256	0.168896	0.104101	1.90587	1.75289	1.85753	0.832233	0.894303	0.892825	1.27027	1.25093	0.968545	2.25612	2.2907	2.31732	2.21637	2.34084	2.20845	2.33015
14755	NM_001291025,NM_011822	Pigq	phosphatidylinositol N-acetylglucosaminyltransferase subunit Q isoform 1	1.50416	3.10122	19.8118	0.000104614	0.00206475	1.16819	3.36568	4.42202	0.0122497	0.0228239	1.10683	3.46187	4.24119	0.0261395	0.0933844	0.05149	0.087846	0.059804	2.82069	3.40965	3.25541	3.47969	3.38943	3.53587	0.028566	0.042839	0.056597	0.067185	0.025859	0.053924	2.83776	2.78771	2.8366	3.23733	3.21006	3.31884	3.36272	3.41434	3.39122	3.4457	3.42096	3.36229	3.40214	3.51641	3.5205	3.50457
14756	NM_008156	Gpld1	glycosylphosphatidylinositol specific phospholipase D1	1.67192	2.10623	18.3524	9.03514e-05	0.00199344	2.22032	1.80154	17.6425	0.00123696	0.00479149	2.00918	2.11797	7.24003	0.0115315	0.0666281	0.069982	0.112977	0.240813	1.76786	2.50937	1.31581	2.46658	1.67364	2.68025	0.041872	0.056073	0.035774	0.107164	0.23046	0.06985	1.74988	1.73798	1.81572	1.3292	1.34295	1.27527	1.81631	1.79685	1.40777	2.53343	2.44528	2.54939	2.53683	2.51968	2.34323	2.68745
212670	NM_153075	Catsper2	cation channel, sperm associated 2	1.51812	1.0741	5.67577	0.00533359	0.0133086	1.78292	0.637189	17.0825	0.00025685	0.00208739	1.57062	0.959888	2.88701	0.0904322	0.170798	0.183797	0.084586	0.390764	0.814377	1.41666	0.344457	1.1787	0.687963	1.33929	0.116413	0.14223	0.072499	0.043574	0.380505	0.088953	0.937846	0.706615	0.798669	0.398342	0.262031	0.372997	1.08328	0.656371	0.32424	1.55516	1.42386	1.27097	1.14478	1.16347	1.22784	1.44201
14751	NM_008155	Gpi1	glucose phosphate isomerase 1	-1.19044	7.21827	-3.14204	0.0471968	0.0706886	1.6871	6.6854	6.8373	0.00698554	0.0149638	1.2067	7.06664	1.93441	0.187273	0.276546	0.138635	0.191145	0.242708	7.34511	7.09362	6.31877	7.07332	6.93241	7.20347	0.120025	0.069379	0.171425	0.084557	0.240047	0.035842	7.47721	7.24275	7.31538	6.13345	6.35117	6.47168	7.20432	6.84305	6.74986	7.15569	7.10645	7.01872	6.97606	7.11447	7.12942	7.17253
171567	NM_178071,NM_001293313,NM_138314	Nme7	nucleoside diphosphate kinase 7 isoform 1	1.40326	1.75163	5.22825	0.00723637	0.0163206	-1.16368	2.08934	-3.7398	0.0440067	0.0648738	-1.26292	1.90058	-2.11763	0.101754	0.183238	0.161929	0.101283	0.275444	1.52421	2.01299	2.20154	1.98285	2.07641	1.73965	0.101415	0.126237	0.094917	0.035341	0.190315	0.199122	1.63307	1.50715	1.4324	2.30987	2.13296	2.16178	2.29542	1.98256	1.95124	2.15767	1.92528	1.95603	1.96484	2.02357	1.96015	1.78047
77889	NM_029999	Lbh	limb-bud and heart	2.69809	6.52391	6.07563	0.0194289	0.0341065	1.37735	7.1151	3.48851	0.0590758	0.0831958	1.35891	6.76783	1.99666	0.181145	0.270096	0.40822	0.229333	0.383817	5.84711	7.27905	6.8879	7.34979	6.55022	6.99267	0.395846	0.099748	0.062361	0.220691	0.381673	0.040508	6.23624	5.44487	5.86021	6.88735	6.82581	6.95053	6.89899	6.60916	6.1425	7.23278	7.39353	7.21083	7.09496	7.47721	7.47721	6.99617
13909	NM_144511,NM_001159415	Ces3b	carboxylesterase 3B	1.01794	0.015756	1.41656	0.258819	0.309275	1.08266	0.030307	2.48135	0.124767	0.159555	1.03067	0.017065	5.43266	0.0131223	0.0705314	0.031367	0.079985	0.013895	0.00749	0.033144	0.007522	0.122109	0.005887	0.049469	0.012775	0.028648	0.013029	0.078917	0.006151	0.012459	6.3e-05	0.000167	0.022242	0	0.022566	0	0.012272	0.005389	0	8.9e-05	0.050777	0.048566	0.093379	0.061583	0.211367	0.063806
18105	NM_001163239,NM_001163242,NM_001163241,NM_020282	Nqo2	NAD(P)H dehydrogenase, quinone 2	3.41345	2.42429	26.5292	0.000106191	0.00207023	2.39108	2.74011	38.1509	4.15076e-06	0.0007804	1.91289	2.93121	11.3436	0.00213547	0.0364859	0.115641	0.057098	0.14288	1.69537	3.4666	2.18251	3.44017	2.50044	3.4362	0.10216	0.054186	0.036165	0.044185	0.130557	0.058049	1.74182	1.57824	1.76605	2.14564	2.18396	2.21793	2.56426	2.58682	2.35025	3.51231	3.40675	3.48076	3.40717	3.49037	3.42298	3.40977
18104	NM_008706	Nqo1	NAD(P)H dehydrogenase, quinone 1	3.06907	3.9448	9.26203	0.00789426	0.0173496	4.06841	3.20944	6.07197	0.0164663	0.0287517	1.20054	4.12262	0.728629	0.537413	0.611891	0.302538	0.577486	0.62681	3.21798	4.83578	2.35304	4.37751	3.99288	4.25657	0.293839	0.072025	0.550093	0.175748	0.61551	0.118485	3.08404	3.01498	3.55493	1.7405	2.51374	2.8049	4.59814	4.0129	3.36761	4.83672	4.90733	4.76329	4.18405	4.52731	4.42118	4.2355
18107	NM_008707	Nmt1	N-myristoyltransferase 1	-1.21394	5.04829	-6.43146	0.00693931	0.0158368	-1.28989	4.97805	-7.15967	0.00206482	0.00654705	1.03284	4.82585	1.30719	0.300299	0.391372	0.075324	0.088844	0.061761	5.19007	4.91038	5.16506	4.79781	4.8026	4.84922	0.066126	0.03607	0.065316	0.060225	0.058515	0.019759	5.24024	5.11514	5.21484	5.1829	5.21961	5.09268	4.86918	4.77933	4.75931	4.90834	4.94742	4.87537	4.79947	4.73678	4.85719	4.84881
18106	NM_018729	Cd244	CD244 natural killer cell receptor 2B4	-5.03259	0.597646	-38.3937	0.000373254	0.00322303	-1.52516	0.337072	-12.2948	0.00167524	0.00576018	-1.08918	0.187514	-1.89261	0.160989	0.247901	0.105172	0.085789	0.112784	2.47558	0.144281	0.758713	0.14975	0.258999	0.13576	0.102616	0.023044	0.078258	0.035148	0.10248	0.047095	2.49931	2.56426	2.36318	0.800131	0.807557	0.66845	0.163294	0.246579	0.367123	0.13872	0.169597	0.124527	0.16805	0.171973	0.109228	0.188175
18101	NM_008703	Nmbr	neuromedin B receptor	1.05498	0.051817	1.78996	0.153529	0.195454	1.07512	0.028806	8.265	0.00173135	0.00588407	1.01384	0.03035	0.754815	0.495655	0.575401	0.074722	0.0219	0.045492	0.02601	0.10323	0.007414	0.111918	0.022015	0.04184	0.044852	0.059763	0.012841	0.01774	0.027111	0.036531	6.3e-05	0.000167	0.077801	0	0	0.022242	0.052298	0	0.013748	0.165726	0.097326	0.046638	0.132137	0.104652	0.098963	0.055069
18100	NM_010922	Mrpl40	mitochondrial ribosomal protein L40	1.7508	3.83607	11.4348	0.00302451	0.00940469	2.02736	3.6997	10.5036	0.000659269	0.00339457	1.1758	4.05018	1.82436	0.187143	0.276428	0.122391	0.168132	0.221824	3.45328	4.2613	3.22486	4.24446	3.93504	4.16869	0.114845	0.042309	0.101812	0.133801	0.210875	0.068828	3.58299	3.36453	3.41233	3.12286	3.22525	3.32648	4.12645	3.96968	3.70899	4.29314	4.21329	4.27746	4.1619	4.17265	4.39884	4.24361
18103	NM_008705,NM_001077529	Nme2	NME/NM23 nucleoside diphosphate kinase 2	1.34514	8.65218	23.4563	2.29586e-05	0.00139527	1.39637	8.58772	12.9774	0.000259173	0.00209842	1.37425	8.62086	4.99052	0.0303549	0.099482	0.031586	0.064289	0.15918	8.44095	8.8687	8.35026	8.83194	8.39459	8.85323	0.023842	0.020719	0.049886	0.040552	0.15487	0.036788	8.45778	8.41366	8.45139	8.37423	8.38363	8.29291	8.55863	8.37423	8.2509	8.84676	8.8714	8.88794	8.87827	8.81467	8.80289	8.85708
18102	NM_008704	Nme1	NME/NM23 nucleoside diphosphate kinase 1	-2.88299	4.45482	-14.5175	0.000208568	0.00257999	-1.7216	4.14401	-8.12197	0.00857977	0.0174541	-1.36054	3.99026	-4.00465	0.0193244	0.0823922	0.18225	0.167139	0.19211	5.28361	3.75604	4.55438	3.77062	4.21853	3.77435	0.145651	0.109549	0.159513	0.049913	0.155742	0.112475	5.14164	5.43269	5.27649	4.56458	4.70855	4.39001	4.3956	4.1028	4.15719	3.83436	3.63086	3.80292	3.8281	3.73817	3.7456	3.69383
238722	NM_001081680	Zfp72	zinc finger protein 72	1.49047	0.89336	9.45486	0.000775544	0.00454176	1.37239	0.866676	6.50443	0.00532462	0.0122907	1.44851	0.942637	4.68109	0.0118035	0.067299	0.105475	0.12161	0.197797	0.650717	1.22648	0.667908	1.1246	0.712513	1.24708	0.079958	0.068787	0.103511	0.063832	0.115909	0.160277	0.580644	0.633689	0.737817	0.787406	0.605991	0.610327	0.806808	0.583108	0.747623	1.28725	1.1518	1.24039	1.17748	1.14262	1.05369	1.29257
327951	NM_001045525	Cyb5d1	cytochrome b5 domain containing 1	1.41335	2.72513	12.3635	0.000859934	0.00476982	1.14707	2.84848	2.48514	0.106834	0.139259	1.26674	2.7701	3.4892	0.0615152	0.137216	0.069923	0.137962	0.169335	2.48697	2.98609	2.75122	2.94917	2.60479	2.94591	0.060747	0.034628	0.045204	0.130346	0.164174	0.041486	2.46349	2.44147	2.55595	2.76655	2.78676	2.70034	2.48205	2.79127	2.54103	2.95122	3.02047	2.98658	3.03824	3.0097	2.79956	2.91079
18109	NM_008709	Mycn	v-myc myelocytomatosis viral related oncogene, neuroblastoma derived (avian)	1.14501	0.743373	2.09783	0.104438	0.13981	2.20915	0.578917	11.975	0.000456206	0.00279512	1.67948	0.825623	4.27394	0.0137742	0.0716449	0.161293	0.165393	0.303138	0.652085	0.847441	0.241911	1.3854	0.532379	1.28039	0.108945	0.118939	0.097507	0.133594	0.194681	0.232363	0.736172	0.691072	0.52901	0.136042	0.261659	0.328033	0.505014	0.739295	0.352829	0.979714	0.749299	0.81331	1.53221	1.35303	1.27097	1.52004
18108	NM_008708,NM_001290370,NM_001290369,NM_001290368	Nmt2	glycylpeptide N-tetradecanoyltransferase 2 isoform d	-1.58602	2.16609	-12.2766	0.000281955	0.00287559	-1.74706	2.16869	-21.1926	0.00109496	0.00445267	-1.46013	2.01012	-7.23327	0.00338386	0.042602	0.09388	0.065786	0.130767	2.5242	1.85879	2.60818	1.80325	2.30163	1.75553	0.070822	0.061625	0.01741	0.06344	0.071471	0.109508	2.60391	2.50018	2.46851	2.60869	2.62533	2.59052	2.25867	2.26208	2.38413	1.80524	1.84498	1.92614	1.85583	1.73279	1.82113	1.85138
327954	NM_001081330	Dnah2	dynein, axonemal, heavy chain 2	-1.00967	0.057204	-0.914156	0.413914	0.465274	1.03519	0.039972	3.34474	0.0553165	0.0785689	1.04175	0.032489	3.91055	0.0393174	0.111129	0.026314	0.025838	0.026135	0.064568	0.05068	0.022171	0.072066	0.014382	0.073389	0.016849	0.020212	0.009245	0.024128	0.009257	0.024441	0.050619	0.083288	0.059798	0.030689	0.023483	0.01234	0.00958	0.025054	0.008514	0.033393	0.045745	0.072903	0.078515	0.092314	0.045369	0.097602
238725	NM_175495	Gpr150	G protein-coupled receptor 150	1.00338	0.046376	0.326624	0.760747	0.79317	1.01123	0.031674	1.6485	0.221115	0.264298	1.01768	0.018848	0.714966	0.546199	0.61966	0.025835	0.016927	0.061251	0.044004	0.048876	0.024627	0.040737	0.010054	0.035337	0.0167	0.019712	0.004972	0.01618	0.008799	0.060615	0.047083	0.025978	0.05895	0.030347	0.021342	0.022193	0	0.01635	0.01381	0.02932	0.048566	0.06874	0.044278	0.054854	0.02308	0.000144
230119	NM_001163283,NM_001163284,NM_173399	Zbtb5	zinc finger and BTB domain containing 5	1.09563	1.34362	3.47514	0.0316914	0.0507625	-1.04879	1.24203	-2.27373	0.0888225	0.118702	1.16534	1.17287	4.19487	0.0311673	0.100473	0.065671	0.052353	0.091149	1.27936	1.41112	1.27687	1.20815	1.06768	1.28843	0.054605	0.036483	0.032537	0.041015	0.084265	0.034748	1.32466	1.29469	1.21873	1.26506	1.31366	1.25189	0.982613	1.0693	1.15112	1.37794	1.40523	1.45019	1.16854	1.20545	1.25044	1.24915
225583	NR_033765,NR_033764,NM_001167925,NM_173759	A730017C20Rik	RIKEN cDNA A730017C20 gene	1.01635	0.01592	2.8519	0.0901556	0.123069	-1.0138	0.026498	-1.12477	0.335352	0.382172	-1.03448	0.061608	-0.880567	0.470945	0.552964	0.014211	0.030458	0.096197	0.008057	0.031456	0.038173	0.018394	0.090737	0.041831	0.013756	0.003569	0.025954	0.015941	0.09605	0.005324	6.3e-05	0.000167	0.023941	0.062071	0.010563	0.041884	0.013856	0.059948	0.198405	0.035243	0.030972	0.028154	0.026197	5.4e-05	0.02893	0.035801
72900	NM_001278415,NM_028388	Ndufv2	NADH dehydrogenase (ubiquinone) flavoprotein 2	2.14349	7.20291	8.12751	0.00722245	0.0162987	7.57997	6.33297	17.301	0.00331575	0.00887332	2.19684	7.21806	3.32417	0.0798075	0.158749	0.234412	0.292549	0.591612	6.67389	7.77385	5.03824	7.96043	6.67264	7.80807	0.220422	0.07977	0.292507	0.004975	0.591605	0.002894	6.88382	6.44429	6.69357	4.80643	4.94139	5.36688	7.14591	6.86262	6.00938	7.85776	7.69899	7.7648	7.95468	7.9633	7.9633	7.80974
76282	NM_182805	Gpt	glutamic pyruvic transaminase, soluble	2.97435	2.32604	12.1165	0.00115095	0.00557475	8.87854	1.43762	19.9493	0.000479937	0.00285247	2.73353	2.71251	41.8361	3.1597e-06	0.0129666	0.2248	0.27352	0.060063	1.66905	3.24163	0.557415	3.70774	2.08245	3.53321	0.198875	0.104803	0.109564	0.250617	0.037567	0.046864	1.80426	1.4407	1.7622	0.432797	0.600823	0.638624	2.07871	2.04689	2.12174	3.33678	3.2588	3.1293	3.42057	3.8823	3.82034	3.53074
76281	NM_029564	Tax1bp3	Tax1 (human T cell leukemia virus type I) binding protein 3	-1.6158	4.76475	-9.05909	0.00106503	0.00534325	-2.09007	5.06965	-16.7583	0.000110202	0.00146537	-1.40174	4.77283	-9.78354	0.00200549	0.0358999	0.132354	0.109923	0.086255	5.12343	4.43119	5.62924	4.56569	5.02265	4.53544	0.104244	0.081551	0.067618	0.086665	0.075764	0.041227	5.20678	5.15697	5.00655	5.6816	5.65322	5.5529	4.96027	5.00073	5.10696	4.50698	4.44169	4.34489	4.65656	4.48396	4.55655	4.58186
19058	NM_024459	Ppp3r1	protein phosphatase 3, regulatory subunit B, alpha isoform (calcineurin B, type I)	1.12607	4.66299	2.97867	0.0521898	0.0768405	-1.00401	4.71196	-0.164894	0.881126	0.895972	1.0922	4.51814	1.62061	0.199955	0.289782	0.099604	0.060684	0.135981	4.57813	4.74942	4.71485	4.70907	4.45497	4.5822	0.085218	0.051564	0.02161	0.056706	0.118921	0.065944	4.63979	4.48089	4.61371	4.73763	4.71227	4.69464	4.32082	4.49666	4.54743	4.70428	4.73836	4.80562	4.64371	4.73836	4.74514	4.62353
103220	NM_153595,NM_001003939,NM_001003910	BC030307	cDNA sequence BC030307	1.5036	0.492991	7.89065	0.00139674	0.00615172	1.39467	0.33011	29.0671	3.54707e-05	0.00101252	1.48131	0.563242	4.92974	0.0232121	0.0890734	0.129162	0.028598	0.199171	0.279897	0.868318	0.168148	0.648076	0.3471	0.913979	0.090536	0.092121	0.024164	0.015296	0.186541	0.069797	0.24995	0.208129	0.381613	0.146352	0.194132	0.16396	0.55867	0.276332	0.206297	0.932077	0.910178	0.762701	0.630424	0.657432	0.656371	0.842598
19052	NM_019411	Ppp2ca	protein phosphatase 2 (formerly 2A), catalytic subunit, alpha isoform	-1.07432	6.19668	-5.82632	0.00432281	0.011625	1.12825	5.98082	6.71491	0.00327437	0.00879111	1.25937	6.00617	4.74121	0.0132738	0.0710894	0.030748	0.044905	0.12154	6.24861	6.14518	5.8944	6.06849	5.84213	6.17482	0.021772	0.021712	0.035764	0.027155	0.102308	0.065614	6.27099	6.24732	6.2275	5.9257	5.85542	5.9021	5.88477	5.91621	5.72539	6.15363	6.12051	6.16139	6.03726	6.08167	6.08655	6.20829
19053	NM_017374	Ppp2cb	protein phosphatase 2 (formerly 2A), catalytic subunit, beta isoform	-1.82245	4.44857	-11.3777	0.00497751	0.012703	-1.57232	4.36654	-7.28921	0.00192764	0.0062857	-1.12955	4.22025	-1.69459	0.230294	0.32107	0.131815	0.15514	0.179634	4.90253	4.03665	4.70518	4.05228	4.30904	4.13329	0.127955	0.031665	0.113907	0.105325	0.178926	0.015926	4.88586	5.038	4.78372	4.77209	4.76978	4.57365	4.11962	4.3323	4.4752	4.04947	4.00058	4.05989	4.11426	3.93067	4.11192	4.12947
19054	NM_001163415	Ppp2r3d	protein phosphatase 2 (formerly 2A), regulatory subunit B'', delta	1.61396	1.55171	7.73342	0.00270864	0.008778	2.23913	1.23563	17.7019	0.000543703	0.00304084	1.35826	1.66756	1.74142	0.21199	0.302567	0.154674	0.113788	0.439382	1.24436	1.93496	0.784141	1.94708	1.46124	1.903	0.084627	0.129469	0.103049	0.048256	0.428555	0.096942	1.28946	1.14674	1.29689	0.667929	0.864386	0.820108	1.94773	1.29649	1.13951	2.06219	1.93934	1.80336	1.91302	2.0023	1.92592	1.89221
19055	NM_008913,NM_001293622	Ppp3ca	serine/threonine-protein phosphatase 2B catalytic subunit alpha isoform isoform 2	1.26815	3.37858	15.3406	0.000164763	0.00238466	-1.32741	3.80123	-11.0587	0.000508774	0.00294171	-1.18648	3.63751	-3.12198	0.0451049	0.118252	0.038696	0.063998	0.136861	3.21156	3.55428	4.01102	3.60241	3.76294	3.51625	0.030798	0.023428	0.050341	0.039515	0.116125	0.072429	3.24509	3.20506	3.18453	4.04031	4.03986	3.95289	3.62954	3.84138	3.8179	3.52726	3.56891	3.56668	3.62154	3.62872	3.55697	3.43718
19056	NM_008914	Ppp3cb	protein phosphatase 3, catalytic subunit, beta isoform	1.48519	3.76409	7.4265	0.00922608	0.0193938	1.4446	3.74553	10.7881	0.000590459	0.00319743	1.26994	3.85064	6.45278	0.0198603	0.0836753	0.133089	0.0852	0.09254	3.48957	4.06021	3.48958	4.02025	3.68212	4.02688	0.12544	0.04447	0.051775	0.067663	0.091117	0.016165	3.6178	3.36712	3.48378	3.43771	3.48978	3.54126	3.78684	3.63854	3.62097	4.00887	4.08499	4.08678	3.9674	4.09651	3.99684	4.04219
75805	NM_029447	Nln	neurolysin (metallopeptidase M3 family)	-1.0617	2.03097	-1.51608	0.204136	0.250946	-1.10464	2.22176	-1.36289	0.301459	0.347577	1.15537	1.97271	3.69638	0.0278643	0.0958894	0.098678	0.182463	0.097632	2.07462	1.98825	2.29471	2.15114	1.87128	2.07964	0.07071	0.068828	0.026244	0.180566	0.052428	0.082361	1.9966	2.13448	2.09278	2.28678	2.32401	2.27335	1.83761	1.84455	1.93169	2.05849	1.98532	1.92092	1.97137	2.3325	2.14955	1.99421
213109	NM_001081080	Phf3	PHD finger protein 3	-1.23097	2.67872	-14.0169	0.000200069	0.00253661	-1.33439	2.7763	-7.51397	0.0111062	0.0211741	1.04722	2.56304	0.447079	0.692076	0.748234	0.037046	0.095934	0.257866	2.83281	2.53301	2.99218	2.576	2.52998	2.59654	0.023177	0.0289	0.026484	0.092206	0.245918	0.077584	2.80715	2.85223	2.83904	3.01662	2.99588	2.96404	2.25341	2.61252	2.72402	2.51009	2.56547	2.52346	2.62942	2.62905	2.46953	2.50868
225055	NM_001081034	Fbxo11	F-box protein 11	-1.23258	3.57032	-12.6254	0.00138689	0.00613111	-1.32108	3.56374	-15.7086	0.000139647	0.00162806	-1.14565	3.39197	-1.5366	0.244984	0.335929	0.041387	0.044294	0.221122	3.72435	3.42266	3.77026	3.36853	3.49147	3.2953	0.037448	0.017623	0.027275	0.034901	0.211482	0.064576	3.72239	3.76274	3.68792	3.80035	3.74718	3.76323	3.24893	3.58816	3.63733	3.41187	3.41312	3.443	3.37333	3.40079	3.33148	3.26615
229524	NM_144898	Msto1	misato homolog 1 (Drosophila)	1.01455	2.63499	0.220336	0.836471	0.860317	1.06163	2.70758	1.32363	0.271215	0.316711	-1.00162	2.74493	-0.0151447	0.989218	0.991635	0.163774	0.112909	0.267049	2.62459	2.64543	2.66478	2.75106	2.7461	2.74376	0.110851	0.120556	0.057388	0.097237	0.262903	0.04687	2.75161	2.57477	2.54739	2.69379	2.70187	2.59868	3.04563	2.63907	2.55358	2.68577	2.74064	2.50988	2.64012	2.82147	2.79161	2.74594
76166	NM_001081174	Rsg1	REM2 and RAB-like small GTPase 1	1.08865	0.310931	1.54551	0.254781	0.30496	-1.10978	0.312939	-1.17387	0.351144	0.398233	1.01283	0.143289	0.304614	0.778083	0.822794	0.137337	0.221723	0.104596	0.255639	0.378184	0.396968	0.246698	0.134386	0.152781	0.024462	0.135141	0.050239	0.215956	0.087356	0.057527	0.270452	0.227404	0.26906	0.353068	0.451759	0.386076	0.067446	0.102508	0.233204	0.269731	0.335243	0.529577	0.401837	5.4e-05	0.338202	0.205822
231646	NM_001164573	Myo1h	myosin 1H	-1.28228	0.091791	-12.3479	0.00210917	0.00763468	-1.06914	0.049123	-13.1703	0.000319071	0.00231955	-1.05558	0.06154	-3.48677	0.0277895	0.0958317	0.050316	0.012684	0.038766	0.380832	0.022124	0.117062	0.020614	0.111888	0.033848	0.046677	0.018788	0.007505	0.010226	0.023737	0.030649	0.415583	0.399136	0.327778	0.10852	0.12007	0.122595	0.087528	0.113187	0.134949	0.013748	0.043644	0.008981	0.017324	0.012438	0.03208	0.038905
231642	NM_175016	Alkbh2	alkB, alkylation repair homolog 2 (E. coli)	-1.65121	1.17144	-7.54286	0.00784688	0.0172802	-1.1718	0.895345	-1.29096	0.282173	0.32773	-1.29456	0.907813	-1.573	0.203419	0.293549	0.166141	0.306874	0.410125	1.58779	0.864262	1.01698	0.788257	1.11295	0.740486	0.15479	0.060356	0.265903	0.153191	0.219838	0.346228	1.40992	1.66142	1.69201	1.3075	0.785688	0.95775	1.36576	0.966714	1.00638	0.799765	0.919377	0.873645	0.847955	0.614205	0.902611	0.633451
241391	NM_172855	Galnt5	UDP-N-acetyl-alpha-D-galactosamine:polypeptide N-acetylgalactosaminyltransferase 5	1.0147	0.00979	1.10315	0.377655	0.430142	-1.42477	0.151616	-17.1605	0.000175603	0.00177272	1.0064	0.032333	0.55684	0.619709	0.684787	0.033057	0.051549	0.028643	0.003849	0.024903	0.55235	0.041618	0.028054	0.037263	0.006468	0.032418	0.042965	0.028484	0.011563	0.026205	6.3e-05	0.000167	0.011317	0.582633	0.57124	0.503176	0.015341	0.037945	0.030877	8.9e-05	0.061583	0.013037	0.04246	0.069671	0.012721	0.019748
16628	NM_008459	Klra10	killer cell lectin-like receptor subfamily A, member 10	1.07371	0.056237	1.48417	0.24855	0.298417	-1.00789	0.05822	-0.279856	0.79374	0.818522	1.09939	0.057272	4.19219	0.0147813	0.0733739	0.119746	0.070147	0.056479	0.024819	0.127427	0.064162	0.052828	0.020823	0.157522	0.042934	0.111785	0.053068	0.045874	0.036066	0.043464	6.3e-05	0.074394	0	0.031525	0.125396	0.035566	0	0.062468	0	0.173322	0	0.20896	0	0.082598	0.075887	0.170575
16625	NM_008458	Serpina3c	serine (or cysteine) peptidase inhibitor, clade A, member 3C	1.09886	0.352465	1.29059	0.284244	0.335578	1.01242	0.394832	0.276818	0.80526	0.828996	-2.41398	0.856466	-1.68632	0.232846	0.323501	0.18254	0.111458	1.3059	0.290959	0.426973	0.386026	0.403839	1.70232	0.430903	0.088277	0.159775	0.027369	0.108045	1.30342	0.080329	0.338667	0.345117	0.189094	0.412126	0.357544	0.388408	0.37055	1.76099	2.97541	0.435543	0.263086	0.582291	0.528594	0.340476	0.342448	0.460076
12759	NM_013492	Clu	clusterin	-1.10377	8.12921	-0.867547	0.459618	0.510186	-4.72933	8.61241	-7.39401	0.0111476	0.0212372	-1.46191	7.92148	-4.67055	0.00957373	0.0620087	0.284374	0.525104	0.203168	8.20074	8.0583	9.80586	7.56422	8.20014	7.65229	0.099473	0.266409	0.503189	0.150116	0.139962	0.147268	8.31554	8.13995	8.14674	9.22986	10.1599	10.0278	8.16759	8.07933	8.35352	8.04818	8.32963	7.7971	7.47132	7.48393	7.73741	7.67215
12757	NM_016760,NM_001080384,NM_001080385,NM_001080386,NM_001290470	Clta	clathrin light chain A isoform e	-1.51934	5.51329	-7.19468	0.0108036	0.0217197	-3.13147	5.99696	-19.5808	0.000305586	0.0022752	-2.05025	5.56973	-6.947	0.0075683	0.0563574	0.145273	0.145673	0.258249	5.82326	5.21982	6.87665	5.22981	6.11165	5.07585	0.137989	0.045425	0.12974	0.066244	0.23472	0.107699	5.6816	5.95726	5.83093	6.99617	6.89511	6.73867	5.89966	6.07141	6.36389	5.1998	5.18785	5.27182	5.29242	5.16045	5.23656	5.1584
12752	NM_009907,NM_001146311	Cln3	ceroid lipofuscinosis, neuronal 3, juvenile (Batten, Spielmeyer-Vogt disease)	-2.53806	2.03669	-10.5597	0.00743605	0.0166253	-2.01941	1.83676	-15.1078	0.000876166	0.00395226	-1.6059	1.70417	-8.23285	0.00280944	0.0401855	0.220404	0.116244	0.143772	2.81651	1.47278	2.4124	1.39847	2.07978	1.3964	0.217639	0.034801	0.105483	0.048845	0.123886	0.072956	2.58169	3.01146	2.85637	2.52546	2.31663	2.39512	2.11308	1.94265	2.18362	1.43569	1.50472	1.47794	1.35365	1.45053	1.39124	1.4008
12753	NM_007715,NM_001289826	Clock	circadian locomoter output cycles protein kaput	1.30824	2.64999	25.5794	1.41926e-05	0.00127386	1.43226	2.37612	6.60294	0.00274716	0.00780749	1.98847	2.43636	13.158	0.000352554	0.0252665	0.026247	0.135957	0.130537	2.46325	2.85088	2.13106	2.64935	1.99047	2.98213	0.018077	0.01903	0.093864	0.098356	0.106425	0.075588	2.4427	2.4767	2.47035	2.20748	2.15941	2.02629	1.8678	2.05818	2.04543	2.83307	2.84863	2.87093	2.69231	2.71892	2.53683	2.98882
12750	NM_007714	Clk4	CDC like kinase 4	-1.38385	3.54748	-11.4338	0.00504944	0.0128376	-1.1662	3.41261	-3.6931	0.0213132	0.0352714	-1.32459	3.62665	-2.28126	0.124944	0.209012	0.070999	0.104031	0.307908	3.78956	3.32087	3.52532	3.3035	3.83508	3.42954	0.016562	0.06904	0.077062	0.069885	0.290514	0.102024	3.77044	3.79883	3.7994	3.43822	3.55312	3.58463	4.16947	3.69103	3.64474	3.32522	3.24976	3.38764	3.30675	3.23205	3.37171	3.54729
12751	NM_009906	Tpp1	tripeptidyl peptidase I	1.4505	3.45556	14.6224	0.000357444	0.00317482	-2.243	4.26603	-23.2613	0.000300602	0.00225314	-1.16298	3.95267	-2.24941	0.153131	0.239875	0.063556	0.086779	0.167731	3.19768	3.73424	4.88836	3.72293	4.06309	3.84526	0.053716	0.033969	0.035215	0.079312	0.167637	0.005605	3.14563	3.1945	3.25292	4.92822	4.86148	4.87537	3.93263	4.00447	4.25216	3.77222	3.70675	3.72375	3.64817	3.80612	3.7145	3.8459
100756	NM_001033202	Usp30	ubiquitin specific peptidase 30	1.11786	1.92776	4.5316	0.0315973	0.0506414	-1.11248	1.97175	-2.09121	0.104707	0.136768	1.05594	1.96334	1.70301	0.216761	0.307371	0.061436	0.127362	0.07986	1.84907	2.00981	2.05013	1.89636	1.92447	2.003	0.018883	0.058462	0.089306	0.090806	0.019305	0.077492	1.82857	1.86575	1.8529	2.12733	2.07075	1.95233	1.94509	1.90683	1.92151	2.07449	1.96073	1.99421	1.94047	1.79193	1.95669	2.01173
16994	NM_008518	Ltb	lymphotoxin B	-5.2925	1.35218	-7.38556	0.0164762	0.029951	-1.42163	0.722416	-3.61785	0.0280354	0.0443909	-2.26736	0.642677	-4.1495	0.0232559	0.0891612	0.563771	0.242988	0.492969	3.01115	0.607205	1.01947	0.511921	1.46328	0.282266	0.559702	0.067611	0.201555	0.135715	0.430203	0.240715	2.45583	3.57513	3.00251	1.17347	0.791346	1.09358	1.11765	1.3271	1.94509	0.537356	0.611928	0.672331	0.646664	0.513845	0.375253	0.226156
16995	NM_008519	Ltb4r1	leukotriene B4 receptor 1	-21.8016	1.55158	-23.0166	0.000428284	0.00341212	-1.23092	0.3518	-2.47366	0.0699581	0.0963782	-1.18682	0.297372	-3.34158	0.0433334	0.115831	0.334598	0.209874	0.128079	4.93426	0.487897	0.53226	0.232525	0.445564	0.198467	0.310894	0.123696	0.158655	0.137388	0.113093	0.060117	4.64724	5.2645	4.89104	0.497623	0.705372	0.393785	0.542755	0.321434	0.472504	0.486483	0.612294	0.364913	0.180094	0.129072	0.388408	0.17609
16997	NM_013589	Ltbp2	latent transforming growth factor beta binding protein 2	-2.46954	1.04834	-29.2733	0.000403676	0.0033369	-73.8741	3.21835	-34.3509	3.00802e-05	0.000956911	-33.2403	1.62398	-13.5862	0.00465053	0.0473564	0.07717	0.312971	0.644424	1.88674	0.582499	7.57446	1.36746	5.53163	0.476768	0.073565	0.02331	0.158079	0.270115	0.638539	0.086887	1.94377	1.91274	1.8037	7.64405	7.68581	7.39353	4.90938	5.50021	6.1853	0.576828	0.562547	0.608121	1.37085	1.09567	1.63587	0.393679
16992	NM_010735	Lta	lymphotoxin A	-1.09285	0.001953	-4.23117	0.051574	0.0760363	1.00761	0.046923	0.533971	0.627053	0.664755	-1.04628	0.041346	-1.87209	0.143779	0.229869	0.052436	0.035483	0.060382	0.128124	3e-05	0.041771	0.05271	0.085303	0.02004	0.052436	5.2e-05	0.030232	0.018576	0.049817	0.03412	0.182991	0.078515	0.122867	0.033201	0.016749	0.075363	0.064689	0.049102	0.142119	8.9e-05	0	0	0.074018	0.044179	0.039932	0.000144
16993	NM_008517	Lta4h	leukotriene A4 hydrolase	1.1781	3.53882	8.79416	0.00928133	0.019485	-1.75394	4.02468	-10.4589	0.00352721	0.00925795	-1.16267	3.61018	-3.42434	0.0515953	0.125305	0.046572	0.134239	0.109982	3.42256	3.65902	4.45034	3.63974	3.72053	3.5031	0.04541	0.01034	0.12532	0.048114	0.102331	0.040304	3.47487	3.39945	3.39336	4.46536	4.56747	4.31819	3.6178	3.72134	3.82246	3.66938	3.65898	3.6487	3.65485	3.58589	3.67849	3.49486
16998	NM_008520	Ltbp3	latent transforming growth factor beta binding protein 3	1.44262	2.20226	7.82961	0.0141428	0.0266324	-9.74989	4.05763	-51.8555	8.55402e-07	0.000635761	-5.76773	3.50006	-7.98761	0.0147456	0.0733261	0.116955	0.109737	0.548178	1.95373	2.48242	6.02023	2.73484	4.98531	2.45731	0.11575	0.016744	0.079648	0.075487	0.546393	0.044209	2.08204	1.85716	1.92198	6.11132	5.96367	5.98571	4.48022	4.91043	5.56528	2.49239	2.46308	2.49177	2.72252	2.66628	2.81574	2.49459
12286	NM_001252059,NM_001252061,NM_001252060,NM_007578	Cacna1a	calcium channel, voltage-dependent, P/Q type, alpha 1A subunit	1.12261	0.226352	3.85374	0.0330765	0.052581	1.02971	0.359465	2.35547	0.113785	0.147081	1.13233	0.389579	3.45713	0.0343058	0.104687	0.074994	0.03106	0.089825	0.157809	0.324667	0.338966	0.381205	0.310116	0.489404	0.032614	0.067531	0.028974	0.011191	0.04749	0.076244	0.122099	0.18602	0.165308	0.340936	0.309057	0.366904	0.360392	0.266016	0.30394	0.2681	0.306469	0.399432	0.393059	0.379735	0.370822	0.536829
12287	NM_001042528,NM_007579	Cacna1b	calcium channel, voltage-dependent, N type, alpha 1B subunit	-1.02116	0.027085	-3.34784	0.0455596	0.0686678	-1.00075	0.027148	-0.0953187	0.932649	0.941598	1.01966	0.013255	6.42012	0.0139123	0.071927	0.015627	0.019538	0.007578	0.046113	0.015908	0.027691	0.026616	0.005267	0.033356	0.013986	0.006971	0.001602	0.019472	0.002399	0.007188	0.03896	0.037151	0.062229	0.029497	0.027135	0.026441	0.003677	0.004098	0.008026	0.009762	0.014479	0.023483	0.045117	0.028431	0.0063	0.031135
236511	NM_153403	Ago1	argonaute RISC catalytic subunit 1	1.33437	1.80587	12.1154	0.000309332	0.00298524	-1.46663	2.27365	-9.36665	0.000801596	0.00374813	-1.08937	2.03779	-0.821847	0.496965	0.576596	0.059495	0.102168	0.260279	1.60974	2.0259	2.56663	2.01412	2.10048	1.97698	0.038481	0.045375	0.077394	0.066697	0.259769	0.016292	1.59396	1.58165	1.6536	2.64906	2.5553	2.49552	1.81191	2.17387	2.31565	1.97464	2.06092	2.04213	1.98441	2.09051	1.96744	1.96423
12283	NM_133781	Cab39	calcium binding protein 39	-1.10012	5.14197	-4.50092	0.011075	0.0221595	1.21822	4.77812	5.02041	0.0161888	0.0283581	1.2762	4.83087	6.9332	0.0186575	0.0810379	0.052975	0.098246	0.0879	5.21126	5.0736	4.63786	4.92263	4.65814	5.01	0.039322	0.035498	0.043561	0.08806	0.08725	0.010675	5.25263	5.17437	5.20678	4.64296	4.59197	4.67864	4.74151	4.66544	4.56747	5.10802	5.07566	5.03711	4.93501	5.00384	4.82903	5.00384
12288	NM_001255997,NM_001159533,NM_001255999,NM_001255998,NM_001159534,NM_001159535,NM_009781,NM_001256002,NM_001256000,NM_001256001,NM_001290335	Cacna1c	voltage-dependent L-type calcium channel subunit alpha-1C isoform 11	4.36355	2.98617	11.8175	0.000862162	0.00477491	3.77083	2.91326	10.4375	0.000487251	0.00286777	2.50864	3.58696	4.67951	0.0409894	0.113258	0.311527	0.317764	0.491135	2.10689	4.23239	2.10912	4.024	2.98435	4.31125	0.267459	0.159733	0.23212	0.217012	0.488435	0.051423	2.27177	1.7983	2.2506	1.87473	2.11372	2.33891	3.46033	3.00837	2.48434	4.15527	4.41605	4.12585	3.85011	4.2672	3.9547	4.2708
12289	NM_028981,NM_001302637,NM_001083616	Cacna1d	voltage-dependent L-type calcium channel subunit alpha-1D isoform 3	-1.31637	0.408443	-5.89388	0.0156429	0.0287482	-1.42534	0.545568	-23.761	0.000879509	0.00396081	1.0432	0.295292	1.13781	0.341303	0.430728	0.11654	0.037271	0.092879	0.652312	0.255745	0.85815	0.346845	0.266357	0.327371	0.109543	0.039774	0.009585	0.036018	0.040007	0.083821	0.53797	0.66264	0.756324	0.855988	0.86863	0.84983	0.244484	0.242055	0.312532	0.220113	0.298655	0.248466	0.316266	0.337722	0.386547	0.266176
100042194	NR_045894	Gm13446	predicted gene 13446	1.02921	0.048993	1.61585	0.218679	0.266668	-1.13923	0.144482	-11.4723	0.00509631	0.0119255	-1.09077	0.08898	-12.457	0.000331759	0.0252665	0.04452	0.028393	0.017429	0.032446	0.073979	0.266415	0.078355	0.171514	0.046162	0.016098	0.041507	0.027641	0.006489	0.013739	0.010725	0.025951	0.050777	0.02061	0.246699	0.29801	0.254537	0.156434	0.174788	0.18332	0.121886	0.051251	0.048799	0.072079	0.085039	0.077948	0.058499
240444	NM_001190373	Kcng2	potassium voltage-gated channel, subfamily G, member 2	2.77401	3.92181	6.40289	0.0093015	0.0195148	6.88787	3.041	10.479	0.00453369	0.0110024	2.38287	4.27243	3.2079	0.0820182	0.161126	0.398184	0.46017	0.676375	3.25428	4.72626	1.95243	4.73649	3.69175	4.94445	0.36142	0.167112	0.437809	0.141701	0.671784	0.078678	3.55586	2.85367	3.35332	1.52033	1.94122	2.39574	4.40186	3.60705	3.06633	4.63283	4.91919	4.62675	4.59711	4.8804	4.73195	4.88305
240442	NM_175028	Adnp2	ADNP homeobox 2	-1.42791	1.98458	-5.76608	0.00461033	0.0121086	-1.0614	1.98449	-2.39385	0.0805152	0.108796	1.0466	1.69259	0.794763	0.508183	0.586378	0.15437	0.0622	0.143209	2.2581	1.74419	2.02794	1.94197	1.66005	1.72576	0.114134	0.103941	0.036893	0.050077	0.142255	0.01651	2.13802	2.36517	2.27111	2.00885	2.07047	2.00451	1.49582	1.74503	1.7393	1.63041	1.76802	1.83415	1.88674	1.98441	1.95478	1.71894
64085	NM_022319	Clstn2	calsyntenin 2	1.06149	0.05098	4.49483	0.0123135	0.0239798	1.03365	0.150711	1.05024	0.395641	0.442281	1.0822	0.137502	3.94519	0.0361893	0.107132	0.033172	0.078754	0.050034	0.023679	0.109762	0.128714	0.176467	0.091859	0.205825	0.020484	0.026091	0.016668	0.07697	0.018995	0.046288	0.033201	0.000167	0.037668	0.114409	0.147018	0.124714	0.074324	0.112037	0.089214	0.121299	0.079891	0.128096	0.193781	0.243305	0.092314	0.254331
64082	NM_022318,NM_001081984	Popdc2	popeye domain containing 2	2.1735	6.82457	4.44603	0.044779	0.0676776	6.13666	5.91645	6.42232	0.0197151	0.0330735	1.85255	6.9387	2.93973	0.0958506	0.176726	0.436329	0.705907	0.524087	6.2875	7.40752	4.75074	7.36819	6.50818	7.39769	0.43339	0.050559	0.693864	0.12984	0.520646	0.059955	6.73867	5.8744	6.24943	4.01901	4.83397	5.39923	7.0421	6.48055	6.00191	7.41839	7.45176	7.35241	7.22074	7.41839	7.46544	7.32856
66978	NM_025881,NR_037905,NM_028190,NR_037906	Luc7l	Luc7 homolog (S. cerevisiae)-like	-1.54591	3.43662	-7.22035	0.00461799	0.0121209	-1.07207	3.21424	-2.78463	0.0690672	0.0953522	-1.56213	3.44089	-3.29649	0.0311284	0.100424	0.150757	0.062448	0.338116	3.76518	3.13672	3.26483	3.16443	3.77765	3.13414	0.074047	0.131319	0.028536	0.055546	0.257101	0.219594	3.68272	3.82598	3.78684	3.26434	3.23654	3.29361	4.0745	3.62548	3.63298	3.26095	3.1499	2.99931	3.18568	3.20621	3.1014	3.38675
211612	NM_001093750	Ptchd1	patched domain containing 1	1.00405	0.123584	0.255273	0.813423	0.840245	-1.17684	0.143656	-19.2724	0.000573318	0.00314263	-1.11875	0.133573	-6.50956	0.0175192	0.078659	0.039519	0.021113	0.043075	0.120706	0.12653	0.303021	0.068104	0.237129	0.075241	0.033568	0.020856	0.019434	0.008249	0.04196	0.009736	0.114325	0.157006	0.090787	0.32255	0.283683	0.30283	0.284684	0.221379	0.205322	0.147145	0.105442	0.127004	0.076854	0.066988	0.06047	0.085443
13489	NM_010077	Drd2	dopamine receptor D2	1.64015	0.489783	11.4101	0.00750321	0.0167435	1.58538	0.444477	6.41734	0.0155939	0.027527	1.57454	0.761545	7.83186	0.00271949	0.0396973	0.10836	0.179439	0.144841	0.249117	0.962948	0.222616	0.887446	0.5015	1.15643	0.004428	0.108269	0.050434	0.172205	0.078112	0.121973	0.244042	0.251118	0.252192	0.275498	0.217297	0.175052	0.573107	0.513191	0.418202	1.07319	0.856769	0.958881	0.819387	0.759671	1.08328	1.17197
404634	NM_207000	H2afy2	H2A histone family, member Y2	1.51383	1.37579	6.16773	0.021521	0.0370069	-1.57055	2.0726	-8.40877	0.0135754	0.0247188	-1.51925	1.75978	-7.37383	0.0175758	0.0787087	0.167991	0.134149	0.141724	1.10882	1.70703	2.42366	1.7724	2.08713	1.48377	0.165202	0.030487	0.007742	0.133925	0.008154	0.141489	1.29649	0.985376	1.04461	2.41717	2.43223	2.42158	2.0953	2.07899	2.0871	1.67972	1.70145	1.73993	1.62917	1.89451	1.79351	1.33347
320469	NR_030696	9930014A18Rik	RIKEN cDNA 9930014A18 gene	1.05576	0.353266	1.81592	0.148837	0.190173	1.00957	0.299952	0.414756	0.699976	0.733021	1.02533	0.33749	1.63819	0.239121	0.329681	0.074662	0.057361	0.038153	0.316289	0.394566	0.293163	0.306899	0.319929	0.356015	0.045045	0.059543	0.037688	0.043242	0.037844	0.004845	0.31447	0.362216	0.272182	0.250322	0.321202	0.307965	0.290655	0.306469	0.362663	0.376352	0.346258	0.461089	0.343931	0.259377	0.317388	0.350496
13481	NM_010073	Dpm2	dolichol-phosphate (beta-D) mannosyltransferase 2	-1.52953	3.55458	-4.98708	0.0295986	0.0479958	-2.02073	3.71033	-8.12302	0.010919	0.0209016	-1.7589	3.56968	-7.77066	0.00742474	0.0559168	0.21293	0.216399	0.181587	3.87432	3.26123	4.25231	3.23743	4.00018	3.18551	0.052034	0.206475	0.048725	0.210842	0.169481	0.065192	3.89374	3.91385	3.81537	4.27141	4.28859	4.19693	4.09098	3.80465	4.10491	3.17532	3.11158	3.49679	3.20269	3.04612	3.46349	3.24698
13480	NM_010072	Dpm1	dolichol-phosphate (beta-D) mannosyltransferase 1	1.82519	3.35735	10.3346	0.00144305	0.00625831	2.20614	3.0957	15.4845	0.000736433	0.00360207	1.3195	3.50514	2.18871	0.150584	0.237221	0.145482	0.127688	0.316539	2.95126	3.81931	2.57711	3.71863	3.31085	3.71084	0.125923	0.072861	0.115102	0.055279	0.310375	0.062164	2.98696	2.81134	3.05548	2.46234	2.57645	2.69254	3.65361	3.23012	3.04881	3.87642	3.84425	3.73725	3.70998	3.66819	3.77773	3.7492
13482	NM_001159543,NM_010074	Dpp4	dipeptidylpeptidase 4	1.1819	0.588887	8.72543	0.00381584	0.0108076	-1.05682	0.751325	-1.27768	0.303006	0.349189	-1.6692	0.883851	-1.53331	0.254219	0.345248	0.047863	0.108086	0.834962	0.480544	0.721658	0.792247	0.712516	1.32759	0.588431	0.020523	0.043239	0.100464	0.039869	0.815496	0.179244	0.466787	0.504133	0.470711	0.908245	0.733062	0.735436	0.587633	1.1932	2.20193	0.702418	0.691378	0.771178	0.720753	0.669172	0.747623	0.784827
320463	NR_045641	F630111L10Rik	RIKEN cDNA F630111L10 gene	-1.00097	0.010923	-0.202367	0.852663	0.874669	-1.00218	0.003624	-1.00188	0.373929	0.42076	1.01448	0.002348	3.10211	0.0900067	0.170411	0.012036	0.00543	0.011581	0.011649	0.010242	0.005521	0.002379	0.000262	0.021004	0.010717	0.005479	0.00359	0.004075	0.000228	0.011579	0.013391	0.000167	0.021388	0.005674	0.009031	0.001857	0	0.000407	0.000381	0.016558	0.007408	0.006761	0	5.4e-05	0.007084	0.017132
18217	NM_008747	Ntsr2	neurotensin receptor 2	2.00581	0.840121	5.32079	0.0100384	0.0205986	2.27428	0.558146	11.7158	0.000634265	0.00332635	1.72851	1.09891	3.32481	0.071877	0.1495	0.326888	0.17525	0.411303	0.476631	1.48082	0.221436	1.40685	0.772902	1.56243	0.278892	0.170513	0.097353	0.145722	0.40339	0.080293	0.389212	0.251921	0.78876	0.109824	0.288845	0.265639	1.23384	0.600541	0.484327	1.58406	1.57439	1.284	1.24974	1.43324	1.53757	1.6125
20688	NM_001166385,NM_009239	Sp4	trans-acting transcription factor 4	1.11248	1.1929	2.42592	0.087086	0.119465	1.42317	0.957863	7.42626	0.0114459	0.0216792	1.33877	1.0176	6.60216	0.00648022	0.0530274	0.109792	0.11874	0.110424	1.11849	1.27226	0.736558	1.24566	0.828674	1.24958	0.094464	0.055954	0.032648	0.114163	0.097037	0.0527	1.03112	1.21873	1.10562	0.700888	0.764958	0.743828	0.869333	0.898769	0.717922	1.20841	1.29567	1.31271	1.22653	1.36818	1.14227	1.26095
20681	NM_011447	Sox8	SRY (sex determining region Y)-box 8	-1.00226	0.112082	-0.107007	0.921907	0.934431	-1.31639	0.240903	-6.55379	0.00305968	0.00839736	-1.2325	0.19085	-7.16503	0.00213547	0.0364859	0.05262	0.104812	0.072906	0.11372	0.110469	0.510313	0.113723	0.394031	0.092439	0.047678	0.022263	0.079813	0.067937	0.048151	0.054743	0.064336	0.159487	0.117335	0.490984	0.598014	0.441939	0.338557	0.418547	0.424991	0.119922	0.085039	0.126445	0.167895	0.0375	0.135773	0.154688
20680	NM_011446	Sox7	SRY (sex determining region Y)-box 7	1.06382	2.81655	0.685809	0.540686	0.58785	1.90302	2.62701	8.3964	0.00946386	0.0187484	1.44064	2.5512	2.04841	0.152435	0.239036	0.225415	0.191492	0.445366	2.77228	2.86153	2.20356	3.13185	2.3014	2.82811	0.197846	0.108023	0.04767	0.185464	0.421169	0.144803	2.84824	2.92089	2.54771	2.24725	2.15271	2.2107	2.09722	2.78574	2.02123	2.96136	2.74685	2.87639	3.34599	3.02684	3.02271	2.98919
20683	NM_013672	Sp1	trans-acting transcription factor 1	-1.41799	3.02609	-6.59124	0.00532108	0.0132926	-1.5073	3.01462	-8.01945	0.0131386	0.0241017	-1.12125	2.79184	-0.753882	0.528986	0.604855	0.132401	0.127853	0.379332	3.28848	2.78464	3.32509	2.73313	2.87561	2.7105	0.068437	0.113342	0.020087	0.126265	0.37849	0.025259	3.23012	3.3638	3.27153	3.34797	3.31034	3.31697	2.4388	3.08157	3.10646	2.68365	2.76303	2.90723	2.82986	2.77924	2.59029	2.68899
20682	NM_011448	Sox9	SRY (sex determining region Y)-box 9	-1.34142	0.704205	-5.14414	0.00730874	0.0164323	-6.67112	1.21421	-24.1469	0.000428792	0.00271029	-3.92362	0.893281	-6.61647	0.0179609	0.0794307	0.142682	0.196391	0.516277	0.947271	0.523508	3.19882	0.460888	2.31663	0.344445	0.109109	0.091942	0.183611	0.069687	0.505883	0.103076	1.02743	0.991366	0.823015	3.22853	3.36576	3.00216	1.75357	2.46349	2.73284	0.593826	0.419466	0.557234	0.534791	0.396369	0.451504	0.266564
20684	NM_013673	Sp100	nuclear antigen Sp100	-2.01751	3.81638	-8.92278	0.00359707	0.0104119	-1.4199	3.66011	-4.28928	0.0428181	0.0633263	-1.36352	3.34214	-2.49769	0.12182	0.205368	0.196557	0.204244	0.310213	4.3561	3.34353	3.92173	3.41594	3.57329	3.12595	0.177618	0.08418	0.04321	0.19962	0.305018	0.056531	4.1715	4.5258	4.37101	3.90969	3.88582	3.96968	3.22936	3.67952	3.81099	3.29361	3.29625	3.44072	3.63912	3.25443	3.35426	3.17809
20687	NM_001018042,NM_001098425	Sp3	trans-acting transcription factor 3	-1.4326	3.80469	-11.7227	0.000358612	0.00317851	-1.55683	3.9223	-8.97034	0.00128475	0.0049097	-1.23599	3.55301	-1.30928	0.319331	0.409613	0.07663	0.123308	0.404365	4.07283	3.55419	4.25458	3.61597	3.70913	3.40347	0.05875	0.049199	0.072544	0.099711	0.403162	0.031179	4.04874	4.1398	4.02996	4.33834	4.21389	4.21152	3.26502	3.81031	4.05207	3.50695	3.55048	3.60514	3.72474	3.59428	3.52889	3.36895
20686	NM_011449	Spa17	sperm autoantigenic protein 17	2.03781	1.74129	5.29812	0.0140152	0.026449	2.59356	1.29071	13.3008	0.00190387	0.00624166	1.60785	2.03401	3.32685	0.0633864	0.139382	0.33575	0.179046	0.3567	1.30192	2.32894	0.774908	2.14984	1.72009	2.40522	0.300973	0.148807	0.064346	0.167084	0.341568	0.102792	1.50383	0.955999	1.44594	0.765936	0.84327	0.71552	1.99974	1.82113	1.3394	2.44441	2.161	2.38141	2.23076	2.26106	1.95771	2.42378
20357	NM_013661	Sema5b	sema domain, seven thrombospondin repeats (type 1 and type 1-like), transmembrane domain (TM) and short cytoplasmic domain, (semaphorin) 5B	1.15655	0.052009	16.0442	0.000366357	0.00320733	1.09403	0.182646	1.73387	0.224684	0.267978	1.22265	0.195892	5.354	0.025227	0.0923054	0.022652	0.129521	0.09382	0.012184	0.222009	0.128981	0.258638	0.098716	0.388727	0.011305	0.019629	0.005145	0.129419	0.023325	0.090875	0.022335	0.014217	0	0.134565	0.124434	0.127943	0.076117	0.097326	0.122704	0.204285	0.243105	0.218635	0.146902	0.400445	0.228567	0.335243
20356	NM_009154	Sema5a	sema domain, seven thrombospondin repeats (type 1 and type 1-like), transmembrane domain (TM) and short cytoplasmic domain, (semaphorin) 5A	1.22691	0.924333	4.94361	0.0167258	0.0303407	-1.0991	1.00004	-1.22756	0.312323	0.358893	-1.07692	0.93846	-0.483141	0.676591	0.735123	0.103368	0.192342	0.38326	0.788514	1.08355	1.07052	0.934203	0.993434	0.886527	0.046075	0.092531	0.080551	0.174663	0.382981	0.01462	0.747623	0.838436	0.779484	1.15491	1.06219	0.994459	0.755947	0.789109	1.43525	1.01096	1.18774	1.05195	1.11881	0.91223	0.771567	0.897904
20355	NM_011350,NM_001113481	Sema4f	sema domain, immunoglobulin domain (Ig), TM domain, and short cytoplasmic domain	-1.00215	0.175512	-0.0779343	0.944865	0.954165	-1.03701	0.132669	-2.63118	0.0581461	0.0821048	1.00234	0.144262	0.0782213	0.944544	0.957198	0.068855	0.034512	0.074583	0.177068	0.17397	0.161447	0.10902	0.142588	0.145956	0.068549	0.006481	0.024684	0.02412	0.073891	0.010136	0.126216	0.255025	0.149963	0.143401	0.189576	0.151364	0.108213	0.227404	0.092146	0.167184	0.180094	0.174632	0.086638	0.105857	0.134565	0.13756
20354	NM_013660,NM_001281880	Sema4d	sema domain, immunoglobulin domain (Ig), transmembrane domain (TM) and short cytoplasmic domain, (semaphorin) 4D	-1.33176	2.85663	-1.73887	0.181356	0.226523	-1.72179	3.10655	-6.84595	0.00456979	0.0110608	1.29806	2.47778	3.29853	0.0607652	0.136545	0.411716	0.198332	0.197623	3.07076	2.65742	3.52313	2.73922	2.29674	2.6731	0.366956	0.18669	0.103809	0.168995	0.186985	0.063965	2.64759	3.30119	3.26349	3.61053	3.40839	3.55048	2.4752	2.10227	2.31276	2.48406	2.85506	2.63314	2.56711	2.90491	2.74565	2.70361
20353	NM_001126047	Sema4c	sema domain, immunoglobulin domain (Ig), transmembrane domain (TM) and short cytoplasmic domain, (semaphorin) 4C	-2.42552	2.77299	-11.0289	0.00207757	0.00756505	-1.00911	2.52768	-0.153222	0.890249	0.904129	1.31698	2.38892	5.8806	0.0104315	0.0640948	0.200752	0.147924	0.116999	3.48484	2.20655	2.53423	2.52115	2.19855	2.59578	0.182001	0.084717	0.043825	0.141283	0.104728	0.052161	3.61299	3.56502	3.27652	2.48629	2.57223	2.54418	2.08678	2.29441	2.21445	2.20845	2.12089	2.2903	2.68327	2.42435	2.45583	2.63701
20352	NM_013659	Sema4b	sema domain, immunoglobulin domain (Ig), transmembrane domain (TM) and short cytoplasmic domain, (semaphorin) 4B	1.39634	1.47315	5.35274	0.02377	0.0401011	1.06183	1.56411	0.795329	0.500755	0.54458	1.41243	1.41155	6.20555	0.0115653	0.0667121	0.155852	0.188489	0.139049	1.25189	1.73353	1.52144	1.60799	1.18427	1.68246	0.042694	0.14989	0.048424	0.182163	0.128159	0.053944	1.28291	1.26955	1.20319	1.56838	1.52427	1.47166	1.26766	1.0367	1.24846	1.87258	1.75326	1.57475	1.42976	1.60036	1.79384	1.67226
20351	NM_001163490,NM_001163491,NM_013658,NM_001163489	Sema4a	sema domain, immunoglobulin domain (Ig), transmembrane domain (TM) and short cytoplasmic domain, (semaphorin) 4A	-11.8685	2.2457	-13.7097	0.0031133	0.00954161	-1.40054	1.30586	-21.9321	0.000698268	0.00350648	-1.80384	1.31736	-4.08007	0.0446329	0.117636	0.450908	0.03838	0.361294	4.65293	1.08387	1.57127	1.08528	1.80992	0.958847	0.436187	0.114275	0.036325	0.012389	0.349987	0.089678	4.31246	5.1446	4.50174	1.58073	1.60193	1.53115	1.498	1.74335	2.18841	0.961266	1.18742	1.10292	1.08861	1.07157	1.09567	1.01444
20350	NM_011349	Sema3f	sema domain, immunoglobulin domain (Ig), short basic domain, secreted, (semaphorin) 3F	-4.94045	3.09734	-42.3309	8.78665e-05	0.00197122	-1.55058	2.55126	-5.6687	0.0109647	0.0209652	-1.4795	2.71145	-3.73918	0.0214528	0.085827	0.094299	0.193352	0.26177	4.45707	2.15243	2.88721	2.2544	3.00869	2.44357	0.087644	0.034796	0.08851	0.171904	0.201914	0.166595	4.43059	4.5549	4.38572	2.80585	2.98145	2.87432	2.7932	3.03933	3.19353	2.16508	2.11308	2.17913	2.40847	2.06898	2.28576	2.51734
[truncated: 15,562 more rows]
[truncated: 20 more columns]
