# Supplementary material for: Post-infarction KLHL40-mediated regulation of cardiac sarcomeric integrity and function
Source: PeerJ. 2026 Jun 5;14:e21375. doi: 10.7717/peerj.21375 (PMC13245431; doi:10.7717/peerj.21375)
Supplement: Supplemental Information 16 [file peerj-14-21375-s016.zip]

Archive with 13 entries (7 files):
- QRT-PCR  raw  data/
- QRT-PCR  raw  data/Figure 2E and G/
- QRT-PCR  raw  data/Figure 2E and G/Figure 2E and 2G qRT-PCR raw.xlsx
- QRT-PCR  raw  data/Figure 2J 0-24 hypoxia Q-PCR/
- QRT-PCR  raw  data/Figure 2J 0-24 hypoxia Q-PCR/0-24 Administrator, Comparative Qua0ntitation, 03-30-2024, 18Hr 04Min.mxp
- QRT-PCR  raw  data/Figure 2J 0-24 hypoxia Q-PCR/0-24H klhl40 total PCR data.xlsx
- QRT-PCR  raw  data/Figure 2J 0-24 hypoxia Q-PCR/YX--20240401_085337.fqd
- QRT-PCR  raw  data/Figure 3A Q-PCR sh-KLHL40/
- QRT-PCR  raw  data/Figure 3A Q-PCR sh-KLHL40/Total pcr for sh-klhl40.xlsx
- QRT-PCR  raw  data/Figure 7 all q-pcr/
- QRT-PCR  raw  data/Figure 7 all q-pcr/ALL RT-qPCR.xlsx
- QRT-PCR  raw  data/Figure3C Q-PCR   OE-KLHL40/
- QRT-PCR  raw  data/Figure3C Q-PCR   OE-KLHL40/PCR oe-KLHL40.xlsx
