# Supplementary material for: Post-infarction KLHL40-mediated regulation of cardiac sarcomeric integrity and function
Source: PeerJ. 2026 Jun 5;14:e21375. doi: 10.7717/peerj.21375 (PMC13245431; doi:10.7717/peerj.21375)
Supplement: Supplemental Information 16 [file peerj-14-21375-s016.zip › QRT-PCR raw data/Figure 2E and G/Figure 2E and 2G qRT-PCR raw.xlsx]

## Sheet: early of MI
	GAPDH	KLHL40	ΔCT = Target Gene - Housekeeping Gene	ΔCT Average	ΔΔCT = Experimental Group - Control Group	2^（-△△CT）	2^（-△△CT）Average
N-1	22.13	34.97	12.84	12.9	-0.06	1.04247	1.0012
N-1	22.06	34.92	12.86		-0.04	1.02811
N-1	22.19	35.19	13		0.1	0.933033
MI-1	20.5	31.01	10.51		-2.39	5.24157	5.98746
MI-1	20.54	30.49	9.95		-2.95	7.72749
MI-1	20.57	31.15	10.58		-2.32	4.99332
	GAPDH	KLHL40	ΔCT = Target Gene - Housekeeping Gene	ΔCT Average	ΔΔCT = Experimental Group - Control Group	2^（-△△CT）	2^（-△△CT）Average
N-2	22.13	34.36	12.23	12.5633	-0.333333	1.25992	1.02021
N-2	22.06	34.58	12.52		-0.0433333	1.03049
N-2	22.19	35.13	12.94		0.376667	0.770215
MI-2	20.5	30.77	10.27		-2.29333	4.90187	5.78772
MI-2	20.54	30.41	9.87		-2.69333	6.46806
MI-2	20.57	30.55	9.98		-2.58333	5.99323
	GAPDH	KLHL40	ΔCT = Target Gene - Housekeeping Gene	ΔCT Average	ΔΔCT = Experimental Group - Control Group	2^（-△△CT）	2^（-△△CT）Average
N-3	17.44	26.82	9.38	9.37667	0.00333333	0.997692	1.00145
N-3	17.52	26.8	9.28		-0.0966667	1.0693
N-3	17.24	26.71	9.47		0.0933333	0.937354
MI-3	19.88	27.3	7.42		-1.95667	3.88164	4.26672
MI-3	20.01	27.25	7.24		-2.13667	4.39745
MI-3	20.08	27.28	7.2		-2.17667	4.52108
	GAPDH	KLHL40	ΔCT = Target Gene - Housekeeping Gene	ΔCT Average	ΔΔCT = Experimental Group - Control Group	2^（-△△CT）	2^（-△△CT）Average
N-4	17.17	26.6	9.43	9.23	0.2	0.870551	1.17238
N-4	18.43	26.59	8.16		-1.07	2.09943
N-4	16.79	26.89	10.1		0.87	0.547147
MI-4	20.44	27.27	6.83		-2.4	5.27803	6.32715
MI-4	20.55	26.94	6.39		-2.84	7.1602
MI-4	20.74	27.26	6.52		-2.71	6.54322
	GAPDH	KLHL40	ΔCT = Target Gene - Housekeeping Gene	ΔCT Average	ΔΔCT = Experimental Group - Control Group	2^（-△△CT）	2^（-△△CT）Average
N-5	17.17	26.57	9.4	9.15	0.25	0.840896	1.09585
N-5	18.43	26.75	8.32		-0.83	1.77769
N-5	16.79	26.52	9.73		0.58	0.668964
MI-5	20.44	27.66	7.22		-1.93	3.81055	4.71958
MI-5	20.55	27.47	6.92		-2.23	4.69134
MI-5	20.74	27.39	6.65		-2.5	5.65685
	GAPDH	KLHL40	ΔCT = Target Gene - Housekeeping Gene	ΔCT Average	ΔΔCT = Experimental Group - Control Group	2^（-△△CT）	2^（-△△CT）Average
N-6	17.44	26.84	9.4	9.45	-0.05	1.03526	1.00276
N-6	17.52	26.87	9.35		-0.1	1.07177
N-6	17.24	26.84	9.6		0.15	0.90125
MI-6	19.88	27.44	7.56		-1.89	3.70635	3.98702
MI-6	20.01	27.44	7.43		-2.02	4.05584
MI-6	20.08	27.46	7.38		-2.07	4.19887

## Sheet: late of MI
	GAPDH	KLHL40	ΔCT = Target Gene - Housekeeping Gene	ΔCT Average	ΔΔCT = Experimental Group - Control Group	2^（-△△CT）	2^（-△△CT）Average
N-1	21.6	31.32	9.72	9.68333	0.0366667	0.974905	1.16031
N-1	21.23	29.92	8.69		-0.993333	1.99078
N-1	21.31	31.95	10.64		0.956667	0.515246
MI-1	21.77	33.6	11.83		2.14667	0.225834	0.372689
MI-1	22.49	32.51	10.02		0.336667	0.791869
MI-1	21.95	34.95	13		3.31667	0.100365
	GAPDH	KLHL40	ΔCT = Target Gene - Housekeeping Gene	ΔCT Average	ΔΔCT = Experimental Group - Control Group	2^（-△△CT）	2^（-△△CT）Average
N-2	21.6	31.09	9.49	9.80333	-0.313333	1.24258	1.03539
N-2	21.23	30.79	9.56		-0.243333	1.18372
N-2	21.31	31.67	10.36		0.556667	0.679871
MI-2	21.77	33.32	11.55		1.74667	0.297989	0.241218
MI-2	22.49	34.21	11.72		1.91667	0.264866
MI-2	21.95	34.39	12.44		2.63667	0.160799
	GAPDH	KLHL40	ΔCT = Target Gene - Housekeeping Gene	ΔCT Average	ΔΔCT = Experimental Group - Control Group	2^（-△△CT）	2^（-△△CT）Average
N-3	21.6	30.96	9.36	9.62667	-0.266667	1.20303	1.01093
N-3	21.23	30.87	9.64		0.0133333	0.990801
N-3	21.31	31.19	9.88		0.253333	0.838956
MI-3	21.77	32.47	10.7		1.07333	0.47522	0.283417
MI-3	22.49	34.13	11.64		2.01333	0.2477
MI-3	21.95	34.55	12.6		2.97333	0.127332
	GAPDH	KLHL40	ΔCT = Target Gene - Housekeeping Gene	ΔCT Average	ΔΔCT = Experimental Group - Control Group	2^（-△△CT）	2^（-△△CT）Average
N-4	20.58	28.39	7.81	7.94333	-0.133333	1.09682	1.00223
N-4	20.6	28.59	7.99		0.0466667	0.968171
N-4	20.46	28.49	8.03		0.0866667	0.941696
MI-4	22.63	32.04	9.41		1.46667	0.361817	0.203669
MI-4	22.54	32.85	10.31		2.36667	0.193893
MI-4	22.68	34.8	12.12		4.17667	0.0552966
	GAPDH	KLHL40	ΔCT = Target Gene - Housekeeping Gene	ΔCT Average	ΔΔCT = Experimental Group - Control Group	2^（-△△CT）	2^（-△△CT）Average
N-5	20.58	28.5	7.92	7.96333	-0.0433333	1.03049	1.00111
N-5	20.6	28.66	8.06		0.0966667	0.935191
N-5	20.46	28.37	7.91		-0.0533333	1.03766
MI-5	22.63	32.52	9.89		1.92667	0.263036	0.236162
MI-5	22.54	32.67	10.13		2.16667	0.222725
MI-5	22.68	32.81	10.13		2.16667	0.222725
	GAPDH	KLHL40	ΔCT = Target Gene - Housekeeping Gene	ΔCT Average	ΔΔCT = Experimental Group - Control Group	2^（-△△CT）	2^（-△△CT）Average
N-6	20.58	28.95	8.37	8.33333	0.0366667	0.974905	1.00406
N-6	20.6	29.07	8.47		0.136667	0.909618
N-6	20.46	28.62	8.16		-0.173333	1.12766
MI-6	22.63	32.52	9.89		1.55667	0.339936	0.291733
MI-6	22.54	32.9	10.36		2.02667	0.245421
MI-6	22.68	32.8	10.12		1.78667	0.289841
