# Supplementary material for: Post-infarction KLHL40-mediated regulation of cardiac sarcomeric integrity and function
Source: PeerJ. 2026 Jun 5;14:e21375. doi: 10.7717/peerj.21375 (PMC13245431; doi:10.7717/peerj.21375)
Supplement: Supplemental Information 16 [file peerj-14-21375-s016.zip › QRT-PCR raw data/Figure 2J 0-24 hypoxia Q-PCR/0-24H klhl40 total PCR data.xlsx]

## Sheet: 0-24H
	B-ACT	KLHL40	ΔCT = Target Gene - Housekeeping Gene	ΔCT Average	ΔΔCT = Experimental Group - Control Group	2^（-△△CT）	2^（-△△CT）Average
0	13.25	24.66	11.41	11.3267	0.0833333	0.943874	1.00093			0.943874
	12.93	24.24	11.31		-0.0166667	1.01162				1.01162
	13.3	24.56	11.26		-0.0666667	1.04729				1.04729
1	12.93	22.94	10.01		-1.31667	2.4909	2.05032			2.4909
	12.79	22.96	10.17		-1.15667	2.22942				2.22942
	12.47	23.28	10.81		-0.516667	1.43065				1.43065
3	10.72	23.34	12.62		1.29333	0.408007	0.701155			0.408007
	10.63	22.19	11.56		0.233333	0.850667				0.850667
	10.69	22.26	11.57		0.243333	0.844791				0.844791
6	10.66	22.05	11.39		0.0633333	0.95705	1.10192			0.95705
	10.5	21.95	11.45		0.123333	0.918064				0.918064
	11.08	21.89	10.81		-0.516667	1.43065				1.43065
12	11.32	21.73	10.41		-0.916667	1.88775	1.68462			1.88775
	11.17	21.78	10.61		-0.716667	1.64338				1.64338
	11.44	22.16	10.72		-0.606667	1.52274				1.52274
18	10.82	22.59	11.77		0.443333	0.735433	0.850148			0.735433
	10.7	22.33	11.63		0.303333	0.810378				0.810378
	11.18	22.5	11.32		-0.00666667	1.00463				1.00463
24	11.88	22.96	11.08	11.12	-0.246667	1.18646	1.21005			1.18646
	11.87	22.46	10.59		-0.736667	1.66632				1.66632
	11.68	23.37	11.69		0.363333	0.777366				0.777366
	B-ACT	KLHL40	ΔCT = Target Gene - Housekeeping Gene	ΔCT Average	ΔΔCT = Experimental Group - Control Group	2^（-△△CT）	2^（-△△CT）Average
0	13.32	24.74	11.42	11.55	0.0933333	0.937354	0.858432			0.937354
	12.97	24.56	11.59		0.263333	0.833161				0.833161
	13.09	24.73	11.64		0.313333	0.80478				0.80478
1	12.16	23.28	11.12		-0.206667	1.15402	1.51693			1.15402
	12.45	22.93	10.48		-0.846667	1.79834				1.79834
	12.75	23.4	10.65		-0.676667	1.59844				1.59844
3	10.43	21.99	11.56		0.233333	0.850667	0.902247			0.850667
	10.7	21.97	11.27		-0.0566667	1.04006				1.04006
	10.7	22.32	11.62		0.293333	0.816014				0.816014
6	10.26	21.86	11.6		0.273333	0.827406	0.939415			0.827406
	10.46	22.03	11.57		0.243333	0.844791				0.844791
	10.48	21.61	11.13		-0.196667	1.14605				1.14605
12	10.74	21.98	11.24		-0.0866667	1.06191	1.46578			1.06191
	11.1	21.88	10.78		-0.546667	1.46071				1.46071
	11.1	21.52	10.42		-0.906667	1.87471				1.87471
18	10.48	22.24	11.76		0.433333	0.740549	0.723592			0.740549
	10.54	22.24	11.7		0.373333	0.771997				0.771997
	10.66	22.59	11.93		0.603333	0.658231				0.658231
24	11.56	22.98	11.42		0.0933333	0.937354	0.927449			0.937354
	11.51	22.88	11.37		0.0433333	0.97041				0.97041
	11.67	23.19	11.52		0.193333	0.874583				0.874583
	B-ACT	KLHL40	ΔCT = Target Gene - Housekeeping Gene	ΔCT Average	ΔΔCT = Experimental Group - Control Group	2^（-△△CT）	2^（-△△CT）Average
0H	14.93	25.45	10.52	10.48	0.04	0.972655	1.00385			0.972655
	14.65	25.26	10.61		0.13	0.913831				0.913831
	15.32	25.63	10.31		-0.17	1.12506				1.12506
1H	15.21	24.64	9.43		-1.05	2.07053	1.57086			2.07053
	14.09	24.74	10.65		0.17	0.888843				0.888843
	14.78	24.45	9.67		-0.81	1.75321				1.75321
3H	13.24	24.57	11.33		0.85	0.554785	1.01215			0.554785
	14.28	24.32	10.04		-0.44	1.3566				1.3566
	13.76	24.07	10.31		-0.17	1.12506				1.12506
6H	14.155	24.94	10.785		0.305	0.809442	0.79609			0.809442
	14.3	24.97	10.67		0.19	0.876606				0.876606
	14.01	25	10.99		0.51	0.702222				0.702222
12H	13.77	22.94	9.17		-1.31	2.47942	1.40904			2.47942
	12.41	23.93	11.52		1.04	0.486327				0.486327
	13.29	23.435	10.145		-0.335	1.26138				1.26138
18H	14.99	25.79	10.8		0.32	0.80107	0.973451			0.80107
	14.99	25.525	10.535		0.055	0.962594				0.962594
	14.99	25.26	10.27		-0.21	1.15669				1.15669
24H	12.91	24.36	11.45		0.97	0.510506	0.714539			0.510506
	12.99	24.195	11.205		0.725	0.604997				0.604997
	13.59	24.03	10.44		-0.04	1.02811				1.02811
