# Supplementary material for: Post-infarction KLHL40-mediated regulation of cardiac sarcomeric integrity and function
Source: PeerJ. 2026 Jun 5;14:e21375. doi: 10.7717/peerj.21375 (PMC13245431; doi:10.7717/peerj.21375)
Supplement: Supplemental Information 16 [file peerj-14-21375-s016.zip › QRT-PCR raw data/Figure 3A Q-PCR sh-KLHL40/Total pcr for sh-klhl40.xlsx]

## Sheet: Sheet1
	B-ACT	KLHL40	ΔCT = Target Gene - Housekeeping Gene	ΔCT Average	ΔΔCT = Experimental Group - Control Group	2^（-△△CT）	2^（-△△CT）Average
Control	13.32	23.51	10.19	10.7533	-0.563333	1.47768	1.05172
	13.22	23.97	10.75		-0.00333333	1.00231
	12.57	23.89	11.32		0.566667	0.675175
NC	12.49	23.03	10.54		-0.213333	1.15936	1.09495
	12.78	23.13	10.35		-0.403333	1.32256
	12.57	23.64	11.07		0.316667	0.802923
KO-1	13.75	24.27	10.52		-0.233333	1.17555	1.06745
	13.82	24.94	11.12		0.366667	0.775572
	14	24.43	10.43		-0.323333	1.25122
KO-2	13.75	25.92	12.17		1.41667	0.374577	0.430063
	14.95	26.5	11.55		0.796667	0.575678
	14.78	27.09	12.31		1.55667	0.339936
KO-3	14.25	25.19	10.94		0.186667	0.878633	0.432139
	12.98	25.64	12.66		1.90667	0.266708
	12.54	26.02	13.48		2.72667	0.151075
	B-ACT	KLHL40	ΔCT = Target Gene - Housekeeping Gene	ΔCT Average	ΔΔCT = Experimental Group - Control Group	2^（-△△CT）	2^（-△△CT）Average
Control	16.9	26.11	9.21	9.15667	0.0533333	0.963707	1.01711
	16.21	25.66	9.45		0.293333	0.816014
	16.62	25.43	8.81		-0.346667	1.27162
NC	16.84	25.21	8.37		-0.786667	1.72508	1.60598
	16.82	25.21	8.39		-0.766667	1.70133
	16.99	25.67	8.68		-0.476667	1.39152
KO-1	17.37	26.77	9.4		0.243333	0.844791	1.03099
	17.54	26.19	8.65		-0.506667	1.42076
	17.14	26.57	9.43		0.273333	0.827406
KO-2	16.68	27.69	11.01		1.85333	0.276752	0.257436
	16.91	27.58	10.67		1.51333	0.350301
	16.35	28.29	11.94		2.78333	0.145256
KO-3	16.37	26.68	10.31		1.15333	0.449585	0.399947
	16.97	27.1	10.13		0.973333	0.509328
	16.12	27.33	11.21		2.05333	0.240927
	B-ACT	KLHL40	ΔCT = Target Gene - Housekeeping Gene	ΔCT Average	ΔΔCT = Experimental Group - Control Group	2^（-△△CT）	2^（-△△CT）Average
Control	18	26.52	8.52	8.80667	-0.286667	1.21982	1.01022
	18.18	27.14	8.96		0.153333	0.899171
	17.72	26.66	8.94		0.1334	0.91168
NC	16.77	26.25	9.48		0.6734	0.627027	1.08358
	17.43	25.84	8.41		-0.3966	1.3164
	17.27	25.69	8.42		-0.3866	1.30731
KO-1	16.52	27.55	11.03		2.2234	0.214136	0.322714
	17	27.27	10.27		1.4634	0.362637
	17.53	27.69	10.16		1.3534	0.391369
KO-2	16.45	29	12.55		3.7434	0.0746662	0.084748
	15.56	28.35	12.79		3.9834	0.0632233
	16.52	28.43	11.91		3.1034	0.116355
KO-3	16.86	27.62	10.76		1.9534	0.258207	0.224795
	16.13	27.74	11.61		2.8034	0.143249
	16.71	27.39	10.68		1.8734	0.272929
