# Supplementary material for: Post-infarction KLHL40-mediated regulation of cardiac sarcomeric integrity and function
Source: PeerJ. 2026 Jun 5;14:e21375. doi: 10.7717/peerj.21375 (PMC13245431; doi:10.7717/peerj.21375)
Supplement: Supplemental Information 16 [file peerj-14-21375-s016.zip › QRT-PCR raw data/Figure 7 all q-pcr/ALL RT-qPCR.xlsx]

## Sheet: MG132
	B-ACT	KLHL40	ΔCT = Target Gene - Housekeeping Gene	ΔCT Average	ΔΔCT = Experimental Group - Control Group	2^（-△△CT）	2^（-△△CT）Average
C	11.86	23.45	11.59	11.6233	-0.0333333	1.02337	1.00015
	11.77	23.42	11.65		0.0266667	0.981686
	11.42	23.05	11.63		0.00666667	0.99539
5uM	13.64	27.9	14.26		2.63667	0.160799	0.194347
	13.92	27.7	13.78		2.15667	0.224274
	13.26	27.22	13.96		2.33667	0.197967
10uM	13.19	25.4	12.21		0.586667	0.66588	0.616428
	12.86	25.74	12.88		1.25667	0.41851
	12.92	24.93	12.01		0.386667	0.764895
	B-ACT	KLHL40	ΔCT = Target Gene - Housekeeping Gene	ΔCT Average	ΔΔCT = Experimental Group - Control Group	2^（-△△CT）	2^（-△△CT）Average
0uM	11.48	23	11.52	11.4933	0.0266667	0.981686	1.0001
	11.53	23	11.47		-0.0233333	1.0163
	11.49	22.98	11.49		-0.00333333	1.00231
5uM	16.57	29.06	12.49		0.996667	0.501157	0.489199
	16.65	28.96	12.31		0.816667	0.567752
	16.7	29.52	12.82		1.32667	0.398688
10uM	13.23	25.48	12.25		0.756667	0.591862	0.65846
	13.06	25.08	12.02		0.526667	0.694157
	13.09	25.12	12.03		0.536667	0.689362
	B-ACT	KLHL40	ΔCT = Target Gene - Housekeeping Gene	ΔCT Average	ΔΔCT = Experimental Group - Control Group	2^（-△△CT）	2^（-△△CT）Average
0uM	11.46	22.87	11.41	11.3533	0.0566667	0.961483	1.00042
	11.67	22.98	11.31		-0.0433333	1.03049
	11.57	22.91	11.34		-0.0133333	1.00928
5uM	16.55	29.26	12.71		1.35667	0.390483	0.379998
	16.6	29.78	13.18		1.82667	0.281915
	16.59	29.04	12.45		1.09667	0.467596
10uM	13.09	24.86	11.77		0.416667	0.749154	0.766816
	13.06	24.76	11.7		0.346667	0.786399
	13.23	24.97	11.74		0.386667	0.764895

## Sheet: Chloroquine
	B-ACT	KLHL40	ΔCT = Target Gene - Housekeeping Gene	ΔCT Average	ΔΔCT = Experimental Group - Control Group	2^（-△△CT）	2^（-△△CT）Average
0uM	14.53	25.4	10.87	10.63	0.24	0.846745	1.00689
	14.62	25.16	10.54		-0.09	1.06437
	14.55	25.03	10.48		-0.15	1.10957
50uM	13.08	26.5	13.42		2.79	0.144586	0.168255
	13.29	26.26	12.97		2.34	0.19751
	13.25	26.5	13.25		2.62	0.162668
100uM	14.79	25.75	10.96		0.33	0.795536	0.725287
	14.71	25.87	11.16		0.53	0.692555
	14.63	25.8	11.17		0.54	0.687771
0uM	14.59	25.13	10.54	10.5433	-0.00333333	1.00231	1.0025
	14.57	24.99	10.42		-0.123333	1.08925
	14.48	25.15	10.67		0.126667	0.915945
50uM	13.14	25.31	12.17		1.62667	0.323836	0.298586
	13.23	25.54	12.31		1.76667	0.293887
	13.23	25.62	12.39		1.84667	0.278034
100uM	14.56	25.82	11.26		0.716667	0.608502	0.567197
	14.59	25.99	11.4		0.856667	0.552227
	14.55	25.98	11.43		0.886667	0.540862
0uM	13.54	23.71	10.17	10.1033	0.0666667	0.954842	1.00133
	13.71	23.71	10		-0.103333	1.07425
	13.58	23.72	10.14		0.0366667	0.974905
50uM	15.06	27.77	12.71		2.60667	0.164178	0.175769
	15	27.54	12.54		2.43667	0.18471
	15.21	27.8	12.59		2.48667	0.178418
100uM	13.91	24.72	10.81		0.706667	0.612734	0.660689
	14.06	24.73	10.67		0.566667	0.675175
	13.98	24.61	10.63		0.526667	0.694157
