# Supplementary material for: Post-infarction KLHL40-mediated regulation of cardiac sarcomeric integrity and function
Source: PeerJ. 2026 Jun 5;14:e21375. doi: 10.7717/peerj.21375 (PMC13245431; doi:10.7717/peerj.21375)
Supplement: Supplemental Information 16 [file peerj-14-21375-s016.zip › QRT-PCR raw data/Figure3C Q-PCR OE-KLHL40/PCR oe-KLHL40.xlsx]

## Sheet: Sheet1
	B-ACT	KLHL40	ΔCT = Target Gene - Housekeeping Gene	ΔCT Average	ΔΔCT = Experimental Group - Control Group	2^（-△△CT）	2^（-△△CT）Average
Control	13.3	23.48	10.18	10.4633	-0.283333	1.217	1.01609
	12.2	23.01	10.81		0.346667	0.786399
	12.88	23.28	10.4		-0.0633333	1.04488
MOCK	12.91	23.76	10.85		0.386667	0.764895	1.15082
	14.26	24.04	9.78		-0.683333	1.60585
	13.58	23.93	10.35		-0.113333	1.08172
OE	13.19	21.78	8.59		-1.87333	3.66378	3.53679
	12.81	21.79	8.98		-1.48333	2.79594
	13.52	21.93	8.41		-2.05333	4.15064
	B-ACT	KLHL40	ΔCT = Target Gene - Housekeeping Gene	ΔCT Average	ΔΔCT = Experimental Group - Control Group	2^（-△△CT）	2^（-△△CT）Average
Control	13.32	23.51	10.19	10.7533	-0.563333	1.47768	1.05172
	13.22	23.97	10.75		-0.00333333	1.00231
	12.57	23.89	11.32		0.566667	0.675175
MOCK	13.94	24.75	10.81		0.0566667	0.961483	0.791432
	13.6	25.48	11.88		1.12667	0.457973
	14.97	25.79	10.82		0.0666667	0.954842
OE	13.41	21.87	8.46		-2.29333	4.90187	4.18474
	13.27	21.71	8.44		-2.31333	4.9703
	12.91	22.24	9.33		-1.42333	2.68204
	B-ACT	KLHL40	ΔCT = Target Gene - Housekeeping Gene	ΔCT Average	ΔΔCT = Experimental Group - Control Group	2^（-△△CT）	2^（-△△CT）Average
C	11.85	22.28	10.43	10.5267	-0.0966667	1.0693	1.00114
	11.94	22.52	10.58		0.0533333	0.963707
	11.97	22.54	10.57		0.0433333	0.97041
M	12.5	23.01	10.51		-0.0166667	1.01162	0.959951
	12.56	23.18	10.62		0.0933333	0.937354
	12.63	23.26	10.63		0.103333	0.93088
OE	13.7	23.38	9.68		-0.846667	1.79834	1.61951
	13.73	23.57	9.84		-0.686667	1.60956
	13.9	23.89	9.99		-0.536667	1.45062
