# Supplementary material for: Post-infarction KLHL40-mediated regulation of cardiac sarcomeric integrity and function
Source: PeerJ. 2026 Jun 5;14:e21375. doi: 10.7717/peerj.21375 (PMC13245431; doi:10.7717/peerj.21375)
Supplement: Supplemental Information 18 [file peerj-14-21375-s018.zip]

Archive with 14 entries (14 files):
- Figure 2I WB RAW Early KLHL40/KLHL40-1 GAPDH.tif
- Figure 2I WB RAW Early KLHL40/KLHL40-1 GAPDH+MARK.tif
- Figure 2I WB RAW Early KLHL40/klhl40-1 MARK.tif
- Figure 2I WB RAW Early KLHL40/klhl40-1.tif
- Figure 2I WB RAW Early KLHL40/KLHL40-2-3 GAPDH.tif
- Figure 2I WB RAW Early KLHL40/KLHL40-2-3 GAPDH+MARK.tif
- Figure 2I WB RAW Early KLHL40/KLHL40-2-3 MARK.tif
- Figure 2I WB RAW Early KLHL40/KLHL40-2-3.tif
- Figure 2I WB RAW Early KLHL40/klhl40-4 gapdh mark.tif
- Figure 2I WB RAW Early KLHL40/klhl40-4 gapdh.tif
- Figure 2I WB RAW Early KLHL40/KLHL40-4 mark.tif
- Figure 2I WB RAW Early KLHL40/KLHL40-4.tif
- Figure 2I WB RAW Early KLHL40/KLHL40-5 AND GAPDH mark.tif
- Figure 2I WB RAW Early KLHL40/KLHL40-5 AND GAPDH.tif
