# Supplementary material for: Post-infarction KLHL40-mediated regulation of cardiac sarcomeric integrity and function
Source: PeerJ. 2026 Jun 5;14:e21375. doi: 10.7717/peerj.21375 (PMC13245431; doi:10.7717/peerj.21375)
Supplement: Supplemental Information 19 [file peerj-14-21375-s019.zip]

Archive with 14 entries (14 files):
- Figure  2J WB RAW Late KLHL40/klhl40 -1 +MARK.tif
- Figure  2J WB RAW Late KLHL40/klhl40-1 (2).tif
- Figure  2J WB RAW Late KLHL40/KLHL40-1 GAP.tif
- Figure  2J WB RAW Late KLHL40/KLHL40-1 GAP+MARK.tif
- Figure  2J WB RAW Late KLHL40/klhl40-1.tif
- Figure  2J WB RAW Late KLHL40/klhl40-1+MARK.tif
- Figure  2J WB RAW Late KLHL40/klhl40-2 gapdh mark.tif
- Figure  2J WB RAW Late KLHL40/klhl40-2 gapdh.tif
- Figure  2J WB RAW Late KLHL40/KLHL40-2.tif
- Figure  2J WB RAW Late KLHL40/KLHL40-2+MARK.tif
- Figure  2J WB RAW Late KLHL40/klhl40-3+gap marker.tif
- Figure  2J WB RAW Late KLHL40/klhl40-3+gap.tif
- Figure  2J WB RAW Late KLHL40/klhl40-4+gap marker.tif
- Figure  2J WB RAW Late KLHL40/klhl40-4+gap.tif
