# Supplementary material for: Post-infarction KLHL40-mediated regulation of cardiac sarcomeric integrity and function
Source: PeerJ. 2026 Jun 5;14:e21375. doi: 10.7717/peerj.21375 (PMC13245431; doi:10.7717/peerj.21375)
Supplement: Supplemental Information 20 [file peerj-14-21375-s020.zip]

Archive with 15 entries (15 files):
- Figure 2M WB RAW 0-24h/1ACTIN.tif
- Figure 2M WB RAW 0-24h/1ACTIN+MARKER.tif
- Figure 2M WB RAW 0-24h/1ALL.tif
- Figure 2M WB RAW 0-24h/1KLHL40.tif
- Figure 2M WB RAW 0-24h/1KLHL40+MARKER.tif
- Figure 2M WB RAW 0-24h/2ACTIN.tif
- Figure 2M WB RAW 0-24h/2ACTIN+MARKER.tif
- Figure 2M WB RAW 0-24h/2ALL.tif
- Figure 2M WB RAW 0-24h/2KLHL40.tif
- Figure 2M WB RAW 0-24h/2KLHL40+MARKER.tif
- Figure 2M WB RAW 0-24h/3ACTIN.tif
- Figure 2M WB RAW 0-24h/3ACTIN+MARKER.tif
- Figure 2M WB RAW 0-24h/3ALL.tif
- Figure 2M WB RAW 0-24h/3KLHL40.tif
- Figure 2M WB RAW 0-24h/3KLHL40+MARKER.tif
