# Supplementary material for: Post-infarction KLHL40-mediated regulation of cardiac sarcomeric integrity and function
Source: PeerJ. 2026 Jun 5;14:e21375. doi: 10.7717/peerj.21375 (PMC13245431; doi:10.7717/peerj.21375)
Supplement: Supplemental Information 21 [file peerj-14-21375-s021.zip]

Archive with 15 entries (15 files):
- Figure 3H  WB RAW SH-KLHL40/1ACTIN.tif
- Figure 3H  WB RAW SH-KLHL40/1ACTIN+MARKER.tif
- Figure 3H  WB RAW SH-KLHL40/1ALL.tif
- Figure 3H  WB RAW SH-KLHL40/1KLHL40.tif
- Figure 3H  WB RAW SH-KLHL40/1KLHL40+MARKER.tif
- Figure 3H  WB RAW SH-KLHL40/2ACTIN.tif
- Figure 3H  WB RAW SH-KLHL40/2ACTIN-MARKER.tif
- Figure 3H  WB RAW SH-KLHL40/2ALL.png
- Figure 3H  WB RAW SH-KLHL40/2KLHL40.tif
- Figure 3H  WB RAW SH-KLHL40/2KLHL40+MARKER.tif
- Figure 3H  WB RAW SH-KLHL40/3ACTIN.tif
- Figure 3H  WB RAW SH-KLHL40/3ACTIN+MARKER.tif
- Figure 3H  WB RAW SH-KLHL40/3ALL.tif
- Figure 3H  WB RAW SH-KLHL40/3KLHL40.tif
- Figure 3H  WB RAW SH-KLHL40/3KLHL40+MARKER.tif
