# Supplementary material for: Post-infarction KLHL40-mediated regulation of cardiac sarcomeric integrity and function
Source: PeerJ. 2026 Jun 5;14:e21375. doi: 10.7717/peerj.21375 (PMC13245431; doi:10.7717/peerj.21375)
Supplement: Supplemental Information 22 [file peerj-14-21375-s022.zip]

Archive with 12 entries (12 files):
- Figure  3J  WB RAW OE-KLHL40/KLHL40-1.tif
- Figure  3J  WB RAW OE-KLHL40/KLHL40-1+MARK.tif
- Figure  3J  WB RAW OE-KLHL40/KLHL40-1-ACTB.tif
- Figure  3J  WB RAW OE-KLHL40/KLHL40-1-ACTB+MARK.tif
- Figure  3J  WB RAW OE-KLHL40/KLHL40-2 CCC MMM OEOEOE.tif
- Figure  3J  WB RAW OE-KLHL40/KLHL40-2+MARK CCC MMM OEOEOE.tif
- Figure  3J  WB RAW OE-KLHL40/KLHL40-2-ACTB CCC MMM OEOEOE.tif
- Figure  3J  WB RAW OE-KLHL40/KLHL40-2-ACTB+MARK CCC MMM OEOEOE.tif
- Figure  3J  WB RAW OE-KLHL40/KLHL40-3.tif
- Figure  3J  WB RAW OE-KLHL40/KLHL40-3+MARK.tif
- Figure  3J  WB RAW OE-KLHL40/KLHL40-3-ACTB.tif
- Figure  3J  WB RAW OE-KLHL40/KLHL40-3-ACTB+MARK.tif
