# Supplementary material for: Post-infarction KLHL40-mediated regulation of cardiac sarcomeric integrity and function
Source: PeerJ. 2026 Jun 5;14:e21375. doi: 10.7717/peerj.21375 (PMC13245431; doi:10.7717/peerj.21375)
Supplement: Supplemental Information 24 [file peerj-14-21375-s024.zip]

Archive with 14 entries (14 files):
- Figure 4A WB RAW SH-KLHL40 MYOT/1ACTIN.tif
- Figure 4A WB RAW SH-KLHL40 MYOT/1ACTIN+MARKER.tif
- Figure 4A WB RAW SH-KLHL40 MYOT/1ALL.tif
- Figure 4A WB RAW SH-KLHL40 MYOT/1MYOT.tif
- Figure 4A WB RAW SH-KLHL40 MYOT/1MYOT+MARKER.tif
- Figure 4A WB RAW SH-KLHL40 MYOT/3ALL.jpg
- Figure 4A WB RAW SH-KLHL40 MYOT/MYOT-2 sh-KLHL40.tif
- Figure 4A WB RAW SH-KLHL40 MYOT/MYOT-2 sh-KLHL40+MARK.tif
- Figure 4A WB RAW SH-KLHL40 MYOT/MYOT-2 sh-KLHL40-ACTB.tif
- Figure 4A WB RAW SH-KLHL40 MYOT/MYOT-2 sh-KLHL40-ACTB+MARK.tif
- Figure 4A WB RAW SH-KLHL40 MYOT/MYOT-3 sh-KLHL40.tif
- Figure 4A WB RAW SH-KLHL40 MYOT/MYOT-3 sh-KLHL40+MARK.tif
- Figure 4A WB RAW SH-KLHL40 MYOT/MYOT-3 sh-KLHL40-ACTB.tif
- Figure 4A WB RAW SH-KLHL40 MYOT/MYOT-3 sh-KLHL40-ACTB+MARK.tif
