# Supplementary material for: Post-infarction KLHL40-mediated regulation of cardiac sarcomeric integrity and function
Source: PeerJ. 2026 Jun 5;14:e21375. doi: 10.7717/peerj.21375 (PMC13245431; doi:10.7717/peerj.21375)
Supplement: Supplemental Information 26 [file peerj-14-21375-s026.zip]

Archive with 14 entries (14 files):
- Figure  4C WB RAW sh-KLHL40 CAPZA/CAPZA-1 sh-KLHL40.tif
- Figure  4C WB RAW sh-KLHL40 CAPZA/CAPZA-1 sh-KLHL40+ACTB.tif
- Figure  4C WB RAW sh-KLHL40 CAPZA/CAPZA-1 sh-KLHL40+ACTB+MARK.tif
- Figure  4C WB RAW sh-KLHL40 CAPZA/CAPZA-1 sh-KLHL40+MARK.tif
- Figure  4C WB RAW sh-KLHL40 CAPZA/CAPZA-2 sh-KLHL40.tif
- Figure  4C WB RAW sh-KLHL40 CAPZA/CAPZA-2 sh-KLHL40+MARK.tif
- Figure  4C WB RAW sh-KLHL40 CAPZA/CAPZA-2 sh-KLHL40-ACTB.tif
- Figure  4C WB RAW sh-KLHL40 CAPZA/CAPZA-2 sh-KLHL40-ACTB+MARK.tif
- Figure  4C WB RAW sh-KLHL40 CAPZA/CAPZA-3 sh-KLHL40.tif
- Figure  4C WB RAW sh-KLHL40 CAPZA/CAPZA-3 sh-KLHL40-ACTB.tif
- Figure  4C WB RAW sh-KLHL40 CAPZA/CAPZA-3 sh-KLHL40-ACTB+MARK.tif
- Figure  4C WB RAW sh-KLHL40 CAPZA/CAPZA-3 sh-KLHL40-MARK.tif
- Figure  4C WB RAW sh-KLHL40 CAPZA/TOTAL-2.png
- Figure  4C WB RAW sh-KLHL40 CAPZA/TOTAL-3.tif
