# Supplementary material for: Post-infarction KLHL40-mediated regulation of cardiac sarcomeric integrity and function
Source: PeerJ. 2026 Jun 5;14:e21375. doi: 10.7717/peerj.21375 (PMC13245431; doi:10.7717/peerj.21375)
Supplement: Supplemental Information 28 [file peerj-14-21375-s028.zip]

Archive with 13 entries (13 files):
- Figure  4E WB RAW sh-KLHL40 TCAP/TCAP-1 sh-KLHL40.tif
- Figure  4E WB RAW sh-KLHL40 TCAP/TCAP-1 sh-KLHL40+MARK.tif
- Figure  4E WB RAW sh-KLHL40 TCAP/TCAP-1 sh-KLHL40-ACTB.tif
- Figure  4E WB RAW sh-KLHL40 TCAP/TCAP-1 sh-KLHL40-ACTB+MARK.tif
- Figure  4E WB RAW sh-KLHL40 TCAP/TCAP-2 sh-KLHL40.tif
- Figure  4E WB RAW sh-KLHL40 TCAP/TCAP-2 sh-KLHL40+MARK.tif
- Figure  4E WB RAW sh-KLHL40 TCAP/TCAP-2 sh-KLHL40-ACTB.tif
- Figure  4E WB RAW sh-KLHL40 TCAP/TCAP-2-sh-KLHL40-ACTB+MARK.tif
- Figure  4E WB RAW sh-KLHL40 TCAP/TCAP-3 sh-KLHL40.tif
- Figure  4E WB RAW sh-KLHL40 TCAP/TCAP-3 sh-KLHL40+MARK.tif
- Figure  4E WB RAW sh-KLHL40 TCAP/TCAP-3 sh-KLHL40-ACTB.tif
- Figure  4E WB RAW sh-KLHL40 TCAP/TCAP-3-sh-KLHL40-ACTB+MARK.tif
- Figure  4E WB RAW sh-KLHL40 TCAP/TOTAL-2.tif
