# Supplementary material for: Post-infarction KLHL40-mediated regulation of cardiac sarcomeric integrity and function
Source: PeerJ. 2026 Jun 5;14:e21375. doi: 10.7717/peerj.21375 (PMC13245431; doi:10.7717/peerj.21375)
Supplement: Supplemental Information 29 [file peerj-14-21375-s029.zip]

Archive with 11 entries (11 files):
- Figure  4F WB RAW oe-KLHL40 TCAP/TCAP-1 oe-KLHL40.tif
- Figure  4F WB RAW oe-KLHL40 TCAP/TCAP-1 oe-KLHL40+MARK.tif
- Figure  4F WB RAW oe-KLHL40 TCAP/TCAP-1 oe-KLHL40-ACTB.tif
- Figure  4F WB RAW oe-KLHL40 TCAP/TCAP-1 oe-KLHL40-ACTB+MARK.tif
- Figure  4F WB RAW oe-KLHL40 TCAP/TCAP-2 oe-KLHL40+ACTB.tif
- Figure  4F WB RAW oe-KLHL40 TCAP/TCAP-2 oe-KLHL40+ACTB+MARK.tif
- Figure  4F WB RAW oe-KLHL40 TCAP/TCAP-3 oe-KLHL40.tif
- Figure  4F WB RAW oe-KLHL40 TCAP/TCAP-3 oe-KLHL40+MARK.tif
- Figure  4F WB RAW oe-KLHL40 TCAP/TCAP-3 oe-KLHL40-ACTB.tif
- Figure  4F WB RAW oe-KLHL40 TCAP/TCAP-3 oe-KLHL40-ACTB+MARK+.tif
- Figure  4F WB RAW oe-KLHL40 TCAP/TOTAL-1.jpg
