# Supplementary material for: Post-infarction KLHL40-mediated regulation of cardiac sarcomeric integrity and function
Source: PeerJ. 2026 Jun 5;14:e21375. doi: 10.7717/peerj.21375 (PMC13245431; doi:10.7717/peerj.21375)
Supplement: Supplemental Information 30 [file peerj-14-21375-s030.zip]

Archive with 10 entries (10 files):
- Figure  4G WB RAW sh-KLHL40 ACTN2/ACTN2-1 sh-KLHL40.tif
- Figure  4G WB RAW sh-KLHL40 ACTN2/ACTN2-1 sh-KLHL40+mark.tif
- Figure  4G WB RAW sh-KLHL40 ACTN2/ACTN2-1 sh-KLHL40-ACTB.tif
- Figure  4G WB RAW sh-KLHL40 ACTN2/ACTN2-1 sh-KLHL40-ACTB+MARK.tif
- Figure  4G WB RAW sh-KLHL40 ACTN2/ACTN2-2 sh-KLHL40.tif
- Figure  4G WB RAW sh-KLHL40 ACTN2/ACTN2-2 sh-KLHL40+mark.tif
- Figure  4G WB RAW sh-KLHL40 ACTN2/ACTN2-2 sh-KLHL40-ACTB.tif
- Figure  4G WB RAW sh-KLHL40 ACTN2/ACTN2-2 sh-KLHL40-ACTB+MARK.tif
- Figure  4G WB RAW sh-KLHL40 ACTN2/ACTN2-3-sh-KLHL40+ACTB.tif
- Figure  4G WB RAW sh-KLHL40 ACTN2/ACTN2-3-sh-KLHL40+ACTB+mark╕▒▒╛.tif
