# Supplementary material for: Post-infarction KLHL40-mediated regulation of cardiac sarcomeric integrity and function
Source: PeerJ. 2026 Jun 5;14:e21375. doi: 10.7717/peerj.21375 (PMC13245431; doi:10.7717/peerj.21375)
Supplement: Supplemental Information 31 [file peerj-14-21375-s031.zip]

Archive with 12 entries (12 files):
- Figure  4H WB RAW oe-KLHL40 ACTN2/ACTN2-1 oe-KLHL40.tif
- Figure  4H WB RAW oe-KLHL40 ACTN2/ACTN2-1 oe-KLHL40+mark.tif
- Figure  4H WB RAW oe-KLHL40 ACTN2/ACTN2-1 oe-KLHL40-ACTB.tif
- Figure  4H WB RAW oe-KLHL40 ACTN2/ACTN2-1 oe-KLHL40-ACTB+MARK.tif
- Figure  4H WB RAW oe-KLHL40 ACTN2/ACTN2-2 oe-KLHL40.tif
- Figure  4H WB RAW oe-KLHL40 ACTN2/ACTN2-2 oe-KLHL40+mark.tif
- Figure  4H WB RAW oe-KLHL40 ACTN2/ACTN2-2 oe-KLHL40-ACTB.tif
- Figure  4H WB RAW oe-KLHL40 ACTN2/ACTN2-2 oe-KLHL40-ACTB+MARK.tif
- Figure  4H WB RAW oe-KLHL40 ACTN2/ACTN2-3 oe-KLHL40.tif
- Figure  4H WB RAW oe-KLHL40 ACTN2/ACTN2-3 oe-KLHL40+mark.tif
- Figure  4H WB RAW oe-KLHL40 ACTN2/ACTN2-3 oe-KLHL40-ACTB.tif
- Figure  4H WB RAW oe-KLHL40 ACTN2/ACTN2-3 oe-KLHL40-ACTB+MARK.tif
