# Supplementary material for: Post-infarction KLHL40-mediated regulation of cardiac sarcomeric integrity and function
Source: PeerJ. 2026 Jun 5;14:e21375. doi: 10.7717/peerj.21375 (PMC13245431; doi:10.7717/peerj.21375)
Supplement: Supplemental Information 35 [file peerj-14-21375-s035.zip]

Archive with 15 entries (15 files):
- Figure  5A WB RAW  SH-KLHL40 CAST/1-ACTIN.png
- Figure  5A WB RAW  SH-KLHL40 CAST/1-ACTIN-MARKER.png
- Figure  5A WB RAW  SH-KLHL40 CAST/1ALL.png
- Figure  5A WB RAW  SH-KLHL40 CAST/1-calpastatin.png
- Figure  5A WB RAW  SH-KLHL40 CAST/1-calpastatin-MARKER.png
- Figure  5A WB RAW  SH-KLHL40 CAST/2-ACTIN.png
- Figure  5A WB RAW  SH-KLHL40 CAST/2-ACTIN-MARKER.png
- Figure  5A WB RAW  SH-KLHL40 CAST/2ALL.png
- Figure  5A WB RAW  SH-KLHL40 CAST/2-calpastatin.png
- Figure  5A WB RAW  SH-KLHL40 CAST/2-calpastatin-MARKER.png
- Figure  5A WB RAW  SH-KLHL40 CAST/3-ACTIN.png
- Figure  5A WB RAW  SH-KLHL40 CAST/3-ACTIN-MARKER.png
- Figure  5A WB RAW  SH-KLHL40 CAST/3ALL.png
- Figure  5A WB RAW  SH-KLHL40 CAST/3-calpastatin.png
- Figure  5A WB RAW  SH-KLHL40 CAST/3-calpastatin-MARKER.png
