# Supplementary material for: Post-infarction KLHL40-mediated regulation of cardiac sarcomeric integrity and function
Source: PeerJ. 2026 Jun 5;14:e21375. doi: 10.7717/peerj.21375 (PMC13245431; doi:10.7717/peerj.21375)
Supplement: Supplemental Information 36 [file peerj-14-21375-s036.zip]

Archive with 15 entries (15 files):
- Figure  5B WB RAW OE-KLHL40  CAST/1ACTIN.png
- Figure  5B WB RAW OE-KLHL40  CAST/1ACTIN+MARKER.png
- Figure  5B WB RAW OE-KLHL40  CAST/1ALL.png
- Figure  5B WB RAW OE-KLHL40  CAST/1calpastatin.png
- Figure  5B WB RAW OE-KLHL40  CAST/1calpastatin+MARKER.png
- Figure  5B WB RAW OE-KLHL40  CAST/2ACTIN.png
- Figure  5B WB RAW OE-KLHL40  CAST/2ACTIN+MARKER.png
- Figure  5B WB RAW OE-KLHL40  CAST/2ALL.png
- Figure  5B WB RAW OE-KLHL40  CAST/2calpastatin+.png
- Figure  5B WB RAW OE-KLHL40  CAST/2calpastatin+MARKER.png
- Figure  5B WB RAW OE-KLHL40  CAST/3ACTIN.png
- Figure  5B WB RAW OE-KLHL40  CAST/3ACTIN+MARKER.png
- Figure  5B WB RAW OE-KLHL40  CAST/3ALL.png
- Figure  5B WB RAW OE-KLHL40  CAST/3calpastatin.png
- Figure  5B WB RAW OE-KLHL40  CAST/3calpastatin+MARKER.png
