# Supplementary material for: Post-infarction KLHL40-mediated regulation of cardiac sarcomeric integrity and function
Source: PeerJ. 2026 Jun 5;14:e21375. doi: 10.7717/peerj.21375 (PMC13245431; doi:10.7717/peerj.21375)
Supplement: Supplemental Information 37 [file peerj-14-21375-s037.zip]

Archive with 32 entries (30 files):
- Figure  5C  WB RAW SH-KLHL40  CAPN1  CAPN2/CAPN1/
- Figure  5C  WB RAW SH-KLHL40  CAPN1  CAPN2/CAPN1/1-ACTIN.png
- Figure  5C  WB RAW SH-KLHL40  CAPN1  CAPN2/CAPN1/1-ACTIN-MARKER.png
- Figure  5C  WB RAW SH-KLHL40  CAPN1  CAPN2/CAPN1/1ALL.png
- Figure  5C  WB RAW SH-KLHL40  CAPN1  CAPN2/CAPN1/1-CAPN1.png
- Figure  5C  WB RAW SH-KLHL40  CAPN1  CAPN2/CAPN1/1-CAPN1-MARKER.png
- Figure  5C  WB RAW SH-KLHL40  CAPN1  CAPN2/CAPN1/2-ACTIN.png
- Figure  5C  WB RAW SH-KLHL40  CAPN1  CAPN2/CAPN1/2-ACTIN-MARKER.png
- Figure  5C  WB RAW SH-KLHL40  CAPN1  CAPN2/CAPN1/2ALL.png
- Figure  5C  WB RAW SH-KLHL40  CAPN1  CAPN2/CAPN1/2-CAPN1.png
- Figure  5C  WB RAW SH-KLHL40  CAPN1  CAPN2/CAPN1/2-CAPN1-MARER.png
- Figure  5C  WB RAW SH-KLHL40  CAPN1  CAPN2/CAPN1/3-ACTIN.png
- Figure  5C  WB RAW SH-KLHL40  CAPN1  CAPN2/CAPN1/3-ACTIN-MARKER.png
- Figure  5C  WB RAW SH-KLHL40  CAPN1  CAPN2/CAPN1/3ALL.png
- Figure  5C  WB RAW SH-KLHL40  CAPN1  CAPN2/CAPN1/3-CAPN1.png
- Figure  5C  WB RAW SH-KLHL40  CAPN1  CAPN2/CAPN1/3-CAPN1-MARKER.png
- Figure  5C  WB RAW SH-KLHL40  CAPN1  CAPN2/CAPN2/
- Figure  5C  WB RAW SH-KLHL40  CAPN1  CAPN2/CAPN2/1-ACTIN.png
- Figure  5C  WB RAW SH-KLHL40  CAPN1  CAPN2/CAPN2/1-ACTIN-MARKER.png
- Figure  5C  WB RAW SH-KLHL40  CAPN1  CAPN2/CAPN2/1ALL.png
- Figure  5C  WB RAW SH-KLHL40  CAPN1  CAPN2/CAPN2/1CAPN2.png
- Figure  5C  WB RAW SH-KLHL40  CAPN1  CAPN2/CAPN2/1CAPN2-MARKER.png
- Figure  5C  WB RAW SH-KLHL40  CAPN1  CAPN2/CAPN2/2-ACTIN.png
- Figure  5C  WB RAW SH-KLHL40  CAPN1  CAPN2/CAPN2/2-ACTIN-MARKER.png
- Figure  5C  WB RAW SH-KLHL40  CAPN1  CAPN2/CAPN2/2ALL.png
- Figure  5C  WB RAW SH-KLHL40  CAPN1  CAPN2/CAPN2/2CAPN2.png
- Figure  5C  WB RAW SH-KLHL40  CAPN1  CAPN2/CAPN2/2CAPN2-MARKER.png
- Figure  5C  WB RAW SH-KLHL40  CAPN1  CAPN2/CAPN2/3-ACTIN.png
- Figure  5C  WB RAW SH-KLHL40  CAPN1  CAPN2/CAPN2/3-ACTIN-MARKER.png
- Figure  5C  WB RAW SH-KLHL40  CAPN1  CAPN2/CAPN2/3ALL.png
- Figure  5C  WB RAW SH-KLHL40  CAPN1  CAPN2/CAPN2/3CAPN2.png
- Figure  5C  WB RAW SH-KLHL40  CAPN1  CAPN2/CAPN2/3CAPN2-MARKER.png
