# Supplementary material for: Post-infarction KLHL40-mediated regulation of cardiac sarcomeric integrity and function
Source: PeerJ. 2026 Jun 5;14:e21375. doi: 10.7717/peerj.21375 (PMC13245431; doi:10.7717/peerj.21375)
Supplement: Supplemental Information 38 — CAPN1 is involved in [brief function, e.g., cytoskeletal remodeling/signaling pathways]. [file peerj-14-21375-s038.zip]

Archive with 15 entries (15 files):
- Figure  5D  WB RAW OE-KLHL40  CAPN1/1ACTIN.tif
- Figure  5D  WB RAW OE-KLHL40  CAPN1/1ACTIN+MARKER.tif
- Figure  5D  WB RAW OE-KLHL40  CAPN1/1ALL.jpg
- Figure  5D  WB RAW OE-KLHL40  CAPN1/1CAPN1.tif
- Figure  5D  WB RAW OE-KLHL40  CAPN1/1CAPN1+MARKER.tif
- Figure  5D  WB RAW OE-KLHL40  CAPN1/2ACTIN.tif
- Figure  5D  WB RAW OE-KLHL40  CAPN1/2ACTIN+MARKER.tif
- Figure  5D  WB RAW OE-KLHL40  CAPN1/2ALL.jpg
- Figure  5D  WB RAW OE-KLHL40  CAPN1/2CAPN1.tif
- Figure  5D  WB RAW OE-KLHL40  CAPN1/2CAPN1+MARKER.tif
- Figure  5D  WB RAW OE-KLHL40  CAPN1/3ACTIN.tif
- Figure  5D  WB RAW OE-KLHL40  CAPN1/3ACTIN+MARKER.tif
- Figure  5D  WB RAW OE-KLHL40  CAPN1/3ALL.jpg
- Figure  5D  WB RAW OE-KLHL40  CAPN1/3CAPN1.tif
- Figure  5D  WB RAW OE-KLHL40  CAPN1/3CAPN1+MARKER.tif
