# Supplementary material for: Post-infarction KLHL40-mediated regulation of cardiac sarcomeric integrity and function
Source: PeerJ. 2026 Jun 5;14:e21375. doi: 10.7717/peerj.21375 (PMC13245431; doi:10.7717/peerj.21375)
Supplement: Supplemental Information 39 — CAPN2 is involved in [brief function, e.g., cell migration/distinct proteolytic regulation compared to CAPN1] [file peerj-14-21375-s039.zip]

Archive with 15 entries (15 files):
- Figure  5D  WB RAW OE-KLHL40  CAPN2/1ACTB.tif
- Figure  5D  WB RAW OE-KLHL40  CAPN2/1ACTIN+MARKER.tif
- Figure  5D  WB RAW OE-KLHL40  CAPN2/1ALL.tif
- Figure  5D  WB RAW OE-KLHL40  CAPN2/1CAPN2.tif
- Figure  5D  WB RAW OE-KLHL40  CAPN2/1CAPN2+MARKER.tif
- Figure  5D  WB RAW OE-KLHL40  CAPN2/2ACTIN.tif
- Figure  5D  WB RAW OE-KLHL40  CAPN2/2ACTIN+MARKER.tif
- Figure  5D  WB RAW OE-KLHL40  CAPN2/2ALL.jpg
- Figure  5D  WB RAW OE-KLHL40  CAPN2/2CAPN2.tif
- Figure  5D  WB RAW OE-KLHL40  CAPN2/2CAPN2+MARKER.tif
- Figure  5D  WB RAW OE-KLHL40  CAPN2/3ACTIN.tif
- Figure  5D  WB RAW OE-KLHL40  CAPN2/3ACTIN+MARKER.tif
- Figure  5D  WB RAW OE-KLHL40  CAPN2/3ALL.jpg
- Figure  5D  WB RAW OE-KLHL40  CAPN2/3CAPN2.tif
- Figure  5D  WB RAW OE-KLHL40  CAPN2/3CAPN2+MARKER.tif
