# Supplementary material for: Post-infarction KLHL40-mediated regulation of cardiac sarcomeric integrity and function
Source: PeerJ. 2026 Jun 5;14:e21375. doi: 10.7717/peerj.21375 (PMC13245431; doi:10.7717/peerj.21375)
Supplement: Supplemental Information 41 [file peerj-14-21375-s041.zip]

Archive with 14 entries (14 files):
- Figure  5F WB RAW OE-KLHL40  ATP2A2/ATP2A2-1 oe-KLHL40.tif
- Figure  5F WB RAW OE-KLHL40  ATP2A2/ATP2A2-1 oe-KLHL40+MARK.tif
- Figure  5F WB RAW OE-KLHL40  ATP2A2/ATP2A2-1 oe-KLHL40-ACTB.tif
- Figure  5F WB RAW OE-KLHL40  ATP2A2/ATP2A2-1 oe-KLHL40-ACTB+MARK.tif
- Figure  5F WB RAW OE-KLHL40  ATP2A2/ATP2A2-2 oe-KLHL40.tif
- Figure  5F WB RAW OE-KLHL40  ATP2A2/ATP2A2-2 oe-KLHL40+MARK.tif
- Figure  5F WB RAW OE-KLHL40  ATP2A2/ATP2A2-2 oe-KLHL40-ACTB.tif
- Figure  5F WB RAW OE-KLHL40  ATP2A2/ATP2A2-2 oe-KLHL40-ACTB+MARK.tif
- Figure  5F WB RAW OE-KLHL40  ATP2A2/ATP2A2-3 oe-KLHL40.tif
- Figure  5F WB RAW OE-KLHL40  ATP2A2/ATP2A2-3 oe-KLHL40+MARK.tif
- Figure  5F WB RAW OE-KLHL40  ATP2A2/ATP2A2-3 oe-KLHL40-ACTB.tif
- Figure  5F WB RAW OE-KLHL40  ATP2A2/ATP2A2-3 oe-KLHL40-ACTB+MARK.tif
- Figure  5F WB RAW OE-KLHL40  ATP2A2/TOTAL-2.tif
- Figure  5F WB RAW OE-KLHL40  ATP2A2/TOTAL-3.tif
