# Supplementary material for: Post-infarction KLHL40-mediated regulation of cardiac sarcomeric integrity and function
Source: PeerJ. 2026 Jun 5;14:e21375. doi: 10.7717/peerj.21375 (PMC13245431; doi:10.7717/peerj.21375)
Supplement: Supplemental Information 45 [file peerj-14-21375-s045.zip]

Archive with 15 entries (15 files):
- Figure  6A WB RAW SH-KLHL40  NLRP3/1ACTIN.png
- Figure  6A WB RAW SH-KLHL40  NLRP3/1ACTIN+MARKER.png
- Figure  6A WB RAW SH-KLHL40  NLRP3/1ALL.png
- Figure  6A WB RAW SH-KLHL40  NLRP3/1NLRP3.png
- Figure  6A WB RAW SH-KLHL40  NLRP3/1NLRP3+MARKER.png
- Figure  6A WB RAW SH-KLHL40  NLRP3/2-ACTIN.png
- Figure  6A WB RAW SH-KLHL40  NLRP3/2-ACTIN-MARKER.png
- Figure  6A WB RAW SH-KLHL40  NLRP3/2ALL.png
- Figure  6A WB RAW SH-KLHL40  NLRP3/2NLRP3.png
- Figure  6A WB RAW SH-KLHL40  NLRP3/2NLRP3+MARKER.png
- Figure  6A WB RAW SH-KLHL40  NLRP3/3-ACTIN.png
- Figure  6A WB RAW SH-KLHL40  NLRP3/3-ACTIN-MARKER.png
- Figure  6A WB RAW SH-KLHL40  NLRP3/3ALL.png
- Figure  6A WB RAW SH-KLHL40  NLRP3/3-NLRP3.png
- Figure  6A WB RAW SH-KLHL40  NLRP3/3-NLRP3-MARKER.png
