# Supplementary material for: Post-infarction KLHL40-mediated regulation of cardiac sarcomeric integrity and function
Source: PeerJ. 2026 Jun 5;14:e21375. doi: 10.7717/peerj.21375 (PMC13245431; doi:10.7717/peerj.21375)
Supplement: Supplemental Information 46 [file peerj-14-21375-s046.zip]

Archive with 15 entries (15 files):
- Figure  6B WB RAW OE-KLHL40 NLRP3/1ACTIN.tif
- Figure  6B WB RAW OE-KLHL40 NLRP3/1ACTIN+MARKER.tif
- Figure  6B WB RAW OE-KLHL40 NLRP3/1ALL.tif
- Figure  6B WB RAW OE-KLHL40 NLRP3/1NLRP3.tif
- Figure  6B WB RAW OE-KLHL40 NLRP3/1NLRP3+MARKER.tif
- Figure  6B WB RAW OE-KLHL40 NLRP3/2 NPLR3+ MARKER.tif
- Figure  6B WB RAW OE-KLHL40 NLRP3/2ACTIN.tif
- Figure  6B WB RAW OE-KLHL40 NLRP3/2ACTIN+MARKER.tif
- Figure  6B WB RAW OE-KLHL40 NLRP3/2ALL.jpg
- Figure  6B WB RAW OE-KLHL40 NLRP3/2NPLR3.tif
- Figure  6B WB RAW OE-KLHL40 NLRP3/3 NLRP3.tif
- Figure  6B WB RAW OE-KLHL40 NLRP3/3ACTIN.tif
- Figure  6B WB RAW OE-KLHL40 NLRP3/3ACTIN+MARKER.tif
- Figure  6B WB RAW OE-KLHL40 NLRP3/3ALL.png
- Figure  6B WB RAW OE-KLHL40 NLRP3/3NLRP3+MARKER.tif
