# Supplementary material for: Post-infarction KLHL40-mediated regulation of cardiac sarcomeric integrity and function
Source: PeerJ. 2026 Jun 5;14:e21375. doi: 10.7717/peerj.21375 (PMC13245431; doi:10.7717/peerj.21375)
Supplement: Supplemental Information 47 [file peerj-14-21375-s047.zip]

Archive with 15 entries (15 files):
- Figure  6C WB RAW  SH-KLHL40  Cleaved CASPASE1/1-ACTIN.png
- Figure  6C WB RAW  SH-KLHL40  Cleaved CASPASE1/1-ACTIN-MARKER.png
- Figure  6C WB RAW  SH-KLHL40  Cleaved CASPASE1/1ALL.png
- Figure  6C WB RAW  SH-KLHL40  Cleaved CASPASE1/1-C caspe1-MARKER.png
- Figure  6C WB RAW  SH-KLHL40  Cleaved CASPASE1/1-C-caspe1.png
- Figure  6C WB RAW  SH-KLHL40  Cleaved CASPASE1/2- C CASPE1.png
- Figure  6C WB RAW  SH-KLHL40  Cleaved CASPASE1/2-ACTIN.png
- Figure  6C WB RAW  SH-KLHL40  Cleaved CASPASE1/2-ACTIN-MARKER.png
- Figure  6C WB RAW  SH-KLHL40  Cleaved CASPASE1/2ALL.png
- Figure  6C WB RAW  SH-KLHL40  Cleaved CASPASE1/2-C  CASPE1-MARKER.png
- Figure  6C WB RAW  SH-KLHL40  Cleaved CASPASE1/3-ACTIN.png
- Figure  6C WB RAW  SH-KLHL40  Cleaved CASPASE1/3-ACTIN-MARKER.png
- Figure  6C WB RAW  SH-KLHL40  Cleaved CASPASE1/3ALL.png
- Figure  6C WB RAW  SH-KLHL40  Cleaved CASPASE1/3-C-caspe1.png
- Figure  6C WB RAW  SH-KLHL40  Cleaved CASPASE1/3-C-caspe1-MARKER.png
