# Supplementary material for: Post-infarction KLHL40-mediated regulation of cardiac sarcomeric integrity and function
Source: PeerJ. 2026 Jun 5;14:e21375. doi: 10.7717/peerj.21375 (PMC13245431; doi:10.7717/peerj.21375)
Supplement: Supplemental Information 48 [file peerj-14-21375-s048.zip]

Archive with 15 entries (15 files):
- Figure  6D WB RAW OE-KLHL40  Cleaved CASPASE1/1ACTIN.tif
- Figure  6D WB RAW OE-KLHL40  Cleaved CASPASE1/1ACTIN+MARKER.tif
- Figure  6D WB RAW OE-KLHL40  Cleaved CASPASE1/1ALL.png
- Figure  6D WB RAW OE-KLHL40  Cleaved CASPASE1/1C-Caspase1.tif
- Figure  6D WB RAW OE-KLHL40  Cleaved CASPASE1/1C-CASPASE1+MARKER.tif
- Figure  6D WB RAW OE-KLHL40  Cleaved CASPASE1/2 ACTIN+MARKER.tif
- Figure  6D WB RAW OE-KLHL40  Cleaved CASPASE1/2 C-CASPASE1.tif
- Figure  6D WB RAW OE-KLHL40  Cleaved CASPASE1/2 C-CASPASE1+MARKER.tif
- Figure  6D WB RAW OE-KLHL40  Cleaved CASPASE1/2ACTIN.tif
- Figure  6D WB RAW OE-KLHL40  Cleaved CASPASE1/2ALL.png
- Figure  6D WB RAW OE-KLHL40  Cleaved CASPASE1/3ACTIN.tif
- Figure  6D WB RAW OE-KLHL40  Cleaved CASPASE1/3ACTIN+MARKER.tif
- Figure  6D WB RAW OE-KLHL40  Cleaved CASPASE1/3ALL.jpg
- Figure  6D WB RAW OE-KLHL40  Cleaved CASPASE1/3C-cASPASE1.tif
- Figure  6D WB RAW OE-KLHL40  Cleaved CASPASE1/3C-caspase1+MARKER.tif
