# Supplementary material for: Post-infarction KLHL40-mediated regulation of cardiac sarcomeric integrity and function
Source: PeerJ. 2026 Jun 5;14:e21375. doi: 10.7717/peerj.21375 (PMC13245431; doi:10.7717/peerj.21375)
Supplement: Supplemental Information 49 [file peerj-14-21375-s049.zip]

Archive with 37 entries (35 files):
- Figure  6E WB RAW  SH-KLHL40  BAX  BCL2/BAX/
- Figure  6E WB RAW  SH-KLHL40  BAX  BCL2/BAX/1-ACTIN.png
- Figure  6E WB RAW  SH-KLHL40  BAX  BCL2/BAX/1-ACTIN-MARKER.png
- Figure  6E WB RAW  SH-KLHL40  BAX  BCL2/BAX/1ALL.png
- Figure  6E WB RAW  SH-KLHL40  BAX  BCL2/BAX/1-bax.png
- Figure  6E WB RAW  SH-KLHL40  BAX  BCL2/BAX/1-bax-marker.png
- Figure  6E WB RAW  SH-KLHL40  BAX  BCL2/BAX/2-ACTIN.png
- Figure  6E WB RAW  SH-KLHL40  BAX  BCL2/BAX/2-ACTIN-MARKER.png
- Figure  6E WB RAW  SH-KLHL40  BAX  BCL2/BAX/2-ALL.png
- Figure  6E WB RAW  SH-KLHL40  BAX  BCL2/BAX/2BAX.png
- Figure  6E WB RAW  SH-KLHL40  BAX  BCL2/BAX/2BAX-MARKER.png
- Figure  6E WB RAW  SH-KLHL40  BAX  BCL2/BAX/3-ACTIN.png
- Figure  6E WB RAW  SH-KLHL40  BAX  BCL2/BAX/3-ACTIN-MARKER.png
- Figure  6E WB RAW  SH-KLHL40  BAX  BCL2/BAX/3ALL.png
- Figure  6E WB RAW  SH-KLHL40  BAX  BCL2/BAX/3-BAX.png
- Figure  6E WB RAW  SH-KLHL40  BAX  BCL2/BAX/3-bax-MARKER.png
- Figure  6E WB RAW  SH-KLHL40  BAX  BCL2/BCL2/
- Figure  6E WB RAW  SH-KLHL40  BAX  BCL2/BCL2/1-ACTIN.png
- Figure  6E WB RAW  SH-KLHL40  BAX  BCL2/BCL2/1-ACTIN-MARKER.png
- Figure  6E WB RAW  SH-KLHL40  BAX  BCL2/BCL2/1ALL.png
- Figure  6E WB RAW  SH-KLHL40  BAX  BCL2/BCL2/1-bcl2.png
- Figure  6E WB RAW  SH-KLHL40  BAX  BCL2/BCL2/1-bcl2-marker.png
- Figure  6E WB RAW  SH-KLHL40  BAX  BCL2/BCL2/2-ACTIN.png
- Figure  6E WB RAW  SH-KLHL40  BAX  BCL2/BCL2/2-ACTIN-MARKER.png
- Figure  6E WB RAW  SH-KLHL40  BAX  BCL2/BCL2/2ALL.png
- Figure  6E WB RAW  SH-KLHL40  BAX  BCL2/BCL2/2-bcl2.png
- Figure  6E WB RAW  SH-KLHL40  BAX  BCL2/BCL2/2-bcl2-marker.png
- Figure  6E WB RAW  SH-KLHL40  BAX  BCL2/BCL2/3-ACTIN.png
- Figure  6E WB RAW  SH-KLHL40  BAX  BCL2/BCL2/3-ACTIN-MARKER.png
- Figure  6E WB RAW  SH-KLHL40  BAX  BCL2/BCL2/3ALL.png
- Figure  6E WB RAW  SH-KLHL40  BAX  BCL2/BCL2/3-bcl2.png
- Figure  6E WB RAW  SH-KLHL40  BAX  BCL2/BCL2/3-bcl2-marker.png
- Figure  6E WB RAW  SH-KLHL40  BAX  BCL2/BCL2/4-ACTIN.png
- Figure  6E WB RAW  SH-KLHL40  BAX  BCL2/BCL2/4-ACTIN-MARKER.png
- Figure  6E WB RAW  SH-KLHL40  BAX  BCL2/BCL2/4ALL.png
- Figure  6E WB RAW  SH-KLHL40  BAX  BCL2/BCL2/4-bacl2.png
- Figure  6E WB RAW  SH-KLHL40  BAX  BCL2/BCL2/4-bcl2-marker.png
