# Supplementary material for: Post-infarction KLHL40-mediated regulation of cardiac sarcomeric integrity and function
Source: PeerJ. 2026 Jun 5;14:e21375. doi: 10.7717/peerj.21375 (PMC13245431; doi:10.7717/peerj.21375)
Supplement: Supplemental Information 50 [file peerj-14-21375-s050.zip]

Archive with 32 entries (30 files):
- Figure  6F WB RAW  OE-KLHL40  BAX  BCL2/BAX/
- Figure  6F WB RAW  OE-KLHL40  BAX  BCL2/BAX/1ACTIN.png
- Figure  6F WB RAW  OE-KLHL40  BAX  BCL2/BAX/1ACTIN-MARKER.png
- Figure  6F WB RAW  OE-KLHL40  BAX  BCL2/BAX/1ALL.png
- Figure  6F WB RAW  OE-KLHL40  BAX  BCL2/BAX/1BAX.png
- Figure  6F WB RAW  OE-KLHL40  BAX  BCL2/BAX/1BAX+MARKER.png
- Figure  6F WB RAW  OE-KLHL40  BAX  BCL2/BAX/2ACTIN.tif
- Figure  6F WB RAW  OE-KLHL40  BAX  BCL2/BAX/2ACTIN+MARKER.tif
- Figure  6F WB RAW  OE-KLHL40  BAX  BCL2/BAX/2ALL.jpg
- Figure  6F WB RAW  OE-KLHL40  BAX  BCL2/BAX/2BAX.tif
- Figure  6F WB RAW  OE-KLHL40  BAX  BCL2/BAX/2BAX+MARKER.tif
- Figure  6F WB RAW  OE-KLHL40  BAX  BCL2/BAX/3ACTIN.tif
- Figure  6F WB RAW  OE-KLHL40  BAX  BCL2/BAX/3ACTIN+MARKER.tif
- Figure  6F WB RAW  OE-KLHL40  BAX  BCL2/BAX/3ALL.jpg
- Figure  6F WB RAW  OE-KLHL40  BAX  BCL2/BAX/3BAX.tif
- Figure  6F WB RAW  OE-KLHL40  BAX  BCL2/BAX/3BAX+MARKER.tif
- Figure  6F WB RAW  OE-KLHL40  BAX  BCL2/BCL2/
- Figure  6F WB RAW  OE-KLHL40  BAX  BCL2/BCL2/1ACTIN.png
- Figure  6F WB RAW  OE-KLHL40  BAX  BCL2/BCL2/1ACTIN-MARKER.png
- Figure  6F WB RAW  OE-KLHL40  BAX  BCL2/BCL2/1ALL.png
- Figure  6F WB RAW  OE-KLHL40  BAX  BCL2/BCL2/1BCL2.png
- Figure  6F WB RAW  OE-KLHL40  BAX  BCL2/BCL2/1BCL2+MARKER.png
- Figure  6F WB RAW  OE-KLHL40  BAX  BCL2/BCL2/2ACTIN.tif
- Figure  6F WB RAW  OE-KLHL40  BAX  BCL2/BCL2/2ACTIN+MARKER.tif
- Figure  6F WB RAW  OE-KLHL40  BAX  BCL2/BCL2/2ALL.jpg
- Figure  6F WB RAW  OE-KLHL40  BAX  BCL2/BCL2/2BCL2.tif
- Figure  6F WB RAW  OE-KLHL40  BAX  BCL2/BCL2/2BCL2+MARKER.tif
- Figure  6F WB RAW  OE-KLHL40  BAX  BCL2/BCL2/3ACTIN.tif
- Figure  6F WB RAW  OE-KLHL40  BAX  BCL2/BCL2/3ACTIN+MARKER.tif
- Figure  6F WB RAW  OE-KLHL40  BAX  BCL2/BCL2/3ALL.jpg
- Figure  6F WB RAW  OE-KLHL40  BAX  BCL2/BCL2/3BCL2..tif
- Figure  6F WB RAW  OE-KLHL40  BAX  BCL2/BCL2/3BCL2+MARKER.tif
