# Supplementary material for: Post-infarction KLHL40-mediated regulation of cardiac sarcomeric integrity and function
Source: PeerJ. 2026 Jun 5;14:e21375. doi: 10.7717/peerj.21375 (PMC13245431; doi:10.7717/peerj.21375)
Supplement: Supplemental Information 51 [file peerj-14-21375-s051.zip]

Archive with 1 entries (1 files):
- Figure 7 Labeled Western blot.docx
