# Supplementary material for: Post-infarction KLHL40-mediated regulation of cardiac sarcomeric integrity and function
Source: PeerJ. 2026 Jun 5;14:e21375. doi: 10.7717/peerj.21375 (PMC13245431; doi:10.7717/peerj.21375)
Supplement: Supplemental Information 52 [file peerj-14-21375-s052.zip]

Archive with 14 entries (14 files):
- Figure 7E WB RAW MG132  KLHL40/1- ACTB.tif
- Figure 7E WB RAW MG132  KLHL40/1- ACTB+MARK.tif
- Figure 7E WB RAW MG132  KLHL40/1-1 KLHL40.tif
- Figure 7E WB RAW MG132  KLHL40/1-2 KLHL40.tif
- Figure 7E WB RAW MG132  KLHL40/2-1 KLHL40 0a╠M 0a╠M 0a╠M 5a╠M 5a╠M 5a╠M 10a╠M 10a╠M 10a╠M.tif
- Figure 7E WB RAW MG132  KLHL40/2-2 KLHL40 0a╠M 0a╠M 0a╠M 5a╠M 5a╠M 5a╠M 10a╠M 10a╠M 10a╠M.tif
- Figure 7E WB RAW MG132  KLHL40/2-3 ACTB 0a╠M 0a╠M 0a╠M 5a╠M 5a╠M 5a╠M 10a╠M 10a╠M 10a╠M.tif
- Figure 7E WB RAW MG132  KLHL40/2-4 ACTB 0a╠M 0a╠M 0a╠M 5a╠M 5a╠M 5a╠M 10a╠M 10a╠M 10a╠M.tif
- Figure 7E WB RAW MG132  KLHL40/3- KLHL40.tif
- Figure 7E WB RAW MG132  KLHL40/3-ACTB.tif
- Figure 7E WB RAW MG132  KLHL40/3-ACTB+MARK.tif
- Figure 7E WB RAW MG132  KLHL40/3-KLHL40+MARK.tif
- Figure 7E WB RAW MG132  KLHL40/TOTAL-1.tif
- Figure 7E WB RAW MG132  KLHL40/TOTAL-3.tif
