# Supplementary material for: Post-infarction KLHL40-mediated regulation of cardiac sarcomeric integrity and function
Source: PeerJ. 2026 Jun 5;14:e21375. doi: 10.7717/peerj.21375 (PMC13245431; doi:10.7717/peerj.21375)
Supplement: Supplemental Information 53 [file peerj-14-21375-s053.zip]

Archive with 14 entries (14 files):
- Figure 7J WB RAW Chloroquine  KLHL40/1-1 KLHL40.tif
- Figure 7J WB RAW Chloroquine  KLHL40/1-2 KLHL40+MARK.tif
- Figure 7J WB RAW Chloroquine  KLHL40/1-3 ACTB.tif
- Figure 7J WB RAW Chloroquine  KLHL40/1-4 ACTB+MARK.tif
- Figure 7J WB RAW Chloroquine  KLHL40/2-ACTB.tif
- Figure 7J WB RAW Chloroquine  KLHL40/2-ACTB+MARK.tif
- Figure 7J WB RAW Chloroquine  KLHL40/2-KLHL40.tif
- Figure 7J WB RAW Chloroquine  KLHL40/2-KLHL40+MARK.tif
- Figure 7J WB RAW Chloroquine  KLHL40/3-1 KLHL40 0a╠M 0a╠M 0a╠M 50a╠M 50a╠M 50a╠M 100a╠M 100a╠M 100a╠M.tif
- Figure 7J WB RAW Chloroquine  KLHL40/3-2 KLHL40 0a╠M 0a╠M 0a╠M 50a╠M 50a╠M 50a╠M 100a╠M 100a╠M 100a╠M.tif
- Figure 7J WB RAW Chloroquine  KLHL40/3-3 ACTB 0a╠M 0a╠M 0a╠M 50a╠M 50a╠M 50a╠M 100a╠M 100a╠M 100a╠M.tif
- Figure 7J WB RAW Chloroquine  KLHL40/3-4 ACTB 0a╠M 0a╠M 0a╠M 50a╠M 50a╠M 50a╠M 100a╠M 100a╠M 100a╠M.tif
- Figure 7J WB RAW Chloroquine  KLHL40/TOTAL1.tif
- Figure 7J WB RAW Chloroquine  KLHL40/TOTAL2.tif
