# Supplementary material for: Post-infarction KLHL40-mediated regulation of cardiac sarcomeric integrity and function
Source: PeerJ. 2026 Jun 5;14:e21375. doi: 10.7717/peerj.21375 (PMC13245431; doi:10.7717/peerj.21375)
Supplement: Supplemental Information 54 [file peerj-14-21375-s054.zip]

Archive with 9 entries (5 files):
- MIQE Checklist and  Related Experimental Data/MIQE Checklist.xls
- MIQE Checklist and  Related Experimental Data/MIQE-Related Experimental Data.xlsx
- MIQE Checklist and  Related Experimental Data/Raw Program Settings and Data/
- MIQE Checklist and  Related Experimental Data/Raw Program Settings and Data/No reverse transcriptase control experiment/
- MIQE Checklist and  Related Experimental Data/Raw Program Settings and Data/No reverse transcriptase control experiment/20250802_205003.xls
- MIQE Checklist and  Related Experimental Data/Raw Program Settings and Data/qPCR CT values from the 3' and 5'/
- MIQE Checklist and  Related Experimental Data/Raw Program Settings and Data/qPCR CT values from the 3' and 5'/20250825_163444.xls
- MIQE Checklist and  Related Experimental Data/Raw Program Settings and Data/Standard curves raw data/
- MIQE Checklist and  Related Experimental Data/Raw Program Settings and Data/Standard curves raw data/20250812_190022.xls
