# Supplementary material for: Post-infarction KLHL40-mediated regulation of cardiac sarcomeric integrity and function
Source: PeerJ. 2026 Jun 5;14:e21375. doi: 10.7717/peerj.21375 (PMC13245431; doi:10.7717/peerj.21375)
Supplement: Supplemental Information 54 [file peerj-14-21375-s054.zip › MIQE Checklist and Related Experimental Data/MIQE Checklist.xls]

## Sheet: Sheet1
ITEM TO CHECK	IMPORTANCE	CHECKLIST	Page/Line/Figure
EXPERIMENTAL DESIGN
Definition of experimental and control groups	E	To investigate the mRNA expression of KLHL40 expression in the early and late stage of human MI	P6,Line 106-110;P13,Line330-334:Figure 2E and G
		To investigate the mRNA expression of KLHL40 under different durations of hypoxia ( 1% O₂, 5% CO₂, 94% N₂; 0 h, 1 h, 3 h, 12 h, 18 h, 24 h)	P10，Line 233-235; P13,Line 339-341；Figure 2J
		To investigate the mRNA expression of KLHL40 in control, NC-control, sh-KLHL40 Target 1, sh-KLHL40 Target 2, and sh-KLHL40 Target 3.	P14，Line 356-360; Figure 3A
		To investigate the mRNA expression of KLHL40 in control, Mock, oe-KLHL40.	P14，Line 360-362; Figure 3C
		To investigate the mRNA expression of KLHL40 under MG132 different concentration (0μM, 5μM, 10μM).	P16，Line 416-419; Figure 7D
		To investigate the mRNA expression of KLHL40 under Chloroquine different concentration (0μM, 50μM, 100μM).	P16，Line 424-427; Figure 7I
Number within each group	E	3 samples in each group
Assay carried out by core lab or investigator's lab?	D	Investigator’s laboratory (performed by the first author)
Acknowledgement of authors' contributions	D
SAMPLE
Description	E	H9C2 cell samples obtained based on different experimental protocols.
Volume/mass of sample processed	D
Microdissection or macrodissection	E	Not applicable
Processing procedure	E	Based on the corresponding experimental protocol.	P13,Line330-334:Figure 2E and G P10，Line 233-235; P13,Line 339-341；Figure 2J P14，Line 356-360; Figure 3A P14，Line 360-362; Figure 3C P16，Line 416-419; Figure 7D P16，Line 424-427; Figure 7I
If frozen - how and how quickly?	E	RNA samples: Flash-freeze immediately after extraction using liquid nitrogen (≤-196°C) for 1–2 minutes to prevent degradation, then store at -80°C long-term. Avoid repeated freeze-thaw cycles; aliquot into small volumes first if needed. cDNA samples: Be frozen at -20°C directly after synthesis within 30 minutes. Master mixes/reagents: Store at -20°C as per kit instructions; thaw on ice when used,…
If fixed - with what, how quickly?	E	Not applicable
Sample storage conditions and duration (especially for FFPE samples)	E	RNA samples: Flash-freeze immediately after extraction using liquid nitrogen (≤-196°C) for 1–2 minutes to prevent degradation, then store at -80°C long-term. Avoid repeated freeze-thaw cycles; aliquot into small volumes first if needed. cDNA samples: Be frozen at -20°C directly after synthesis within 30 minutes. Master mixes/reagents: Store at -20°C as per kit instructions; thaw on ice when used,…
NUCLEIC ACID EXTRACTION
Procedure and/or instrumentation	E	Total RNA Extraction from H9C2 Using the RNA Extraction Kit (Cat: SM139-02A, SEVEN, China) 1. Cell Lysis: A total of 1000 μL of RNAkey reagent (Cat: SM139-02A, SEVEN, China) was added to the cell pellet, and the mixture was pipetted repeatedly until complete cell lysis was achieved, resulting in a clear solution. The lysate was then transferred to a 1.5 mL RNase-free centrifuge tube. 2. To each e…
Name of kit and details of any modifications	E		P9，Line 192-201
Source of additional reagents used	D
Details of DNase or RNAse treatment	E	There was no DNase treatment applied as the focus was on RNA extraction and cDNA synthesis. The RNA was treated with RNase-free water to avoid contamination.
Contamination assessment (DNA or RNA)	E	The purity of RNA was assessed by measuring the A260/A280 ratio, which provides an indication of contamination
Nucleic acid quantification	E	RNA concentration and purity were measured using a NanoDrop spectrophotometer (Nanodrop2000).
Instrument and method	E	The quantification of RNA was performed using a NanoDrop spectrophotometer (Thermo Fisher Scientific), which measures absorbance to determine RNA concentration and purity.
Purity (A260/A280)	D
Yield	D
RNA integrity method/instrument	E	The RNA integrity was assessed using the NanoDrop spectrophotometer by measuring the A260/A280 ratio, which gives an indication of RNA purity. However, no specific RNA integrity number (RIN) or gel electrophoresis data were provided to assess RNA integrity further.
RIN/RQI or Cq of 3' and 5' transcripts	E	The qPCR analysis of ACTB at the 3' and 5' ends showed a mean CT ratio (3'/5') of 0.88579795, demonstrating good RNA integrity.	Supplementary Material:MIQE-Related Experimental Data（Sheet qPCR CT values from the 3' and 5' assays）;Line 4
Electrophoresis traces	D
Inhibition testing (Cq dilutions, spike or other)	E	The quality of the RNA was primarily assessed through concentration and purity metrics (A260/A280 ratio).
REVERSE TRANSCRIPTION
Complete reaction conditions	E	Use a standard PCR machine to conduct the reverse transcription reaction (converting RNA to cDNA) under these conditions of rapid two-step RT-qPCR kit (SRQ-01 SEVEN, China): Reverse transcription (cDNA synthesis) parameters: 50°C for 8 min (reverse transcription) 85°C for 5 s (reaction termination) Hold at 4°C until use.
Amount of RNA and reaction volume	E	Amount of RNA：1 μg reaction volume:20 μL
Priming oligonucleotide (if using GSP) and concentration	E	0.2 µL of forward primer (10 µM), 0.2 µL of reverse primer (10 µM)
Reverse transcriptase and concentration	E	5×Master Mix Ⅲ 4 μL Total RNA/mRNA 1 μg dsDNase 1 μL (to remove gDNA) Total RNA (1μg) and RNase Free H2O: Total 14 μL (SEVEN, China, Cat. No. SRQ-01).
Temperature and time	E	Use a standard PCR machine to conduct the reverse transcription reaction (converting RNA to cDNA) under these conditions of rapid two-step RT-qPCR kit (SRQ-01 SEVEN, China): Reverse transcription (cDNA synthesis) parameters: 50°C for 8 min (reverse transcription) 85°C for 5 s (reaction termination) Hold at 4°C until use.
Manufacturer of reagents and catalogue numbers	D
Cqs with and without RT	D*
Storage conditions of cDNA	D
qPCR TARGET INFORMATION
If multiplex, efficiency and LOD of each assay.	E	Not applicable
Sequence accession number	E	KLHL40-Rat:NM_001108195.2 ACTB-Rat: NM_031144.3 KLHL40-Homo:NM_152393.4 GAPDH-Homo:NM_002046.7
Location of amplicon	D	Amplicon spans exons 1-2 of KLHL40; genomic coordinates chr8:130417531+130418473 (GRCh38). Amplicon spans exons 5 of ACTB; genomic coordinates chr12:13718315+13718464 (GRCh38).
Amplicon length	E	KLHL40-Rat:163bp ACTB-Rat: 150bp KLHL40-Homo:150bp GAPDH-Homo:150bp
In silico specificity screen (BLAST, etc)	E	NCBI BLAST confirmed no cross-amplification with non-target sequences
Pseudogenes, retropseudogenes or other homologs?	D	Not applicable
Sequence alignment	D	Not applicable
Secondary structure analysis of amplicon	D	Not applicable
Location of each primer by exon or intron (if applicable)	E	KLHL40-Rat: Forward primer in exon 1; reverse primer in exon 2 ACTB-Rat: Forward primer in exon 5; reverse primer in exon 5 KLHL40-Homo:Forward primer is located in exon 3, reverse primer is located in exon 4 GAPDH-Homo:Forward primer is located in exon 6, reverse primer is located at the exon 7–8 junction
What splice variants are targeted?	E	Total mRNA levels were measured in this assay with primers designed on constitutive exons E3 and E5. Although multiple variants may have been detected, the experiment was designed to assess global expression changes (KLHL40: NM_001108195.2; ACTB: NM_031144.3).
qPCR OLIGONUCLEOTIDES
Primer sequences	E	Gene Forward Primer and Reverse Primer KLHL40-Rat: Forward:CCGGTGGCCTCTTCTACAAC Reverse:CCGACCACGTAGATGGCATTA ACTB-Rat: Forward:CCTGTGGCATCCATGAAACTAC Reverse:CCAGGGCAGTAATCTCCTTCTG KLHL40-homo: Forward:TGCTCTCCCACATGGACCTT Reverse:CAGTGGCCCCAAAGAGTGA GAPDH-homo: Forward:CATGTTCGTCATGGGTGTGAA Reverse:GGCATGGACTGTGGTCATGAG	Primary files：Table 1
RTPrimerDB Identification Number	D
Probe sequences	D**
Location and identity of any modifications	E	No modifications
Manufacturer of oligonucleotides	D	Not applicable
Purification method	D	Not applicable
qPCR PROTOCOL
Complete reaction conditions	E	Thaw the components at room temperature, briefly centrifuge, and place on ice. Prepare the reaction mixture by adding 4 µL of 5x Master Mix Ⅲ, 1 µL of dsDNase, and Total RNA (1μg) and nuclease-free Free water: Total 14 μL. After mixing and briefly centrifuging, perform reverse transcription on a standard PCR machine under the following conditions: 50°C for 8 minutes, 85°C for 5 seconds, and then …
Reaction volume and amount of cDNA/DNA	E	The total reaction volume was 10 µL, containing 1 µL of cDNA (which was previously diluted).
Primer, (probe), Mg++ and dNTP concentrations	E	The primer concentrations were each 10 µM. The dNTP concentrations and Mg++ concentrations are typically included in the Master Mix.
Polymerase identity and concentration	E	The polymerase was included in the Universal Blue SYBR Green qPCR Master Mix
Buffer/kit identity and manufacturer	E	The buffer was part of the 2xUniversal Blue SYBR Green qPCR Master Mix provided by the manufacturer,reagents provided by SEVEN, China.	P9，Line 193
Exact chemical constitution of the buffer	D
Additives (SYBR Green I, DMSO, etc.)	E	The key additive used in the qPCR is SYBR Green I, which is part of the qPCR Master Mix.
Manufacturer of plates/tubes and catalog number	D
Complete thermocycling parameters	E	Pre-denaturation (Initial step): 95°C, 30 s PCR Amplification (40 cycles): 95°C, 15 s; 60°C, 60 s; 95°C, 15 s Melting Curve Generation: 95°C, 15 s; 60°C, 60 s; 95°C, 15 s
Reaction setup (manual/robotic)	D	Not applicable
Manufacturer of qPCR instrument	E	The qPCR was performed using the CFX Connect Real-Time PCR Detection System by BIO-RAD
qPCR VALIDATION
Evidence of optimisation (from gradients)	D	Not applicable
Specificity (gel, sequence, melt, or digest)	E	The melting curve showed a single sharp peak
For SYBR Green I, Cq of the NTC	E	CT of the NTC >35 or The CT value is outside the measurable range, and thus no valid result could be determined.	Supplementary Material:MIQE-Related Experimental Data（Sheet No reverse transcriptase control and Sheet sample water）
Standard curves with slope and y-intercept	E	Y = -3.303X + 13.67	Supplementary Material:MIQE-Related Experimental Data（Sheet Standard curves)
PCR efficiency calculated from slope	E	1.008	Supplementary Material:MIQE-Related Experimental Data（Sheet Standard curves)
Confidence interval for PCR efficiency or standard error	E	95% Confidence Intervals	Supplementary Material:MIQE-Related Experimental Data（Sheet Standard curves)
r2 of standard curve	E	0.9932	Supplementary Material:MIQE-Related Experimental Data（Sheet Standard curves)
Linear dynamic range	E	10^0–10^–5 copies （6 log orders, R²=0.993）
Cq variation at lower limit	E	13-35	Supplementary Material:MIQE-Related Experimental Data（Sheet Standard curves)
Confidence intervals throughout range	D	Not applicable
Evidence for limit of detection	E	Not applicable
If multiplex, efficiency and LOD of each assay.	E	Not applicable
DATA ANALYSIS
qPCR analysis program (source, version)	E	Performed on LineGene9600 quantitative PCR instrument, (FQD-96a V1.0.13 RC 20200911 for research) China	P14，Line 360-362; Figure 3C P16，Line 416-419; Figure 7D P16，Line 424-427; Figure 7I
		Agilent Technologies Stratagene Mx3005P Real-Time PCR System, version 4.10, USA	P14，Line 356-360; Figure 3A P14，Line 360-362; Figure 3C
Cq method determination	E	Automatic threshold determination
Outlier identification and disposition	E	Outliers identified by deviation from mean Cq values and excluded from final analysis
Results of NTCs	E	No amplification detected in NTC
Justification of number and choice of reference genes	E	The reference genes wae selected for normalization: β-actin (ACTB) . The choice was based on: previous literature demonstrating stable expression in rat cardiomyocytes (H9C2 cells) under hypoxic conditions (cited in "Han RH, Huang HM, Han H, et al. Propofol postconditioning ameliorates hypoxia/reoxygenation induced H9c2 cell apoptosis and autophagy via upregulating forkhead transcription factors …
Description of normalisation method	E	ΔΔCq method used for normalization with ACTB as the reference gene.
Number and concordance of biological replicates	D	Not applicable
Number and stage (RT or qPCR) of technical replicates	E	3 technical replicates per sample at the qPCR stage.
Repeatability (intra-assay variation)	E
Reproducibility (inter-assay variation, %CV)	D	Not applicable
Power analysis	D	Not applicable
Statistical methods for result significance	E		P12, line294-307
Software (source, version)	E		P12, line294-307
Cq or raw data submission using RDML	D	Not applicable
Table 1. MIQE checklist for authors, reviewers and editors. All essential information (E) must be submitted with the manuscript. Desirable
information (D) should be submitted if available. If using primers obtained from RTPrimerDB, information on qPCR target, oligonucleotides,
protocols and validation is available from that source.
*: Assessing the absence of DNA using a no RT assay is essential when first extracting RNA. Once the sample has been validated as
RDNA-free, inclusion of a no-RT control is desirable, but no longer essential.
**: Disclosure of the probe sequence is highly desirable and strongly encouraged. However, since not all commercial pre-designed assay
vendors provide this information, it cannot be an essential requirement. Use of such assays is advised against.
