# Supplementary material for: Post-infarction KLHL40-mediated regulation of cardiac sarcomeric integrity and function
Source: PeerJ. 2026 Jun 5;14:e21375. doi: 10.7717/peerj.21375 (PMC13245431; doi:10.7717/peerj.21375)
Supplement: Supplemental Information 54 [file peerj-14-21375-s054.zip › MIQE Checklist and Related Experimental Data/MIQE-Related Experimental Data.xlsx]

## Sheet: Sheet 1
	targeted transcript ID				amplicon size				primer genomic location/exon spacing
Klhl40-Rat	NM_001108195.2			Klhl40-Rat	163 bp			Klhl40-Rat	Forward primer in exon 1; reverse primer in exon 2
Actb-Rat	NM_031144.3			Actb-Rat	150 bp			Actb-Rat	Forward primer in exon 5; reverse primer in exon 5
KLHL40-Homo	NM_152393.4			KLHL40-Homo	150 bp			KLHL40-Homo	Forward primer is located in exon 3, reverse primer is located in exon 4
GAPDH-Homo	NM_002046.7			GAPDH-Homo	150 bp			GAPDH-Homo	Forward primer is located in exon 6, reverse primer is located at the exon 7–8 junction

## Sheet: Standard curves
X	Y										Best-fit values
0	14.05										Slope	-3.303
-1	16.19										Y-intercept	13.67
-2	20.87										X-intercept	4.139
-3	23.19										1/slope	-0.3028
-4	27.08
-5	30.17										Std. Error
											Slope	0.1363
											Y-intercept	0.4128
											95% Confidence Intervals
											Slope	-3.681 to -2.924
											Y-intercept	12.52 to 14.81
											X-intercept	3.431 to 5.023
											Goodness of Fit
											R squared	0.9932
											Sy.x	0.5703
											Is slope significantly non-zero?
											F	586.8
											DFn, DFd	1, 4
											P value	<0.0001
											Deviation from zero?	Significant
											Equation	Y = -3.303*X + 13.67
											Data
											Number of X values	6
											Maximum number of Y replicates	1
											Total number of values	6
											Number of missing values	0

## Sheet: qPCR CT values from the 3' and 
Sample Name	Test Item	Dye	CT	Mean CT Value
3'	3'ACTB	SYBR	12.21	12.1
3'	3'ACTB	SYBR	12.45	12.1
3'	3'ACTB	SYBR	11.87	12.1		3'/5'Mean CT Value	0.885798
3'	3'ACTB	SYBR	12.07	12.1
3'	3'ACTB	SYBR	12.58	12.1
3'	3'ACTB	SYBR	12.04	12.1
3'	3'ACTB	SYBR	11.79	12.1
3'	3'ACTB	SYBR	12.12	12.1
3'	3'ACTB	SYBR	11.78	12.1
5'	5'ACTB	SYBR	13.48	13.66
5'	5'ACTB	SYBR	13.53	13.66
5'	5'ACTB	SYBR	13.8	13.66
5'	5'ACTB	SYBR	13.54	13.66
5'	5'ACTB	SYBR	13.68	13.66
5'	5'ACTB	SYBR	13.81	13.66
5'	5'ACTB	SYBR	13.65	13.66
5'	5'ACTB	SYBR	13.9	13.66
5'	5'ACTB	SYBR	13.52	13.66

## Sheet: No reverse transcriptase contro
	Sample Name	Test Item	CT
A01	H9C2-CDNA	ACTB	12.49
A02	H9C2-CDNA	ACTB	12.19
A03	H9C2-CDNA	ACTB	12.08
A04	H9C2-CDNA	KLHL40	22.28
A05	H9C2-CDNA	KLHL40	22.69
A06	H9C2-CDNA	KLHL40	22.21
A07	H9C2-CDNA	KLHL40	22.02
A08	H9C2-CDNA	KLHL40	22
A09	H9C2-CDNA	KLHL40	22.11
A10	H9C2-CDNA	KLHL40	22.11
A11	H9C2-CDNA	KLHL40	21.9
A12	H9C2-CDNA	KLHL40	22.01
	Sample Name	Test Item	CT
B01	H9C2-RNA	ACTB	31.66
B02	H9C2-RNA	ACTB	31.31
B03	H9C2-RNA	ACTB	32.43
B04	H9C2-RNA	KLHL40
B05	H9C2-RNA	KLHL40
B06	H9C2-RNA	KLHL40
B07	H9C2-RNA	KLHL40
B08	H9C2-RNA	KLHL40
B09	H9C2-RNA	KLHL40
B10	H9C2-RNA	KLHL40
B11	H9C2-RNA	KLHL40
B12	H9C2-RNA	KLHL40

## Sheet: sample water
Sample Name	Test Item	Dye	CT	Mean CT Value
water	ACTB	SYBR		35.01
water	ACTB	SYBR		35.01
water	ACTB	SYBR	35.01	35.01
water	KLHL40	SYBR		36.53
water	KLHL40	SYBR		36.53
water	KLHL40	SYBR		36.53
water	KLHL40	SYBR		36.53
water	KLHL40	SYBR		36.53
water	KLHL40	SYBR	36.53	36.53
water	KLHL40	SYBR		36.53
water	KLHL40	SYBR		36.53
water	KLHL40	SYBR		36.53

## Sheet: Primers sequence
Primer	Primers sequence(5'to3')
r-Actb（5‘）-F	ACCAGTTCGCCATGGATGAC
r-Actb（5‘）-R	AAGCCGGCCTTGCACAT
r-Actb（3‘）-F	CAGCAAGCAGGAGTACGATGAG
r-Actb（3‘）-R	AGTAACAGTCCGCCTAGAAGCATT
Genes	Primers sequence
KLHL40-Rat	Forward:CCGGTGGCCTCTTCTACAAC
	Reverse:CCGACCACGTAGATGGCATTA
ACTB-Rat	Forward:CCTGTGGCATCCATGAAACTAC
	Reverse:CCAGGGCAGTAATCTCCTTCTG
Genes	Primers sequence
KLHL40-human	Forward:TGCTCTCCCACATGGACCTT
	Reverse:CAGTGGCCCCAAAGAGTGA
GAPDH-human	Forward:CATGTTCGTCATGGGTGTGAA
	Reverse:GGCATGGACTGTGGTCATGAG
