# Supplementary material for: Post-infarction KLHL40-mediated regulation of cardiac sarcomeric integrity and function
Source: PeerJ. 2026 Jun 5;14:e21375. doi: 10.7717/peerj.21375 (PMC13245431; doi:10.7717/peerj.21375)
Supplement: Supplemental Information 54 [file peerj-14-21375-s054.zip › MIQE Checklist and Related Experimental Data/Raw Program Settings and Data/No reverse transcriptase control experiment/20250802_205003.xls]

## Sheet: 检测项目
实验名称	20250802_205003
实验类型	绝对定量
备注
检测项目	染料	通道	Master Mix	引物	探针	耗材	批号
ACTB	SYBR	1
KLHL40	SYBR	1
GAPDH	SYBR	1
HSP90B1	SYBR	1

## Sheet: 样本信息
样本ID	样本名称	采样时间	送检日期
1	H9C2-CDNA	2025/08/02	2025/08/02
2	H9C2-RNA	2025/08/02	2025/08/02
3	AC16-CDNA	2025/08/02	2025/08/02
4	AC16-RNA	2025/08/02	2025/08/02

## Sheet: 反应板设置
孔位	检测项目	染料	通道	属性	标准浓度	样本ID
A01	ACTB	SYBR	1	未知	0	1
A02	ACTB	SYBR	1	未知	0	1
A03	ACTB	SYBR	1	未知	0	1
A04	KLHL40	SYBR	1	未知	0	1
A05	KLHL40	SYBR	1	未知	0	1
A06	KLHL40	SYBR	1	未知	0	1
A07	KLHL40	SYBR	1	未知	0	1
A08	KLHL40	SYBR	1	未知	0	1
A09	KLHL40	SYBR	1	未知	0	1
A10	KLHL40	SYBR	1	未知	0	1
A11	KLHL40	SYBR	1	未知	0	1
A12	KLHL40	SYBR	1	未知	0	1
B01	ACTB	SYBR	1	未知	0	2
B02	ACTB	SYBR	1	未知	0	2
B03	ACTB	SYBR	1	未知	0	2
B04	KLHL40	SYBR	1	未知	0	2
B05	KLHL40	SYBR	1	未知	0	2
B06	KLHL40	SYBR	1	未知	0	2
B07	KLHL40	SYBR	1	未知	0	2
B08	KLHL40	SYBR	1	未知	0	2
B09	KLHL40	SYBR	1	未知	0	2
B10	KLHL40	SYBR	1	未知	0	2
B11	KLHL40	SYBR	1	未知	0	2
B12	KLHL40	SYBR	1	未知	0	2
C01	GAPDH	SYBR	1	未知	0	3
C02	GAPDH	SYBR	1	未知	0	3
C03	GAPDH	SYBR	1	未知	0	3
C04	HSP90B1	SYBR	1	未知	0	3
C05	HSP90B1	SYBR	1	未知	0	3
C06	HSP90B1	SYBR	1	未知	0	3
C07	HSP90B1	SYBR	1	未知	0	3
C08	HSP90B1	SYBR	1	未知	0	3
C09	HSP90B1	SYBR	1	未知	0	3
C10	HSP90B1	SYBR	1	未知	0	3
C11	HSP90B1	SYBR	1	未知	0	3
C12	HSP90B1	SYBR	1	未知	0	3
D01	GAPDH	SYBR	1	未知	0	4
D02	GAPDH	SYBR	1	未知	0	4
D03	GAPDH	SYBR	1	未知	0	4
D04	HSP90B1	SYBR	1	未知	0	4
D05	HSP90B1	SYBR	1	未知	0	4
D06	HSP90B1	SYBR	1	未知	0	4
D07	HSP90B1	SYBR	1	未知	0	4
D08	HSP90B1	SYBR	1	未知	0	4
D09	HSP90B1	SYBR	1	未知	0	4
D10	HSP90B1	SYBR	1	未知	0	4
D11	HSP90B1	SYBR	1	未知	0	4
D12	HSP90B1	SYBR	1	未知	0	4

## Sheet: 运行程序
类型:	恒温段
目标温度	恒温时间	升降温速率	是否采样
95	00:30	4	否
类型:	循环段	循环数:	40
目标温度	恒温时间	升降温速率	修饰温度	修饰量	开始修饰循环	是否采样
95	00:10	4				否
60	00:30	4				是
类型:	熔解段	台阶恒温时间:	20
目标温度	台阶温度	是否是熔解节
95		否
60		否
95	0.3	是

## Sheet: 定量原始数据
孔位	运行段	循环数	F1
A01	2	1	258.34
A02	2	1	273.79
A03	2	1	236.99
A04	2	1	265.7
A05	2	1	370.94
A06	2	1	294.4
A07	2	1	290.72
A08	2	1	314.27
A09	2	1	459.26
A10	2	1	303.23
A11	2	1	268.64
A12	2	1	317.22
B01	2	1	267.17
B02	2	1	272.32
B03	2	1	250.98
B04	2	1	266.43
B05	2	1	262.75
B06	2	1	271.58
B07	2	1	399.65
B08	2	1	264.22
B09	2	1	265.7
B10	2	1	263.49
B11	2	1	393.02
B12	2	1	777.22
C01	2	1	435.71
C02	2	1	590.27
C03	2	1	452.64
C04	2	1	362.85
C05	2	1	433.5
C06	2	1	466.62
C07	2	1	366.53
C08	2	1	360.64
C09	2	1	332.67
C10	2	1	334.88
C11	2	1	331.94
C12	2	1	335.62
D01	2	1	433.5
D02	2	1	473.98
D03	2	1	459.26
D04	2	1	337.82
D05	2	1	345.92
D06	2	1	356.96
D07	2	1	308.38
D08	2	1	340.77
D09	2	1	342.98
D10	2	1	313.54
D11	2	1	740.42
D12	2	1	337.09
A01	2	2	283.49
A02	2	2	263.74
A03	2	2	249.6
A04	2	2	262.22
A05	2	2	381.67
A06	2	2	270.26
A07	2	2	284.19
A08	2	2	322.49
A09	2	2	458.73
A10	2	2	288.6
A11	2	2	263.07
A12	2	2	307.72
B01	2	2	261.77
B02	2	2	264.86
B03	2	2	255.73
B04	2	2	270.94
B05	2	2	269.14
B06	2	2	277
B07	2	2	370.57
B08	2	2	263.06
B09	2	2	266.22
B10	2	2	254.59
B11	2	2	389.81
B12	2	2	766.01
C01	2	2	444.35
C02	2	2	611.79
C03	2	2	477.33
C04	2	2	362.04
C05	2	2	448.74
C06	2	2	488.59
C07	2	2	362.28
C08	2	2	367.86
C09	2	2	355.45
C10	2	2	337.48
C11	2	2	364.64
C12	2	2	351.12
D01	2	2	452.92
D02	2	2	458.83
D03	2	2	459.56
D04	2	2	343.49
D05	2	2	349.83
D06	2	2	371
D07	2	2	321.3
D08	2	2	339.3
D09	2	2	355.64
D10	2	2	327.61
D11	2	2	722.28
D12	2	2	363.16
A01	2	3	279.41
A02	2	3	267.92
A03	2	3	250.06
A04	2	3	262.27
A05	2	3	381.54
A06	2	3	274.34
A07	2	3	284.83
A08	2	3	324.29
A09	2	3	452.87
A10	2	3	290.82
A11	2	3	267.42
A12	2	3	306.91
B01	2	3	260.94
B02	2	3	263.53
B03	2	3	253.75
B04	2	3	272.39
B05	2	3	270.11
B06	2	3	277.44
B07	2	3	375.28
B08	2	3	265.3
B09	2	3	268.49
B10	2	3	256.78
B11	2	3	393.65
B12	2	3	765.93
C01	2	3	446.93
C02	2	3	617.33
C03	2	3	479.18
C04	2	3	375.53
C05	2	3	453.44
C06	2	3	490.34
C07	2	3	367.84
C08	2	3	375.75
C09	2	3	358.03
C10	2	3	344.45
C11	2	3	367.12
C12	2	3	355.76
D01	2	3	453.09
D02	2	3	462.38
D03	2	3	459.18
D04	2	3	343.89
D05	2	3	362.83
D06	2	3	371.4
D07	2	3	325.22
D08	2	3	345.97
D09	2	3	354.45
D10	2	3	326.18
D11	2	3	720.63
D12	2	3	362.32
A01	2	4	279.43
A02	2	4	268.71
A03	2	4	249.73
A04	2	4	262.36
A05	2	4	381.35
A06	2	4	275.84
A07	2	4	284.55
A08	2	4	323.68
A09	2	4	447.12
A10	2	4	293.68
A11	2	4	268.16
A12	2	4	305.67
B01	2	4	259.53
B02	2	4	262.96
B03	2	4	254
B04	2	4	274.52
B05	2	4	269.18
B06	2	4	278.63
B07	2	4	375.73
B08	2	4	266.14
B09	2	4	269.15
B10	2	4	258.39
B11	2	4	393.05
B12	2	4	766.02
C01	2	4	452.41
C02	2	4	622.38
C03	2	4	482.37
C04	2	4	380.36
C05	2	4	456.13
C06	2	4	495.72
C07	2	4	371.68
C08	2	4	374.8
C09	2	4	361.3
C10	2	4	347.75
C11	2	4	370.32
C12	2	4	358.13
D01	2	4	453.93
D02	2	4	462.62
D03	2	4	463.61
D04	2	4	345.64
D05	2	4	365.71
D06	2	4	371.38
D07	2	4	325.2
D08	2	4	346.05
D09	2	4	353.91
D10	2	4	326.21
D11	2	4	721.59
D12	2	4	361.2
A01	2	5	281.2
A02	2	5	268.81
A03	2	5	249.8
A04	2	5	262.44
A05	2	5	381.51
A06	2	5	275.74
A07	2	5	284.5
A08	2	5	322.53
A09	2	5	447.19
A10	2	5	295.79
A11	2	5	269.96
A12	2	5	305.56
B01	2	5	259.71
B02	2	5	263.34
B03	2	5	253.9
B04	2	5	276.65
B05	2	5	267.6
B06	2	5	281.45
B07	2	5	376.47
B08	2	5	266.1
B09	2	5	269.33
B10	2	5	258.23
B11	2	5	394.65
B12	2	5	764.52
C01	2	5	456.84
C02	2	5	629.43
C03	2	5	485.29
C04	2	5	384.63
C05	2	5	455.89
C06	2	5	502.45
C07	2	5	373.41
C08	2	5	373.51
C09	2	5	365.69
C10	2	5	352.12
C11	2	5	374.08
C12	2	5	359.48
D01	2	5	454.01
D02	2	5	464.09
D03	2	5	467.34
D04	2	5	346.97
D05	2	5	368.15
D06	2	5	371.65
D07	2	5	327.52
D08	2	5	346.38
D09	2	5	355.34
D10	2	5	324.09
D11	2	5	726.2
D12	2	5	360.25
A01	2	6	283.15
A02	2	6	268.76
A03	2	6	250.56
A04	2	6	262.77
A05	2	6	382.79
A06	2	6	275.67
A07	2	6	286.26
A08	2	6	322.65
A09	2	6	449.32
A10	2	6	296.28
A11	2	6	270.91
A12	2	6	307.49
B01	2	6	260.13
B02	2	6	262.9
B03	2	6	253.78
B04	2	6	278.44
B05	2	6	267.67
B06	2	6	285.22
B07	2	6	377.57
B08	2	6	266.14
B09	2	6	269.15
B10	2	6	257.91
B11	2	6	397.63
B12	2	6	763.61
C01	2	6	460.6
C02	2	6	634.48
C03	2	6	489.27
C04	2	6	388.64
C05	2	6	458.01
C06	2	6	502.85
C07	2	6	376.65
C08	2	6	374.84
C09	2	6	366.31
C10	2	6	354.09
C11	2	6	374.63
C12	2	6	361.68
D01	2	6	453.46
D02	2	6	465.69
D03	2	6	470.01
D04	2	6	350.08
D05	2	6	370.53
D06	2	6	373.18
D07	2	6	328.27
D08	2	6	347.56
D09	2	6	355.3
D10	2	6	321.54
D11	2	6	729.58
D12	2	6	360.03
A01	2	7	284.23
A02	2	7	269.68
A03	2	7	252.49
A04	2	7	262.11
A05	2	7	383.41
A06	2	7	273.22
A07	2	7	288.12
A08	2	7	322.88
A09	2	7	449.26
A10	2	7	296.15
A11	2	7	271.01
A12	2	7	307.79
B01	2	7	260.76
B02	2	7	261.14
B03	2	7	253.81
B04	2	7	279.36
B05	2	7	268
B06	2	7	287.41
B07	2	7	378.07
B08	2	7	264.32
B09	2	7	270.61
B10	2	7	257.7
B11	2	7	399.78
B12	2	7	761.08
C01	2	7	462.77
C02	2	7	642.98
C03	2	7	497.89
C04	2	7	391.7
C05	2	7	458.52
C06	2	7	505.41
C07	2	7	380.16
C08	2	7	376.32
C09	2	7	367.6
C10	2	7	356.2
C11	2	7	374.86
C12	2	7	361.89
D01	2	7	453.2
D02	2	7	466.16
D03	2	7	473.01
D04	2	7	353.18
D05	2	7	370.55
D06	2	7	376.6
D07	2	7	328.46
D08	2	7	348.14
D09	2	7	357.09
D10	2	7	322.42
D11	2	7	733.28
D12	2	7	360.19
A01	2	8	286.88
A02	2	8	274.79
A03	2	8	257.96
A04	2	8	259.92
A05	2	8	384.87
A06	2	8	270.45
A07	2	8	290.79
A08	2	8	321.11
A09	2	8	449.66
A10	2	8	296.2
A11	2	8	271.99
A12	2	8	308.94
B01	2	8	260.21
B02	2	8	257.82
B03	2	8	253.74
B04	2	8	280.36
B05	2	8	267.86
B06	2	8	287.81
B07	2	8	378.14
B08	2	8	263.55
B09	2	8	273.18
B10	2	8	257.89
B11	2	8	402.98
B12	2	8	761.03
C01	2	8	467.17
C02	2	8	651.29
C03	2	8	505.33
C04	2	8	393.43
C05	2	8	461.45
C06	2	8	509.45
C07	2	8	384.8
C08	2	8	377.95
C09	2	8	371.33
C10	2	8	359.49
C11	2	8	375.44
C12	2	8	361.84
D01	2	8	454.61
D02	2	8	466.93
D03	2	8	473.04
D04	2	8	353.56
D05	2	8	370.42
D06	2	8	378.68
D07	2	8	328.82
D08	2	8	349.18
D09	2	8	359.14
D10	2	8	324.19
D11	2	8	734.81
D12	2	8	360.15
A01	2	9	293.84
A02	2	9	284.2
A03	2	9	268.1
A04	2	9	259
A05	2	9	383.32
A06	2	9	272.06
A07	2	9	290.16
A08	2	9	319.27
A09	2	9	448.73
A10	2	9	296.45
A11	2	9	271.62
A12	2	9	310.85
B01	2	9	258.44
B02	2	9	257.96
B03	2	9	253.7
B04	2	9	281.88
B05	2	9	268.06
B06	2	9	287.94
B07	2	9	378.16
B08	2	9	263.09
B09	2	9	273.31
B10	2	9	256.6
B11	2	9	403.24
B12	2	9	764.09
C01	2	9	473.89
C02	2	9	659.87
C03	2	9	513.98
C04	2	9	396.59
C05	2	9	464.89
C06	2	9	511.09
C07	2	9	388.76
C08	2	9	381.31
C09	2	9	375.63
C10	2	9	364.19
C11	2	9	378.6
C12	2	9	366
D01	2	9	454.62
D02	2	9	467.25
D03	2	9	474.81
D04	2	9	355.74
D05	2	9	370.14
D06	2	9	380.2
D07	2	9	330.9
D08	2	9	350.96
D09	2	9	359.13
D10	2	9	324.3
D11	2	9	737
D12	2	9	359.74
A01	2	10	309.12
A02	2	10	306.38
A03	2	10	288.16
A04	2	10	261.2
A05	2	10	381.59
A06	2	10	273.75
A07	2	10	288.97
A08	2	10	319.28
A09	2	10	447.37
A10	2	10	296.4
A11	2	10	270.05
A12	2	10	310.39
B01	2	10	257.55
B02	2	10	258.4
B03	2	10	253.87
B04	2	10	283.47
B05	2	10	268.42
B06	2	10	288.85
B07	2	10	377.99
B08	2	10	265.32
B09	2	10	273.11
B10	2	10	255.56
B11	2	10	404.18
B12	2	10	767.77
C01	2	10	488.54
C02	2	10	672.66
C03	2	10	527.84
C04	2	10	401.08
C05	2	10	470.01
C06	2	10	515.39
C07	2	10	392.48
C08	2	10	385.27
C09	2	10	377.84
C10	2	10	367.2
C11	2	10	383.52
C12	2	10	371.87
D01	2	10	453.02
D02	2	10	467.35
D03	2	10	476.75
D04	2	10	357.22
D05	2	10	371.92
D06	2	10	382.56
D07	2	10	333.1
D08	2	10	351.77
D09	2	10	360.23
D10	2	10	324.3
D11	2	10	742.18
D12	2	10	359.36
A01	2	11	340.1
A02	2	11	349.31
A03	2	11	325.19
A04	2	11	260.79
A05	2	11	383.26
A06	2	11	274.08
A07	2	11	290.45
A08	2	11	317.83
A09	2	11	446.96
A10	2	11	296.43
A11	2	11	270.04
A12	2	11	309.87
B01	2	11	256.72
B02	2	11	257.99
B03	2	11	256.28
B04	2	11	284.31
B05	2	11	269.24
B06	2	11	287.5
B07	2	11	377.62
B08	2	11	266.27
B09	2	11	272.45
B10	2	11	255.36
B11	2	11	405.11
B12	2	11	771.08
C01	2	11	511.74
C02	2	11	693.44
C03	2	11	550.89
C04	2	11	405.32
C05	2	11	475.37
C06	2	11	522.06
C07	2	11	400.15
C08	2	11	394.03
C09	2	11	380.92
C10	2	11	374.12
C11	2	11	390.68
C12	2	11	380.32
D01	2	11	452.77
D02	2	11	467.74
D03	2	11	477.09
D04	2	11	358.89
D05	2	11	374.59
D06	2	11	384.63
D07	2	11	335.56
D08	2	11	350.77
D09	2	11	360.63
D10	2	11	323.83
D11	2	11	749.13
D12	2	11	359.48
A01	2	12	394.85
A02	2	12	417.61
A03	2	12	391.21
A04	2	12	261.17
A05	2	12	385.19
A06	2	12	276.01
A07	2	12	291.78
A08	2	12	316.95
A09	2	12	445.26
A10	2	12	298.25
A11	2	12	269.86
A12	2	12	309.64
B01	2	12	256.68
B02	2	12	256.71
B03	2	12	256.56
B04	2	12	282.62
B05	2	12	271.25
B06	2	12	286.23
B07	2	12	378.88
B08	2	12	266.53
B09	2	12	271.3
B10	2	12	255.67
B11	2	12	404.56
B12	2	12	774.51
C01	2	12	551.05
C02	2	12	732.31
C03	2	12	593.37
C04	2	12	416.33
C05	2	12	485.25
C06	2	12	533.82
C07	2	12	413.74
C08	2	12	407.6
C09	2	12	391.26
C10	2	12	389.22
C11	2	12	402.73
C12	2	12	393.63
D01	2	12	452.39
D02	2	12	469.83
D03	2	12	477.63
D04	2	12	362.92
D05	2	12	378.01
D06	2	12	384.75
D07	2	12	336.05
D08	2	12	350.75
D09	2	12	359.91
D10	2	12	324.29
D11	2	12	756.9
D12	2	12	359.41
A01	2	13	483.52
A02	2	13	516.36
A03	2	13	490.69
A04	2	13	262.44
A05	2	13	387.92
A06	2	13	279.44
A07	2	13	292.58
A08	2	13	317.02
A09	2	13	444.91
A10	2	13	301.47
A11	2	13	269.24
A12	2	13	309.23
B01	2	13	257.17
B02	2	13	256.29
B03	2	13	256.07
B04	2	13	280.84
B05	2	13	270.64
B06	2	13	284.47
B07	2	13	377.95
B08	2	13	266.74
B09	2	13	270.05
B10	2	13	254.87
B11	2	13	404.4
B12	2	13	774.5
C01	2	13	618.49
C02	2	13	796.14
C03	2	13	666.27
C04	2	13	441.42
C05	2	13	506.73
C06	2	13	558.19
C07	2	13	435.85
C08	2	13	430.66
C09	2	13	414.05
C10	2	13	414.36
C11	2	13	426.54
C12	2	13	419.1
D01	2	13	450.8
D02	2	13	469.89
D03	2	13	477.71
D04	2	13	366.04
D05	2	13	378.22
D06	2	13	384.65
D07	2	13	337.53
D08	2	13	350.76
D09	2	13	359.55
D10	2	13	324.46
D11	2	13	756.79
D12	2	13	359.15
A01	2	14	603.89
A02	2	14	642.75
A03	2	14	610.62
A04	2	14	263.45
A05	2	14	391.43
A06	2	14	280.72
A07	2	14	292.56
A08	2	14	319.07
A09	2	14	444.05
A10	2	14	302.84
A11	2	14	269.3
A12	2	14	309.93
B01	2	14	255.63
B02	2	14	259.43
B03	2	14	254.94
B04	2	14	280.97
B05	2	14	268.51
B06	2	14	283.92
B07	2	14	376.79
B08	2	14	268.48
B09	2	14	269.73
B10	2	14	253.8
B11	2	14	407.08
B12	2	14	777.14
C01	2	14	723.06
C02	2	14	893.21
C03	2	14	777.18
C04	2	14	484.06
C05	2	14	551.47
C06	2	14	601.15
C07	2	14	473.57
C08	2	14	471.53
C09	2	14	455.14
C10	2	14	456.93
C11	2	14	470.08
C12	2	14	462.94
D01	2	14	450.29
D02	2	14	470.24
D03	2	14	477.91
D04	2	14	365.06
D05	2	14	380.02
D06	2	14	385.18
D07	2	14	340.3
D08	2	14	351.56
D09	2	14	359.58
D10	2	14	327.12
D11	2	14	756.94
D12	2	14	359.03
A01	2	15	739.4
A02	2	15	784.59
A03	2	15	740.01
A04	2	15	263.56
A05	2	15	391.14
A06	2	15	280.71
A07	2	15	292.78
A08	2	15	320.31
A09	2	15	443.8
A10	2	15	302.07
A11	2	15	270.33
A12	2	15	309.06
B01	2	15	255.34
B02	2	15	262.41
B03	2	15	253.89
B04	2	15	279.31
B05	2	15	266.71
B06	2	15	283.73
B07	2	15	376.19
B08	2	15	268.25
B09	2	15	272.21
B10	2	15	256.79
B11	2	15	407.5
B12	2	15	777.45
C01	2	15	866.26
C02	2	15	1021.63
C03	2	15	926.07
C04	2	15	552.68
C05	2	15	626.97
C06	2	15	670.34
C07	2	15	542.08
C08	2	15	540.66
C09	2	15	522.27
C10	2	15	526.39
C11	2	15	540.58
C12	2	15	534.44
D01	2	15	450.23
D02	2	15	471.84
D03	2	15	475.51
D04	2	15	363.81
D05	2	15	382.99
D06	2	15	385.55
D07	2	15	339.53
D08	2	15	352.18
D09	2	15	361.86
D10	2	15	330.27
D11	2	15	757.24
D12	2	15	359.13
A01	2	16	877.49
A02	2	16	921.63
A03	2	16	870.3
A04	2	16	265.69
A05	2	16	390.31
A06	2	16	283.39
A07	2	16	294.84
A08	2	16	320.23
A09	2	16	445.72
A10	2	16	304.85
A11	2	16	271.71
A12	2	16	310
B01	2	16	257.4
B02	2	16	262.42
B03	2	16	253.01
B04	2	16	276.51
B05	2	16	267.59
B06	2	16	282.13
B07	2	16	375.58
B08	2	16	266.96
B09	2	16	272.33
B10	2	16	256.65
B11	2	16	407.25
B12	2	16	772.97
C01	2	16	1026.9
C02	2	16	1163.76
C03	2	16	1099.62
C04	2	16	659.28
C05	2	16	740.13
C06	2	16	776.46
C07	2	16	648.3
C08	2	16	649.22
C09	2	16	630.71
C10	2	16	637.12
C11	2	16	653.95
C12	2	16	645.36
D01	2	16	448.43
D02	2	16	472.02
D03	2	16	472.71
D04	2	16	364.25
D05	2	16	382.82
D06	2	16	387.84
D07	2	16	338.66
D08	2	16	352.12
D09	2	16	364.96
D10	2	16	330.31
D11	2	16	756.37
D12	2	16	360.1
A01	2	17	1006.58
A02	2	17	1045.73
A03	2	17	986.24
A04	2	17	271.68
A05	2	17	390.03
A06	2	17	285.41
A07	2	17	299.76
A08	2	17	323.36
A09	2	17	448.32
A10	2	17	310.52
A11	2	17	275.02
A12	2	17	313.85
B01	2	17	257.4
B02	2	17	262.65
B03	2	17	254.8
B04	2	17	277.29
B05	2	17	267.75
B06	2	17	281.48
B07	2	17	374.71
B08	2	17	264.78
B09	2	17	273.93
B10	2	17	254.4
B11	2	17	407.26
B12	2	17	769.44
C01	2	17	1192.01
C02	2	17	1303.89
C03	2	17	1267.93
C04	2	17	807.52
C05	2	17	892.06
C06	2	17	922.86
C07	2	17	793.85
C08	2	17	798.05
C09	2	17	781.26
C10	2	17	786.77
C11	2	17	798.39
C12	2	17	797.76
D01	2	17	445.23
D02	2	17	471.06
D03	2	17	474.2
D04	2	17	367.12
D05	2	17	382.42
D06	2	17	389.63
D07	2	17	340.35
D08	2	17	354.33
D09	2	17	364.9
D10	2	17	331.26
D11	2	17	755.98
D12	2	17	361.56
A01	2	18	1114.19
A02	2	18	1148.41
A03	2	18	1082.86
A04	2	18	277.36
A05	2	18	398
A06	2	18	290.7
A07	2	18	306.77
A08	2	18	329.9
A09	2	18	452.63
A10	2	18	316.78
A11	2	18	281.02
A12	2	18	321.32
B01	2	18	256.85
B02	2	18	261.91
B03	2	18	257.58
B04	2	18	279.05
B05	2	18	268.21
B06	2	18	281.44
B07	2	18	374.89
B08	2	18	262.51
B09	2	18	271.97
B10	2	18	254.75
B11	2	18	407.17
B12	2	18	771.12
C01	2	18	1338
C02	2	18	1428.82
C03	2	18	1419.25
C04	2	18	975.75
C05	2	18	1065.77
C06	2	18	1085.57
C07	2	18	960.14
C08	2	18	964.72
C09	2	18	954.48
C10	2	18	952.28
C11	2	18	959.68
C12	2	18	967.91
D01	2	18	445.95
D02	2	18	469.71
D03	2	18	477.73
D04	2	18	371.02
D05	2	18	384.64
D06	2	18	392.74
D07	2	18	344.65
D08	2	18	355.28
D09	2	18	366.7
D10	2	18	336.33
D11	2	18	756.12
D12	2	18	364.75
A01	2	19	1202.23
A02	2	19	1232.45
A03	2	19	1162.02
A04	2	19	286.67
A05	2	19	410.58
A06	2	19	300.86
A07	2	19	315.49
A08	2	19	345.56
A09	2	19	464.15
A10	2	19	329.01
A11	2	19	293.65
A12	2	19	333.4
B01	2	19	256.82
B02	2	19	261.4
B03	2	19	257.26
B04	2	19	281.16
B05	2	19	268.44
B06	2	19	280.79
B07	2	19	375.44
B08	2	19	262.88
B09	2	19	269.4
B10	2	19	254.87
B11	2	19	407.24
B12	2	19	772.85
C01	2	19	1465.75
C02	2	19	1537.53
C03	2	19	1551.09
C04	2	19	1147.86
C05	2	19	1241.33
C06	2	19	1248.66
C07	2	19	1132.47
C08	2	19	1133.74
C09	2	19	1136.35
C10	2	19	1120.13
C11	2	19	1121.48
C12	2	19	1135.42
D01	2	19	453
D02	2	19	471.35
D03	2	19	483.58
D04	2	19	375.3
D05	2	19	391.42
D06	2	19	398.5
D07	2	19	350.08
D08	2	19	360.98
D09	2	19	371.7
D10	2	19	341.77
D11	2	19	754.13
D12	2	19	370.6
A01	2	20	1274.31
A02	2	20	1280.22
A03	2	20	1226.77
A04	2	20	307.62
A05	2	20	430.35
A06	2	20	322.17
A07	2	20	336.53
A08	2	20	369.99
A09	2	20	484.45
A10	2	20	350.86
A11	2	20	322.68
A12	2	20	356.76
B01	2	20	259
B02	2	20	260.45
B03	2	20	256.21
B04	2	20	281.06
B05	2	20	270.08
B06	2	20	277.39
B07	2	20	376.23
B08	2	20	264.43
B09	2	20	270.29
B10	2	20	254.68
B11	2	20	409.44
B12	2	20	771.18
C01	2	20	1577.42
C02	2	20	1630.83
C03	2	20	1659.53
C04	2	20	1305.43
C05	2	20	1407.49
C06	2	20	1397.96
C07	2	20	1295.9
C08	2	20	1288.98
C09	2	20	1305.82
C10	2	20	1277.7
C11	2	20	1267.18
C12	2	20	1286.16
D01	2	20	458.92
D02	2	20	476.96
D03	2	20	492.04
D04	2	20	384.91
D05	2	20	404.49
D06	2	20	404.74
D07	2	20	357.82
D08	2	20	376.19
D09	2	20	381.73
D10	2	20	351.8
D11	2	20	761.86
D12	2	20	380.54
A01	2	21	1315.54
A02	2	21	1317.61
A03	2	21	1264.19
A04	2	21	346.38
A05	2	21	460.64
A06	2	21	361.83
A07	2	21	380.84
A08	2	21	409.28
A09	2	21	521.58
A10	2	21	392.25
A11	2	21	366.56
A12	2	21	397.23
B01	2	21	261.71
B02	2	21	259.13
B03	2	21	256.25
B04	2	21	282.93
B05	2	21	270.59
B06	2	21	273.86
B07	2	21	376.94
B08	2	21	263.82
B09	2	21	270.8
B10	2	21	254.57
B11	2	21	411.29
B12	2	21	768.76
C01	2	21	1640.81
C02	2	21	1684.46
C03	2	21	1747.15
C04	2	21	1443.41
C05	2	21	1549.73
C06	2	21	1526.84
C07	2	21	1436.98
C08	2	21	1422.18
C09	2	21	1449.98
C10	2	21	1417.78
C11	2	21	1390.56
C12	2	21	1414.68
D01	2	21	473.94
D02	2	21	487.16
D03	2	21	506.22
D04	2	21	404.65
D05	2	21	426.18
D06	2	21	422.3
D07	2	21	372.18
D08	2	21	400.16
D09	2	21	403.22
D10	2	21	371.21
D11	2	21	781.31
D12	2	21	400.45
A01	2	22	1345.61
A02	2	22	1361.76
A03	2	22	1301.2
A04	2	22	408.61
A05	2	22	510.27
A06	2	22	427.32
A07	2	22	454.02
A08	2	22	478.8
A09	2	22	589.61
A10	2	22	459.82
A11	2	22	434.5
A12	2	22	468.53
B01	2	22	262.92
B02	2	22	259.18
B03	2	22	257.63
B04	2	22	281.65
B05	2	22	269.81
B06	2	22	274.59
B07	2	22	378.03
B08	2	22	263.82
B09	2	22	270.01
B10	2	22	256.03
B11	2	22	409.44
B12	2	22	766.65
C01	2	22	1712.31
C02	2	22	1746.65
C03	2	22	1798.34
C04	2	22	1559.59
C05	2	22	1667.44
C06	2	22	1636.68
C07	2	22	1553.03
C08	2	22	1535.34
C09	2	22	1567.14
C10	2	22	1537.55
C11	2	22	1493.1
C12	2	22	1522.24
D01	2	22	506.5
D02	2	22	506.76
D03	2	22	529.79
D04	2	22	443.86
D05	2	22	466.89
D06	2	22	457.07
D07	2	22	402.32
D08	2	22	441.35
D09	2	22	446.26
D10	2	22	410.78
D11	2	22	822.47
D12	2	22	436.43
A01	2	23	1380.82
A02	2	23	1388.39
A03	2	23	1332.59
A04	2	23	500.05
A05	2	23	589.2
A06	2	23	525.15
A07	2	23	557.41
A08	2	23	584.32
A09	2	23	700.02
A10	2	23	563.56
A11	2	23	536.42
A12	2	23	578.1
B01	2	23	264.38
B02	2	23	260.79
B03	2	23	258.63
B04	2	23	281.18
B05	2	23	268.65
B06	2	23	274.59
B07	2	23	378.34
B08	2	23	264.11
B09	2	23	268.93
B10	2	23	258.02
B11	2	23	407.48
B12	2	23	766.42
C01	2	23	1755.57
C02	2	23	1786.53
C03	2	23	1837.77
C04	2	23	1626.94
C05	2	23	1735.07
C06	2	23	1723.65
C07	2	23	1619.41
C08	2	23	1601.81
C09	2	23	1661.32
C10	2	23	1607.56
C11	2	23	1576.38
C12	2	23	1612.46
D01	2	23	564.98
D02	2	23	542.93
D03	2	23	573.97
D04	2	23	515.44
D05	2	23	541.41
D06	2	23	520.5
D07	2	23	460.53
D08	2	23	515.13
D09	2	23	519.43
D10	2	23	480.1
D11	2	23	895.83
D12	2	23	498.36
A01	2	24	1401.75
A02	2	24	1415.28
A03	2	24	1350.43
A04	2	24	616.51
A05	2	24	690.04
A06	2	24	647.92
A07	2	24	683.87
A08	2	24	722.22
A09	2	24	835.55
A10	2	24	699.82
A11	2	24	667.8
A12	2	24	716.1
B01	2	24	263.55
B02	2	24	261.08
B03	2	24	259.22
B04	2	24	280.09
B05	2	24	265.9
B06	2	24	274.41
B07	2	24	379.09
B08	2	24	265.78
B09	2	24	268.58
B10	2	24	258.98
B11	2	24	406.55
B12	2	24	766.85
C01	2	24	1784.06
C02	2	24	1820.78
C03	2	24	1879.94
C04	2	24	1700.59
C05	2	24	1809.94
C06	2	24	1794.8
C07	2	24	1694.3
C08	2	24	1672.35
C09	2	24	1735.76
C10	2	24	1680.71
C11	2	24	1644.05
C12	2	24	1684.03
D01	2	24	667.26
D02	2	24	606.56
D03	2	24	652.13
D04	2	24	626.49
D05	2	24	660.09
D06	2	24	625.19
D07	2	24	553.48
D08	2	24	628.78
D09	2	24	637.78
D10	2	24	591.75
D11	2	24	1014.8
D12	2	24	606.12
A01	2	25	1415.73
A02	2	25	1431.44
A03	2	25	1362.84
A04	2	25	750.47
A05	2	25	809.3
A06	2	25	786.76
A07	2	25	826.16
A08	2	25	874.81
A09	2	25	990.59
A10	2	25	853.17
A11	2	25	813.59
A12	2	25	871.53
B01	2	25	262.36
B02	2	25	260.74
B03	2	25	258.55
B04	2	25	280.21
B05	2	25	263.9
B06	2	25	275.01
B07	2	25	380.77
B08	2	25	268.01
B09	2	25	267.37
B10	2	25	258.36
B11	2	25	406.6
B12	2	25	768.5
C01	2	25	1804.79
C02	2	25	1849.16
C03	2	25	1915.96
C04	2	25	1762.71
C05	2	25	1875.28
C06	2	25	1835.01
C07	2	25	1740.66
C08	2	25	1734.28
C09	2	25	1778.14
C10	2	25	1744.73
C11	2	25	1683.42
C12	2	25	1743.15
D01	2	25	809.53
D02	2	25	708.38
D03	2	25	777.8
D04	2	25	787.5
D05	2	25	826.81
D06	2	25	774.02
D07	2	25	697.21
D08	2	25	787.58
D09	2	25	803.68
D10	2	25	748.99
D11	2	25	1180.52
D12	2	25	761.04
A01	2	26	1427.36
A02	2	26	1443.53
A03	2	26	1371.64
A04	2	26	880.46
A05	2	26	927.54
A06	2	26	923.63
A07	2	26	967.61
A08	2	26	1026.99
A09	2	26	1148.35
A10	2	26	1010.33
A11	2	26	957.27
A12	2	26	1029.38
B01	2	26	262.45
B02	2	26	262.84
B03	2	26	257.61
B04	2	26	280.15
B05	2	26	263.07
B06	2	26	274.9
B07	2	26	382.05
B08	2	26	270.03
B09	2	26	266.74
B10	2	26	257.2
B11	2	26	407.33
B12	2	26	775.07
C01	2	26	1827.84
C02	2	26	1865.51
C03	2	26	1937.88
C04	2	26	1811.7
C05	2	26	1928.71
C06	2	26	1878.24
C07	2	26	1792.45
C08	2	26	1783.21
C09	2	26	1825.08
C10	2	26	1783.81
C11	2	26	1727.71
C12	2	26	1776.48
D01	2	26	977.35
D02	2	26	853.28
D03	2	26	944.64
D04	2	26	977.24
D05	2	26	1018.46
D06	2	26	949.74
D07	2	26	882.89
D08	2	26	971.1
D09	2	26	995.85
D10	2	26	937.39
D11	2	26	1373.59
D12	2	26	946.38
A01	2	27	1441.02
A02	2	27	1452.52
A03	2	27	1380.72
A04	2	27	1000.03
A05	2	27	1033.17
A06	2	27	1046.79
A07	2	27	1094.87
A08	2	27	1165.17
A09	2	27	1292.14
A10	2	27	1153.01
A11	2	27	1086.82
A12	2	27	1170.05
B01	2	27	262.56
B02	2	27	268.26
B03	2	27	258.65
B04	2	27	279.52
B05	2	27	263.47
B06	2	27	274.79
B07	2	27	382.1
B08	2	27	270.11
B09	2	27	266.55
B10	2	27	255.57
B11	2	27	407.66
B12	2	27	779.94
C01	2	27	1841.77
C02	2	27	1883.57
C03	2	27	1951.65
C04	2	27	1850.07
C05	2	27	1958.7
C06	2	27	1916.36
C07	2	27	1822.23
C08	2	27	1822.18
C09	2	27	1866.94
C10	2	27	1826.25
C11	2	27	1765.33
C12	2	27	1814.7
D01	2	27	1150.02
D02	2	27	1024.76
D03	2	27	1135.72
D04	2	27	1174.48
D05	2	27	1213.57
D06	2	27	1133.61
D07	2	27	1086.13
D08	2	27	1158.84
D09	2	27	1183.63
D10	2	27	1126.57
D11	2	27	1569
D12	2	27	1132.33
A01	2	28	1451.94
A02	2	28	1458.29
A03	2	28	1386.4
A04	2	28	1106.12
A05	2	28	1125.07
A06	2	28	1151.41
A07	2	28	1200.39
A08	2	28	1282.28
A09	2	28	1417.31
A10	2	28	1276.6
A11	2	28	1199.95
A12	2	28	1290
B01	2	28	267.95
B02	2	28	278.86
B03	2	28	260.48
B04	2	28	278.33
B05	2	28	263.97
B06	2	28	275.01
B07	2	28	381.78
B08	2	28	269.09
B09	2	28	265.37
B10	2	28	252.97
B11	2	28	407.06
B12	2	28	780.97
C01	2	28	1850.59
C02	2	28	1895.46
C03	2	28	1963.51
C04	2	28	1882.65
C05	2	28	1981.09
C06	2	28	1939.26
C07	2	28	1855.63
C08	2	28	1844.35
C09	2	28	1891.48
C10	2	28	1854
C11	2	28	1786.89
C12	2	28	1837.75
D01	2	28	1301.72
D02	2	28	1201.11
D03	2	28	1326.36
D04	2	28	1345.93
D05	2	28	1381.9
D06	2	28	1299.69
D07	2	28	1272.71
D08	2	28	1327.38
D09	2	28	1348.54
D10	2	28	1293.4
D11	2	28	1741.9
D12	2	28	1295.67
A01	2	29	1458.24
A02	2	29	1465.59
A03	2	29	1390.66
A04	2	29	1167.67
A05	2	29	1202.22
A06	2	29	1236.63
A07	2	29	1290.63
A08	2	29	1380.61
A09	2	29	1492.17
A10	2	29	1347.84
A11	2	29	1293.73
A12	2	29	1387.72
B01	2	29	282.96
B02	2	29	295.83
B03	2	29	268.72
B04	2	29	276.32
B05	2	29	263.86
B06	2	29	274.94
B07	2	29	380.74
B08	2	29	267.29
B09	2	29	263.34
B10	2	29	250.93
B11	2	29	406.42
B12	2	29	778.94
C01	2	29	1857.54
C02	2	29	1900.65
C03	2	29	1970.99
C04	2	29	1902.57
C05	2	29	2006.3
C06	2	29	1954.93
C07	2	29	1875.1
C08	2	29	1865.39
C09	2	29	1918.64
C10	2	29	1876.61
C11	2	29	1807.81
C12	2	29	1862.71
D01	2	29	1424.46
D02	2	29	1356
D03	2	29	1489.98
D04	2	29	1485.55
D05	2	29	1517.61
D06	2	29	1439.42
D07	2	29	1428.84
D08	2	29	1466.04
D09	2	29	1445.92
D10	2	29	1432.55
D11	2	29	1884.92
D12	2	29	1429.31
A01	2	30	1464.19
A02	2	30	1472.46
A03	2	30	1393.91
A04	2	30	1236.59
A05	2	30	1265.42
A06	2	30	1303.78
A07	2	30	1344.74
A08	2	30	1460.76
A09	2	30	1575.71
A10	2	30	1429.43
A11	2	30	1346.78
A12	2	30	1466.63
B01	2	30	311.81
B02	2	30	329.6
B03	2	30	285.94
B04	2	30	275.91
B05	2	30	264.32
B06	2	30	275.36
B07	2	30	379.43
B08	2	30	265.24
B09	2	30	261.54
B10	2	30	252.62
B11	2	30	405.45
B12	2	30	774.83
C01	2	30	1870.31
C02	2	30	1911.55
C03	2	30	1977.77
C04	2	30	1914.81
C05	2	30	2028.31
C06	2	30	1974.53
C07	2	30	1901.92
C08	2	30	1883.08
C09	2	30	1943.34
C10	2	30	1898.43
C11	2	30	1826.2
C12	2	30	1877.38
D01	2	30	1523.95
D02	2	30	1444.59
D03	2	30	1583.58
D04	2	30	1599.71
D05	2	30	1626.36
D06	2	30	1553.18
D07	2	30	1554.11
D08	2	30	1574.11
D09	2	30	1555.27
D10	2	30	1540.83
D11	2	30	1966.68
D12	2	30	1536.1
A01	2	31	1464.37
A02	2	31	1479
A03	2	31	1396.49
A04	2	31	1277.82
A05	2	31	1300.6
A06	2	31	1341.54
A07	2	31	1401.14
A08	2	31	1506.99
A09	2	31	1645.43
A10	2	31	1478.67
A11	2	31	1402.98
A12	2	31	1512.08
B01	2	31	364.54
B02	2	31	393.85
B03	2	31	318.5
B04	2	31	278.72
B05	2	31	264.59
B06	2	31	275.3
B07	2	31	378.27
B08	2	31	263.32
B09	2	31	260.35
B10	2	31	255.49
B11	2	31	403.94
B12	2	31	774.24
C01	2	31	1882.24
C02	2	31	1921.25
C03	2	31	1983.42
C04	2	31	1923.44
C05	2	31	2041.76
C06	2	31	1988.08
C07	2	31	1921.23
C08	2	31	1893.91
C09	2	31	1959.38
C10	2	31	1914.79
C11	2	31	1841.81
C12	2	31	1891.12
D01	2	31	1604.4
D02	2	31	1539.1
D03	2	31	1652.56
D04	2	31	1665.16
D05	2	31	1712.33
D06	2	31	1618
D07	2	31	1654.73
D08	2	31	1664.1
D09	2	31	1647
D10	2	31	1629.51
D11	2	31	2058.4
D12	2	31	1623.44
A01	2	32	1466.5
A02	2	32	1483.31
A03	2	32	1396.53
A04	2	32	1323.79
A05	2	32	1338.12
A06	2	32	1384.26
A07	2	32	1435.18
A08	2	32	1553.57
A09	2	32	1686.57
A10	2	32	1533.17
A11	2	32	1450.24
A12	2	32	1545.61
B01	2	32	448.65
B02	2	32	488.15
B03	2	32	375.08
B04	2	32	279.05
B05	2	32	264.53
B06	2	32	275.34
B07	2	32	376.91
B08	2	32	261.7
B09	2	32	257.95
B10	2	32	257.04
B11	2	32	402.39
B12	2	32	773.25
C01	2	32	1884.18
C02	2	32	1922.93
C03	2	32	1984.1
C04	2	32	1935.68
C05	2	32	2053.24
C06	2	32	1997.11
C07	2	32	1931.96
C08	2	32	1902.81
C09	2	32	1971.75
C10	2	32	1924.39
C11	2	32	1850.94
C12	2	32	1903.86
D01	2	32	1670
D02	2	32	1593.51
D03	2	32	1703.81
D04	2	32	1740.36
D05	2	32	1780.79
D06	2	32	1693.12
D07	2	32	1733.73
D08	2	32	1739.06
D09	2	32	1720.7
D10	2	32	1679.36
D11	2	32	2136.2
D12	2	32	1695.65
A01	2	33	1467.87
A02	2	33	1487.3
A03	2	33	1399.53
A04	2	33	1360.54
A05	2	33	1360.86
A06	2	33	1408.79
A07	2	33	1472.41
A08	2	33	1581.89
A09	2	33	1716.65
A10	2	33	1577.16
A11	2	33	1479.31
A12	2	33	1579.48
B01	2	33	571.69
B02	2	33	614.1
B03	2	33	464.05
B04	2	33	277.32
B05	2	33	264.99
B06	2	33	274.86
B07	2	33	375.01
B08	2	33	260.2
B09	2	33	259.8
B10	2	33	256.98
B11	2	33	403.89
B12	2	33	771.92
C01	2	33	1890.76
C02	2	33	1930
C03	2	33	1986.93
C04	2	33	1943.78
C05	2	33	2066.5
C06	2	33	2006.08
C07	2	33	1942.26
C08	2	33	1913.53
C09	2	33	1982.02
C10	2	33	1932.99
C11	2	33	1858.46
C12	2	33	1912.49
D01	2	33	1708.52
D02	2	33	1632.54
D03	2	33	1744.29
D04	2	33	1785.04
D05	2	33	1835.76
D06	2	33	1740.15
D07	2	33	1778.76
D08	2	33	1783.52
D09	2	33	1761.96
D10	2	33	1734.02
D11	2	33	2200
D12	2	33	1754.3
A01	2	34	1467.84
A02	2	34	1490.37
A03	2	34	1401.71
A04	2	34	1380.62
A05	2	34	1383.51
A06	2	34	1434.97
A07	2	34	1494.35
A08	2	34	1609.75
A09	2	34	1751.92
A10	2	34	1602.01
A11	2	34	1503.8
A12	2	34	1599.6
B01	2	34	722.82
B02	2	34	765.31
B03	2	34	590.94
B04	2	34	275.27
B05	2	34	264.61
B06	2	34	274.74
B07	2	34	374.64
B08	2	34	260.59
B09	2	34	262.17
B10	2	34	256.87
B11	2	34	406.58
B12	2	34	770.23
C01	2	34	1895.98
C02	2	34	1940.66
C03	2	34	1989.59
C04	2	34	1955.48
C05	2	34	2075.94
C06	2	34	2015.6
C07	2	34	1952.87
C08	2	34	1925.35
C09	2	34	1991.15
C10	2	34	1941.63
C11	2	34	1863.66
C12	2	34	1917.69
D01	2	34	1747.4
D02	2	34	1661.42
D03	2	34	1788.1
D04	2	34	1832.52
D05	2	34	1880.31
D06	2	34	1775.57
D07	2	34	1828.21
D08	2	34	1832.11
D09	2	34	1810.14
D10	2	34	1765.7
D11	2	34	2253.17
D12	2	34	1787.96
A01	2	35	1469.52
A02	2	35	1490.49
A03	2	35	1404.37
A04	2	35	1404.52
A05	2	35	1397.13
A06	2	35	1455.98
A07	2	35	1511.19
A08	2	35	1633.37
A09	2	35	1773.05
A10	2	35	1620.61
A11	2	35	1517.86
A12	2	35	1621.2
B01	2	35	878.64
B02	2	35	917.95
B03	2	35	742.12
B04	2	35	276.74
B05	2	35	260.87
B06	2	35	274.36
B07	2	35	374.27
B08	2	35	260.6
B09	2	35	261.9
B10	2	35	253.51
B11	2	35	408.6
B12	2	35	770.84
C01	2	35	1896.92
C02	2	35	1946.89
C03	2	35	1992.23
C04	2	35	1964.33
C05	2	35	2080.95
C06	2	35	2021.64
C07	2	35	1960.71
C08	2	35	1936.97
C09	2	35	1996.99
C10	2	35	1946.82
C11	2	35	1868.98
C12	2	35	1921.93
D01	2	35	1779.4
D02	2	35	1684.51
D03	2	35	1814.18
D04	2	35	1873.23
D05	2	35	1906.01
D06	2	35	1803.26
D07	2	35	1868.24
D08	2	35	1872.85
D09	2	35	1838.98
D10	2	35	1800.62
D11	2	35	2283.63
D12	2	35	1822.96
A01	2	36	1471.37
A02	2	36	1489.86
A03	2	36	1404.52
A04	2	36	1425.91
A05	2	36	1410.92
A06	2	36	1473.1
A07	2	36	1525.15
A08	2	36	1652.2
A09	2	36	1795.37
A10	2	36	1633.72
A11	2	36	1532.8
A12	2	36	1633.63
B01	2	36	1023.83
B02	2	36	1057.32
B03	2	36	899.84
B04	2	36	278.97
B05	2	36	255.74
B06	2	36	273.84
B07	2	36	374.27
B08	2	36	260.5
B09	2	36	260.68
B10	2	36	250.68
B11	2	36	409.92
B12	2	36	770.31
C01	2	36	1893.32
C02	2	36	1943.98
C03	2	36	1991.87
C04	2	36	1963.19
C05	2	36	2079.94
C06	2	36	2020.82
C07	2	36	1961.73
C08	2	36	1938.42
C09	2	36	2001.54
C10	2	36	1945.94
C11	2	36	1872.76
C12	2	36	1925.09
D01	2	36	1797.75
D02	2	36	1701.3
D03	2	36	1828.79
D04	2	36	1899.23
D05	2	36	1932.6
D06	2	36	1833.59
D07	2	36	1891.08
D08	2	36	1896.09
D09	2	36	1870.12
D10	2	36	1830.56
D11	2	36	2314.6
D12	2	36	1852.01
A01	2	37	1471.29
A02	2	37	1488.35
A03	2	37	1404.95
A04	2	37	1438.97
A05	2	37	1424.31
A06	2	37	1483.05
A07	2	37	1535.48
A08	2	37	1662.9
A09	2	37	1809.27
A10	2	37	1648.04
A11	2	37	1541.61
A12	2	37	1647.47
B01	2	37	1145.73
B02	2	37	1138.91
B03	2	37	1041.51
B04	2	37	278.74
B05	2	37	255.92
B06	2	37	273.47
B07	2	37	373.79
B08	2	37	259.78
B09	2	37	259.69
B10	2	37	250.94
B11	2	37	411.5
B12	2	37	769.34
C01	2	37	1889.78
C02	2	37	1941.93
C03	2	37	1990.05
C04	2	37	1962.31
C05	2	37	2079.61
C06	2	37	2021.21
C07	2	37	1963.17
C08	2	37	1938.45
C09	2	37	2000.04
C10	2	37	1945.57
C11	2	37	1872.65
C12	2	37	1926.59
D01	2	37	1815.71
D02	2	37	1713.26
D03	2	37	1841.03
D04	2	37	1920.93
D05	2	37	1948.06
D06	2	37	1852.01
D07	2	37	1914.94
D08	2	37	1919.95
D09	2	37	1888.22
D10	2	37	1848.24
D11	2	37	2334.05
D12	2	37	1869.17
A01	2	38	1470.86
A02	2	38	1488.49
A03	2	38	1405.58
A04	2	38	1444.18
A05	2	38	1430.25
A06	2	38	1488.66
A07	2	38	1541.52
A08	2	38	1668.39
A09	2	38	1815.91
A10	2	38	1655.56
A11	2	38	1546.54
A12	2	38	1654.33
B01	2	38	1196.97
B02	2	38	1183.87
B03	2	38	1102.69
B04	2	38	277.9
B05	2	38	257.21
B06	2	38	273.04
B07	2	38	373.33
B08	2	38	258.88
B09	2	38	260.08
B10	2	38	251.19
B11	2	38	411.29
B12	2	38	769.02
C01	2	38	1887.95
C02	2	38	1941.06
C03	2	38	1988.9
C04	2	38	1963.46
C05	2	38	2081.27
C06	2	38	2021.65
C07	2	38	1964.79
C08	2	38	1940.18
C09	2	38	1997.72
C10	2	38	1947.2
C11	2	38	1872.4
C12	2	38	1927.5
D01	2	38	1823.7
D02	2	38	1718.29
D03	2	38	1847.06
D04	2	38	1930.92
D05	2	38	1955.46
D06	2	38	1862.37
D07	2	38	1925.57
D08	2	38	1930.8
D09	2	38	1896.32
D10	2	38	1856.93
D11	2	38	2340.55
D12	2	38	1875.95
A01	2	39	1469.8
A02	2	39	1488.96
A03	2	39	1406.14
A04	2	39	1450.91
A05	2	39	1438.19
A06	2	39	1496.52
A07	2	39	1550.09
A08	2	39	1676.02
A09	2	39	1824.91
A10	2	39	1665.94
A11	2	39	1553.4
A12	2	39	1663.59
B01	2	39	1265.38
B02	2	39	1247.81
B03	2	39	1184.83
B04	2	39	276.54
B05	2	39	258.79
B06	2	39	271.98
B07	2	39	372.24
B08	2	39	257.38
B09	2	39	260.43
B10	2	39	252.04
B11	2	39	410.65
B12	2	39	768.35
C01	2	39	1885.12
C02	2	39	1939.72
C03	2	39	1986.95
C04	2	39	1964.53
C05	2	39	2082.86
C06	2	39	2022.22
C07	2	39	1967.13
C08	2	39	1941.81
C09	2	39	1994.56
C10	2	39	1948.7
C11	2	39	1871.57
C12	2	39	1928.68
D01	2	39	1834.23
D02	2	39	1724.84
D03	2	39	1855.14
D04	2	39	1944.36
D05	2	39	1965.6
D06	2	39	1876.98
D07	2	39	1939.81
D08	2	39	1945.46
D09	2	39	1907.24
D10	2	39	1868.95
D11	2	39	2348.7
D12	2	39	1884.71
A01	2	40	1469.13
A02	2	40	1489.26
A03	2	40	1406.39
A04	2	40	1454.61
A05	2	40	1442.61
A06	2	40	1500.95
A07	2	40	1554.92
A08	2	40	1680.31
A09	2	40	1829.94
A10	2	40	1671.76
A11	2	40	1557.25
A12	2	40	1668.74
B01	2	40	1303.37
B02	2	40	1283.9
B03	2	40	1230.5
B04	2	40	275.75
B05	2	40	259.64
B06	2	40	271.32
B07	2	40	371.56
B08	2	40	256.49
B09	2	40	260.58
B10	2	40	252.59
B11	2	40	410.24
B12	2	40	767.94
C01	2	40	1883.49
C02	2	40	1938.95
C03	2	40	1985.8
C04	2	40	1965.01
C05	2	40	2083.59
C06	2	40	2022.54
C07	2	40	1968.46
C08	2	40	1942.57
C09	2	40	1992.81
C10	2	40	1949.37
C11	2	40	1871.03
C12	2	40	1929.33
D01	2	40	1840.05
D02	2	40	1728.45
D03	2	40	1859.62
D04	2	40	1951.84
D05	2	40	1971.26
D06	2	40	1885.2
D07	2	40	1947.72
D08	2	40	1953.62
D09	2	40	1913.31
D10	2	40	1875.69
D11	2	40	2353.15
D12	2	40	1889.53

## Sheet: 熔解原始数据
孔位	采样次数	温度	F1
A01	1	60	1481.57
A02	1	60	1505.12
A03	1	60	1420.48
A04	1	60	1484.51
A05	1	60	1492.61
A06	1	60	1535.3
A07	1	60	1605.95
A08	1	60	1700.9
A09	1	60	1872.38
A10	1	60	1707.52
A11	1	60	1603.74
A12	1	60	1704.58
B01	1	60	1542.66
B02	1	60	1542.66
B03	1	60	1538.98
B04	1	60	286.3
B05	1	60	279.68
B06	1	60	263.49
B07	1	60	381.98
B08	1	60	258.34
B09	1	60	261.28
B10	1	60	248.77
B11	1	60	399.65
B12	1	60	756.61
C01	1	60	1909.92
C02	1	60	1967.33
C03	1	60	2018.85
C04	1	60	1994.56
C05	1	60	2125.57
C06	1	60	2048.29
C07	1	60	2013.7
C08	1	60	1960.7
C09	1	60	2042.4
C10	1	60	1966.59
C11	1	60	1886.37
C12	1	60	1960.7
D01	1	60	1880.48
D02	1	60	1775.23
D03	1	60	1885.63
D04	1	60	2004.86
D05	1	60	2046.82
D06	1	60	1971.01
D07	1	60	2001.18
D08	1	60	2010.75
D09	1	60	1984.26
D10	1	60	1943.04
D11	1	60	2421.44
D12	1	60	1948.19
A01	2	60.3	1471.72
A02	2	60.3	1504.6
A03	2	60.3	1424.71
A04	2	60.3	1483.08
A05	2	60.3	1478.88
A06	2	60.3	1534.13
A07	2	60.3	1589.77
A08	2	60.3	1694.88
A09	2	60.3	1867.59
A10	2	60.3	1697.16
A11	2	60.3	1590.66
A12	2	60.3	1706.16
B01	2	60.3	1527.03
B02	2	60.3	1525.53
B03	2	60.3	1525.45
B04	2	60.3	288.78
B05	2	60.3	257.55
B06	2	60.3	269.12
B07	2	60.3	373.54
B08	2	60.3	262.04
B09	2	60.3	276.58
B10	2	60.3	231.46
B11	2	60.3	420.19
B12	2	60.3	772.74
C01	2	60.3	1855.49
C02	2	60.3	1926.18
C03	2	60.3	1963.45
C04	2	60.3	1964.27
C05	2	60.3	2091.33
C06	2	60.3	2004.62
C07	2	60.3	1955.36
C08	2	60.3	1927.19
C09	2	60.3	1990.13
C10	2	60.3	1952.97
C11	2	60.3	1868.67
C12	2	60.3	1941.05
D01	2	60.3	1878.08
D02	2	60.3	1762.93
D03	2	60.3	1876.86
D04	2	60.3	1993.62
D05	2	60.3	2016.18
D06	2	60.3	1936.35
D07	2	60.3	1984.77
D08	2	60.3	2015.6
D09	2	60.3	1959.98
D10	2	60.3	1925.17
D11	2	60.3	2406.41
D12	2	60.3	1929.25
A01	3	60.6	1468.88
A02	3	60.6	1496.54
A03	3	60.6	1418.94
A04	3	60.6	1483.64
A05	3	60.6	1475.33
A06	3	60.6	1527.83
A07	3	60.6	1586.41
A08	3	60.6	1691.74
A09	3	60.6	1856.6
A10	3	60.6	1690.34
A11	3	60.6	1579.18
A12	3	60.6	1698.76
B01	3	60.6	1520.11
B02	3	60.6	1521.74
B03	3	60.6	1521.46
B04	3	60.6	283.58
B05	3	60.6	257.68
B06	3	60.6	268.19
B07	3	60.6	372.85
B08	3	60.6	260.32
B09	3	60.6	269.91
B10	3	60.6	236.68
B11	3	60.6	409.62
B12	3	60.6	760.77
C01	3	60.6	1855.27
C02	3	60.6	1921.45
C03	3	60.6	1957.32
C04	3	60.6	1956.74
C05	3	60.6	2081.27
C06	3	60.6	2000.91
C07	3	60.6	1954.37
C08	3	60.6	1923.11
C09	3	60.6	1988.75
C10	3	60.6	1943.1
C11	3	60.6	1861.49
C12	3	60.6	1930.16
D01	3	60.6	1877.07
D02	3	60.6	1758.24
D03	3	60.6	1870.14
D04	3	60.6	1991.56
D05	3	60.6	2009.76
D06	3	60.6	1931.05
D07	3	60.6	1979.08
D08	3	60.6	2008.93
D09	3	60.6	1960.96
D10	3	60.6	1917.77
D11	3	60.6	2388.66
D12	3	60.6	1919.29
A01	4	60.9	1466.42
A02	4	60.9	1488.42
A03	4	60.9	1414.14
A04	4	60.9	1482.07
A05	4	60.9	1470.48
A06	4	60.9	1519.31
A07	4	60.9	1582.73
A08	4	60.9	1688.92
A09	4	60.9	1848.1
A10	4	60.9	1681
A11	4	60.9	1576.04
A12	4	60.9	1689.77
B01	4	60.9	1513.33
B02	4	60.9	1514.51
B03	4	60.9	1517.77
B04	4	60.9	279.77
B05	4	60.9	256.68
B06	4	60.9	266.43
B07	4	60.9	369.89
B08	4	60.9	257.21
B09	4	60.9	268.74
B10	4	60.9	235.17
B11	4	60.9	409.09
B12	4	60.9	758.85
C01	4	60.9	1851.82
C02	4	60.9	1915.95
C03	4	60.9	1951.27
C04	4	60.9	1948.57
C05	4	60.9	2071.41
C06	4	60.9	1990.53
C07	4	60.9	1951.23
C08	4	60.9	1915.61
C09	4	60.9	1985.36
C10	4	60.9	1933.36
C11	4	60.9	1853.36
C12	4	60.9	1911.39
D01	4	60.9	1874.26
D02	4	60.9	1751.65
D03	4	60.9	1862.94
D04	4	60.9	1986.49
D05	4	60.9	1998.82
D06	4	60.9	1924.45
D07	4	60.9	1973.48
D08	4	60.9	2000.73
D09	4	60.9	1960.49
D10	4	60.9	1909.89
D11	4	60.9	2382.97
D12	4	60.9	1916.27
A01	5	61.2	1459.66
A02	5	61.2	1481.11
A03	5	61.2	1406.64
A04	5	61.2	1474.77
A05	5	61.2	1465.63
A06	5	61.2	1509.73
A07	5	61.2	1578.23
A08	5	61.2	1682.04
A09	5	61.2	1838.53
A10	5	61.2	1674.1
A11	5	61.2	1570.99
A12	5	61.2	1680.49
B01	5	61.2	1506.83
B02	5	61.2	1508.07
B03	5	61.2	1512.59
B04	5	61.2	274.85
B05	5	61.2	252.48
B06	5	61.2	265
B07	5	61.2	364.98
B08	5	61.2	253.25
B09	5	61.2	264.66
B10	5	61.2	231.3
B11	5	61.2	408.31
B12	5	61.2	754.54
C01	5	61.2	1850.58
C02	5	61.2	1914.74
C03	5	61.2	1946.56
C04	5	61.2	1942.71
C05	5	61.2	2061.9
C06	5	61.2	1985.87
C07	5	61.2	1947.37
C08	5	61.2	1907.71
C09	5	61.2	1980.9
C10	5	61.2	1928.48
C11	5	61.2	1845.79
C12	5	61.2	1902.59
D01	5	61.2	1869.44
D02	5	61.2	1747.88
D03	5	61.2	1855.39
D04	5	61.2	1976.36
D05	5	61.2	1989.99
D06	5	61.2	1917.78
D07	5	61.2	1966.2
D08	5	61.2	1993.37
D09	5	61.2	1955.63
D10	5	61.2	1903.15
D11	5	61.2	2368.29
D12	5	61.2	1909.93
A01	6	61.5	1451.37
A02	6	61.5	1476.12
A03	6	61.5	1402.83
A04	6	61.5	1461.46
A05	6	61.5	1458.41
A06	6	61.5	1499.8
A07	6	61.5	1572.1
A08	6	61.5	1672.63
A09	6	61.5	1827.6
A10	6	61.5	1665.89
A11	6	61.5	1563.08
A12	6	61.5	1673.76
B01	6	61.5	1497.86
B02	6	61.5	1501.17
B03	6	61.5	1505.88
B04	6	61.5	271.83
B05	6	61.5	247.08
B06	6	61.5	259.22
B07	6	61.5	360.32
B08	6	61.5	253.9
B09	6	61.5	259.05
B10	6	61.5	232.81
B11	6	61.5	405.06
B12	6	61.5	748.16
C01	6	61.5	1846.58
C02	6	61.5	1910.55
C03	6	61.5	1938.71
C04	6	61.5	1935.52
C05	6	61.5	2053.45
C06	6	61.5	1979.31
C07	6	61.5	1938
C08	6	61.5	1899.79
C09	6	61.5	1972.63
C10	6	61.5	1919.78
C11	6	61.5	1838.02
C12	6	61.5	1891.47
D01	6	61.5	1862.55
D02	6	61.5	1741.43
D03	6	61.5	1849.69
D04	6	61.5	1961.42
D05	6	61.5	1979.37
D06	6	61.5	1908.68
D07	6	61.5	1960.15
D08	6	61.5	1983.65
D09	6	61.5	1945.22
D10	6	61.5	1895.03
D11	6	61.5	2344.77
D12	6	61.5	1900.63
A01	7	61.8	1445.13
A02	7	61.8	1469.77
A03	7	61.8	1395.71
A04	7	61.8	1456.8
A05	7	61.8	1452.56
A06	7	61.8	1497.18
A07	7	61.8	1563.43
A08	7	61.8	1664.34
A09	7	61.8	1816.74
A10	7	61.8	1657.17
A11	7	61.8	1556.37
A12	7	61.8	1666.33
B01	7	61.8	1489.44
B02	7	61.8	1490.87
B03	7	61.8	1496.27
B04	7	61.8	268.85
B05	7	61.8	246.58
B06	7	61.8	257.6
B07	7	61.8	354.42
B08	7	61.8	251.92
B09	7	61.8	255.05
B10	7	61.8	233.84
B11	7	61.8	403.2
B12	7	61.8	747.01
C01	7	61.8	1839.57
C02	7	61.8	1903.08
C03	7	61.8	1928.7
C04	7	61.8	1926.89
C05	7	61.8	2041.97
C06	7	61.8	1973.22
C07	7	61.8	1927.43
C08	7	61.8	1889.9
C09	7	61.8	1961.95
C10	7	61.8	1906.82
C11	7	61.8	1831.95
C12	7	61.8	1883.08
D01	7	61.8	1852.69
D02	7	61.8	1734.28
D03	7	61.8	1845.68
D04	7	61.8	1946.46
D05	7	61.8	1964.03
D06	7	61.8	1899.83
D07	7	61.8	1951.43
D08	7	61.8	1974.05
D09	7	61.8	1934.4
D10	7	61.8	1885.11
D11	7	61.8	2321.68
D12	7	61.8	1891.68
A01	8	62.1	1434.3
A02	8	62.1	1464.92
A03	8	62.1	1388.69
A04	8	62.1	1453.39
A05	8	62.1	1443.66
A06	8	62.1	1491.34
A07	8	62.1	1553.83
A08	8	62.1	1654.3
A09	8	62.1	1808.68
A10	8	62.1	1650.18
A11	8	62.1	1547.24
A12	8	62.1	1654.24
B01	8	62.1	1480.58
B02	8	62.1	1481.13
B03	8	62.1	1486.65
B04	8	62.1	265.6
B05	8	62.1	245.46
B06	8	62.1	254.77
B07	8	62.1	354.3
B08	8	62.1	249.39
B09	8	62.1	251.61
B10	8	62.1	233.5
B11	8	62.1	402.05
B12	8	62.1	746.11
C01	8	62.1	1829.82
C02	8	62.1	1892.76
C03	8	62.1	1919.22
C04	8	62.1	1910.77
C05	8	62.1	2028.37
C06	8	62.1	1964.88
C07	8	62.1	1916.79
C08	8	62.1	1880.03
C09	8	62.1	1950.71
C10	8	62.1	1893.45
C11	8	62.1	1820.95
C12	8	62.1	1873.26
D01	8	62.1	1843.02
D02	8	62.1	1726.74
D03	8	62.1	1839.22
D04	8	62.1	1938.19
D05	8	62.1	1954.77
D06	8	62.1	1894.06
D07	8	62.1	1945
D08	8	62.1	1962.77
D09	8	62.1	1923.61
D10	8	62.1	1876.41
D11	8	62.1	2320.91
D12	8	62.1	1882.79
A01	9	62.4	1424.04
A02	9	62.4	1455.01
A03	9	62.4	1379.82
A04	9	62.4	1448.19
A05	9	62.4	1434.4
A06	9	62.4	1486.2
A07	9	62.4	1547.03
A08	9	62.4	1644.83
A09	9	62.4	1799.47
A10	9	62.4	1640.91
A11	9	62.4	1538.98
A12	9	62.4	1643.55
B01	9	62.4	1472.85
B02	9	62.4	1471.09
B03	9	62.4	1476.28
B04	9	62.4	261.99
B05	9	62.4	244.72
B06	9	62.4	253.56
B07	9	62.4	354.69
B08	9	62.4	245.32
B09	9	62.4	248.2
B10	9	62.4	232.83
B11	9	62.4	400.06
B12	9	62.4	748.12
C01	9	62.4	1820.46
C02	9	62.4	1881.61
C03	9	62.4	1911.15
C04	9	62.4	1894.94
C05	9	62.4	2014.35
C06	9	62.4	1953.36
C07	9	62.4	1905.26
C08	9	62.4	1870.42
C09	9	62.4	1938.59
C10	9	62.4	1879.82
C11	9	62.4	1809.81
C12	9	62.4	1863.43
D01	9	62.4	1836.81
D02	9	62.4	1715.19
D03	9	62.4	1831.57
D04	9	62.4	1928.23
D05	9	62.4	1947.46
D06	9	62.4	1884.1
D07	9	62.4	1933.16
D08	9	62.4	1951.56
D09	9	62.4	1912.06
D10	9	62.4	1866.71
D11	9	62.4	2317.27
D12	9	62.4	1871.61
A01	10	62.7	1421.33
A02	10	62.7	1444.82
A03	10	62.7	1375.16
A04	10	62.7	1442.07
A05	10	62.7	1424.57
A06	10	62.7	1478.01
A07	10	62.7	1538.51
A08	10	62.7	1637.48
A09	10	62.7	1794.66
A10	10	62.7	1631.27
A11	10	62.7	1529.78
A12	10	62.7	1630.58
B01	10	62.7	1466.43
B02	10	62.7	1463.46
B03	10	62.7	1464.56
B04	10	62.7	259.16
B05	10	62.7	243.07
B06	10	62.7	255.29
B07	10	62.7	352.77
B08	10	62.7	244.34
B09	10	62.7	246.31
B10	10	62.7	231.3
B11	10	62.7	396.09
B12	10	62.7	744.22
C01	10	62.7	1809.65
C02	10	62.7	1860.64
C03	10	62.7	1900.04
C04	10	62.7	1879.97
C05	10	62.7	2003.09
C06	10	62.7	1942.81
C07	10	62.7	1894.74
C08	10	62.7	1855.21
C09	10	62.7	1926.29
C10	10	62.7	1867.61
C11	10	62.7	1800.76
C12	10	62.7	1852.9
D01	10	62.7	1825.83
D02	10	62.7	1710.59
D03	10	62.7	1824.15
D04	10	62.7	1917.7
D05	10	62.7	1935.56
D06	10	62.7	1874.36
D07	10	62.7	1921.62
D08	10	62.7	1942.04
D09	10	62.7	1901.46
D10	10	62.7	1858.12
D11	10	62.7	2312.36
D12	10	62.7	1859.78
A01	11	63	1415.02
A02	11	63	1433.54
A03	11	63	1365.99
A04	11	63	1432.18
A05	11	63	1421.27
A06	11	63	1470.97
A07	11	63	1526.91
A08	11	63	1629.82
A09	11	63	1786.17
A10	11	63	1621.06
A11	11	63	1523.54
A12	11	63	1623.21
B01	11	63	1455.86
B02	11	63	1454.72
B03	11	63	1454.85
B04	11	63	254.97
B05	11	63	241.51
B06	11	63	255.36
B07	11	63	352.43
B08	11	63	242.19
B09	11	63	246.44
B10	11	63	228.79
B11	11	63	395.46
B12	11	63	737.8
C01	11	63	1797.04
C02	11	63	1853.11
C03	11	63	1887.23
C04	11	63	1872.22
C05	11	63	1994.52
C06	11	63	1931
C07	11	63	1882.98
C08	11	63	1843.31
C09	11	63	1912.63
C10	11	63	1853.15
C11	11	63	1793.76
C12	11	63	1841.52
D01	11	63	1815.97
D02	11	63	1704.5
D03	11	63	1816.06
D04	11	63	1906.84
D05	11	63	1924.34
D06	11	63	1863.83
D07	11	63	1909.58
D08	11	63	1933.03
D09	11	63	1889.7
D10	11	63	1844.81
D11	11	63	2305.08
D12	11	63	1851.45
A01	12	63.3	1408.11
A02	12	63.3	1423.26
A03	12	63.3	1356.76
A04	12	63.3	1423.88
A05	12	63.3	1414.93
A06	12	63.3	1463.62
A07	12	63.3	1513.23
A08	12	63.3	1614.6
A09	12	63.3	1775.14
A10	12	63.3	1612.84
A11	12	63.3	1514.44
A12	12	63.3	1611.98
B01	12	63.3	1444.03
B02	12	63.3	1444.35
B03	12	63.3	1444.99
B04	12	63.3	253.47
B05	12	63.3	239.64
B06	12	63.3	254.01
B07	12	63.3	352.82
B08	12	63.3	239.58
B09	12	63.3	244.84
B10	12	63.3	226.41
B11	12	63.3	393.94
B12	12	63.3	736.14
C01	12	63.3	1783.38
C02	12	63.3	1838.47
C03	12	63.3	1875.4
C04	12	63.3	1858.38
C05	12	63.3	1982.62
C06	12	63.3	1920.26
C07	12	63.3	1867.5
C08	12	63.3	1832.42
C09	12	63.3	1900.74
C10	12	63.3	1837.43
C11	12	63.3	1783.36
C12	12	63.3	1832.9
D01	12	63.3	1807.23
D02	12	63.3	1698.35
D03	12	63.3	1810.4
D04	12	63.3	1896.4
D05	12	63.3	1915.17
D06	12	63.3	1854.56
D07	12	63.3	1898.14
D08	12	63.3	1921.12
D09	12	63.3	1878.05
D10	12	63.3	1834.93
D11	12	63.3	2293.51
D12	12	63.3	1840.42
A01	13	63.6	1397.81
A02	13	63.6	1411.85
A03	13	63.6	1343.21
A04	13	63.6	1413.53
A05	13	63.6	1406.41
A06	13	63.6	1452.3
A07	13	63.6	1503.54
A08	13	63.6	1606.48
A09	13	63.6	1764.35
A10	13	63.6	1600.18
A11	13	63.6	1497.93
A12	13	63.6	1601.59
B01	13	63.6	1435.19
B02	13	63.6	1434.08
B03	13	63.6	1434.6
B04	13	63.6	253.27
B05	13	63.6	236.87
B06	13	63.6	250.86
B07	13	63.6	351.83
B08	13	63.6	236.89
B09	13	63.6	241.73
B10	13	63.6	224.06
B11	13	63.6	390.47
B12	13	63.6	732.53
C01	13	63.6	1772.84
C02	13	63.6	1832.03
C03	13	63.6	1865.99
C04	13	63.6	1846.18
C05	13	63.6	1974.38
C06	13	63.6	1909.05
C07	13	63.6	1853.76
C08	13	63.6	1820.62
C09	13	63.6	1889.49
C10	13	63.6	1827.13
C11	13	63.6	1775.01
C12	13	63.6	1817.15
D01	13	63.6	1798.53
D02	13	63.6	1693.63
D03	13	63.6	1803.09
D04	13	63.6	1882.59
D05	13	63.6	1904.07
D06	13	63.6	1845.9
D07	13	63.6	1885.26
D08	13	63.6	1908.81
D09	13	63.6	1869.97
D10	13	63.6	1823.08
D11	13	63.6	2284.88
D12	13	63.6	1829.33
A01	14	63.9	1389.14
A02	14	63.9	1407.27
A03	14	63.9	1330.18
A04	14	63.9	1402.01
A05	14	63.9	1395.32
A06	14	63.9	1438.26
A07	14	63.9	1493.82
A08	14	63.9	1595.4
A09	14	63.9	1752.87
A10	14	63.9	1592.25
A11	14	63.9	1490.86
A12	14	63.9	1591.81
B01	14	63.9	1427.32
B02	14	63.9	1426.73
B03	14	63.9	1421.89
B04	14	63.9	252.96
B05	14	63.9	234.21
B06	14	63.9	249.98
B07	14	63.9	351.06
B08	14	63.9	237.66
B09	14	63.9	239.62
B10	14	63.9	224.14
B11	14	63.9	384.36
B12	14	63.9	728.79
C01	14	63.9	1762.49
C02	14	63.9	1822.94
C03	14	63.9	1852.92
C04	14	63.9	1835.25
C05	14	63.9	1966.73
C06	14	63.9	1904.41
C07	14	63.9	1839.25
C08	14	63.9	1809.29
C09	14	63.9	1876.19
C10	14	63.9	1818.5
C11	14	63.9	1765.31
C12	14	63.9	1809.51
D01	14	63.9	1787.29
D02	14	63.9	1686.35
D03	14	63.9	1795.6
D04	14	63.9	1873.72
D05	14	63.9	1894.08
D06	14	63.9	1834.49
D07	14	63.9	1875.6
D08	14	63.9	1894.96
D09	14	63.9	1857.74
D10	14	63.9	1808.98
D11	14	63.9	2272.74
D12	14	63.9	1817.35
A01	15	64.2	1379.77
A02	15	64.2	1398.91
A03	15	64.2	1311.52
A04	15	64.2	1393.83
A05	15	64.2	1383.4
A06	15	64.2	1425.85
A07	15	64.2	1483.53
A08	15	64.2	1587.08
A09	15	64.2	1738.56
A10	15	64.2	1585.2
A11	15	64.2	1483.63
A12	15	64.2	1585.29
B01	15	64.2	1418.45
B02	15	64.2	1420.67
B03	15	64.2	1409.52
B04	15	64.2	254.57
B05	15	64.2	234.35
B06	15	64.2	246.34
B07	15	64.2	350.01
B08	15	64.2	237.9
B09	15	64.2	236.07
B10	15	64.2	223.71
B11	15	64.2	378.39
B12	15	64.2	725.16
C01	15	64.2	1754.86
C02	15	64.2	1818.37
C03	15	64.2	1843.2
C04	15	64.2	1823.71
C05	15	64.2	1951.82
C06	15	64.2	1897.68
C07	15	64.2	1835.19
C08	15	64.2	1799.72
C09	15	64.2	1864.71
C10	15	64.2	1810.39
C11	15	64.2	1751.02
C12	15	64.2	1799.3
D01	15	64.2	1776.17
D02	15	64.2	1679.7
D03	15	64.2	1786.24
D04	15	64.2	1862.4
D05	15	64.2	1881.58
D06	15	64.2	1821.93
D07	15	64.2	1864.23
D08	15	64.2	1877.88
D09	15	64.2	1845.56
D10	15	64.2	1797.47
D11	15	64.2	2259.21
D12	15	64.2	1803.59
A01	16	64.5	1369.36
A02	16	64.5	1389.01
A03	16	64.5	1306.6
A04	16	64.5	1384.24
A05	16	64.5	1378.96
A06	16	64.5	1414.11
A07	16	64.5	1473.4
A08	16	64.5	1578.27
A09	16	64.5	1725.83
A10	16	64.5	1575.19
A11	16	64.5	1475.16
A12	16	64.5	1577.99
B01	16	64.5	1411.22
B02	16	64.5	1408.13
B03	16	64.5	1400.05
B04	16	64.5	253.81
B05	16	64.5	233.46
B06	16	64.5	245.87
B07	16	64.5	347.73
B08	16	64.5	236.78
B09	16	64.5	231.75
B10	16	64.5	223.99
B11	16	64.5	372.67
B12	16	64.5	720.76
C01	16	64.5	1743.54
C02	16	64.5	1807.1
C03	16	64.5	1830.96
C04	16	64.5	1813.74
C05	16	64.5	1938.81
C06	16	64.5	1885.63
C07	16	64.5	1823.01
C08	16	64.5	1787.81
C09	16	64.5	1850.9
C10	16	64.5	1800.91
C11	16	64.5	1733.06
C12	16	64.5	1783.98
D01	16	64.5	1760.6
D02	16	64.5	1671.92
D03	16	64.5	1775.37
D04	16	64.5	1850.84
D05	16	64.5	1867.8
D06	16	64.5	1808.47
D07	16	64.5	1850
D08	16	64.5	1867.92
D09	16	64.5	1836.79
D10	16	64.5	1782.26
D11	16	64.5	2237.59
D12	16	64.5	1794.34
A01	17	64.8	1362.22
A02	17	64.8	1380.11
A03	17	64.8	1300.33
A04	17	64.8	1375.09
A05	17	64.8	1373.52
A06	17	64.8	1409.02
A07	17	64.8	1462.88
A08	17	64.8	1567.01
A09	17	64.8	1716.25
A10	17	64.8	1563.58
A11	17	64.8	1466.16
A12	17	64.8	1568.36
B01	17	64.8	1401.38
B02	17	64.8	1397.17
B03	17	64.8	1390.51
B04	17	64.8	250.41
B05	17	64.8	231.57
B06	17	64.8	243.95
B07	17	64.8	345.86
B08	17	64.8	231.84
B09	17	64.8	232.12
B10	17	64.8	223.64
B11	17	64.8	371.7
B12	17	64.8	721.02
C01	17	64.8	1726.25
C02	17	64.8	1795.51
C03	17	64.8	1818.1
C04	17	64.8	1802.59
C05	17	64.8	1922.72
C06	17	64.8	1873.83
C07	17	64.8	1812.35
C08	17	64.8	1771.63
C09	17	64.8	1837.23
C10	17	64.8	1789.97
C11	17	64.8	1709.43
C12	17	64.8	1765.8
D01	17	64.8	1746.18
D02	17	64.8	1665.37
D03	17	64.8	1766.82
D04	17	64.8	1837.77
D05	17	64.8	1853.69
D06	17	64.8	1796.73
D07	17	64.8	1838.77
D08	17	64.8	1856.35
D09	17	64.8	1823.41
D10	17	64.8	1766.49
D11	17	64.8	2231.73
D12	17	64.8	1782.67
A01	18	65.1	1352
A02	18	65.1	1374.69
A03	18	65.1	1293.19
A04	18	65.1	1361.92
A05	18	65.1	1364.33
A06	18	65.1	1401.49
A07	18	65.1	1456.65
A08	18	65.1	1555.87
A09	18	65.1	1706.26
A10	18	65.1	1550.44
A11	18	65.1	1454.89
A12	18	65.1	1560.17
B01	18	65.1	1392.69
B02	18	65.1	1386.53
B03	18	65.1	1378
B04	18	65.1	246.93
B05	18	65.1	229.74
B06	18	65.1	237.04
B07	18	65.1	343.75
B08	18	65.1	227.08
B09	18	65.1	232.21
B10	18	65.1	222.07
B11	18	65.1	368.6
B12	18	65.1	722.94
C01	18	65.1	1713.16
C02	18	65.1	1780.28
C03	18	65.1	1803.48
C04	18	65.1	1789.41
C05	18	65.1	1905.21
C06	18	65.1	1856.14
C07	18	65.1	1798.82
C08	18	65.1	1755.79
C09	18	65.1	1822.45
C10	18	65.1	1774.89
C11	18	65.1	1698.86
C12	18	65.1	1755.04
D01	18	65.1	1733.14
D02	18	65.1	1658.1
D03	18	65.1	1759.65
D04	18	65.1	1822.39
D05	18	65.1	1840.41
D06	18	65.1	1783.01
D07	18	65.1	1823.06
D08	18	65.1	1843.49
D09	18	65.1	1798.83
D10	18	65.1	1750.9
D11	18	65.1	2219.88
D12	18	65.1	1772.45
A01	19	65.4	1343.81
A02	19	65.4	1367.34
A03	19	65.4	1285.72
A04	19	65.4	1349.38
A05	19	65.4	1355.06
A06	19	65.4	1394.85
A07	19	65.4	1447.88
A08	19	65.4	1546.75
A09	19	65.4	1697.45
A10	19	65.4	1539.68
A11	19	65.4	1444.78
A12	19	65.4	1545.82
B01	19	65.4	1383.76
B02	19	65.4	1376.98
B03	19	65.4	1364.89
B04	19	65.4	241.81
B05	19	65.4	230.15
B06	19	65.4	236.17
B07	19	65.4	340.81
B08	19	65.4	227.2
B09	19	65.4	231.32
B10	19	65.4	218.83
B11	19	65.4	370.38
B12	19	65.4	723.46
C01	19	65.4	1697.9
C02	19	65.4	1770.19
C03	19	65.4	1791.66
C04	19	65.4	1774.75
C05	19	65.4	1889.84
C06	19	65.4	1845.24
C07	19	65.4	1785.12
C08	19	65.4	1744.67
C09	19	65.4	1807.79
C10	19	65.4	1762.51
C11	19	65.4	1685.81
C12	19	65.4	1743.79
D01	19	65.4	1719.08
D02	19	65.4	1650.93
D03	19	65.4	1750.58
D04	19	65.4	1812.23
D05	19	65.4	1824.51
D06	19	65.4	1772.01
D07	19	65.4	1813.89
D08	19	65.4	1827.33
D09	19	65.4	1792.36
D10	19	65.4	1742.03
D11	19	65.4	2209.48
D12	19	65.4	1756.79
A01	20	65.7	1335.48
A02	20	65.7	1356.84
A03	20	65.7	1280.94
A04	20	65.7	1336.32
A05	20	65.7	1348.56
A06	20	65.7	1385.73
A07	20	65.7	1435.17
A08	20	65.7	1537.93
A09	20	65.7	1687.52
A10	20	65.7	1531.27
A11	20	65.7	1434.42
A12	20	65.7	1531.86
B01	20	65.7	1374.34
B02	20	65.7	1367.93
B03	20	65.7	1354.96
B04	20	65.7	238.48
B05	20	65.7	229.22
B06	20	65.7	235.19
B07	20	65.7	335.97
B08	20	65.7	226.86
B09	20	65.7	229.96
B10	20	65.7	216.5
B11	20	65.7	370.4
B12	20	65.7	721.46
C01	20	65.7	1686.68
C02	20	65.7	1755.65
C03	20	65.7	1773.59
C04	20	65.7	1766.63
C05	20	65.7	1879.37
C06	20	65.7	1829.42
C07	20	65.7	1772.24
C08	20	65.7	1733.33
C09	20	65.7	1791.3
C10	20	65.7	1743.75
C11	20	65.7	1674.19
C12	20	65.7	1733.7
D01	20	65.7	1716.32
D02	20	65.7	1640.87
D03	20	65.7	1743.08
D04	20	65.7	1798.24
D05	20	65.7	1809.59
D06	20	65.7	1760.24
D07	20	65.7	1804.81
D08	20	65.7	1813.77
D09	20	65.7	1783.98
D10	20	65.7	1729.88
D11	20	65.7	2197.27
D12	20	65.7	1745.72
A01	21	66	1329.27
A02	21	66	1346.75
A03	21	66	1275.01
A04	21	66	1330.06
A05	21	66	1340
A06	21	66	1376.56
A07	21	66	1423.65
A08	21	66	1530.02
A09	21	66	1680.16
A10	21	66	1518.4
A11	21	66	1423.94
A12	21	66	1523.26
B01	21	66	1366.22
B02	21	66	1359.82
B03	21	66	1345.82
B04	21	66	238.23
B05	21	66	227.03
B06	21	66	232.61
B07	21	66	333.17
B08	21	66	225.68
B09	21	66	229.5
B10	21	66	216.17
B11	21	66	370.29
B12	21	66	717.17
C01	21	66	1679.66
C02	21	66	1752.78
C03	21	66	1764.92
C04	21	66	1760.02
C05	21	66	1870.94
C06	21	66	1817.19
C07	21	66	1761.38
C08	21	66	1720.79
C09	21	66	1775.88
C10	21	66	1732.51
C11	21	66	1666.9
C12	21	66	1724.75
D01	21	66	1706.47
D02	21	66	1631.03
D03	21	66	1735.47
D04	21	66	1786.12
D05	21	66	1800.45
D06	21	66	1745.5
D07	21	66	1794.03
D08	21	66	1797.77
D09	21	66	1769.91
D10	21	66	1720.81
D11	21	66	2185.07
D12	21	66	1737.72
A01	22	66.3	1322.37
A02	22	66.3	1335.56
A03	22	66.3	1269.45
A04	22	66.3	1322.13
A05	22	66.3	1332.36
A06	22	66.3	1365.14
A07	22	66.3	1414.83
A08	22	66.3	1514.42
A09	22	66.3	1669.54
A10	22	66.3	1508.9
A11	22	66.3	1414.07
A12	22	66.3	1516.78
B01	22	66.3	1359.54
B02	22	66.3	1348.34
B03	22	66.3	1336.86
B04	22	66.3	238.1
B05	22	66.3	224.48
B06	22	66.3	230.03
B07	22	66.3	329.95
B08	22	66.3	224.67
B09	22	66.3	228.98
B10	22	66.3	216.25
B11	22	66.3	368.55
B12	22	66.3	712.61
C01	22	66.3	1672.3
C02	22	66.3	1747.46
C03	22	66.3	1755.42
C04	22	66.3	1747.1
C05	22	66.3	1860.96
C06	22	66.3	1804.7
C07	22	66.3	1748.96
C08	22	66.3	1714.93
C09	22	66.3	1771.56
C10	22	66.3	1715.85
C11	22	66.3	1658.31
C12	22	66.3	1711.37
D01	22	66.3	1692.22
D02	22	66.3	1618.5
D03	22	66.3	1725.9
D04	22	66.3	1771.3
D05	22	66.3	1789.79
D06	22	66.3	1730.38
D07	22	66.3	1780.25
D08	22	66.3	1782.5
D09	22	66.3	1757.47
D10	22	66.3	1706.97
D11	22	66.3	2177.1
D12	22	66.3	1726.16
A01	23	66.6	1314.41
A02	23	66.6	1325.14
A03	23	66.6	1262.05
A04	23	66.6	1315.73
A05	23	66.6	1321.76
A06	23	66.6	1353.1
A07	23	66.6	1406.01
A08	23	66.6	1499.94
A09	23	66.6	1658.95
A10	23	66.6	1497.37
A11	23	66.6	1401.92
A12	23	66.6	1508.7
B01	23	66.6	1351.45
B02	23	66.6	1338.19
B03	23	66.6	1327.96
B04	23	66.6	236.03
B05	23	66.6	223.8
B06	23	66.6	230.19
B07	23	66.6	326.87
B08	23	66.6	223.33
B09	23	66.6	226
B10	23	66.6	216
B11	23	66.6	365.91
B12	23	66.6	707.03
C01	23	66.6	1664.45
C02	23	66.6	1736.27
C03	23	66.6	1743.83
C04	23	66.6	1732.48
C05	23	66.6	1848.76
C06	23	66.6	1791.19
C07	23	66.6	1737.32
C08	23	66.6	1706.86
C09	23	66.6	1765.06
C10	23	66.6	1709.05
C11	23	66.6	1651.59
C12	23	66.6	1695.64
D01	23	66.6	1681.09
D02	23	66.6	1609.3
D03	23	66.6	1717.58
D04	23	66.6	1757.49
D05	23	66.6	1776.93
D06	23	66.6	1721.28
D07	23	66.6	1767.26
D08	23	66.6	1766.35
D09	23	66.6	1743.97
D10	23	66.6	1690.23
D11	23	66.6	2161.34
D12	23	66.6	1712.1
A01	24	66.9	1305.2
A02	24	66.9	1316.3
A03	24	66.9	1250.86
A04	24	66.9	1304.73
A05	24	66.9	1315.26
A06	24	66.9	1344.78
A07	24	66.9	1395.6
A08	24	66.9	1484.3
A09	24	66.9	1649.53
A10	24	66.9	1485.63
A11	24	66.9	1389.84
A12	24	66.9	1498.45
B01	24	66.9	1341.89
B02	24	66.9	1326.36
B03	24	66.9	1320.59
B04	24	66.9	233.36
B05	24	66.9	219.87
B06	24	66.9	229.58
B07	24	66.9	325.84
B08	24	66.9	219.33
B09	24	66.9	222.36
B10	24	66.9	215.42
B11	24	66.9	362.79
B12	24	66.9	706.97
C01	24	66.9	1658.59
C02	24	66.9	1721.56
C03	24	66.9	1732.59
C04	24	66.9	1724.37
C05	24	66.9	1833.77
C06	24	66.9	1781.58
C07	24	66.9	1722.2
C08	24	66.9	1695.63
C09	24	66.9	1754.34
C10	24	66.9	1697.61
C11	24	66.9	1643.79
C12	24	66.9	1680.16
D01	24	66.9	1666.93
D02	24	66.9	1600.05
D03	24	66.9	1708.03
D04	24	66.9	1745.62
D05	24	66.9	1765.64
D06	24	66.9	1708.72
D07	24	66.9	1752.73
D08	24	66.9	1749.48
D09	24	66.9	1735.61
D10	24	66.9	1676.87
D11	24	66.9	2137.1
D12	24	66.9	1698.51
A01	25	67.2	1292.7
A02	25	67.2	1306.7
A03	25	67.2	1240.68
A04	25	67.2	1292.62
A05	25	67.2	1307.26
A06	25	67.2	1334.18
A07	25	67.2	1387.55
A08	25	67.2	1476.43
A09	25	67.2	1642.2
A10	25	67.2	1473.94
A11	25	67.2	1381.74
A12	25	67.2	1486.5
B01	25	67.2	1333.54
B02	25	67.2	1317.47
B03	25	67.2	1309.17
B04	25	67.2	230.24
B05	25	67.2	218.78
B06	25	67.2	229.1
B07	25	67.2	323.12
B08	25	67.2	215.64
B09	25	67.2	218.58
B10	25	67.2	213.55
B11	25	67.2	361.63
B12	25	67.2	703.58
C01	25	67.2	1649.47
C02	25	67.2	1706.74
C03	25	67.2	1723.51
C04	25	67.2	1715.14
C05	25	67.2	1822.15
C06	25	67.2	1773.8
C07	25	67.2	1712.41
C08	25	67.2	1682.42
C09	25	67.2	1742.41
C10	25	67.2	1688
C11	25	67.2	1632.8
C12	25	67.2	1664.1
D01	25	67.2	1658.52
D02	25	67.2	1589.43
D03	25	67.2	1695.71
D04	25	67.2	1732.85
D05	25	67.2	1749.09
D06	25	67.2	1694.12
D07	25	67.2	1740.28
D08	25	67.2	1730.9
D09	25	67.2	1724.32
D10	25	67.2	1665.19
D11	25	67.2	2126.61
D12	25	67.2	1684.67
A01	26	67.5	1280.94
A02	26	67.5	1297.82
A03	26	67.5	1228.19
A04	26	67.5	1282.32
A05	26	67.5	1297.06
A06	26	67.5	1326.2
A07	26	67.5	1381.02
A08	26	67.5	1466.42
A09	26	67.5	1631.2
A10	26	67.5	1463.14
A11	26	67.5	1371.76
A12	26	67.5	1474.59
B01	26	67.5	1326.45
B02	26	67.5	1305.76
B03	26	67.5	1297.72
B04	26	67.5	228.47
B05	26	67.5	215.64
B06	26	67.5	227.19
B07	26	67.5	323.06
B08	26	67.5	216.52
B09	26	67.5	219.1
B10	26	67.5	210.35
B11	26	67.5	358.68
B12	26	67.5	701.56
C01	26	67.5	1635.59
C02	26	67.5	1693.08
C03	26	67.5	1708.84
C04	26	67.5	1698.2
C05	26	67.5	1806.99
C06	26	67.5	1758.69
C07	26	67.5	1696.51
C08	26	67.5	1665.91
C09	26	67.5	1731.26
C10	26	67.5	1673.03
C11	26	67.5	1621.78
C12	26	67.5	1653.39
D01	26	67.5	1648.44
D02	26	67.5	1581.98
D03	26	67.5	1686.22
D04	26	67.5	1719.54
D05	26	67.5	1734.11
D06	26	67.5	1681.13
D07	26	67.5	1730.38
D08	26	67.5	1713.65
D09	26	67.5	1710.21
D10	26	67.5	1651.59
D11	26	67.5	2113.62
D12	26	67.5	1673.08
A01	27	67.8	1273.13
A02	27	67.8	1288.57
A03	27	67.8	1217.02
A04	27	67.8	1268.98
A05	27	67.8	1285.55
A06	27	67.8	1320.48
A07	27	67.8	1372.97
A08	27	67.8	1455.78
A09	27	67.8	1619.58
A10	27	67.8	1452.13
A11	27	67.8	1361.76
A12	27	67.8	1464.08
B01	27	67.8	1315.17
B02	27	67.8	1295.35
B03	27	67.8	1287.05
B04	27	67.8	226.83
B05	27	67.8	214.52
B06	27	67.8	227.31
B07	27	67.8	323.35
B08	27	67.8	216.32
B09	27	67.8	218.35
B10	27	67.8	206.56
B11	27	67.8	355.27
B12	27	67.8	706.47
C01	27	67.8	1619.73
C02	27	67.8	1678.32
C03	27	67.8	1696.12
C04	27	67.8	1681.83
C05	27	67.8	1788.66
C06	27	67.8	1737.9
C07	27	67.8	1679.45
C08	27	67.8	1651.89
C09	27	67.8	1720.23
C10	27	67.8	1657.67
C11	27	67.8	1605.69
C12	27	67.8	1641.28
D01	27	67.8	1634.47
D02	27	67.8	1571.66
D03	27	67.8	1676.22
D04	27	67.8	1707.54
D05	27	67.8	1719.9
D06	27	67.8	1670.89
D07	27	67.8	1716.13
D08	27	67.8	1697.65
D09	27	67.8	1694.59
D10	27	67.8	1643.71
D11	27	67.8	2102.1
D12	27	67.8	1662.96
A01	28	68.1	1265.23
A02	28	68.1	1280.24
A03	28	68.1	1206.05
A04	28	68.1	1254.44
A05	28	68.1	1275.55
A06	28	68.1	1313.56
A07	28	68.1	1364.01
A08	28	68.1	1447.34
A09	28	68.1	1608.46
A10	28	68.1	1442.05
A11	28	68.1	1351.55
A12	28	68.1	1451.37
B01	28	68.1	1303.58
B02	28	68.1	1286.31
B03	28	68.1	1275.76
B04	28	68.1	222.69
B05	28	68.1	212.81
B06	28	68.1	227
B07	28	68.1	325.41
B08	28	68.1	214.07
B09	28	68.1	215.14
B10	28	68.1	206.09
B11	28	68.1	353.16
B12	28	68.1	706.43
C01	28	68.1	1604.43
C02	28	68.1	1665.43
C03	28	68.1	1681.21
C04	28	68.1	1667.56
C05	28	68.1	1776.85
C06	28	68.1	1728.12
C07	28	68.1	1667.54
C08	28	68.1	1636.55
C09	28	68.1	1702.93
C10	28	68.1	1640.54
C11	28	68.1	1593.58
C12	28	68.1	1632.99
D01	28	68.1	1621.85
D02	28	68.1	1562.69
D03	28	68.1	1666.27
D04	28	68.1	1691.76
D05	28	68.1	1707.64
D06	28	68.1	1655.89
D07	28	68.1	1701.61
D08	28	68.1	1683.55
D09	28	68.1	1682.4
D10	28	68.1	1629.96
D11	28	68.1	2091.53
D12	28	68.1	1650.41
A01	29	68.4	1258.66
A02	29	68.4	1272.67
A03	29	68.4	1196.09
A04	29	68.4	1246.87
A05	29	68.4	1263.71
A06	29	68.4	1299.76
A07	29	68.4	1355.7
A08	29	68.4	1437.44
A09	29	68.4	1597.54
A10	29	68.4	1428.97
A11	29	68.4	1339.68
A12	29	68.4	1440.42
B01	29	68.4	1293.79
B02	29	68.4	1274.82
B03	29	68.4	1264.9
B04	29	68.4	222.7
B05	29	68.4	212.47
B06	29	68.4	226.18
B07	29	68.4	324.37
B08	29	68.4	211.25
B09	29	68.4	210.83
B10	29	68.4	203.45
B11	29	68.4	351.77
B12	29	68.4	707.56
C01	29	68.4	1587.02
C02	29	68.4	1652.73
C03	29	68.4	1670.34
C04	29	68.4	1654.81
C05	29	68.4	1760.17
C06	29	68.4	1717.49
C07	29	68.4	1652.38
C08	29	68.4	1621.65
C09	29	68.4	1687.23
C10	29	68.4	1623.9
C11	29	68.4	1578.59
C12	29	68.4	1624.24
D01	29	68.4	1610.48
D02	29	68.4	1554.3
D03	29	68.4	1654.8
D04	29	68.4	1675.51
D05	29	68.4	1693.88
D06	29	68.4	1641.76
D07	29	68.4	1683.31
D08	29	68.4	1670.01
D09	29	68.4	1666.32
D10	29	68.4	1616.19
D11	29	68.4	2083.83
D12	29	68.4	1642.85
A01	30	68.7	1251.05
A02	30	68.7	1266.96
A03	30	68.7	1186.08
A04	30	68.7	1238.73
A05	30	68.7	1254.94
A06	30	68.7	1285.72
A07	30	68.7	1347.02
A08	30	68.7	1427.72
A09	30	68.7	1587.8
A10	30	68.7	1418.27
A11	30	68.7	1330.4
A12	30	68.7	1426.98
B01	30	68.7	1282.55
B02	30	68.7	1264.92
B03	30	68.7	1253.22
B04	30	68.7	222.52
B05	30	68.7	211.29
B06	30	68.7	224.15
B07	30	68.7	322.75
B08	30	68.7	207.99
B09	30	68.7	206.82
B10	30	68.7	198.62
B11	30	68.7	351.23
B12	30	68.7	706.87
C01	30	68.7	1571.34
C02	30	68.7	1640.78
C03	30	68.7	1657.27
C04	30	68.7	1642.79
C05	30	68.7	1745.58
C06	30	68.7	1705.28
C07	30	68.7	1636.65
C08	30	68.7	1604.17
C09	30	68.7	1673.93
C10	30	68.7	1612.95
C11	30	68.7	1566.63
C12	30	68.7	1613.46
D01	30	68.7	1601
D02	30	68.7	1543.8
D03	30	68.7	1643.27
D04	30	68.7	1663.5
D05	30	68.7	1675.16
D06	30	68.7	1630.4
D07	30	68.7	1671.72
D08	30	68.7	1654.58
D09	30	68.7	1657.79
D10	30	68.7	1598.2
D11	30	68.7	2072.24
D12	30	68.7	1629.75
A01	31	69	1238.28
A02	31	69	1259.99
A03	31	69	1174.68
A04	31	69	1230.79
A05	31	69	1245.81
A06	31	69	1275.25
A07	31	69	1334.92
A08	31	69	1417.26
A09	31	69	1578.68
A10	31	69	1407.96
A11	31	69	1319.75
A12	31	69	1418.61
B01	31	69	1273.55
B02	31	69	1255.39
B03	31	69	1242.36
B04	31	69	222
B05	31	69	210.21
B06	31	69	221.63
B07	31	69	320.3
B08	31	69	208.49
B09	31	69	206.96
B10	31	69	198.54
B11	31	69	351.4
B12	31	69	704.78
C01	31	69	1555.89
C02	31	69	1637.96
C03	31	69	1647.31
C04	31	69	1630.55
C05	31	69	1732.38
C06	31	69	1696.69
C07	31	69	1622.1
C08	31	69	1594.18
C09	31	69	1662.87
C10	31	69	1603.63
C11	31	69	1553.11
C12	31	69	1601.09
D01	31	69	1592.13
D02	31	69	1537.78
D03	31	69	1637.55
D04	31	69	1652.17
D05	31	69	1666.39
D06	31	69	1618.43
D07	31	69	1657.78
D08	31	69	1638.87
D09	31	69	1643.1
D10	31	69	1587.13
D11	31	69	2057.36
D12	31	69	1618.28
A01	32	69.3	1226.27
A02	32	69.3	1250.82
A03	32	69.3	1167.08
A04	32	69.3	1222.76
A05	32	69.3	1237.73
A06	32	69.3	1268.03
A07	32	69.3	1323.66
A08	32	69.3	1405.2
A09	32	69.3	1568.37
A10	32	69.3	1397.14
A11	32	69.3	1311.77
A12	32	69.3	1404.72
B01	32	69.3	1263.11
B02	32	69.3	1244.86
B03	32	69.3	1230.57
B04	32	69.3	220.82
B05	32	69.3	209.3
B06	32	69.3	219.66
B07	32	69.3	317.5
B08	32	69.3	207.89
B09	32	69.3	206.88
B10	32	69.3	196.78
B11	32	69.3	351.99
B12	32	69.3	701.13
C01	32	69.3	1552.11
C02	32	69.3	1630.91
C03	32	69.3	1637.15
C04	32	69.3	1614.07
C05	32	69.3	1717.67
C06	32	69.3	1685.79
C07	32	69.3	1611.04
C08	32	69.3	1584.79
C09	32	69.3	1651.47
C10	32	69.3	1596
C11	32	69.3	1543.87
C12	32	69.3	1586.59
D01	32	69.3	1582.08
D02	32	69.3	1531.91
D03	32	69.3	1630.29
D04	32	69.3	1640.42
D05	32	69.3	1656.48
D06	32	69.3	1607.84
D07	32	69.3	1644.17
D08	32	69.3	1625.72
D09	32	69.3	1631.03
D10	32	69.3	1576.51
D11	32	69.3	2043.68
D12	32	69.3	1606.7
A01	33	69.6	1219.03
A02	33	69.6	1240.59
A03	33	69.6	1159.49
A04	33	69.6	1212.26
A05	33	69.6	1228.13
A06	33	69.6	1259.35
A07	33	69.6	1315
A08	33	69.6	1393.88
A09	33	69.6	1556.47
A10	33	69.6	1388.83
A11	33	69.6	1300.39
A12	33	69.6	1389.54
B01	33	69.6	1250.85
B02	33	69.6	1237.83
B03	33	69.6	1221.43
B04	33	69.6	220.9
B05	33	69.6	208.85
B06	33	69.6	217.55
B07	33	69.6	312
B08	33	69.6	206.28
B09	33	69.6	206.78
B10	33	69.6	194.79
B11	33	69.6	350.13
B12	33	69.6	692.89
C01	33	69.6	1545.98
C02	33	69.6	1619.54
C03	33	69.6	1622.89
C04	33	69.6	1596.36
C05	33	69.6	1703.19
C06	33	69.6	1671.13
C07	33	69.6	1598.71
C08	33	69.6	1569.9
C09	33	69.6	1632.64
C10	33	69.6	1581.26
C11	33	69.6	1530.42
C12	33	69.6	1572.59
D01	33	69.6	1572.4
D02	33	69.6	1524.33
D03	33	69.6	1622.99
D04	33	69.6	1629.89
D05	33	69.6	1642.56
D06	33	69.6	1594.44
D07	33	69.6	1631.73
D08	33	69.6	1615.63
D09	33	69.6	1620.32
D10	33	69.6	1563.63
D11	33	69.6	2031.25
D12	33	69.6	1594.41
A01	34	69.9	1209.57
A02	34	69.9	1229.65
A03	34	69.9	1151.11
A04	34	69.9	1202.92
A05	34	69.9	1218.02
A06	34	69.9	1246.1
A07	34	69.9	1303.56
A08	34	69.9	1381.11
A09	34	69.9	1541.46
A10	34	69.9	1376.95
A11	34	69.9	1290.55
A12	34	69.9	1379.37
B01	34	69.9	1243.58
B02	34	69.9	1228.53
B03	34	69.9	1209.09
B04	34	69.9	222.37
B05	34	69.9	208.28
B06	34	69.9	214.19
B07	34	69.9	311.07
B08	34	69.9	206.05
B09	34	69.9	205.06
B10	34	69.9	192.67
B11	34	69.9	349.8
B12	34	69.9	695.93
C01	34	69.9	1535.15
C02	34	69.9	1606.54
C03	34	69.9	1609.65
C04	34	69.9	1580.64
C05	34	69.9	1690.75
C06	34	69.9	1658.39
C07	34	69.9	1584.56
C08	34	69.9	1556.13
C09	34	69.9	1616.34
C10	34	69.9	1566.82
C11	34	69.9	1518.84
C12	34	69.9	1558.61
D01	34	69.9	1561.43
D02	34	69.9	1517.17
D03	34	69.9	1615.52
D04	34	69.9	1617.46
D05	34	69.9	1629.64
D06	34	69.9	1585.03
D07	34	69.9	1618.38
D08	34	69.9	1604.69
D09	34	69.9	1608.03
D10	34	69.9	1553.43
D11	34	69.9	2014.54
D12	34	69.9	1579.61
A01	35	70.2	1196.23
A02	35	70.2	1218.94
A03	35	70.2	1141.41
A04	35	70.2	1192.25
A05	35	70.2	1208.84
A06	35	70.2	1234.07
A07	35	70.2	1293.65
A08	35	70.2	1369.62
A09	35	70.2	1529.77
A10	35	70.2	1366.04
A11	35	70.2	1276.97
A12	35	70.2	1368.16
B01	35	70.2	1233.66
B02	35	70.2	1221.4
B03	35	70.2	1199.01
B04	35	70.2	221.54
B05	35	70.2	206.45
B06	35	70.2	211.16
B07	35	70.2	309.07
B08	35	70.2	205.53
B09	35	70.2	204.6
B10	35	70.2	192.55
B11	35	70.2	347.58
B12	35	70.2	697.32
C01	35	70.2	1516.36
C02	35	70.2	1597.38
C03	35	70.2	1596.59
C04	35	70.2	1566.8
C05	35	70.2	1674.12
C06	35	70.2	1643.61
C07	35	70.2	1570.53
C08	35	70.2	1540.44
C09	35	70.2	1598.7
C10	35	70.2	1555.47
C11	35	70.2	1505.4
C12	35	70.2	1546.63
D01	35	70.2	1554.51
D02	35	70.2	1509.78
D03	35	70.2	1607.55
D04	35	70.2	1605.57
D05	35	70.2	1618.63
D06	35	70.2	1571.23
D07	35	70.2	1605.35
D08	35	70.2	1593.81
D09	35	70.2	1583.1
D10	35	70.2	1540.81
D11	35	70.2	2002.96
D12	35	70.2	1566.03
A01	36	70.5	1177.7
A02	36	70.5	1205.07
A03	36	70.5	1134.18
A04	36	70.5	1184.26
A05	36	70.5	1200.48
A06	36	70.5	1223.31
A07	36	70.5	1279.38
A08	36	70.5	1358.89
A09	36	70.5	1515.68
A10	36	70.5	1357.42
A11	36	70.5	1267.2
A12	36	70.5	1357.03
B01	36	70.5	1223.24
B02	36	70.5	1210.86
B03	36	70.5	1188.68
B04	36	70.5	218.82
B05	36	70.5	204.72
B06	36	70.5	213.77
B07	36	70.5	306.31
B08	36	70.5	205.08
B09	36	70.5	205.95
B10	36	70.5	193.39
B11	36	70.5	343.55
B12	36	70.5	694.92
C01	36	70.5	1499.31
C02	36	70.5	1585.33
C03	36	70.5	1580.5
C04	36	70.5	1551.16
C05	36	70.5	1658.75
C06	36	70.5	1626.11
C07	36	70.5	1560.21
C08	36	70.5	1525.38
C09	36	70.5	1585.29
C10	36	70.5	1538.89
C11	36	70.5	1492.63
C12	36	70.5	1533.5
D01	36	70.5	1542.48
D02	36	70.5	1502.88
D03	36	70.5	1598.96
D04	36	70.5	1590.68
D05	36	70.5	1603.05
D06	36	70.5	1559.14
D07	36	70.5	1590.54
D08	36	70.5	1581.67
D09	36	70.5	1572.13
D10	36	70.5	1528.95
D11	36	70.5	1989.77
D12	36	70.5	1549.95
A01	37	70.8	1169.68
A02	37	70.8	1191.8
A03	37	70.8	1125.13
A04	37	70.8	1176.59
A05	37	70.8	1197.1
A06	37	70.8	1213.83
A07	37	70.8	1264.44
A08	37	70.8	1345.84
A09	37	70.8	1502.19
A10	37	70.8	1345.75
A11	37	70.8	1258.22
A12	37	70.8	1347.93
B01	37	70.8	1214.81
B02	37	70.8	1203.71
B03	37	70.8	1181.2
B04	37	70.8	216.61
B05	37	70.8	204.2
B06	37	70.8	213.2
B07	37	70.8	306.54
B08	37	70.8	203.86
B09	37	70.8	205.92
B10	37	70.8	195.35
B11	37	70.8	342.19
B12	37	70.8	690.64
C01	37	70.8	1487.57
C02	37	70.8	1565.54
C03	37	70.8	1563.64
C04	37	70.8	1536.99
C05	37	70.8	1646.82
C06	37	70.8	1610.1
C07	37	70.8	1544.12
C08	37	70.8	1514.51
C09	37	70.8	1568.09
C10	37	70.8	1522.33
C11	37	70.8	1478.42
C12	37	70.8	1522.83
D01	37	70.8	1525.57
D02	37	70.8	1497.21
D03	37	70.8	1591.19
D04	37	70.8	1569.99
D05	37	70.8	1586.01
D06	37	70.8	1545.95
D07	37	70.8	1573.1
D08	37	70.8	1564.21
D09	37	70.8	1559.84
D10	37	70.8	1514.86
D11	37	70.8	1974.4
D12	37	70.8	1531.7
A01	38	71.1	1156.13
A02	38	71.1	1178.32
A03	38	71.1	1119.55
A04	38	71.1	1168.48
A05	38	71.1	1187.57
A06	38	71.1	1205.61
A07	38	71.1	1249.84
A08	38	71.1	1333.34
A09	38	71.1	1492.27
A10	38	71.1	1335.76
A11	38	71.1	1249.15
A12	38	71.1	1339.74
B01	38	71.1	1207.97
B02	38	71.1	1192.79
B03	38	71.1	1171.87
B04	38	71.1	214.99
B05	38	71.1	203.77
B06	38	71.1	210.16
B07	38	71.1	306.21
B08	38	71.1	202.16
B09	38	71.1	204.13
B10	38	71.1	193.88
B11	38	71.1	338.29
B12	38	71.1	685.88
C01	38	71.1	1477.45
C02	38	71.1	1561.74
C03	38	71.1	1551.45
C04	38	71.1	1523.43
C05	38	71.1	1636.85
C06	38	71.1	1595.89
C07	38	71.1	1533.23
C08	38	71.1	1504.98
C09	38	71.1	1560.03
C10	38	71.1	1508.45
C11	38	71.1	1465.5
C12	38	71.1	1507.2
D01	38	71.1	1516.51
D02	38	71.1	1491.73
D03	38	71.1	1583.22
D04	38	71.1	1563.92
D05	38	71.1	1574.76
D06	38	71.1	1535.49
D07	38	71.1	1556.48
D08	38	71.1	1552.47
D09	38	71.1	1545.75
D10	38	71.1	1502.34
D11	38	71.1	1964.18
D12	38	71.1	1522.9
A01	39	71.4	1152.64
A02	39	71.4	1170.11
A03	39	71.4	1112.8
A04	39	71.4	1160.08
A05	39	71.4	1168.73
A06	39	71.4	1195.48
A07	39	71.4	1234.46
A08	39	71.4	1322.47
A09	39	71.4	1483.95
A10	39	71.4	1324.25
A11	39	71.4	1237.75
A12	39	71.4	1329.63
B01	39	71.4	1199
B02	39	71.4	1180.67
B03	39	71.4	1163.63
B04	39	71.4	212.86
B05	39	71.4	203.17
B06	39	71.4	206.69
B07	39	71.4	306.21
B08	39	71.4	199.32
B09	39	71.4	201.08
B10	39	71.4	191.34
B11	39	71.4	337.4
B12	39	71.4	681.21
C01	39	71.4	1464.88
C02	39	71.4	1554.12
C03	39	71.4	1538.53
C04	39	71.4	1511.26
C05	39	71.4	1623.32
C06	39	71.4	1587.67
C07	39	71.4	1523.8
C08	39	71.4	1493.62
C09	39	71.4	1546.09
C10	39	71.4	1496.34
C11	39	71.4	1453.51
C12	39	71.4	1492.59
D01	39	71.4	1505.58
D02	39	71.4	1481.35
D03	39	71.4	1571.27
D04	39	71.4	1553.99
D05	39	71.4	1563.48
D06	39	71.4	1523.95
D07	39	71.4	1541.34
D08	39	71.4	1537.16
D09	39	71.4	1533.48
D10	39	71.4	1488.66
D11	39	71.4	1951.1
D12	39	71.4	1511.76
A01	40	71.7	1147.16
A02	40	71.7	1159.39
A03	40	71.7	1100.58
A04	40	71.7	1149.3
A05	40	71.7	1163.98
A06	40	71.7	1186.28
A07	40	71.7	1225.98
A08	40	71.7	1312.9
A09	40	71.7	1475.72
A10	40	71.7	1315.73
A11	40	71.7	1228.72
A12	40	71.7	1318.74
B01	40	71.7	1191.98
B02	40	71.7	1171.94
B03	40	71.7	1153.96
B04	40	71.7	212.41
B05	40	71.7	201.64
B06	40	71.7	207.29
B07	40	71.7	305.52
B08	40	71.7	198.93
B09	40	71.7	198.42
B10	40	71.7	187.39
B11	40	71.7	336.42
B12	40	71.7	680.76
C01	40	71.7	1450.16
C02	40	71.7	1540.67
C03	40	71.7	1525.63
C04	40	71.7	1499.29
C05	40	71.7	1612.81
C06	40	71.7	1579.06
C07	40	71.7	1513.16
C08	40	71.7	1479.63
C09	40	71.7	1533.41
C10	40	71.7	1481.75
C11	40	71.7	1444.46
C12	40	71.7	1478.96
D01	40	71.7	1497.89
D02	40	71.7	1471.62
D03	40	71.7	1561.59
D04	40	71.7	1541.39
D05	40	71.7	1548.43
D06	40	71.7	1513.95
D07	40	71.7	1529.66
D08	40	71.7	1526.7
D09	40	71.7	1520.26
D10	40	71.7	1475.49
D11	40	71.7	1939.36
D12	40	71.7	1503.95
A01	41	72	1139.75
A02	41	72	1150.77
A03	41	72	1087.76
A04	41	72	1141.05
A05	41	72	1157.78
A06	41	72	1179.3
A07	41	72	1217.09
A08	41	72	1304.39
A09	41	72	1463.85
A10	41	72	1306.37
A11	41	72	1218.53
A12	41	72	1310.59
B01	41	72	1184.83
B02	41	72	1160.52
B03	41	72	1139.88
B04	41	72	212.4
B05	41	72	200.77
B06	41	72	210.2
B07	41	72	306.24
B08	41	72	197.32
B09	41	72	194.98
B10	41	72	187.56
B11	41	72	336.86
B12	41	72	678.75
C01	41	72	1437.8
C02	41	72	1530.8
C03	41	72	1512.38
C04	41	72	1487.01
C05	41	72	1598.31
C06	41	72	1562.93
C07	41	72	1496.63
C08	41	72	1464.49
C09	41	72	1519.54
C10	41	72	1472.91
C11	41	72	1432.76
C12	41	72	1467.28
D01	41	72	1487.64
D02	41	72	1464.57
D03	41	72	1550.85
D04	41	72	1528.47
D05	41	72	1533.56
D06	41	72	1500.07
D07	41	72	1521.5
D08	41	72	1510.17
D09	41	72	1503.53
D10	41	72	1465.09
D11	41	72	1922.7
D12	41	72	1495.23
A01	42	72.3	1132.29
A02	42	72.3	1143.75
A03	42	72.3	1075.61
A04	42	72.3	1133.57
A05	42	72.3	1152.75
A06	42	72.3	1170.02
A07	42	72.3	1207.4
A08	42	72.3	1296.88
A09	42	72.3	1450.92
A10	42	72.3	1294.22
A11	42	72.3	1206.79
A12	42	72.3	1302.34
B01	42	72.3	1173.82
B02	42	72.3	1149.57
B03	42	72.3	1133.72
B04	42	72.3	214.34
B05	42	72.3	197.96
B06	42	72.3	210.19
B07	42	72.3	309.29
B08	42	72.3	194.77
B09	42	72.3	194.86
B10	42	72.3	187.61
B11	42	72.3	336.9
B12	42	72.3	679.04
C01	42	72.3	1427.54
C02	42	72.3	1517.17
C03	42	72.3	1499.62
C04	42	72.3	1475.37
C05	42	72.3	1583.3
C06	42	72.3	1547.83
C07	42	72.3	1481.27
[truncated: 3,665 more rows]

## Sheet: 定量结果
孔位	检测项目	属性	染料	CT	CT值平均值	CT标准方差	浓度	浓度平均值	浓度标准方差	样本ID
A01	ACTB	未知	SYBR	12.49	12.26	0.21				1
A02	ACTB	未知	SYBR	12.19	12.26	0.21				1
A03	ACTB	未知	SYBR	12.08	12.26	0.21				1
A04	KLHL40	未知	SYBR	22.28	22.15	0.24				1
A05	KLHL40	未知	SYBR	22.69	22.15	0.24				1
A06	KLHL40	未知	SYBR	22.21	22.15	0.24				1
A07	KLHL40	未知	SYBR	22.02	22.15	0.24				1
A08	KLHL40	未知	SYBR	22	22.15	0.24				1
A09	KLHL40	未知	SYBR	22.11	22.15	0.24				1
A10	KLHL40	未知	SYBR	22.11	22.15	0.24				1
A11	KLHL40	未知	SYBR	21.9	22.15	0.24				1
A12	KLHL40	未知	SYBR	22.01	22.15	0.24				1
B01	ACTB	未知	SYBR	31.66	31.8	0.57				2
B02	ACTB	未知	SYBR	31.31	31.8	0.57				2
B03	ACTB	未知	SYBR	32.43	31.8	0.57				2
B04	KLHL40	未知	SYBR		0	0				2
B05	KLHL40	未知	SYBR		0	0				2
B06	KLHL40	未知	SYBR		0	0				2
B07	KLHL40	未知	SYBR		0	0				2
B08	KLHL40	未知	SYBR		0	0				2
B09	KLHL40	未知	SYBR		0	0				2
B10	KLHL40	未知	SYBR		0	0				2
B11	KLHL40	未知	SYBR		0	0				2
B12	KLHL40	未知	SYBR		0	0				2
C01	GAPDH	未知	SYBR	13.5	13.56	0.26				3
C02	GAPDH	未知	SYBR	13.84	13.56	0.26				3
C03	GAPDH	未知	SYBR	13.33	13.56	0.26				3
C04	HSP90B1	未知	SYBR	15.58	15.5	0.09				3
C05	HSP90B1	未知	SYBR	15.46	15.5	0.09				3
C06	HSP90B1	未知	SYBR	15.54	15.5	0.09				3
C07	HSP90B1	未知	SYBR	15.64	15.5	0.09				3
C08	HSP90B1	未知	SYBR	15.38	15.5	0.09				3
C09	HSP90B1	未知	SYBR	15.62	15.5	0.09				3
C10	HSP90B1	未知	SYBR	15.48	15.5	0.09				3
C11	HSP90B1	未知	SYBR	15.44	15.5	0.09				3
C12	HSP90B1	未知	SYBR	15.41	15.5	0.09				3
D01	GAPDH	未知	SYBR	23.5	23.96	0.45				4
D02	GAPDH	未知	SYBR	24.4	23.96	0.45				4
D03	GAPDH	未知	SYBR	23.98	23.96	0.45				4
D04	HSP90B1	未知	SYBR	23.46	23.48	0.16				4
D05	HSP90B1	未知	SYBR	23.34	23.48	0.16				4
D06	HSP90B1	未知	SYBR	23.68	23.48	0.16				4
D07	HSP90B1	未知	SYBR	23.79	23.48	0.16				4
D08	HSP90B1	未知	SYBR	23.32	23.48	0.16				4
D09	HSP90B1	未知	SYBR	23.34	23.48	0.16				4
D10	HSP90B1	未知	SYBR	23.47	23.48	0.16				4
D11	HSP90B1	未知	SYBR	23.42	23.48	0.16				4
D12	HSP90B1	未知	SYBR	23.52	23.48	0.16				4

## Sheet: 熔解结果
孔位	检测项目	属性	染料	样本ID	Tm个数	温度1	导数1
A01	ACTB	未知	SYBR	1	1	82.93	220.43
A02	ACTB	未知	SYBR	1	1	82.93	242
A03	ACTB	未知	SYBR	1	1	82.93	219.45
A04	KLHL40	未知	SYBR	1	1	86.03	187.22
A05	KLHL40	未知	SYBR	1	1	86.03	177.07
A06	KLHL40	未知	SYBR	1	1	86.03	197.91
A07	KLHL40	未知	SYBR	1	1	86.03	206.88
A08	KLHL40	未知	SYBR	1	1	85.93	226.34
A09	KLHL40	未知	SYBR	1	1	86.03	229.69
A10	KLHL40	未知	SYBR	1	1	86.13	229.65
A11	KLHL40	未知	SYBR	1	1	86.23	213.13
A12	KLHL40	未知	SYBR	1	1	86.23	218.96
B01	ACTB	未知	SYBR	2	1	83.03	220.56
B02	ACTB	未知	SYBR	2	1	82.93	247.59
B03	ACTB	未知	SYBR	2	1	82.93	231.97
B04	KLHL40	未知	SYBR	2	0
B05	KLHL40	未知	SYBR	2	0
B06	KLHL40	未知	SYBR	2	0
B07	KLHL40	未知	SYBR	2	0
B08	KLHL40	未知	SYBR	2	0
B09	KLHL40	未知	SYBR	2	0
B10	KLHL40	未知	SYBR	2	0
B11	KLHL40	未知	SYBR	2	0
B12	KLHL40	未知	SYBR	2	0
C01	GAPDH	未知	SYBR	3	1	83.33	317.29
C02	GAPDH	未知	SYBR	3	1	83.33	273.97
C03	GAPDH	未知	SYBR	3	1	83.33	350.83
C04	HSP90B1	未知	SYBR	3	1	80.44	352.85
C05	HSP90B1	未知	SYBR	3	1	80.44	354.79
C06	HSP90B1	未知	SYBR	3	1	80.44	343.38
C07	HSP90B1	未知	SYBR	3	1	80.44	342.88
C08	HSP90B1	未知	SYBR	3	1	80.44	357.28
C09	HSP90B1	未知	SYBR	3	1	80.44	354.31
C10	HSP90B1	未知	SYBR	3	1	80.54	359.37
C11	HSP90B1	未知	SYBR	3	1	80.54	314.96
C12	HSP90B1	未知	SYBR	3	1	80.64	351.11
D01	GAPDH	未知	SYBR	4	1	81.84	261.19
D02	GAPDH	未知	SYBR	4	1	83.33	263.73
D03	GAPDH	未知	SYBR	4	1	83.33	282.95
D04	HSP90B1	未知	SYBR	4	1	80.84	355.45
D05	HSP90B1	未知	SYBR	4	1	80.94	353.41
D06	HSP90B1	未知	SYBR	4	1	80.94	336.97
D07	HSP90B1	未知	SYBR	4	1	80.84	338.42
D08	HSP90B1	未知	SYBR	4	1	80.34	338.85
D09	HSP90B1	未知	SYBR	4	1	80.74	337.66
D10	HSP90B1	未知	SYBR	4	1	80.94	336.31
D11	HSP90B1	未知	SYBR	4	1	81.04	341.75
D12	HSP90B1	未知	SYBR	4	1	81.14	328.97

## Sheet: 熔解详细结果
孔位	采样次数	温度	F1
A01	1	60	26.01
A02	1	60	26.94
A03	1	60	26.04
A04	1	60	26.08
A05	1	60	25.53
A06	1	60	27.34
A07	1	60	29.19
A08	1	60	30.42
A09	1	60	32.63
A10	1	60	31.09
A11	1	60	30.27
A12	1	60	30.56
B01	1	60	28.98
B02	1	60	29.79
B03	1	60	31.23
B04	1	60	7.46
B05	1	60	5.88
B06	1	60	6.65
B07	1	60	7.1
B08	1	60	5.56
B09	1	60	7.54
B10	1	60	3.08
B11	1	60	8.9
B12	1	60	8.7
C01	1	60	31.2
C02	1	60	34.38
C03	1	60	38.78
C04	1	60	41.03
C05	1	60	43.18
C06	1	60	37.22
C07	1	60	35.14
C08	1	60	37.83
C09	1	60	45.08
C10	1	60	39.62
C11	1	60	36.53
C12	1	60	40.28
D01	1	60	30.47
D02	1	60	25.71
D03	1	60	27.47
D04	1	60	36.02
D05	1	60	39.6
D06	1	60	37.42
D07	1	60	36.7
D08	1	60	38.33
D09	1	60	35.11
D10	1	60	37.3
D11	1	60	40.84
D12	1	60	35.07
A01	2	60.3	26.15
A02	2	60.3	27.09
A03	2	60.3	26.19
A04	2	60.3	26.24
A05	2	60.3	25.66
A06	2	60.3	27.48
A07	2	60.3	29.34
A08	2	60.3	30.58
A09	2	60.3	32.78
A10	2	60.3	31.24
A11	2	60.3	30.42
A12	2	60.3	30.71
B01	2	60.3	29.11
B02	2	60.3	29.93
B03	2	60.3	31.38
B04	2	60.3	7.43
B05	2	60.3	5.85
B06	2	60.3	6.6
B07	2	60.3	7.07
B08	2	60.3	5.56
B09	2	60.3	7.46
B10	2	60.3	3.15
B11	2	60.3	8.85
B12	2	60.3	8.61
C01	2	60.3	31.4
C02	2	60.3	34.53
C03	2	60.3	38.94
C04	2	60.3	41.2
C05	2	60.3	43.36
C06	2	60.3	37.4
C07	2	60.3	35.37
C08	2	60.3	38.02
C09	2	60.3	45.29
C10	2	60.3	39.8
C11	2	60.3	36.72
C12	2	60.3	40.44
D01	2	60.3	30.66
D02	2	60.3	25.84
D03	2	60.3	27.6
D04	2	60.3	36.23
D05	2	60.3	39.77
D06	2	60.3	37.58
D07	2	60.3	36.89
D08	2	60.3	38.56
D09	2	60.3	35.32
D10	2	60.3	37.48
D11	2	60.3	41.02
D12	2	60.3	35.25
A01	3	60.6	26.29
A02	3	60.6	27.25
A03	3	60.6	26.33
A04	3	60.6	26.4
A05	3	60.6	25.79
A06	3	60.6	27.64
A07	3	60.6	29.49
A08	3	60.6	30.75
A09	3	60.6	32.93
A10	3	60.6	31.4
A11	3	60.6	30.56
A12	3	60.6	30.87
B01	3	60.6	29.22
B02	3	60.6	30.06
B03	3	60.6	31.53
B04	3	60.6	7.37
B05	3	60.6	5.82
B06	3	60.6	6.55
B07	3	60.6	7.03
B08	3	60.6	5.56
B09	3	60.6	7.38
B10	3	60.6	3.21
B11	3	60.6	8.78
B12	3	60.6	8.51
C01	3	60.6	31.61
C02	3	60.6	34.66
C03	3	60.6	39.1
C04	3	60.6	41.37
C05	3	60.6	43.52
C06	3	60.6	37.58
C07	3	60.6	35.62
C08	3	60.6	38.21
C09	3	60.6	45.5
C10	3	60.6	39.98
C11	3	60.6	36.9
C12	3	60.6	40.59
D01	3	60.6	30.86
D02	3	60.6	25.97
D03	3	60.6	27.74
D04	3	60.6	36.44
D05	3	60.6	39.94
D06	3	60.6	37.74
D07	3	60.6	37.09
D08	3	60.6	38.8
D09	3	60.6	35.55
D10	3	60.6	37.65
D11	3	60.6	41.19
D12	3	60.6	35.43
A01	4	60.9	26.44
A02	4	60.9	27.41
A03	4	60.9	26.48
A04	4	60.9	26.57
A05	4	60.9	25.91
A06	4	60.9	27.79
A07	4	60.9	29.64
A08	4	60.9	30.92
A09	4	60.9	33.07
A10	4	60.9	31.56
A11	4	60.9	30.7
A12	4	60.9	31.03
B01	4	60.9	29.34
B02	4	60.9	30.2
B03	4	60.9	31.67
B04	4	60.9	7.29
B05	4	60.9	5.78
B06	4	60.9	6.5
B07	4	60.9	6.99
B08	4	60.9	5.54
B09	4	60.9	7.3
B10	4	60.9	3.27
B11	4	60.9	8.68
B12	4	60.9	8.41
C01	4	60.9	31.84
C02	4	60.9	34.79
C03	4	60.9	39.25
C04	4	60.9	41.53
C05	4	60.9	43.67
C06	4	60.9	37.76
C07	4	60.9	35.88
C08	4	60.9	38.4
C09	4	60.9	45.71
C10	4	60.9	40.15
C11	4	60.9	37.08
C12	4	60.9	40.73
D01	4	60.9	31.08
D02	4	60.9	26.1
D03	4	60.9	27.87
D04	4	60.9	36.65
D05	4	60.9	40.09
D06	4	60.9	37.89
D07	4	60.9	37.29
D08	4	60.9	39.06
D09	4	60.9	35.78
D10	4	60.9	37.83
D11	4	60.9	41.35
D12	4	60.9	35.61
A01	5	61.2	26.59
A02	5	61.2	27.57
A03	5	61.2	26.64
A04	5	61.2	26.74
A05	5	61.2	26.04
A06	5	61.2	27.95
A07	5	61.2	29.8
A08	5	61.2	31.09
A09	5	61.2	33.21
A10	5	61.2	31.71
A11	5	61.2	30.83
A12	5	61.2	31.18
B01	5	61.2	29.44
B02	5	61.2	30.33
B03	5	61.2	31.81
B04	5	61.2	7.2
B05	5	61.2	5.75
B06	5	61.2	6.45
B07	5	61.2	6.95
B08	5	61.2	5.52
B09	5	61.2	7.22
B10	5	61.2	3.33
B11	5	61.2	8.57
B12	5	61.2	8.3
C01	5	61.2	32.08
C02	5	61.2	34.91
C03	5	61.2	39.39
C04	5	61.2	41.68
C05	5	61.2	43.81
C06	5	61.2	37.95
C07	5	61.2	36.16
C08	5	61.2	38.59
C09	5	61.2	45.91
C10	5	61.2	40.31
C11	5	61.2	37.27
C12	5	61.2	40.85
D01	5	61.2	31.3
D02	5	61.2	26.24
D03	5	61.2	28.01
D04	5	61.2	36.87
D05	5	61.2	40.25
D06	5	61.2	38.04
D07	5	61.2	37.49
D08	5	61.2	39.32
D09	5	61.2	36.03
D10	5	61.2	38
D11	5	61.2	41.51
D12	5	61.2	35.8
A01	6	61.5	26.74
A02	6	61.5	27.74
A03	6	61.5	26.79
A04	6	61.5	26.91
A05	6	61.5	26.17
A06	6	61.5	28.11
A07	6	61.5	29.95
A08	6	61.5	31.27
A09	6	61.5	33.35
A10	6	61.5	31.87
A11	6	61.5	30.97
A12	6	61.5	31.34
B01	6	61.5	29.55
B02	6	61.5	30.46
B03	6	61.5	31.96
B04	6	61.5	7.11
B05	6	61.5	5.71
B06	6	61.5	6.39
B07	6	61.5	6.9
B08	6	61.5	5.5
B09	6	61.5	7.13
B10	6	61.5	3.39
B11	6	61.5	8.45
B12	6	61.5	8.2
C01	6	61.5	32.32
C02	6	61.5	35.02
C03	6	61.5	39.53
C04	6	61.5	41.83
C05	6	61.5	43.95
C06	6	61.5	38.13
C07	6	61.5	36.45
C08	6	61.5	38.78
C09	6	61.5	46.12
C10	6	61.5	40.48
C11	6	61.5	37.45
C12	6	61.5	40.98
D01	6	61.5	31.53
D02	6	61.5	26.37
D03	6	61.5	28.15
D04	6	61.5	37.09
D05	6	61.5	40.4
D06	6	61.5	38.19
D07	6	61.5	37.7
D08	6	61.5	39.59
D09	6	61.5	36.27
D10	6	61.5	38.17
D11	6	61.5	41.67
D12	6	61.5	35.98
A01	7	61.8	26.89
A02	7	61.8	27.91
A03	7	61.8	26.95
A04	7	61.8	27.09
A05	7	61.8	26.29
A06	7	61.8	28.26
A07	7	61.8	30.11
A08	7	61.8	31.44
A09	7	61.8	33.49
A10	7	61.8	32.03
A11	7	61.8	31.11
A12	7	61.8	31.5
B01	7	61.8	29.65
B02	7	61.8	30.59
B03	7	61.8	32.1
B04	7	61.8	7.01
B05	7	61.8	5.67
B06	7	61.8	6.33
B07	7	61.8	6.85
B08	7	61.8	5.48
B09	7	61.8	7.04
B10	7	61.8	3.45
B11	7	61.8	8.34
B12	7	61.8	8.09
C01	7	61.8	32.57
C02	7	61.8	35.14
C03	7	61.8	39.66
C04	7	61.8	41.98
C05	7	61.8	44.09
C06	7	61.8	38.31
C07	7	61.8	36.74
C08	7	61.8	38.98
C09	7	61.8	46.32
C10	7	61.8	40.64
C11	7	61.8	37.64
C12	7	61.8	41.1
D01	7	61.8	31.76
D02	7	61.8	26.51
D03	7	61.8	28.29
D04	7	61.8	37.32
D05	7	61.8	40.54
D06	7	61.8	38.34
D07	7	61.8	37.91
D08	7	61.8	39.86
D09	7	61.8	36.53
D10	7	61.8	38.34
D11	7	61.8	41.82
D12	7	61.8	36.17
A01	8	62.1	27.05
A02	8	62.1	28.08
A03	8	62.1	27.1
A04	8	62.1	27.27
A05	8	62.1	26.42
A06	8	62.1	28.42
A07	8	62.1	30.27
A08	8	62.1	31.62
A09	8	62.1	33.63
A10	8	62.1	32.18
A11	8	62.1	31.24
A12	8	62.1	31.66
B01	8	62.1	29.75
B02	8	62.1	30.72
B03	8	62.1	32.23
B04	8	62.1	6.92
B05	8	62.1	5.63
B06	8	62.1	6.27
B07	8	62.1	6.8
B08	8	62.1	5.45
B09	8	62.1	6.95
B10	8	62.1	3.5
B11	8	62.1	8.22
B12	8	62.1	7.99
C01	8	62.1	32.83
C02	8	62.1	35.25
C03	8	62.1	39.8
C04	8	62.1	42.12
C05	8	62.1	44.22
C06	8	62.1	38.5
C07	8	62.1	37.04
C08	8	62.1	39.17
C09	8	62.1	46.51
C10	8	62.1	40.81
C11	8	62.1	37.83
C12	8	62.1	41.22
D01	8	62.1	32
D02	8	62.1	26.65
D03	8	62.1	28.43
D04	8	62.1	37.55
D05	8	62.1	40.69
D06	8	62.1	38.48
D07	8	62.1	38.11
D08	8	62.1	40.14
D09	8	62.1	36.79
D10	8	62.1	38.51
D11	8	62.1	41.97
D12	8	62.1	36.36
A01	9	62.4	27.2
A02	9	62.4	28.25
A03	9	62.4	27.26
A04	9	62.4	27.45
A05	9	62.4	26.55
A06	9	62.4	28.58
A07	9	62.4	30.42
A08	9	62.4	31.8
A09	9	62.4	33.77
A10	9	62.4	32.34
A11	9	62.4	31.38
A12	9	62.4	31.82
B01	9	62.4	29.85
B02	9	62.4	30.84
B03	9	62.4	32.37
B04	9	62.4	6.82
B05	9	62.4	5.59
B06	9	62.4	6.21
B07	9	62.4	6.74
B08	9	62.4	5.42
B09	9	62.4	6.85
B10	9	62.4	3.55
B11	9	62.4	8.1
B12	9	62.4	7.88
C01	9	62.4	33.08
C02	9	62.4	35.36
C03	9	62.4	39.93
C04	9	62.4	42.26
C05	9	62.4	44.34
C06	9	62.4	38.69
C07	9	62.4	37.34
C08	9	62.4	39.37
C09	9	62.4	46.71
C10	9	62.4	40.97
C11	9	62.4	38.02
C12	9	62.4	41.33
D01	9	62.4	32.24
D02	9	62.4	26.79
D03	9	62.4	28.57
D04	9	62.4	37.78
D05	9	62.4	40.83
D06	9	62.4	38.62
D07	9	62.4	38.33
D08	9	62.4	40.42
D09	9	62.4	37.05
D10	9	62.4	38.68
D11	9	62.4	42.11
D12	9	62.4	36.55
A01	10	62.7	27.36
A02	10	62.7	28.42
A03	10	62.7	27.42
A04	10	62.7	27.63
A05	10	62.7	26.67
A06	10	62.7	28.75
A07	10	62.7	30.58
A08	10	62.7	31.97
A09	10	62.7	33.91
A10	10	62.7	32.5
A11	10	62.7	31.51
A12	10	62.7	31.97
B01	10	62.7	29.95
B02	10	62.7	30.97
B03	10	62.7	32.51
B04	10	62.7	6.72
B05	10	62.7	5.55
B06	10	62.7	6.15
B07	10	62.7	6.68
B08	10	62.7	5.39
B09	10	62.7	6.75
B10	10	62.7	3.6
B11	10	62.7	7.98
B12	10	62.7	7.77
C01	10	62.7	33.35
C02	10	62.7	35.46
C03	10	62.7	40.06
C04	10	62.7	42.4
C05	10	62.7	44.46
C06	10	62.7	38.88
C07	10	62.7	37.66
C08	10	62.7	39.57
C09	10	62.7	46.9
C10	10	62.7	41.13
C11	10	62.7	38.2
C12	10	62.7	41.45
D01	10	62.7	32.49
D02	10	62.7	26.94
D03	10	62.7	28.71
D04	10	62.7	38.01
D05	10	62.7	40.97
D06	10	62.7	38.76
D07	10	62.7	38.54
D08	10	62.7	40.71
D09	10	62.7	37.31
D10	10	62.7	38.84
D11	10	62.7	42.25
D12	10	62.7	36.74
A01	11	63	27.52
A02	11	63	28.6
A03	11	63	27.58
A04	11	63	27.81
A05	11	63	26.8
A06	11	63	28.91
A07	11	63	30.74
A08	11	63	32.15
A09	11	63	34.05
A10	11	63	32.65
A11	11	63	31.64
A12	11	63	32.13
B01	11	63	30.05
B02	11	63	31.09
B03	11	63	32.64
B04	11	63	6.62
B05	11	63	5.5
B06	11	63	6.08
B07	11	63	6.62
B08	11	63	5.36
B09	11	63	6.65
B10	11	63	3.65
B11	11	63	7.86
B12	11	63	7.66
C01	11	63	33.61
C02	11	63	35.56
C03	11	63	40.18
C04	11	63	42.54
C05	11	63	44.58
C06	11	63	39.07
C07	11	63	37.98
C08	11	63	39.77
C09	11	63	47.09
C10	11	63	41.29
C11	11	63	38.39
C12	11	63	41.56
D01	11	63	32.74
D02	11	63	27.09
D03	11	63	28.86
D04	11	63	38.24
D05	11	63	41.1
D06	11	63	38.89
D07	11	63	38.75
D08	11	63	41
D09	11	63	37.58
D10	11	63	39.01
D11	11	63	42.38
D12	11	63	36.93
A01	12	63.3	27.68
A02	12	63.3	28.78
A03	12	63.3	27.75
A04	12	63.3	28
A05	12	63.3	26.92
A06	12	63.3	29.07
A07	12	63.3	30.89
A08	12	63.3	32.33
A09	12	63.3	34.18
A10	12	63.3	32.81
A11	12	63.3	31.78
A12	12	63.3	32.29
B01	12	63.3	30.15
B02	12	63.3	31.22
B03	12	63.3	32.78
B04	12	63.3	6.51
B05	12	63.3	5.46
B06	12	63.3	6.02
B07	12	63.3	6.55
B08	12	63.3	5.32
B09	12	63.3	6.55
B10	12	63.3	3.69
B11	12	63.3	7.73
B12	12	63.3	7.55
C01	12	63.3	33.89
C02	12	63.3	35.66
C03	12	63.3	40.31
C04	12	63.3	42.68
C05	12	63.3	44.7
C06	12	63.3	39.26
C07	12	63.3	38.3
C08	12	63.3	39.97
C09	12	63.3	47.27
C10	12	63.3	41.44
C11	12	63.3	38.58
C12	12	63.3	41.66
D01	12	63.3	32.99
D02	12	63.3	27.23
D03	12	63.3	29.01
D04	12	63.3	38.47
D05	12	63.3	41.23
D06	12	63.3	39.03
D07	12	63.3	38.97
D08	12	63.3	41.29
D09	12	63.3	37.86
D10	12	63.3	39.17
D11	12	63.3	42.51
D12	12	63.3	37.12
A01	13	63.6	27.84
A02	13	63.6	28.96
A03	13	63.6	27.91
A04	13	63.6	28.18
A05	13	63.6	27.04
A06	13	63.6	29.23
A07	13	63.6	31.05
A08	13	63.6	32.51
A09	13	63.6	34.31
A10	13	63.6	32.96
A11	13	63.6	31.91
A12	13	63.6	32.45
B01	13	63.6	30.24
B02	13	63.6	31.34
B03	13	63.6	32.91
B04	13	63.6	6.41
B05	13	63.6	5.41
B06	13	63.6	5.95
B07	13	63.6	6.48
B08	13	63.6	5.28
B09	13	63.6	6.45
B10	13	63.6	3.73
B11	13	63.6	7.61
B12	13	63.6	7.44
C01	13	63.6	34.16
C02	13	63.6	35.76
C03	13	63.6	40.43
C04	13	63.6	42.82
C05	13	63.6	44.8
C06	13	63.6	39.45
C07	13	63.6	38.64
C08	13	63.6	40.17
C09	13	63.6	47.44
C10	13	63.6	41.6
C11	13	63.6	38.78
C12	13	63.6	41.77
D01	13	63.6	33.24
D02	13	63.6	27.39
D03	13	63.6	29.16
D04	13	63.6	38.7
D05	13	63.6	41.36
D06	13	63.6	39.15
D07	13	63.6	39.18
D08	13	63.6	41.58
D09	13	63.6	38.13
D10	13	63.6	39.33
D11	13	63.6	42.64
D12	13	63.6	37.32
A01	14	63.9	28
A02	14	63.9	29.14
A03	14	63.9	28.08
A04	14	63.9	28.37
A05	14	63.9	27.16
A06	14	63.9	29.39
A07	14	63.9	31.21
A08	14	63.9	32.69
A09	14	63.9	34.45
A10	14	63.9	33.11
A11	14	63.9	32.04
A12	14	63.9	32.6
B01	14	63.9	30.33
B02	14	63.9	31.46
B03	14	63.9	33.04
B04	14	63.9	6.3
B05	14	63.9	5.36
B06	14	63.9	5.88
B07	14	63.9	6.41
B08	14	63.9	5.24
B09	14	63.9	6.35
B10	14	63.9	3.77
B11	14	63.9	7.48
B12	14	63.9	7.33
C01	14	63.9	34.44
C02	14	63.9	35.85
C03	14	63.9	40.55
C04	14	63.9	42.95
C05	14	63.9	44.91
C06	14	63.9	39.65
C07	14	63.9	38.97
C08	14	63.9	40.37
C09	14	63.9	47.61
C10	14	63.9	41.76
C11	14	63.9	38.97
C12	14	63.9	41.87
D01	14	63.9	33.5
D02	14	63.9	27.54
D03	14	63.9	29.32
D04	14	63.9	38.93
D05	14	63.9	41.48
D06	14	63.9	39.28
D07	14	63.9	39.4
D08	14	63.9	41.87
D09	14	63.9	38.41
D10	14	63.9	39.48
D11	14	63.9	42.76
D12	14	63.9	37.51
A01	15	64.2	28.16
A02	15	64.2	29.32
A03	15	64.2	28.24
A04	15	64.2	28.55
A05	15	64.2	27.29
A06	15	64.2	29.56
A07	15	64.2	31.37
A08	15	64.2	32.87
A09	15	64.2	34.58
A10	15	64.2	33.27
A11	15	64.2	32.17
A12	15	64.2	32.76
B01	15	64.2	30.42
B02	15	64.2	31.58
B03	15	64.2	33.17
B04	15	64.2	6.19
B05	15	64.2	5.3
B06	15	64.2	5.81
B07	15	64.2	6.34
B08	15	64.2	5.2
B09	15	64.2	6.24
B10	15	64.2	3.81
B11	15	64.2	7.36
B12	15	64.2	7.22
C01	15	64.2	34.73
C02	15	64.2	35.94
C03	15	64.2	40.67
C04	15	64.2	43.08
C05	15	64.2	45.01
C06	15	64.2	39.85
C07	15	64.2	39.32
C08	15	64.2	40.58
C09	15	64.2	47.77
C10	15	64.2	41.91
C11	15	64.2	39.16
C12	15	64.2	41.97
D01	15	64.2	33.76
D02	15	64.2	27.7
D03	15	64.2	29.48
D04	15	64.2	39.17
D05	15	64.2	41.6
D06	15	64.2	39.4
D07	15	64.2	39.62
D08	15	64.2	42.16
D09	15	64.2	38.69
D10	15	64.2	39.64
D11	15	64.2	42.87
D12	15	64.2	37.71
A01	16	64.5	28.32
A02	16	64.5	29.51
A03	16	64.5	28.41
A04	16	64.5	28.74
A05	16	64.5	27.41
A06	16	64.5	29.72
A07	16	64.5	31.52
A08	16	64.5	33.05
A09	16	64.5	34.71
A10	16	64.5	33.42
A11	16	64.5	32.3
A12	16	64.5	32.92
B01	16	64.5	30.51
B02	16	64.5	31.69
B03	16	64.5	33.29
B04	16	64.5	6.08
B05	16	64.5	5.25
B06	16	64.5	5.74
B07	16	64.5	6.26
B08	16	64.5	5.16
B09	16	64.5	6.13
B10	16	64.5	3.84
B11	16	64.5	7.23
B12	16	64.5	7.11
C01	16	64.5	35.01
C02	16	64.5	36.03
C03	16	64.5	40.78
C04	16	64.5	43.21
C05	16	64.5	45.1
C06	16	64.5	40.05
C07	16	64.5	39.67
C08	16	64.5	40.78
C09	16	64.5	47.93
C10	16	64.5	42.06
C11	16	64.5	39.35
C12	16	64.5	42.07
D01	16	64.5	34.03
D02	16	64.5	27.86
D03	16	64.5	29.64
D04	16	64.5	39.4
D05	16	64.5	41.72
D06	16	64.5	39.52
D07	16	64.5	39.83
D08	16	64.5	42.45
D09	16	64.5	38.98
D10	16	64.5	39.78
D11	16	64.5	42.98
D12	16	64.5	37.9
A01	17	64.8	28.49
A02	17	64.8	29.69
A03	17	64.8	28.58
A04	17	64.8	28.93
A05	17	64.8	27.52
A06	17	64.8	29.88
A07	17	64.8	31.68
A08	17	64.8	33.23
A09	17	64.8	34.84
A10	17	64.8	33.57
A11	17	64.8	32.42
A12	17	64.8	33.07
B01	17	64.8	30.6
B02	17	64.8	31.81
B03	17	64.8	33.41
B04	17	64.8	5.97
B05	17	64.8	5.19
B06	17	64.8	5.66
B07	17	64.8	6.18
B08	17	64.8	5.11
B09	17	64.8	6.03
B10	17	64.8	3.87
B11	17	64.8	7.1
B12	17	64.8	7
C01	17	64.8	35.31
C02	17	64.8	36.11
C03	17	64.8	40.9
C04	17	64.8	43.34
C05	17	64.8	45.2
C06	17	64.8	40.25
C07	17	64.8	40.02
C08	17	64.8	40.99
C09	17	64.8	48.07
C10	17	64.8	42.21
C11	17	64.8	39.54
C12	17	64.8	42.16
D01	17	64.8	34.29
D02	17	64.8	28.02
D03	17	64.8	29.8
D04	17	64.8	39.62
D05	17	64.8	41.83
D06	17	64.8	39.63
D07	17	64.8	40.05
D08	17	64.8	42.74
D09	17	64.8	39.26
D10	17	64.8	39.93
D11	17	64.8	43.07
D12	17	64.8	38.09
A01	18	65.1	28.65
A02	18	65.1	29.88
A03	18	65.1	28.74
A04	18	65.1	29.11
A05	18	65.1	27.64
A06	18	65.1	30.05
A07	18	65.1	31.84
A08	18	65.1	33.41
A09	18	65.1	34.96
A10	18	65.1	33.72
A11	18	65.1	32.55
A12	18	65.1	33.23
B01	18	65.1	30.69
B02	18	65.1	31.92
B03	18	65.1	33.53
B04	18	65.1	5.86
B05	18	65.1	5.14
B06	18	65.1	5.59
B07	18	65.1	6.09
B08	18	65.1	5.06
B09	18	65.1	5.92
B10	18	65.1	3.89
B11	18	65.1	6.98
B12	18	65.1	6.88
C01	18	65.1	35.6
C02	18	65.1	36.19
C03	18	65.1	41.01
C04	18	65.1	43.47
C05	18	65.1	45.28
C06	18	65.1	40.45
C07	18	65.1	40.37
C08	18	65.1	41.2
C09	18	65.1	48.2
C10	18	65.1	42.36
C11	18	65.1	39.74
C12	18	65.1	42.26
D01	18	65.1	34.56
D02	18	65.1	28.19
D03	18	65.1	29.97
D04	18	65.1	39.85
D05	18	65.1	41.93
D06	18	65.1	39.73
D07	18	65.1	40.27
D08	18	65.1	43.02
D09	18	65.1	39.54
D10	18	65.1	40.07
D11	18	65.1	43.16
D12	18	65.1	38.29
A01	19	65.4	28.81
A02	19	65.4	30.07
A03	19	65.4	28.91
A04	19	65.4	29.29
A05	19	65.4	27.76
A06	19	65.4	30.21
A07	19	65.4	31.99
A08	19	65.4	33.59
A09	19	65.4	35.09
A10	19	65.4	33.86
A11	19	65.4	32.67
A12	19	65.4	33.38
B01	19	65.4	30.77
B02	19	65.4	32.03
B03	19	65.4	33.65
B04	19	65.4	5.75
B05	19	65.4	5.08
B06	19	65.4	5.52
B07	19	65.4	6.01
B08	19	65.4	5.01
B09	19	65.4	5.81
B10	19	65.4	3.91
B11	19	65.4	6.85
B12	19	65.4	6.77
C01	19	65.4	35.89
C02	19	65.4	36.26
C03	19	65.4	41.12
C04	19	65.4	43.6
C05	19	65.4	45.37
C06	19	65.4	40.66
C07	19	65.4	40.72
C08	19	65.4	41.4
C09	19	65.4	48.32
C10	19	65.4	42.51
C11	19	65.4	39.93
C12	19	65.4	42.36
D01	19	65.4	34.82
D02	19	65.4	28.36
D03	19	65.4	30.14
D04	19	65.4	40.07
D05	19	65.4	42.03
D06	19	65.4	39.83
D07	19	65.4	40.48
D08	19	65.4	43.3
D09	19	65.4	39.82
D10	19	65.4	40.2
D11	19	65.4	43.25
D12	19	65.4	38.48
A01	20	65.7	28.98
A02	20	65.7	30.26
A03	20	65.7	29.08
A04	20	65.7	29.48
A05	20	65.7	27.87
A06	20	65.7	30.37
A07	20	65.7	32.15
A08	20	65.7	33.76
A09	20	65.7	35.21
A10	20	65.7	34.01
A11	20	65.7	32.79
A12	20	65.7	33.53
B01	20	65.7	30.86
B02	20	65.7	32.14
B03	20	65.7	33.76
B04	20	65.7	5.64
B05	20	65.7	5.02
B06	20	65.7	5.44
B07	20	65.7	5.92
B08	20	65.7	4.96
B09	20	65.7	5.7
B10	20	65.7	3.93
B11	20	65.7	6.72
B12	20	65.7	6.66
C01	20	65.7	36.19
C02	20	65.7	36.33
C03	20	65.7	41.22
C04	20	65.7	43.73
C05	20	65.7	45.45
C06	20	65.7	40.87
C07	20	65.7	41.08
C08	20	65.7	41.61
C09	20	65.7	48.43
C10	20	65.7	42.66
C11	20	65.7	40.12
C12	20	65.7	42.45
D01	20	65.7	35.08
D02	20	65.7	28.54
D03	20	65.7	30.32
D04	20	65.7	40.28
D05	20	65.7	42.12
D06	20	65.7	39.93
D07	20	65.7	40.69
D08	20	65.7	43.56
D09	20	65.7	40.1
D10	20	65.7	40.32
D11	20	65.7	43.32
D12	20	65.7	38.66
A01	21	66	29.14
A02	21	66	30.45
A03	21	66	29.24
A04	21	66	29.66
A05	21	66	27.98
A06	21	66	30.53
A07	21	66	32.3
A08	21	66	33.94
A09	21	66	35.33
A10	21	66	34.15
A11	21	66	32.91
A12	21	66	33.69
B01	21	66	30.94
B02	21	66	32.24
B03	21	66	33.86
B04	21	66	5.52
B05	21	66	4.96
B06	21	66	5.36
B07	21	66	5.83
B08	21	66	4.9
B09	21	66	5.59
B10	21	66	3.95
B11	21	66	6.6
B12	21	66	6.54
C01	21	66	36.49
C02	21	66	36.4
C03	21	66	41.33
C04	21	66	43.85
C05	21	66	45.52
C06	21	66	41.08
C07	21	66	41.43
C08	21	66	41.82
C09	21	66	48.52
C10	21	66	42.8
C11	21	66	40.31
C12	21	66	42.55
D01	21	66	35.34
D02	21	66	28.72
D03	21	66	30.5
D04	21	66	40.49
D05	21	66	42.21
D06	21	66	40.01
D07	21	66	40.89
D08	21	66	43.82
D09	21	66	40.37
D10	21	66	40.44
D11	21	66	43.38
D12	21	66	38.85
A01	22	66.3	29.3
A02	22	66.3	30.64
A03	22	66.3	29.41
A04	22	66.3	29.83
A05	22	66.3	28.09
A06	22	66.3	30.69
A07	22	66.3	32.46
A08	22	66.3	34.11
A09	22	66.3	35.45
A10	22	66.3	34.29
A11	22	66.3	33.03
A12	22	66.3	33.84
B01	22	66.3	31.02
B02	22	66.3	32.34
B03	22	66.3	33.97
B04	22	66.3	5.41
B05	22	66.3	4.89
B06	22	66.3	5.29
B07	22	66.3	5.74
B08	22	66.3	4.85
B09	22	66.3	5.48
B10	22	66.3	3.96
B11	22	66.3	6.47
B12	22	66.3	6.43
C01	22	66.3	36.78
C02	22	66.3	36.46
C03	22	66.3	41.43
C04	22	66.3	43.98
C05	22	66.3	45.6
C06	22	66.3	41.29
C07	22	66.3	41.78
C08	22	66.3	42.03
C09	22	66.3	48.59
C10	22	66.3	42.95
C11	22	66.3	40.5
C12	22	66.3	42.65
D01	22	66.3	35.6
D02	22	66.3	28.91
D03	22	66.3	30.68
D04	22	66.3	40.69
D05	22	66.3	42.29
D06	22	66.3	40.09
D07	22	66.3	41.09
D08	22	66.3	44.06
D09	22	66.3	40.64
D10	22	66.3	40.55
D11	22	66.3	43.43
D12	22	66.3	39.03
A01	23	66.6	29.47
A02	23	66.6	30.83
A03	23	66.6	29.57
A04	23	66.6	30.01
A05	23	66.6	28.2
A06	23	66.6	30.85
A07	23	66.6	32.61
A08	23	66.6	34.28
A09	23	66.6	35.57
A10	23	66.6	34.43
A11	23	66.6	33.15
A12	23	66.6	33.98
B01	23	66.6	31.1
B02	23	66.6	32.44
B03	23	66.6	34.07
B04	23	66.6	5.3
B05	23	66.6	4.83
B06	23	66.6	5.21
B07	23	66.6	5.64
B08	23	66.6	4.79
B09	23	66.6	5.37
B10	23	66.6	3.96
B11	23	66.6	6.35
B12	23	66.6	6.31
C01	23	66.6	37.08
C02	23	66.6	36.52
C03	23	66.6	41.53
C04	23	66.6	44.11
C05	23	66.6	45.67
C06	23	66.6	41.5
C07	23	66.6	42.12
C08	23	66.6	42.23
C09	23	66.6	48.65
C10	23	66.6	43.09
C11	23	66.6	40.68
C12	23	66.6	42.75
D01	23	66.6	35.86
D02	23	66.6	29.1
D03	23	66.6	30.88
D04	23	66.6	40.87
D05	23	66.6	42.36
D06	23	66.6	40.16
D07	23	66.6	41.29
D08	23	66.6	44.28
D09	23	66.6	40.89
D10	23	66.6	40.65
D11	23	66.6	43.47
D12	23	66.6	39.21
A01	24	66.9	29.63
A02	24	66.9	31.02
A03	24	66.9	29.73
A04	24	66.9	30.18
A05	24	66.9	28.3
A06	24	66.9	31.01
A07	24	66.9	32.76
A08	24	66.9	34.45
A09	24	66.9	35.68
A10	24	66.9	34.57
A11	24	66.9	33.26
A12	24	66.9	34.13
B01	24	66.9	31.19
B02	24	66.9	32.54
B03	24	66.9	34.16
B04	24	66.9	5.18
B05	24	66.9	4.77
B06	24	66.9	5.13
B07	24	66.9	5.55
B08	24	66.9	4.73
B09	24	66.9	5.26
B10	24	66.9	3.97
B11	24	66.9	6.22
B12	24	66.9	6.2
C01	24	66.9	37.37
C02	24	66.9	36.58
C03	24	66.9	41.63
C04	24	66.9	44.24
C05	24	66.9	45.74
C06	24	66.9	41.71
C07	24	66.9	42.45
C08	24	66.9	42.43
C09	24	66.9	48.69
C10	24	66.9	43.23
C11	24	66.9	40.87
C12	24	66.9	42.85
D01	24	66.9	36.1
D02	24	66.9	29.29
D03	24	66.9	31.07
D04	24	66.9	41.05
D05	24	66.9	42.42
D06	24	66.9	40.22
D07	24	66.9	41.47
D08	24	66.9	44.48
D09	24	66.9	41.14
D10	24	66.9	40.73
D11	24	66.9	43.5
D12	24	66.9	39.38
A01	25	67.2	29.79
A02	25	67.2	31.2
A03	25	67.2	29.89
A04	25	67.2	30.35
A05	25	67.2	28.4
A06	25	67.2	31.16
A07	25	67.2	32.91
A08	25	67.2	34.62
A09	25	67.2	35.8
A10	25	67.2	34.7
A11	25	67.2	33.38
A12	25	67.2	34.27
B01	25	67.2	31.27
B02	25	67.2	32.63
B03	25	67.2	34.25
B04	25	67.2	5.07
B05	25	67.2	4.7
B06	25	67.2	5.06
B07	25	67.2	5.45
B08	25	67.2	4.67
B09	25	67.2	5.15
B10	25	67.2	3.96
B11	25	67.2	6.1
B12	25	67.2	6.08
C01	25	67.2	37.66
C02	25	67.2	36.63
C03	25	67.2	41.73
C04	25	67.2	44.36
C05	25	67.2	45.81
C06	25	67.2	41.92
C07	25	67.2	42.77
C08	25	67.2	42.63
C09	25	67.2	48.7
C10	25	67.2	43.37
C11	25	67.2	41.05
C12	25	67.2	42.96
D01	25	67.2	36.35
D02	25	67.2	29.49
D03	25	67.2	31.27
D04	25	67.2	41.21
D05	25	67.2	42.48
D06	25	67.2	40.26
D07	25	67.2	41.64
D08	25	67.2	44.65
D09	25	67.2	41.37
D10	25	67.2	40.81
D11	25	67.2	43.52
D12	25	67.2	39.55
A01	26	67.5	29.94
A02	26	67.5	31.39
A03	26	67.5	30.05
A04	26	67.5	30.51
A05	26	67.5	28.5
A06	26	67.5	31.31
A07	26	67.5	33.05
A08	26	67.5	34.78
A09	26	67.5	35.91
A10	26	67.5	34.82
A11	26	67.5	33.49
A12	26	67.5	34.41
B01	26	67.5	31.35
B02	26	67.5	32.72
B03	26	67.5	34.33
B04	26	67.5	4.96
B05	26	67.5	4.63
B06	26	67.5	4.98
B07	26	67.5	5.35
B08	26	67.5	4.61
B09	26	67.5	5.04
B10	26	67.5	3.96
B11	26	67.5	5.98
B12	26	67.5	5.96
C01	26	67.5	37.94
C02	26	67.5	36.68
C03	26	67.5	41.83
C04	26	67.5	44.49
C05	26	67.5	45.87
C06	26	67.5	42.13
C07	26	67.5	43.08
C08	26	67.5	42.83
C09	26	67.5	48.7
C10	26	67.5	43.51
C11	26	67.5	41.22
C12	26	67.5	43.07
D01	26	67.5	36.58
D02	26	67.5	29.7
D03	26	67.5	31.48
D04	26	67.5	41.36
D05	26	67.5	42.53
D06	26	67.5	40.3
D07	26	67.5	41.8
D08	26	67.5	44.8
D09	26	67.5	41.59
D10	26	67.5	40.87
D11	26	67.5	43.53
D12	26	67.5	39.7
A01	27	67.8	30.1
A02	27	67.8	31.57
A03	27	67.8	30.2
A04	27	67.8	30.66
A05	27	67.8	28.59
A06	27	67.8	31.46
A07	27	67.8	33.2
A08	27	67.8	34.94
A09	27	67.8	36.01
A10	27	67.8	34.95
A11	27	67.8	33.59
A12	27	67.8	34.55
B01	27	67.8	31.44
B02	27	67.8	32.8
B03	27	67.8	34.41
B04	27	67.8	4.85
B05	27	67.8	4.56
B06	27	67.8	4.9
B07	27	67.8	5.25
B08	27	67.8	4.55
B09	27	67.8	4.93
B10	27	67.8	3.95
B11	27	67.8	5.86
B12	27	67.8	5.85
C01	27	67.8	38.21
C02	27	67.8	36.72
C03	27	67.8	41.92
C04	27	67.8	44.62
C05	27	67.8	45.94
C06	27	67.8	42.34
C07	27	67.8	43.37
C08	27	67.8	43.02
C09	27	67.8	48.67
C10	27	67.8	43.64
C11	27	67.8	41.4
C12	27	67.8	43.18
D01	27	67.8	36.8
D02	27	67.8	29.91
D03	27	67.8	31.69
D04	27	67.8	41.5
D05	27	67.8	42.56
D06	27	67.8	40.32
D07	27	67.8	41.94
D08	27	67.8	44.91
D09	27	67.8	41.79
D10	27	67.8	40.91
D11	27	67.8	43.52
D12	27	67.8	39.85
A01	28	68.1	30.25
A02	28	68.1	31.74
A03	28	68.1	30.34
A04	28	68.1	30.81
A05	28	68.1	28.68
A06	28	68.1	31.6
A07	28	68.1	33.34
A08	28	68.1	35.09
A09	28	68.1	36.12
A10	28	68.1	35.07
A11	28	68.1	33.7
A12	28	68.1	34.69
B01	28	68.1	31.52
B02	28	68.1	32.88
B03	28	68.1	34.48
B04	28	68.1	4.73
B05	28	68.1	4.5
B06	28	68.1	4.82
B07	28	68.1	5.16
B08	28	68.1	4.48
B09	28	68.1	4.83
B10	28	68.1	3.94
B11	28	68.1	5.74
B12	28	68.1	5.73
C01	28	68.1	38.48
C02	28	68.1	36.76
C03	28	68.1	42.02
C04	28	68.1	44.74
C05	28	68.1	46
C06	28	68.1	42.54
C07	28	68.1	43.64
C08	28	68.1	43.2
C09	28	68.1	48.62
C10	28	68.1	43.78
C11	28	68.1	41.56
C12	28	68.1	43.3
D01	28	68.1	37.02
D02	28	68.1	30.13
D03	28	68.1	31.91
D04	28	68.1	41.61
D05	28	68.1	42.59
D06	28	68.1	40.33
D07	28	68.1	42.07
D08	28	68.1	44.98
D09	28	68.1	41.97
D10	28	68.1	40.94
D11	28	68.1	43.5
D12	28	68.1	39.99
A01	29	68.4	30.4
A02	29	68.4	31.91
A03	29	68.4	30.48
A04	29	68.4	30.94
A05	29	68.4	28.76
A06	29	68.4	31.74
A07	29	68.4	33.48
A08	29	68.4	35.24
A09	29	68.4	36.22
A10	29	68.4	35.18
A11	29	68.4	33.8
A12	29	68.4	34.82
B01	29	68.4	31.61
B02	29	68.4	32.96
B03	29	68.4	34.55
B04	29	68.4	4.63
B05	29	68.4	4.43
B06	29	68.4	4.75
B07	29	68.4	5.06
B08	29	68.4	4.42
B09	29	68.4	4.72
B10	29	68.4	3.92
B11	29	68.4	5.62
B12	29	68.4	5.61
C01	29	68.4	38.73
C02	29	68.4	36.8
C03	29	68.4	42.11
C04	29	68.4	44.87
C05	29	68.4	46.07
C06	29	68.4	42.74
C07	29	68.4	43.89
C08	29	68.4	43.38
C09	29	68.4	48.55
C10	29	68.4	43.91
C11	29	68.4	41.73
C12	29	68.4	43.43
D01	29	68.4	37.22
D02	29	68.4	30.36
D03	29	68.4	32.14
D04	29	68.4	41.71
D05	29	68.4	42.6
D06	29	68.4	40.32
D07	29	68.4	42.18
D08	29	68.4	45.01
D09	29	68.4	42.12
D10	29	68.4	40.95
D11	29	68.4	43.47
D12	29	68.4	40.11
A01	30	68.7	30.54
A02	30	68.7	32.08
A03	30	68.7	30.62
A04	30	68.7	31.07
A05	30	68.7	28.84
A06	30	68.7	31.88
A07	30	68.7	33.61
A08	30	68.7	35.38
A09	30	68.7	36.32
A10	30	68.7	35.29
A11	30	68.7	33.89
A12	30	68.7	34.95
B01	30	68.7	31.7
B02	30	68.7	33.03
B03	30	68.7	34.61
B04	30	68.7	4.52
B05	30	68.7	4.36
B06	30	68.7	4.67
B07	30	68.7	4.95
B08	30	68.7	4.36
B09	30	68.7	4.62
B10	30	68.7	3.9
B11	30	68.7	5.5
B12	30	68.7	5.49
C01	30	68.7	38.98
C02	30	68.7	36.83
C03	30	68.7	42.2
C04	30	68.7	44.99
C05	30	68.7	46.13
C06	30	68.7	42.94
C07	30	68.7	44.12
C08	30	68.7	43.54
C09	30	68.7	48.46
C10	30	68.7	44.04
C11	30	68.7	41.89
C12	30	68.7	43.56
D01	30	68.7	37.41
D02	30	68.7	30.59
D03	30	68.7	32.38
D04	30	68.7	41.78
D05	30	68.7	42.6
D06	30	68.7	40.29
D07	30	68.7	42.26
D08	30	68.7	45
D09	30	68.7	42.25
D10	30	68.7	40.94
D11	30	68.7	43.42
D12	30	68.7	40.22
A01	31	69	30.68
A02	31	69	32.24
A03	31	69	30.74
A04	31	69	31.19
A05	31	69	28.92
A06	31	69	32.01
A07	31	69	33.74
A08	31	69	35.51
A09	31	69	36.42
A10	31	69	35.39
A11	31	69	33.99
A12	31	69	35.07
B01	31	69	31.79
B02	31	69	33.1
B03	31	69	34.66
B04	31	69	4.41
B05	31	69	4.28
B06	31	69	4.59
B07	31	69	4.85
B08	31	69	4.29
B09	31	69	4.52
B10	31	69	3.88
B11	31	69	5.39
B12	31	69	5.37
C01	31	69	39.21
C02	31	69	36.86
C03	31	69	42.29
C04	31	69	45.1
C05	31	69	46.2
C06	31	69	43.13
C07	31	69	44.32
C08	31	69	43.7
C09	31	69	48.36
C10	31	69	44.16
C11	31	69	42.04
C12	31	69	43.69
D01	31	69	37.59
D02	31	69	30.84
D03	31	69	32.62
D04	31	69	41.84
D05	31	69	42.59
D06	31	69	40.25
D07	31	69	42.32
D08	31	69	44.95
D09	31	69	42.35
D10	31	69	40.9
D11	31	69	43.36
D12	31	69	40.31
A01	32	69.3	30.82
A02	32	69.3	32.39
A03	32	69.3	30.86
A04	32	69.3	31.3
A05	32	69.3	28.99
A06	32	69.3	32.14
A07	32	69.3	33.87
A08	32	69.3	35.64
A09	32	69.3	36.51
A10	32	69.3	35.49
A11	32	69.3	34.08
A12	32	69.3	35.19
B01	32	69.3	31.88
B02	32	69.3	33.17
B03	32	69.3	34.71
B04	32	69.3	4.3
B05	32	69.3	4.21
B06	32	69.3	4.52
B07	32	69.3	4.75
B08	32	69.3	4.23
B09	32	69.3	4.42
B10	32	69.3	3.85
B11	32	69.3	5.28
B12	32	69.3	5.26
C01	32	69.3	39.42
C02	32	69.3	36.88
C03	32	69.3	42.38
C04	32	69.3	45.21
C05	32	69.3	46.27
C06	32	69.3	43.32
C07	32	69.3	44.5
C08	32	69.3	43.84
C09	32	69.3	48.24
C10	32	69.3	44.28
C11	32	69.3	42.2
C12	32	69.3	43.83
D01	32	69.3	37.77
D02	32	69.3	31.09
D03	32	69.3	32.87
D04	32	69.3	41.87
D05	32	69.3	42.56
D06	32	69.3	40.18
D07	32	69.3	42.35
D08	32	69.3	44.85
D09	32	69.3	42.42
D10	32	69.3	40.85
D11	32	69.3	43.29
D12	32	69.3	40.39
A01	33	69.6	30.95
A02	33	69.6	32.53
A03	33	69.6	30.98
A04	33	69.6	31.4
A05	33	69.6	29.05
A06	33	69.6	32.26
A07	33	69.6	33.99
A08	33	69.6	35.76
A09	33	69.6	36.6
A10	33	69.6	35.58
A11	33	69.6	34.16
A12	33	69.6	35.3
B01	33	69.6	31.98
B02	33	69.6	33.23
B03	33	69.6	34.76
B04	33	69.6	4.2
B05	33	69.6	4.14
B06	33	69.6	4.44
B07	33	69.6	4.65
B08	33	69.6	4.17
B09	33	69.6	4.33
B10	33	69.6	3.82
B11	33	69.6	5.17
B12	33	69.6	5.14
C01	33	69.6	39.62
C02	33	69.6	36.9
C03	33	69.6	42.47
C04	33	69.6	45.32
C05	33	69.6	46.34
C06	33	69.6	43.5
C07	33	69.6	44.65
C08	33	69.6	43.97
C09	33	69.6	48.11
C10	33	69.6	44.4
C11	33	69.6	42.34
C12	33	69.6	43.98
D01	33	69.6	37.93
D02	33	69.6	31.35
D03	33	69.6	33.13
D04	33	69.6	41.89
D05	33	69.6	42.52
D06	33	69.6	40.1
D07	33	69.6	42.35
D08	33	69.6	44.7
D09	33	69.6	42.46
D10	33	69.6	40.78
D11	33	69.6	43.21
D12	33	69.6	40.44
A01	34	69.9	31.07
A02	34	69.9	32.66
A03	34	69.9	31.08
A04	34	69.9	31.48
A05	34	69.9	29.11
A06	34	69.9	32.37
A07	34	69.9	34.1
A08	34	69.9	35.86
A09	34	69.9	36.68
A10	34	69.9	35.66
A11	34	69.9	34.24
A12	34	69.9	35.41
B01	34	69.9	32.09
B02	34	69.9	33.29
B03	34	69.9	34.8
B04	34	69.9	4.1
B05	34	69.9	4.07
B06	34	69.9	4.37
B07	34	69.9	4.55
B08	34	69.9	4.1
B09	34	69.9	4.23
B10	34	69.9	3.79
B11	34	69.9	5.07
B12	34	69.9	5.01
C01	34	69.9	39.81
C02	34	69.9	36.92
C03	34	69.9	42.56
C04	34	69.9	45.41
C05	34	69.9	46.41
C06	34	69.9	43.67
C07	34	69.9	44.78
C08	34	69.9	44.08
C09	34	69.9	47.98
C10	34	69.9	44.51
C11	34	69.9	42.49
C12	34	69.9	44.13
D01	34	69.9	38.08
D02	34	69.9	31.62
D03	34	69.9	33.4
D04	34	69.9	41.88
D05	34	69.9	42.46
D06	34	69.9	40
D07	34	69.9	42.32
D08	34	69.9	44.52
D09	34	69.9	42.47
D10	34	69.9	40.68
D11	34	69.9	43.11
D12	34	69.9	40.48
A01	35	70.2	31.19
A02	35	70.2	32.79
A03	35	70.2	31.18
A04	35	70.2	31.55
A05	35	70.2	29.16
A06	35	70.2	32.48
A07	35	70.2	34.21
A08	35	70.2	35.96
A09	35	70.2	36.76
A10	35	70.2	35.73
A11	35	70.2	34.32
A12	35	70.2	35.51
B01	35	70.2	32.19
B02	35	70.2	33.35
B03	35	70.2	34.84
B04	35	70.2	4
B05	35	70.2	3.99
B06	35	70.2	4.29
B07	35	70.2	4.45
B08	35	70.2	4.04
B09	35	70.2	4.14
B10	35	70.2	3.76
B11	35	70.2	4.96
B12	35	70.2	4.89
C01	35	70.2	39.97
C02	35	70.2	36.94
C03	35	70.2	42.64
C04	35	70.2	45.49
C05	35	70.2	46.48
C06	35	70.2	43.84
C07	35	70.2	44.89
C08	35	70.2	44.18
C09	35	70.2	47.85
C10	35	70.2	44.62
C11	35	70.2	42.64
C12	35	70.2	44.29
D01	35	70.2	38.23
D02	35	70.2	31.91
D03	35	70.2	33.68
D04	35	70.2	41.86
D05	35	70.2	42.38
D06	35	70.2	39.89
D07	35	70.2	42.26
D08	35	70.2	44.29
D09	35	70.2	42.45
D10	35	70.2	40.56
D11	35	70.2	43.01
D12	35	70.2	40.49
A01	36	70.5	31.3
A02	36	70.5	32.9
A03	36	70.5	31.27
A04	36	70.5	31.61
A05	36	70.5	29.21
A06	36	70.5	32.58
A07	36	70.5	34.31
A08	36	70.5	36.05
A09	36	70.5	36.83
A10	36	70.5	35.8
A11	36	70.5	34.39
A12	36	70.5	35.61
B01	36	70.5	32.31
B02	36	70.5	33.4
B03	36	70.5	34.87
B04	36	70.5	3.91
B05	36	70.5	3.92
B06	36	70.5	4.22
B07	36	70.5	4.36
B08	36	70.5	3.98
B09	36	70.5	4.05
B10	36	70.5	3.72
B11	36	70.5	4.86
B12	36	70.5	4.77
C01	36	70.5	40.12
C02	36	70.5	36.95
C03	36	70.5	42.72
C04	36	70.5	45.55
C05	36	70.5	46.55
C06	36	70.5	44
C07	36	70.5	44.97
C08	36	70.5	44.27
C09	36	70.5	47.72
C10	36	70.5	44.72
C11	36	70.5	42.78
C12	36	70.5	44.45
D01	36	70.5	38.38
D02	36	70.5	32.21
D03	36	70.5	33.96
D04	36	70.5	41.83
D05	36	70.5	42.28
D06	36	70.5	39.75
D07	36	70.5	42.17
D08	36	70.5	44.02
D09	36	70.5	42.4
D10	36	70.5	40.42
D11	36	70.5	42.89
D12	36	70.5	40.48
A01	37	70.8	31.41
A02	37	70.8	33
A03	37	70.8	31.35
A04	37	70.8	31.66
A05	37	70.8	29.25
A06	37	70.8	32.68
A07	37	70.8	34.41
A08	37	70.8	36.13
A09	37	70.8	36.9
A10	37	70.8	35.86
A11	37	70.8	34.46
A12	37	70.8	35.7
B01	37	70.8	32.43
B02	37	70.8	33.46
B03	37	70.8	34.91
B04	37	70.8	3.81
B05	37	70.8	3.84
B06	37	70.8	4.14
B07	37	70.8	4.26
B08	37	70.8	3.92
B09	37	70.8	3.97
B10	37	70.8	3.68
B11	37	70.8	4.76
B12	37	70.8	4.65
C01	37	70.8	40.26
C02	37	70.8	36.95
C03	37	70.8	42.8
C04	37	70.8	45.6
C05	37	70.8	46.63
C06	37	70.8	44.17
C07	37	70.8	45.04
C08	37	70.8	44.35
C09	37	70.8	47.61
C10	37	70.8	44.81
C11	37	70.8	42.93
C12	37	70.8	44.61
D01	37	70.8	38.52
D02	37	70.8	32.53
D03	37	70.8	34.27
D04	37	70.8	41.78
D05	37	70.8	42.17
D06	37	70.8	39.61
D07	37	70.8	42.04
D08	37	70.8	43.73
D09	37	70.8	42.32
D10	37	70.8	40.26
D11	37	70.8	42.77
D12	37	70.8	40.45
A01	38	71.1	31.51
A02	38	71.1	33.08
A03	38	71.1	31.43
A04	38	71.1	31.69
A05	38	71.1	29.29
A06	38	71.1	32.76
A07	38	71.1	34.5
A08	38	71.1	36.2
A09	38	71.1	36.97
A10	38	71.1	35.91
A11	38	71.1	34.52
A12	38	71.1	35.79
B01	38	71.1	32.56
B02	38	71.1	33.51
B03	38	71.1	34.94
B04	38	71.1	3.72
B05	38	71.1	3.77
B06	38	71.1	4.07
B07	38	71.1	4.16
B08	38	71.1	3.86
B09	38	71.1	3.88
B10	38	71.1	3.63
B11	38	71.1	4.67
B12	38	71.1	4.52
C01	38	71.1	40.37
C02	38	71.1	36.96
C03	38	71.1	42.88
C04	38	71.1	45.64
C05	38	71.1	46.71
C06	38	71.1	44.33
C07	38	71.1	45.11
C08	38	71.1	44.42
C09	38	71.1	47.51
C10	38	71.1	44.89
C11	38	71.1	43.08
C12	38	71.1	44.79
D01	38	71.1	38.68
D02	38	71.1	32.87
D03	38	71.1	34.58
D04	38	71.1	41.73
D05	38	71.1	42.04
D06	38	71.1	39.45
D07	38	71.1	41.89
D08	38	71.1	43.42
D09	38	71.1	42.22
D10	38	71.1	40.09
D11	38	71.1	42.63
D12	38	71.1	40.4
A01	39	71.4	31.6
A02	39	71.4	33.16
A03	39	71.4	31.5
A04	39	71.4	31.71
A05	39	71.4	29.32
A06	39	71.4	32.85
A07	39	71.4	34.57
A08	39	71.4	36.27
A09	39	71.4	37.02
A10	39	71.4	35.96
A11	39	71.4	34.58
A12	39	71.4	35.87
B01	39	71.4	32.7
B02	39	71.4	33.57
B03	39	71.4	34.98
B04	39	71.4	3.63
B05	39	71.4	3.69
B06	39	71.4	4
B07	39	71.4	4.07
B08	39	71.4	3.8
B09	39	71.4	3.8
B10	39	71.4	3.59
B11	39	71.4	4.58
B12	39	71.4	4.4
C01	39	71.4	40.48
C02	39	71.4	36.95
C03	39	71.4	42.95
C04	39	71.4	45.66
C05	39	71.4	46.8
C06	39	71.4	44.5
C07	39	71.4	45.16
C08	39	71.4	44.49
C09	39	71.4	47.44
C10	39	71.4	44.97
C11	39	71.4	43.24
C12	39	71.4	44.97
D01	39	71.4	38.84
D02	39	71.4	33.22
D03	39	71.4	34.91
D04	39	71.4	41.67
D05	39	71.4	41.89
D06	39	71.4	39.28
D07	39	71.4	41.72
D08	39	71.4	43.1
D09	39	71.4	42.09
D10	39	71.4	39.9
D11	39	71.4	42.49
D12	39	71.4	40.33
A01	40	71.7	31.69
A02	40	71.7	33.22
A03	40	71.7	31.57
A04	40	71.7	31.72
A05	40	71.7	29.35
A06	40	71.7	32.92
A07	40	71.7	34.64
A08	40	71.7	36.32
A09	40	71.7	37.07
A10	40	71.7	35.99
A11	40	71.7	34.64
A12	40	71.7	35.94
B01	40	71.7	32.84
B02	40	71.7	33.63
B03	40	71.7	35.01
B04	40	71.7	3.55
B05	40	71.7	3.61
B06	40	71.7	3.92
B07	40	71.7	3.98
B08	40	71.7	3.74
B09	40	71.7	3.72
B10	40	71.7	3.54
B11	40	71.7	4.49
B12	40	71.7	4.27
C01	40	71.7	40.57
C02	40	71.7	36.95
C03	40	71.7	43.02
C04	40	71.7	45.68
C05	40	71.7	46.9
C06	40	71.7	44.67
C07	40	71.7	45.22
C08	40	71.7	44.56
C09	40	71.7	47.39
C10	40	71.7	45.05
C11	40	71.7	43.41
C12	40	71.7	45.16
D01	40	71.7	39.01
D02	40	71.7	33.61
D03	40	71.7	35.26
D04	40	71.7	41.62
D05	40	71.7	41.74
D06	40	71.7	39.1
D07	40	71.7	41.53
D08	40	71.7	42.77
D09	40	71.7	41.95
D10	40	71.7	39.71
D11	40	71.7	42.33
D12	40	71.7	40.24
A01	41	72	31.77
A02	41	72	33.27
A03	41	72	31.64
A04	41	72	31.72
A05	41	72	29.37
A06	41	72	32.98
A07	41	72	34.7
A08	41	72	36.36
A09	41	72	37.12
A10	41	72	36.03
A11	41	72	34.69
A12	41	72	36.01
B01	41	72	33
B02	41	72	33.7
B03	41	72	35.06
B04	41	72	3.47
B05	41	72	3.54
B06	41	72	3.85
B07	41	72	3.88
B08	41	72	3.69
B09	41	72	3.65
B10	41	72	3.49
B11	41	72	4.4
B12	41	72	4.15
C01	41	72	40.65
C02	41	72	36.94
C03	41	72	43.09
C04	41	72	45.69
C05	41	72	47.02
C06	41	72	44.85
C07	41	72	45.29
C08	41	72	44.65
C09	41	72	47.37
C10	41	72	45.12
C11	41	72	43.59
C12	41	72	45.38
D01	41	72	39.21
D02	41	72	34.02
D03	41	72	35.63
D04	41	72	41.57
D05	41	72	41.57
D06	41	72	38.93
D07	41	72	41.34
D08	41	72	42.46
D09	41	72	41.79
D10	41	72	39.52
D11	41	72	42.18
D12	41	72	40.14
A01	42	72.3	31.84
A02	42	72.3	33.31
A03	42	72.3	31.71
A04	42	72.3	31.72
A05	42	72.3	29.39
A06	42	72.3	33.04
A07	42	72.3	34.75
A08	42	72.3	36.39
A09	42	72.3	37.15
A10	42	72.3	36.05
A11	42	72.3	34.74
A12	42	72.3	36.07
B01	42	72.3	33.17
B02	42	72.3	33.77
B03	42	72.3	35.1
B04	42	72.3	3.39
B05	42	72.3	3.46
B06	42	72.3	3.78
B07	42	72.3	3.79
B08	42	72.3	3.63
B09	42	72.3	3.57
B10	42	72.3	3.44
B11	42	72.3	4.32
B12	42	72.3	4.02
C01	42	72.3	40.73
C02	42	72.3	36.94
C03	42	72.3	43.15
C04	42	72.3	45.71
C05	42	72.3	47.17
C06	42	72.3	45.05
C07	42	72.3	45.38
[truncated: 3,665 more rows]

## Sheet: 定量扩增曲线数据-SYBR
循环	A01	A02	A03	A04	A05	A06	A07	A08	A09	A10	A11	A12	B01	B02	B03	B04	B05	B06	B07	B08	B09	B10	B11	B12	C01	C02	C03	C04	C05	C06	C07	C08	C09	C10	C11	C12	D01	D02	D03	D04	D05	D06	D07	D08	D09	D10	D11	D12
1	9.99999999748979E-05	9.99999999748979E-05	0.0001	9.99999999748979E-05	9.99999999748979E-05	9.99999999748979E-05	9.99999999748979E-05	9.99999999748979E-05	9.99999999748979E-05	9.99999999748979E-05	9.99999999748979E-05	9.99999999748979E-05	9.99999999748979E-05	9.99999999748979E-05	0.0001	0.0001	0.0001	0.0001	0.0001	0.0001	0.0001	0.0001	0.0001	0.0001	9.99999999748979E-05	9.99999999748979E-05	9.99999999748979E-05	9.99999999748979E-05	9.99999999748979E-05	9.99999999748979E-05	9.99999999748979E-05	9.99999999748979E-05	9.99999999748979E-05	9.99999999748979E-05	9.99999999748979E-05	9.99999999748979E-05	9.99999999748979E-05	9.99999999748979E-05	9.99999999748979E-05	9.99999999748979E-05	9.99999999748979E-05	9.99999999748979E-05	9.99999999748979E-05	9.99999999748979E-05	9.99999999748979E-05	9.99999999748979E-05	9.99999999748979E-05	9.99999999748979E-05
2	9.99999999748979E-05	9.99999999748979E-05	0.0001	9.99999999748979E-05	9.99999999748979E-05	9.99999999748979E-05	9.99999999748979E-05	9.99999999748979E-05	9.99999999748979E-05	9.99999999748979E-05	9.99999999748979E-05	9.99999999748979E-05	9.99999999748979E-05	9.99999999748979E-05	0.0001	0.0001	0.0001	0.0001	0.0001	0.0001	0.0001	0.0001	0.0001	0.0001	9.99999999748979E-05	9.99999999748979E-05	9.99999999748979E-05	9.99999999748979E-05	9.99999999748979E-05	9.99999999748979E-05	9.99999999748979E-05	9.99999999748979E-05	9.99999999748979E-05	9.99999999748979E-05	9.99999999748979E-05	9.99999999748979E-05	9.99999999748979E-05	9.99999999748979E-05	9.99999999748979E-05	9.99999999748979E-05	9.99999999748979E-05	9.99999999748979E-05	9.99999999748979E-05	9.99999999748979E-05	9.99999999748979E-05	9.99999999748979E-05	9.99999999748979E-05	9.99999999748979E-05
3	9.99999999748979E-05	9.99999999748979E-05	0.0001	9.99999999748979E-05	9.99999999748979E-05	9.99999999748979E-05	9.99999999748979E-05	9.99999999748979E-05	9.99999999748979E-05	9.99999999748979E-05	9.99999999748979E-05	9.99999999748979E-05	9.99999999748979E-05	9.99999999748979E-05	0.0001	0.0001	0.0001	0.0001	0.0001	0.0001	0.0001	0.0001	0.0001	0.0001	9.99999999748979E-05	9.99999999748979E-05	9.99999999748979E-05	9.99999999748979E-05	9.99999999748979E-05	9.99999999748979E-05	9.99999999748979E-05	9.99999999748979E-05	9.99999999748979E-05	9.99999999748979E-05	9.99999999748979E-05	9.99999999748979E-05	9.99999999748979E-05	9.99999999748979E-05	9.99999999748979E-05	9.99999999748979E-05	9.99999999748979E-05	9.99999999748979E-05	9.99999999748979E-05	9.99999999748979E-05	9.99999999748979E-05	9.99999999748979E-05	9.99999999748979E-05	9.99999999748979E-05
4	9.99999999748979E-05	9.99999999748979E-05	0.000472863	9.99999999748979E-05	9.99999999748979E-05	9.99999999748979E-05	9.99999999748979E-05	9.99999999748979E-05	9.99999999748979E-05	9.99999999748979E-05	9.99999999748979E-05	9.99999999748979E-05	9.99999999748979E-05	9.99999999748979E-05	0.0001	0.0001	0.0001	0.0001	0.0001	0.0001	0.0001	0.0001	0.0001	0.0001	9.99999999748979E-05	9.99999999748979E-05	9.99999999748979E-05	9.99999999748979E-05	9.99999999748979E-05	9.99999999748979E-05	9.99999999748979E-05	9.99999999748979E-05	9.99999999748979E-05	9.99999999748979E-05	9.99999999748979E-05	9.99999999748979E-05	9.99999999748979E-05	9.99999999748979E-05	9.99999999748979E-05	9.99999999748979E-05	9.99999999748979E-05	9.99999999748979E-05	9.99999999748979E-05	9.99999999748979E-05	9.99999999748979E-05	9.99999999748979E-05	9.99999999748979E-05	9.99999999748979E-05
5	0.000612792	0.000657365	0.642275	9.99999999748979E-05	9.99999999748979E-05	9.99999999748979E-05	9.99999999748979E-05	9.99999999748979E-05	9.99999999748979E-05	9.99999999748979E-05	9.99999999748979E-05	9.99999999748979E-05	9.99999999748979E-05	9.99999999748979E-05	0.0001	0.0001	0.0001	0.0001	0.0001	0.0001	0.0001	0.0001	0.0001	0.0001	9.99999999748979E-05	9.99999999748979E-05	9.99999999748979E-05	9.99999999748979E-05	9.99999999748979E-05	9.99999999748979E-05	9.99999999748979E-05	9.99999999748979E-05	9.99999999748979E-05	9.99999999748979E-05	9.99999999748979E-05	9.99999999748979E-05	9.99999999748979E-05	9.99999999748979E-05	9.99999999748979E-05	9.99999999748979E-05	9.99999999748979E-05	9.99999999748979E-05	9.99999999748979E-05	9.99999999748979E-05	9.99999999748979E-05	9.99999999748979E-05	9.99999999748979E-05	9.99999999748979E-05
6	0.902722	0.985489	3.31893	9.99999999748979E-05	9.99999999748979E-05	9.99999999748979E-05	9.99999999748979E-05	9.99999999748979E-05	9.99999999748979E-05	9.99999999748979E-05	9.99999999748979E-05	9.99999999748979E-05	9.99999999748979E-05	9.99999999748979E-05	0.0001	0.0001	0.0001	0.0001	0.0001	0.0001	0.0001	0.0001	0.0001	0.0001	0.000702574	0.000576273	0.000745588	9.99999999748979E-05	9.99999999748979E-05	9.99999999748979E-05	9.99999999748979E-05	9.99999999748979E-05	9.99999999748979E-05	9.99999999748979E-05	9.99999999748979E-05	9.99999999748979E-05	9.99999999748979E-05	9.99999999748979E-05	9.99999999748979E-05	9.99999999748979E-05	9.99999999748979E-05	9.99999999748979E-05	9.99999999748979E-05	9.99999999748979E-05	9.99999999748979E-05	9.99999999748979E-05	9.99999999748979E-05	9.99999999748979E-05
7	4.64286	5.10883	8.61565	9.99999999748979E-05	9.99999999748979E-05	9.99999999748979E-05	9.99999999748979E-05	9.99999999748979E-05	9.99999999748979E-05	9.99999999748979E-05	9.99999999748979E-05	9.99999999748979E-05	9.99999999748979E-05	9.99999999748979E-05	0.0001	0.0001	0.0001	0.0001	0.0001	0.0001	0.0001	0.0001	0.0001	0.0001	1.0598	0.841289	1.13672	9.99999999748979E-05	9.99999999748979E-05	9.99999999748979E-05	9.99999999748979E-05	9.99999999748979E-05	9.99999999748979E-05	9.99999999748979E-05	9.99999999748979E-05	9.99999999748979E-05	9.99999999748979E-05	9.99999999748979E-05	9.99999999748979E-05	9.99999999748979E-05	9.99999999748979E-05	9.99999999748979E-05	9.99999999748979E-05	9.99999999748979E-05	9.99999999748979E-05	9.99999999748979E-05	9.99999999748979E-05	9.99999999748979E-05
8	11.9706	13.3134	17.4675	9.99999999748979E-05	9.99999999748979E-05	9.99999999748979E-05	9.99999999748979E-05	9.99999999748979E-05	9.99999999748979E-05	9.99999999748979E-05	9.99999999748979E-05	9.99999999748979E-05	9.99999999748979E-05	9.99999999748979E-05	0.0001	0.0001	0.0001	0.0001	0.0001	0.0001	0.0001	0.0001	0.0001	0.0001	5.42444	4.34001	5.82991	0.000566768	0.000594459	0.000627366	0.000574436	0.000646787	0.000503191	0.000655616	0.000606126	0.000647587	9.99999999748979E-05	9.99999999748979E-05	9.99999999748979E-05	9.99999999748979E-05	9.99999999748979E-05	9.99999999748979E-05	9.99999999748979E-05	9.99999999748979E-05	9.99999999748979E-05	9.99999999748979E-05	9.99999999748979E-05	9.99999999748979E-05
9	24.0579	27.0745	32.2093	9.99999999748979E-05	9.99999999748979E-05	9.99999999748979E-05	9.99999999748979E-05	9.99999999748979E-05	9.99999999748979E-05	9.99999999748979E-05	9.99999999748979E-05	9.99999999748979E-05	9.99999999748979E-05	9.99999999748979E-05	0.0001	0.0001	0.0001	0.0001	0.0001	0.0001	0.0001	0.0001	0.0001	0.0001	13.8938	11.2406	14.9717	0.837787	0.887705	0.941334	0.848566	0.97952	0.728785	0.990034	0.910081	0.980072	9.99999999748979E-05	9.99999999748979E-05	9.99999999748979E-05	9.99999999748979E-05	9.99999999748979E-05	9.99999999748979E-05	9.99999999748979E-05	9.99999999748979E-05	9.99999999748979E-05	9.99999999748979E-05	9.99999999748979E-05	9.99999999748979E-05
10	43.9125	49.9319	56.189	9.99999999748979E-05	9.99999999748979E-05	9.99999999748979E-05	9.99999999748979E-05	9.99999999748979E-05	9.99999999748979E-05	9.99999999748979E-05	9.99999999748979E-05	9.99999999748979E-05	9.99999999748979E-05	9.99999999748979E-05	0.0001	0.0001	0.0001	0.0001	0.0001	0.0001	0.0001	0.0001	0.0001	0.0001	27.7164	22.7251	29.9478	4.44653	4.71343	4.94669	4.47583	5.17994	3.91673	5.18636	4.84475	5.17465	9.99999999748979E-05	9.99999999748979E-05	9.99999999748979E-05	9.99999999748979E-05	9.99999999748979E-05	9.99999999748979E-05	9.99999999748979E-05	9.99999999748979E-05	9.99999999748979E-05	9.99999999748979E-05	9.99999999748979E-05	9.99999999748979E-05
11	75.6967	86.6829	93.982	9.99999999748979E-05	9.99999999748979E-05	9.99999999748979E-05	9.99999999748979E-05	9.99999999748979E-05	9.99999999748979E-05	9.99999999748979E-05	9.99999999748979E-05	9.99999999748979E-05	9.99999999748979E-05	9.99999999748979E-05	0.0001	0.0001	0.0001	0.0001	0.0001	0.0001	0.0001	0.0001	0.0001	0.0001	50.2457	41.765	54.4006	11.9709	12.6948	13.1317	11.9496	13.8628	10.7312	13.708	13.0835	13.8196	9.99999999748979E-05	9.99999999748979E-05	9.99999999748979E-05	9.99999999748979E-05	9.99999999748979E-05	9.99999999748979E-05	9.99999999748979E-05	9.99999999748979E-05	9.99999999748979E-05	9.99999999748979E-05	9.99999999748979E-05	9.99999999748979E-05
12	124.812	143.208	150.913	9.99999999748979E-05	9.99999999748979E-05	9.99999999748979E-05	9.99999999748979E-05	9.99999999748979E-05	9.99999999748979E-05	9.99999999748979E-05	9.99999999748979E-05	9.99999999748979E-05	9.99999999748979E-05	9.99999999748979E-05	0.0001	0.0001	0.0001	0.0001	0.0001	0.0001	0.0001	0.0001	0.0001	0.0001	86.1489	72.545	93.3425	25.2828	26.8176	27.2712	25.0072	29.0282	23.1398	28.3233	27.6779	28.8726	9.99999999748979E-05	9.99999999748979E-05	9.99999999748979E-05	9.99999999748979E-05	9.99999999748979E-05	9.99999999748979E-05	9.99999999748979E-05	9.99999999748979E-05	9.99999999748979E-05	9.99999999748979E-05	9.99999999748979E-05	9.99999999748979E-05
13	196.929	224.93	231.591	9.99999999748979E-05	9.99999999748979E-05	9.99999999748979E-05	9.99999999748979E-05	9.99999999748979E-05	9.99999999748979E-05	9.99999999748979E-05	9.99999999748979E-05	9.99999999748979E-05	9.99999999748979E-05	9.99999999748979E-05	0.0001	0.0001	0.0001	0.0001	0.0001	0.0001	0.0001	0.0001	0.0001	0.0001	141.597	120.578	153.255	48.4057	51.3323	51.3089	47.4866	54.9628	45.2482	53.0224	52.9107	54.5604	9.99999999748979E-05	9.99999999748979E-05	9.99999999748979E-05	9.99999999748979E-05	9.99999999748979E-05	9.99999999748979E-05	9.99999999748979E-05	9.99999999748979E-05	9.99999999748979E-05	9.99999999748979E-05	9.99999999748979E-05	9.99999999748979E-05
14	295.723	333.944	337.348	9.99999999748979E-05	9.99999999748979E-05	0.000345819	0.00041277	9.99999999748979E-05	9.99999999748979E-05	9.99999999748979E-05	0.000507437	9.99999999748979E-05	9.99999999748979E-05	9.99999999748979E-05	0.0001	0.0001	0.0001	0.0001	0.0001	0.0001	0.0001	0.0001	0.0001	0.0001	223.296	191.742	240.89	86.98	92.1629	90.6392	84.8009	97.4261	82.9586	93.2552	94.5361	96.5681	9.99999999748979E-05	9.99999999748979E-05	9.99999999748979E-05	9.99999999748979E-05	9.99999999748979E-05	9.99999999748979E-05	9.99999999748979E-05	9.99999999748979E-05	9.99999999748979E-05	9.99999999748979E-05	9.99999999748979E-05	9.99999999748979E-05
15	419.663	465.849	463.68	0.000596974	0.00053452	0.443563	0.559867	0.000693019	0.000629644	0.000666307	0.72126	0.000715183	9.99999999748979E-05	9.99999999748979E-05	0.0001	0.0001	0.0001	0.0001	0.0001	0.0001	0.0001	0.0001	0.0001	0.0001	335.981	289.894	360.497	148.039	156.627	151.865	143.837	163.226	143.76	155.737	159.254	161.638	9.99999999748979E-05	9.99999999748979E-05	9.99999999748979E-05	9.99999999748979E-05	9.99999999748979E-05	9.99999999748979E-05	9.99999999748979E-05	9.99999999748979E-05	9.99999999748979E-05	9.99999999748979E-05	9.99999999748979E-05	9.99999999748979E-05
16	559.903	608.966	599.874	0.889707	0.773757	2.37654	2.95724	1.05696	0.946514	1.00753	3.7342	1.09184	9.99999999748979E-05	9.99999999748979E-05	0.0001	0.0001	0.0001	0.0001	0.0001	0.0001	0.0001	0.0001	0.0001	0.0001	478.508	413.387	509.88	238.312	251.611	241.154	231.47	258.324	234.974	246.87	252.691	255.704	0.000519443	9.99999999748979E-05	9.99999999748979E-05	0.00056394	0.000552848	0.000486995	0.000441	0.00051806	0.000529257	0.000534224	0.000469593	0.000542134
17	701.892	747.8	732.106	4.69861	4.04799	6.48993	7.91515	5.53869	4.98419	5.26327	9.71799	5.67913	9.99999999748979E-05	9.99999999748979E-05	0.0001	0.0001	0.0001	0.0001	0.0001	0.0001	0.0001	0.0001	0.0001	0.0001	640.876	552.788	677.907	361.09	380.289	361.299	351.588	384.816	360.417	369.864	376.323	380.887	0.754419	0.000655933	0.000838888	0.834347	0.82003	0.698459	0.617106	0.764147	0.780512	0.784591	0.675691	0.796765
18	830.713	868.972	848.435	12.5428	10.6757	13.9658	16.6304	14.6353	13.2663	13.8568	19.7508	14.8634	9.99999999748979E-05	9.99999999748979E-05	0.0001	0.0001	0.0001	0.0001	0.0001	0.0001	0.0001	0.0001	0.0001	0.0001	805.695	692.755	846.675	512.808	538.666	508.578	501.528	538.097	516.743	521.509	524.848	532.624	4.01935	0.983705	1.30159	4.44467	4.4215	3.74446	3.32435	4.18634	4.23858	4.21429	3.70483	4.25951
19	936.538	965.45	942.339	26.154	21.9848	27.339	31.767	30.1877	27.624	28.4958	36.4791	30.3591	9.99999999748979E-05	9.99999999748979E-05	0.0001	0.0001	0.0001	0.0001	0.0001	0.0001	0.0001	0.0001	0.0001	0.0001	954.704	817.983	998.251	681.964	714.621	671.817	670.476	706.492	692.226	690.962	686.256	699.261	10.8834	5.09038	6.68041	12.0368	12.1687	10.2324	9.1494	11.7566	11.7771	11.5402	10.4375	11.5873
20	1016.57	1036.8	1013.04	49.2146	40.9667	50.4134	57.2189	56.2861	52.0724	53.0771	63.66	56.1768	9.99999999748979E-05	9.99999999748979E-05	0.0001	0.0001	0.0001	0.0001	0.0001	0.0001	0.0001	0.0001	0.0001	0.0001	1075.88	918.993	1121.31	852.127	891.154	835.294	841.995	874.454	869.843	862.324	845.376	865.254	23.1605	13.2476	17.1822	25.6338	26.3734	22.0301	19.8793	25.9995	25.7913	24.8776	23.2488	24.7871
21	1073.36	1086.73	1063.51	86.4982	71.6042	88.3928	98.2376	98.2967	92.055	92.8553	106.344	97.6957	9.99999999748979E-05	9.99999999748979E-05	0.0001	0.0001	0.0001	0.0001	0.0001	0.0001	0.0001	0.0001	0.0001	0.0001	1166.07	993.809	1213.19	1007.64	1052.25	984.155	999.756	1027.69	1033.19	1020	988.909	1016.34	44.7339	26.9613	34.4658	49.5899	51.8085	43.1111	39.3146	51.8595	51.1348	48.6543	46.9434	48.1073
22	1111.83	1120.32	1098.19	143.35	118.615	147.15	160.697	162.416	154.114	154.18	170.267	161.394	9.99999999748979E-05	9.99999999748979E-05	0.0001	0.0001	0.0001	0.0001	0.0001	0.0001	0.0001	0.0001	0.0001	0.0001	1228.79	1045.74	1277.53	1138.36	1187.61	1108.87	1132.76	1157.07	1171.41	1153.48	1108.89	1143.48	81.1669	49.9614	62.8789	90.2067	95.2865	79.3319	73.2143	96.1732	94.7067	89.2414	88.5848	87.6323
23	1137.08	1142.33	1121.4	223.956	186.149	231.311	249.217	253.814	244.137	242.836	260.201	253.101	9.99999999748979E-05	9.99999999748979E-05	0.0001	0.0001	0.0001	0.0001	0.0001	0.0001	0.0001	0.0001	0.0001	0.0001	1270.34	1080.17	1320.57	1240.97	1293.94	1206.46	1237.12	1259.6	1280.7	1258.93	1203.18	1243.84	139.553	87.6359	108.53	155.616	165.238	138.392	129.439	166.916	164.906	154.687	157.1	151.072
24	1153.3	1156.48	1136.65	328.907	275.65	341.431	364.35	373.791	364.381	361.141	377.261	374.942	0.000379122	0.000549914	0.0001	0.0001	0.0001	0.0001	0.0001	0.0001	0.0001	0.0001	0.0001	0.0001	1296.98	1102.3	1348.47	1317.34	1373.21	1278.86	1314.55	1336.93	1362.66	1337.84	1273.83	1319.2	226.877	147.25	179.437	253.937	269.363	228.222	216.645	270.675	269.13	252.685	260.852	245.913
25	1163.58	1165.49	1146.56	453.305	383.759	471.852	500.365	517.235	510.523	504.92	516.414	522.148	0.504578	0.80108	0.000400706	0.0001	0.0001	0.0001	0.0001	0.0001	0.0001	0.0001	0.0001	0.0001	1313.68	1116.23	1366.18	1371.99	1430.05	1330.51	1369.66	1393.15	1421.78	1394.56	1324.94	1373.72	346.788	236.689	283.892	389.489	410.505	353.486	340.994	408.987	409.635	386.76	403.272	375.874
26	1170.04	1171.18	1152.94	587.105	501.975	611.248	645.662	672.58	671.091	662.767	666.302	682.406	2.71396	4.19293	0.54671	0.0001	0.0001	0.0001	0.0001	0.0001	0.0001	0.0001	0.0001	0.0001	1324.02	1124.89	1377.28	1410.02	1469.71	1366.34	1407.75	1432.93	1463.24	1434.16	1360.97	1412.13	495.915	361.011	426.375	558.352	582.69	511.313	501.604	575.519	579.893	552.236	578.636	537.008
27	1174.07	1174.75	1157.03	718.082	618.996	746.213	786.339	825.134	830.628	819.149	812.477	839.374	7.46752	11.095	2.97013	0.0001	0.0001	0.0001	0.0001	0.0001	0.0001	0.0001	0.0001	0.0001	1330.37	1130.23	1384.18	1435.97	1496.85	1390.71	1433.54	1460.56	1491.75	1461.25	1385.93	1438.67	662.568	517.222	601.758	746.737	770.778	689.428	687.726	756.592	764.717	735.291	771.623	716.507
28	1176.59	1176.99	1159.65	835.762	724.569	865.748	910.866	962.009	974.995	959.85	942.357	978.592	16.2753	23.0551	8.28117	0.0001	0.0001	0.0001	0.0001	0.0001	0.0001	0.0001	0.0001	0.0001	1334.24	1133.51	1388.44	1453.45	1515.17	1407.07	1450.76	1479.5	1511.09	1479.53	1403.01	1456.78	829.858	691.062	792.462	934.781	955.251	869.326	880.842	935.4	945.203	917.034	962.203	896.233
29	1178.15	1178.4	1161.32	934.006	812.42	963.921	1012.97	1075.59	1095.44	1076.23	1048.76	1091.85	32.451	43.6988	18.3008	0.0001	0.0001	0.0001	0.0001	0.0001	0.0001	0.0001	0.0001	0.0001	1336.6	1135.52	1391.07	1465.11	1527.43	1417.96	1462.16	1492.36	1524.09	1491.74	1414.59	1469.02	981.793	860.651	973.751	1103.97	1119.3	1033.12	1061.29	1097.46	1105.46	1080.39	1132.91	1059.24
30	1179.11	1179.27	1162.38	1011.28	880.849	1039.83	1091.68	1164.04	1189.47	1166.09	1130.35	1177.75	61.2608	78.4124	36.8816	0.0001	0.0001	0.0001	0.0001	0.0001	0.0001	0.0001	0.0001	0.0001	1338.03	1136.74	1392.69	1472.84	1535.59	1425.15	1469.65	1501.05	1532.78	1499.85	1422.4	1477.25	1108.28	1006.11	1124.99	1243.1	1253.56	1169.37	1215.03	1234.07	1236.78	1215.21	1273.71	1194.96
31	1179.71	1179.82	1163.06	1069.31	931.492	1095.87	1149.57	1229.63	1259.22	1231.89	1189.8	1239.52	110.204	134.445	69.9294	0.0001	0.0001	0.0001	0.0001	0.0001	0.0001	0.0001	0.0001	0.0001	1338.9	1137.49	1393.68	1477.95	1540.99	1429.89	1474.56	1506.89	1538.56	1505.22	1427.65	1482.76	1206.39	1117.5	1237.57	1349.47	1356.38	1274.71	1336.4	1342.72	1337.75	1319.1	1382.48	1300.37
32	1180.09	1180.16	1163.49	1111.43	967.581	1135.88	1190.69	1276.52	1309.02	1278.24	1231.54	1282.26	187.54	219.159	125.187	0.0001	0.0001	0.0001	0.0001	0.0001	0.0001	0.0001	0.0001	0.0001	1339.42	1137.94	1394.29	1481.31	1544.57	1433.01	1477.76	1510.81	1542.39	1508.75	1431.17	1486.44	1278.46	1195.42	1314.23	1426.41	1431.27	1351.69	1426.69	1425.35	1411.73	1395.06	1462.42	1377.98
33	1180.32	1180.37	1163.76	1141.25	992.615	1163.77	1219.2	1309.19	1343.63	1310	1260.07	1311.03	297.873	335.52	209.746	0.0001	0.0001	0.0001	0.0001	0.0001	0.0001	0.0001	0.0001	0.0001	1339.74	1138.22	1394.67	1483.53	1546.92	1435.05	1479.85	1513.43	1544.93	1511.08	1433.52	1488.89	1329.33	1246.46	1363.19	1479.88	1483.87	1405.69	1491	1486.11	1464.07	1448.53	1519.1	1432.95
34	1180.46	1180.51	1163.93	1162	1009.66	1182.88	1238.62	1331.55	1367.24	1331.36	1279.23	1330.05	436.005	476.305	324.92	0.0001	0.0001	0.0001	0.0001	0.0001	0.0001	0.0001	0.0001	0.0001	1339.94	1138.39	1394.89	1484.98	1548.48	1436.39	1481.21	1515.18	1546.61	1512.62	1435.09	1490.52	1364.24	1278.44	1393.17	1516.01	1519.89	1442.51	1535.39	1529.73	1500.2	1485.18	1558.27	1470.81
35	1180.55	1180.59	1164.05	1176.25	1021.11	1195.83	1251.71	1346.66	1383.14	1345.54	1291.94	1342.48	584.9	623.043	461.491	0.0001	0.0001	0.0001	0.0001	0.0001	0.0001	0.0001	0.0001	0.0001	1340.05	1138.49	1395.04	1485.94	1549.5	1437.27	1482.1	1516.35	1547.72	1513.62	1436.14	1491.61	1387.74	1297.9	1411.05	1539.97	1544.13	1467.11	1565.38	1560.5	1524.71	1509.84	1584.87	1496.39
36	1180.6	1180.64	1164.12	1185.97	1028.74	1204.53	1260.46	1356.79	1393.75	1354.87	1300.3	1350.53	722.56	753.977	601.043	0.0001	0.0001	0.0001	0.0001	0.0001	0.0001	0.0001	0.0001	0.0001	1340.12	1138.55	1395.12	1486.57	1550.17	1437.84	1482.67	1517.13	1548.46	1514.28	1436.84	1492.33	1403.35	1309.55	1421.54	1555.65	1560.25	1483.35	1585.35	1581.95	1541.16	1526.23	1602.72	1513.46
37	1180.64	1180.67	1164.16	1192.55	1033.8	1210.36	1266.27	1363.54	1400.79	1360.98	1305.78	1355.72	833.091	855.176	724.506	0.0001	0.0001	0.0001	0.0001	0.0001	0.0001	0.0001	0.0001	0.0001	1340.17	1138.59	1395.17	1486.98	1550.61	1438.22	1483.05	1517.66	1548.94	1514.72	1437.31	1492.81	1413.64	1316.44	1427.63	1565.84	1570.88	1493.96	1598.53	1596.77	1552.11	1537.03	1614.61	1524.76
38	1180.66	1180.69	1164.19	1197	1037.14	1214.24	1270.13	1368.02	1405.44	1364.97	1309.34	1359.06	912.118	924.719	820.801	0.0001	0.0001	0.0001	0.0001	0.0001	0.0001	0.0001	0.0001	0.0001	1340.19	1138.61	1395.21	1487.25	1550.91	1438.46	1483.29	1518	1549.26	1515	1437.62	1493.13	1420.37	1320.49	1431.16	1572.42	1577.87	1500.87	1607.16	1606.96	1559.37	1544.12	1622.48	1532.18
39	1180.67	1180.71	1164.21	1199.99	1039.34	1216.82	1272.67	1370.99	1408.51	1367.56	1311.66	1361.19	963.945	968.549	888.805	0.0001	0.0001	0.0001	0.0001	0.0001	0.0001	0.0001	0.0001	0.0001	1340.21	1138.63	1395.23	1487.42	1551.1	1438.62	1483.45	1518.24	1549.48	1515.19	1437.83	1493.34	1424.77	1322.86	1433.18	1576.65	1582.43	1505.33	1612.79	1613.92	1564.15	1548.74	1627.67	1537.05
40	1180.68	1180.71	1164.22	1202.4	1041.08	1218.88	1274.7	1373.35	1410.95	1369.6	1313.49	1362.86	1004.04	1001.64	943.546	0.0001	0.0001	0.0001	0.0001	0.0001	0.0001	0.0001	0.0001	0.0001	1340.22	1138.64	1395.24	1487.56	1551.25	1438.75	1483.57	1518.42	1549.64	1515.34	1438	1493.51	1428.23	1324.62	1434.67	1579.97	1586.04	1508.85	1617.23	1619.58	1567.96	1552.39	1631.8	1540.89
