# Supplementary material for: Post-infarction KLHL40-mediated regulation of cardiac sarcomeric integrity and function
Source: PeerJ. 2026 Jun 5;14:e21375. doi: 10.7717/peerj.21375 (PMC13245431; doi:10.7717/peerj.21375)
Supplement: Supplemental Information 54 [file peerj-14-21375-s054.zip › MIQE Checklist and Related Experimental Data/Raw Program Settings and Data/qPCR CT values from the 3' and 5'/20250825_163444.xls]

## Sheet: 检测项目
实验名称	20250825_163444
实验类型	定量
备注
检测项目	染料	通道	Master Mix	引物	探针	耗材	批号
3'ACTB	SYBR	1
5'ACTB	SYBR	1

## Sheet: 样本信息
样本ID	样本名称	姓名	性别	年龄	病历号	门诊号	病床号	住院号	民族	采样时间	临床医师	送检科室	送检日期	样本属性	备注
1	3'									2025/08/25			2025/08/25
2	5'									2025/08/25			2025/08/25

## Sheet: 反应板设置
孔位	检测项目	染料	通道	属性	标准浓度	样本ID
A01	3'ACTB	SYBR	1	未知	0	1
B01	5'ACTB	SYBR	1	未知	0	2
A02	3'ACTB	SYBR	1	未知	0	1
B02	5'ACTB	SYBR	1	未知	0	2
A03	3'ACTB	SYBR	1	未知	0	1
B03	5'ACTB	SYBR	1	未知	0	2
A04	3'ACTB	SYBR	1	未知	0	1
B04	5'ACTB	SYBR	1	未知	0	2
A05	3'ACTB	SYBR	1	未知	0	1
B05	5'ACTB	SYBR	1	未知	0	2
A06	3'ACTB	SYBR	1	未知	0	1
B06	5'ACTB	SYBR	1	未知	0	2
A07	3'ACTB	SYBR	1	未知	0	1
B07	5'ACTB	SYBR	1	未知	0	2
A08	3'ACTB	SYBR	1	未知	0	1
B08	5'ACTB	SYBR	1	未知	0	2
A09	3'ACTB	SYBR	1	未知	0	1
B09	5'ACTB	SYBR	1	未知	0	2

## Sheet: 运行程序
类型:	恒温段
目标温度	恒温时间	升降温速率	是否采样
95	00:30	4	否
类型:	循环段	循环数:	40
目标温度	恒温时间	升降温速率	修饰温度	修饰量	开始修饰循环	是否采样
95	00:10	4				否
60	00:30	4				是
类型:	熔解段	台阶恒温时间:	20
目标温度	台阶温度	是否是熔解节
95		否
60		否
95	0.3	是

## Sheet: 定量原始数据
孔位	运行段	循环数	F1
A01	2	1	343.71
B01	2	1	357.7
A02	2	1	328.99
B02	2	1	350.34
A03	2	1	285.57
B03	2	1	365.79
A04	2	1	323.84
B04	2	1	337.09
A05	2	1	420.99
B05	2	1	362.11
A06	2	1	349.6
B06	2	1	383.46
A07	2	1	340.03
B07	2	1	456.32
A08	2	1	335.62
B08	2	1	333.41
A09	2	1	496.8
B09	2	1	376.1
A01	2	2	347.78
B01	2	2	353.14
A02	2	2	322.55
B02	2	2	362.45
A03	2	2	296.39
B03	2	2	351.53
A04	2	2	325.3
B04	2	2	391.39
A05	2	2	414.44
B05	2	2	358.81
A06	2	2	345.07
B06	2	2	378.87
A07	2	2	354.38
B07	2	2	450.2
A08	2	2	341.67
B08	2	2	335.83
A09	2	2	522.99
B09	2	2	365.18
A01	2	3	351.38
B01	2	3	353.07
A02	2	3	327.16
B02	2	3	370.48
A03	2	3	301.2
B03	2	3	361.76
A04	2	3	332.76
B04	2	3	395.04
A05	2	3	415.19
B05	2	3	370.23
A06	2	3	345.34
B06	2	3	383.17
A07	2	3	346.78
B07	2	3	456.05
A08	2	3	341.82
B08	2	3	340.83
A09	2	3	526.57
B09	2	3	366.3
A01	2	4	352.71
B01	2	4	354.3
A02	2	4	332.15
B02	2	4	371.38
A03	2	4	301.92
B03	2	4	364.22
A04	2	4	337.28
B04	2	4	395.07
A05	2	4	416.24
B05	2	4	373.87
A06	2	4	347.25
B06	2	4	387.72
A07	2	4	347.32
B07	2	4	460.79
A08	2	4	341.92
B08	2	4	345.78
A09	2	4	526.62
B09	2	4	369
A01	2	5	354.1
B01	2	5	354.12
A02	2	5	340.76
B02	2	5	371.08
A03	2	5	305.59
B03	2	5	365.95
A04	2	5	339.43
B04	2	5	395.29
A05	2	5	417.66
B05	2	5	376.35
A06	2	5	349.31
B06	2	5	390.9
A07	2	5	347.75
B07	2	5	460.82
A08	2	5	341.71
B08	2	5	350.89
A09	2	5	528.07
B09	2	5	372.01
A01	2	6	357.29
B01	2	6	353.4
A02	2	6	350.1
B02	2	6	372.28
A03	2	6	309.29
B03	2	6	368.75
A04	2	6	339.55
B04	2	6	396.99
A05	2	6	419.98
B05	2	6	377.81
A06	2	6	351.49
B06	2	6	394.09
A07	2	6	348.7
B07	2	6	462.89
A08	2	6	343.02
B08	2	6	357.36
A09	2	6	530.08
B09	2	6	372.03
A01	2	7	360.2
B01	2	7	355.47
A02	2	7	351.97
B02	2	7	374.25
A03	2	7	311.46
B03	2	7	373.99
A04	2	7	347.05
B04	2	7	399.09
A05	2	7	425.2
B05	2	7	380.92
A06	2	7	355.8
B06	2	7	397.72
A07	2	7	349.79
B07	2	7	467.71
A08	2	7	348.96
B08	2	7	362.51
A09	2	7	534.74
B09	2	7	373.65
A01	2	8	371.38
B01	2	8	358.65
A02	2	8	357.36
B02	2	8	378.09
A03	2	8	317.12
B03	2	8	379.01
A04	2	8	357.7
B04	2	8	402.82
A05	2	8	434.97
B05	2	8	387.53
A06	2	8	362.78
B06	2	8	400.2
A07	2	8	355.65
B07	2	8	471.68
A08	2	8	356.47
B08	2	8	365.92
A09	2	8	542.87
B09	2	8	375.79
A01	2	9	386.16
B01	2	9	364.09
A02	2	9	365.95
B02	2	9	386.66
A03	2	9	330.33
B03	2	9	384.65
A04	2	9	369.98
B04	2	9	407.27
A05	2	9	449.22
B05	2	9	397.77
A06	2	9	375.92
B06	2	9	405.15
A07	2	9	368.29
B07	2	9	478.71
A08	2	9	369.87
B08	2	9	372.85
A09	2	9	556.63
B09	2	9	383.27
A01	2	10	407.51
B01	2	10	373.7
A02	2	10	383.07
B02	2	10	398.65
A03	2	10	354.24
B03	2	10	395.75
A04	2	10	391.72
B04	2	10	414.99
A05	2	10	467.63
B05	2	10	408.71
A06	2	10	396.96
B06	2	10	414.06
A07	2	10	391.29
B07	2	10	487.69
A08	2	10	393.75
B08	2	10	382.63
A09	2	10	582.46
B09	2	10	397.5
A01	2	11	442.93
B01	2	11	392.93
A02	2	11	418.74
B02	2	11	418.02
A03	2	11	395.44
B03	2	11	417.38
A04	2	11	432.64
B04	2	11	432
A05	2	11	498.72
B05	2	11	424.73
A06	2	11	434.22
B06	2	11	432.78
A07	2	11	432.03
B07	2	11	506.48
A08	2	11	432.33
B08	2	11	401.28
A09	2	11	628.91
B09	2	11	416.61
A01	2	12	504.41
B01	2	12	427.85
A02	2	12	484.52
B02	2	12	451.58
A03	2	12	460.16
B03	2	12	451.5
A04	2	12	501.68
B04	2	12	466.96
A05	2	12	553.14
B05	2	12	458.88
A06	2	12	496.22
B06	2	12	466.33
A07	2	12	499.73
B07	2	12	545.5
A08	2	12	497.04
B08	2	12	434.25
A09	2	12	701.37
B09	2	12	449.97
A01	2	13	597.71
B01	2	13	483.89
A02	2	13	580.98
B02	2	13	508.48
A03	2	13	556.08
B03	2	13	507.65
A04	2	13	602.25
B04	2	13	529.56
A05	2	13	634.42
B05	2	13	516.29
A06	2	13	591.33
B06	2	13	525.63
A07	2	13	598.45
B07	2	13	609.7
A08	2	13	599.07
B08	2	13	491.02
A09	2	13	804.27
B09	2	13	511.76
A01	2	14	721.69
B01	2	14	577.33
A02	2	14	706.06
B02	2	14	599.07
A03	2	14	676.56
B03	2	14	593.52
A04	2	14	734.77
B04	2	14	624.16
A05	2	14	735.88
B05	2	14	609.38
A06	2	14	713.28
B06	2	14	615.39
A07	2	14	724.81
B07	2	14	707.04
A08	2	14	730.24
B08	2	14	578.73
A09	2	14	929.6
B09	2	14	604.64
A01	2	15	854.14
B01	2	15	705.24
A02	2	15	844.66
B02	2	15	724.26
A03	2	15	811.14
B03	2	15	713.91
A04	2	15	875.37
B04	2	15	754.89
A05	2	15	856.95
B05	2	15	735.67
A06	2	15	854.07
B06	2	15	739.51
A07	2	15	862.44
B07	2	15	841.42
A08	2	15	878.23
B08	2	15	697.5
A09	2	15	1065.48
B09	2	15	729.32
A01	2	16	984.13
B01	2	16	850.42
A02	2	16	978.14
B02	2	16	871.36
A03	2	16	944.04
B03	2	16	853.49
A04	2	16	1010.5
B04	2	16	907.7
A05	2	16	977.19
B05	2	16	876.11
A06	2	16	991.91
B06	2	16	887.38
A07	2	16	1000.41
B07	2	16	994.89
A08	2	16	1027.23
B08	2	16	838.25
A09	2	16	1194.97
B09	2	16	874.28
A01	2	17	1101.12
B01	2	17	1001.36
A02	2	17	1101.33
B02	2	17	1030.22
A03	2	17	1061.7
B03	2	17	1005.16
A04	2	17	1132.81
B04	2	17	1069.66
A05	2	17	1085.76
B05	2	17	1025.49
A06	2	17	1115.61
B06	2	17	1045.08
A07	2	17	1123.46
B07	2	17	1150.29
A08	2	17	1157.96
B08	2	17	989.99
A09	2	17	1310.51
B09	2	17	1031.87
A01	2	18	1203.54
B01	2	18	1145.74
A02	2	18	1203.66
B02	2	18	1180.13
A03	2	18	1157.66
B03	2	18	1160.1
A04	2	18	1234.76
B04	2	18	1224.14
A05	2	18	1180.88
B05	2	18	1175.36
A06	2	18	1223.13
B06	2	18	1193.89
A07	2	18	1225.99
B07	2	18	1300.76
A08	2	18	1268.66
B08	2	18	1137.59
A09	2	18	1379.04
B09	2	18	1184.24
A01	2	19	1264.3
B01	2	19	1277.11
A02	2	19	1285.91
B02	2	19	1311.72
A03	2	19	1236.77
B03	2	19	1294.44
A04	2	19	1293.13
B04	2	19	1357.84
A05	2	19	1237.73
B05	2	19	1310.71
A06	2	19	1285.95
B06	2	19	1326.69
A07	2	19	1308.57
B07	2	19	1435.7
A08	2	19	1334.48
B08	2	19	1267.9
A09	2	19	1455.77
B09	2	19	1322.6
A01	2	20	1323.62
B01	2	20	1389.44
A02	2	20	1333.53
B02	2	20	1420.93
A03	2	20	1282.48
B03	2	20	1405.03
A04	2	20	1356.46
B04	2	20	1467.63
A05	2	20	1296.32
B05	2	20	1390
A06	2	20	1349.44
B06	2	20	1435.26
A07	2	20	1355.49
B07	2	20	1546.13
A08	2	20	1402.22
B08	2	20	1377.91
A09	2	20	1502.24
B09	2	20	1438.05
A01	2	21	1373.5
B01	2	21	1480.06
A02	2	21	1385.13
B02	2	21	1483.06
A03	2	21	1330.41
B03	2	21	1496.14
A04	2	21	1393.75
B04	2	21	1556.72
A05	2	21	1331.52
B05	2	21	1481.5
A06	2	21	1386.89
B06	2	21	1524.7
A07	2	21	1391.04
B07	2	21	1635.16
A08	2	21	1457.83
B08	2	21	1467.86
A09	2	21	1537.73
B09	2	21	1530.67
A01	2	22	1402.29
B01	2	22	1555.37
A02	2	22	1415.51
B02	2	22	1548.86
A03	2	22	1359.04
B03	2	22	1548.47
A04	2	22	1421.6
B04	2	22	1606.58
A05	2	22	1356.66
B05	2	22	1538.06
A06	2	22	1412.45
B06	2	22	1577.22
A07	2	22	1426.87
B07	2	22	1686.77
A08	2	22	1489.93
B08	2	22	1541.21
A09	2	22	1578.43
B09	2	22	1607.82
A01	2	23	1424.53
B01	2	23	1615.98
A02	2	23	1449.27
B02	2	23	1588
A03	2	23	1388.19
B03	2	23	1606.49
A04	2	23	1451.76
B04	2	23	1661.54
A05	2	23	1384.86
B05	2	23	1601.38
A06	2	23	1440.94
B06	2	23	1632.41
A07	2	23	1448.16
B07	2	23	1745.07
A08	2	23	1510.96
B08	2	23	1602.34
A09	2	23	1602.87
B09	2	23	1673.68
A01	2	24	1448.45
B01	2	24	1650.12
A02	2	24	1469.55
B02	2	24	1629.69
A03	2	24	1405.53
B03	2	24	1641.53
A04	2	24	1476.34
B04	2	24	1693.7
A05	2	24	1401.09
B05	2	24	1639.81
A06	2	24	1465.35
B06	2	24	1676.65
A07	2	24	1472.13
B07	2	24	1780.38
A08	2	24	1534.02
B08	2	24	1637.66
A09	2	24	1622.31
B09	2	24	1711.36
A01	2	25	1463.14
B01	2	25	1675.66
A02	2	25	1480.83
B02	2	25	1665.24
A03	2	25	1422.49
B03	2	25	1675.47
A04	2	25	1490.71
B04	2	25	1725.63
A05	2	25	1418.68
B05	2	25	1667.77
A06	2	25	1479.65
B06	2	25	1712.68
A07	2	25	1494.36
B07	2	25	1816.42
A08	2	25	1548.46
B08	2	25	1671.86
A09	2	25	1642.5
B09	2	25	1745.75
A01	2	26	1471.94
B01	2	26	1703.81
A02	2	26	1491.1
B02	2	26	1686.88
A03	2	26	1433.01
B03	2	26	1704.89
A04	2	26	1501.38
B04	2	26	1752.78
A05	2	26	1430.48
B05	2	26	1701
A06	2	26	1489.6
B06	2	26	1733.65
A07	2	26	1507.8
B07	2	26	1848.21
A08	2	26	1563.91
B08	2	26	1692.86
A09	2	26	1655.45
B09	2	26	1773.24
A01	2	27	1477.51
B01	2	27	1726.74
A02	2	27	1500.94
B02	2	27	1701.29
A03	2	27	1440.23
B03	2	27	1722.68
A04	2	27	1511.54
B04	2	27	1773.88
A05	2	27	1440.61
B05	2	27	1721.98
A06	2	27	1499.61
B06	2	27	1751.47
A07	2	27	1516.48
B07	2	27	1867.92
A08	2	27	1577.57
B08	2	27	1707.48
A09	2	27	1665.11
B09	2	27	1788.56
A01	2	28	1484.59
B01	2	28	1740.09
A02	2	28	1507.23
B02	2	28	1717.02
A03	2	28	1444.73
B03	2	28	1740.91
A04	2	28	1517.96
B04	2	28	1785.51
A05	2	28	1447.61
B05	2	28	1740.77
A06	2	28	1509.28
B06	2	28	1766.94
A07	2	28	1524.19
B07	2	28	1885.19
A08	2	28	1586.44
B08	2	28	1723.43
A09	2	28	1671.66
B09	2	28	1806.83
A01	2	29	1489.22
B01	2	29	1750.55
A02	2	29	1507.4
B02	2	29	1726.24
A03	2	29	1451.38
B03	2	29	1755.92
A04	2	29	1523.7
B04	2	29	1794.63
A05	2	29	1448.27
B05	2	29	1757.25
A06	2	29	1515.84
B06	2	29	1780.67
A07	2	29	1526.09
B07	2	29	1902.29
A08	2	29	1591.74
B08	2	29	1738.63
A09	2	29	1675.59
B09	2	29	1821.97
A01	2	30	1492.43
B01	2	30	1760.36
A02	2	30	1509.77
B02	2	30	1735.9
A03	2	30	1456.21
B03	2	30	1765.12
A04	2	30	1528.13
B04	2	30	1800.98
A05	2	30	1450.17
B05	2	30	1767.22
A06	2	30	1516.12
B06	2	30	1789.3
A07	2	30	1528.78
B07	2	30	1913.08
A08	2	30	1593.65
B08	2	30	1752.21
A09	2	30	1681.72
B09	2	30	1830.3
A01	2	31	1496.06
B01	2	31	1769.51
A02	2	31	1511.32
B02	2	31	1737.97
A03	2	31	1459.1
B03	2	31	1771.89
A04	2	31	1530.3
B04	2	31	1807.87
A05	2	31	1453.22
B05	2	31	1777.43
A06	2	31	1517.26
B06	2	31	1797.82
A07	2	31	1530.36
B07	2	31	1924.61
A08	2	31	1596.54
B08	2	31	1754.29
A09	2	31	1686.56
B09	2	31	1838.37
A01	2	32	1499.58
B01	2	32	1776.16
A02	2	32	1514.53
B02	2	32	1741.19
A03	2	32	1464.08
B03	2	32	1777.55
A04	2	32	1533.91
B04	2	32	1813.3
A05	2	32	1456.98
B05	2	32	1783.54
A06	2	32	1520.14
B06	2	32	1808.58
A07	2	32	1533.04
B07	2	32	1933.07
A08	2	32	1597.03
B08	2	32	1758.12
A09	2	32	1692.07
B09	2	32	1844.71
A01	2	33	1503.44
B01	2	33	1783.04
A02	2	33	1518.51
B02	2	33	1747.06
A03	2	33	1467.15
B03	2	33	1777.85
A04	2	33	1536.23
B04	2	33	1812.83
A05	2	33	1458.14
B05	2	33	1788.61
A06	2	33	1523.74
B06	2	33	1818.51
A07	2	33	1536.44
B07	2	33	1937.76
A08	2	33	1598.33
B08	2	33	1764.12
A09	2	33	1694.94
B09	2	33	1846.52
A01	2	34	1506.73
B01	2	34	1788.08
A02	2	34	1523.5
B02	2	34	1753.84
A03	2	34	1472.89
B03	2	34	1780.71
A04	2	34	1537.68
B04	2	34	1812.89
A05	2	34	1462.71
B05	2	34	1792.58
A06	2	34	1525.3
B06	2	34	1823.91
A07	2	34	1543.08
B07	2	34	1936.01
A08	2	34	1603.54
B08	2	34	1766.98
A09	2	34	1701.74
B09	2	34	1849.68
A01	2	35	1511.32
B01	2	35	1792.49
A02	2	35	1530.34
B02	2	35	1757.29
A03	2	35	1479.85
B03	2	35	1784.41
A04	2	35	1543.55
B04	2	35	1814.49
A05	2	35	1466.09
B05	2	35	1795.03
A06	2	35	1529.61
B06	2	35	1828.56
A07	2	35	1548.33
B07	2	35	1934.83
A08	2	35	1610.65
B08	2	35	1770.09
A09	2	35	1711.18
B09	2	35	1851.76
A01	2	36	1521.25
B01	2	36	1794.54
A02	2	36	1538.7
B02	2	36	1761.86
A03	2	36	1488.39
B03	2	36	1789.12
A04	2	36	1554.06
B04	2	36	1815.9
A05	2	36	1468
B05	2	36	1798.65
A06	2	36	1537.58
B06	2	36	1829.02
A07	2	36	1551.41
B07	2	36	1934.88
A08	2	36	1617.61
B08	2	36	1774.37
A09	2	36	1721.7
B09	2	36	1855.29
A01	2	37	1530.06
B01	2	37	1795.51
A02	2	37	1548.11
B02	2	37	1760.56
A03	2	37	1498.07
B03	2	37	1793.15
A04	2	37	1566.07
B04	2	37	1818.12
A05	2	37	1474.73
B05	2	37	1801.13
A06	2	37	1546.34
B06	2	37	1831.81
A07	2	37	1555.98
B07	2	37	1939.21
A08	2	37	1622.34
B08	2	37	1781.23
A09	2	37	1728.98
B09	2	37	1859.79
A01	2	38	1535.08
B01	2	38	1796.4
A02	2	38	1553.28
B02	2	38	1758.92
A03	2	38	1503.02
B03	2	38	1795.17
A04	2	38	1571.94
B04	2	38	1819.21
A05	2	38	1478.87
B05	2	38	1803.44
A06	2	38	1550.71
B06	2	38	1834.47
A07	2	38	1558.61
B07	2	38	1942.55
A08	2	38	1624.42
B08	2	38	1784.77
A09	2	38	1732.07
B09	2	38	1860.42
A01	2	39	1542.07
B01	2	39	1797.43
A02	2	39	1560.34
B02	2	39	1756.35
A03	2	39	1509.75
B03	2	39	1797.93
A04	2	39	1579.81
B04	2	39	1820.64
A05	2	39	1484.61
B05	2	39	1806.78
A06	2	39	1556.58
B06	2	39	1838.32
A07	2	39	1562.21
B07	2	39	1947.24
A08	2	39	1626.16
B08	2	39	1789.58
A09	2	39	1736.14
B09	2	39	1860.96
A01	2	40	1545.99
B01	2	40	1797.98
A02	2	40	1564.28
B02	2	40	1754.87
A03	2	40	1513.51
B03	2	40	1799.47
A04	2	40	1584.19
B04	2	40	1821.43
A05	2	40	1487.83
B05	2	40	1808.67
A06	2	40	1559.84
B06	2	40	1840.5
A07	2	40	1564.22
B07	2	40	1949.87
A08	2	40	1626.9
B08	2	40	1792.27
A09	2	40	1738.38
B09	2	40	1861.21

## Sheet: 熔解原始数据
孔位	采样次数	温度	F1
A01	1	60	1608.9
B01	1	60	1823.81
A02	1	60	1617.73
B02	1	60	1768.61
A03	1	60	1564.74
B03	1	60	1812.03
A04	1	60	1608.16
B04	1	60	1842.21
A05	1	60	1544.86
B05	1	60	1815.71
A06	1	60	1608.16
B06	1	60	1865.02
A07	1	60	1644.96
B07	1	60	1968.06
A08	1	60	1679.55
B08	1	60	1806.88
A09	1	60	1757.57
B09	1	60	1884.16
A01	2	60.3	1598.42
B01	2	60.3	1811.47
A02	2	60.3	1610.33
B02	2	60.3	1761.38
A03	2	60.3	1561.27
B03	2	60.3	1815.34
A04	2	60.3	1621.53
B04	2	60.3	1845.87
A05	2	60.3	1517.73
B05	2	60.3	1833.86
A06	2	60.3	1620.99
B06	2	60.3	1876.72
A07	2	60.3	1611.48
B07	2	60.3	1977.61
A08	2	60.3	1661.01
B08	2	60.3	1777.98
A09	2	60.3	1768.52
B09	2	60.3	1879.24
A01	3	60.6	1592.03
B01	3	60.6	1803.16
A02	3	60.6	1601.71
B02	3	60.6	1753.75
A03	3	60.6	1554.94
B03	3	60.6	1801.11
A04	3	60.6	1621.47
B04	3	60.6	1831.08
A05	3	60.6	1502.79
B05	3	60.6	1820.06
A06	3	60.6	1608.94
B06	3	60.6	1848.01
A07	3	60.6	1610.39
B07	3	60.6	1970.66
A08	3	60.6	1663.44
B08	3	60.6	1777.07
A09	3	60.6	1764.81
B09	3	60.6	1864.37
A01	4	60.9	1586.97
B01	4	60.9	1794.13
A02	4	60.9	1599.14
B02	4	60.9	1746.41
A03	4	60.9	1550.1
B03	4	60.9	1787.37
A04	4	60.9	1621
B04	4	60.9	1817.99
A05	4	60.9	1499.93
B05	4	60.9	1808.12
A06	4	60.9	1600.56
B06	4	60.9	1840.29
A07	4	60.9	1607.3
B07	4	60.9	1958.76
A08	4	60.9	1664.64
B08	4	60.9	1773.66
A09	4	60.9	1763.48
B09	4	60.9	1849.08
A01	5	61.2	1585.55
B01	5	61.2	1792.46
A02	5	61.2	1591.2
B02	5	61.2	1737.5
A03	5	61.2	1541.88
B03	5	61.2	1782.2
A04	5	61.2	1616.52
B04	5	61.2	1806.56
A05	5	61.2	1495.02
B05	5	61.2	1795.62
A06	5	61.2	1591.49
B06	5	61.2	1828.84
A07	5	61.2	1603.01
B07	5	61.2	1947.27
A08	5	61.2	1661.87
B08	5	61.2	1763.21
A09	5	61.2	1758.18
B09	5	61.2	1843.15
A01	6	61.5	1581.36
B01	6	61.5	1784.18
A02	6	61.5	1590.15
B02	6	61.5	1729.56
A03	6	61.5	1534.05
B03	6	61.5	1776.81
A04	6	61.5	1609.78
B04	6	61.5	1796.58
A05	6	61.5	1493.4
B05	6	61.5	1783.04
A06	6	61.5	1582.18
B06	6	61.5	1812.24
A07	6	61.5	1597.35
B07	6	61.5	1934.47
A08	6	61.5	1656.51
B08	6	61.5	1753.28
A09	6	61.5	1753.04
B09	6	61.5	1835.5
A01	7	61.8	1576.27
B01	7	61.8	1771.81
A02	7	61.8	1588.61
B02	7	61.8	1717.49
A03	7	61.8	1524.97
B03	7	61.8	1769.61
A04	7	61.8	1602.59
B04	7	61.8	1787.41
A05	7	61.8	1490.53
B05	7	61.8	1770.66
A06	7	61.8	1577.91
B06	7	61.8	1806.03
A07	7	61.8	1592.47
B07	7	61.8	1920.86
A08	7	61.8	1650.58
B08	7	61.8	1740.52
A09	7	61.8	1749.35
B09	7	61.8	1829.28
A01	8	62.1	1568.83
B01	8	62.1	1761.1
A02	8	62.1	1582.63
B02	8	62.1	1709.99
A03	8	62.1	1517.71
B03	8	62.1	1759.82
A04	8	62.1	1594.59
B04	8	62.1	1776.33
A05	8	62.1	1489.65
B05	8	62.1	1759.63
A06	8	62.1	1572.87
B06	8	62.1	1796.89
A07	8	62.1	1588.33
B07	8	62.1	1907.78
A08	8	62.1	1642.11
B08	8	62.1	1728.95
A09	8	62.1	1744.41
B09	8	62.1	1816.68
A01	9	62.4	1557.39
B01	9	62.4	1750.08
A02	9	62.4	1572.87
B02	9	62.4	1699.57
A03	9	62.4	1510.94
B03	9	62.4	1749.8
A04	9	62.4	1590.43
B04	9	62.4	1765.99
A05	9	62.4	1487.85
B05	9	62.4	1746.86
A06	9	62.4	1567.51
B06	9	62.4	1788.24
A07	9	62.4	1580.14
B07	9	62.4	1895.82
A08	9	62.4	1633.16
B08	9	62.4	1717.73
A09	9	62.4	1737.93
B09	9	62.4	1805.41
A01	10	62.7	1553.05
B01	10	62.7	1743.05
A02	10	62.7	1563.71
B02	10	62.7	1689.62
A03	10	62.7	1504.87
B03	10	62.7	1741.08
A04	10	62.7	1585.52
B04	10	62.7	1754.26
A05	10	62.7	1483.35
B05	10	62.7	1733.32
A06	10	62.7	1559.2
B06	10	62.7	1774.16
A07	10	62.7	1568.53
B07	10	62.7	1881.25
A08	10	62.7	1627.54
B08	10	62.7	1710.24
A09	10	62.7	1733.68
B09	10	62.7	1794.66
A01	11	63	1545.91
B01	11	63	1729.11
A02	11	63	1555.93
B02	11	63	1680.81
A03	11	63	1496.23
B03	11	63	1727.67
A04	11	63	1579.48
B04	11	63	1740.76
A05	11	63	1479.4
B05	11	63	1723.38
A06	11	63	1554.46
B06	11	63	1758.92
A07	11	63	1561.82
B07	11	63	1867.3
A08	11	63	1622.74
B08	11	63	1697.91
A09	11	63	1727.17
B09	11	63	1783.37
A01	12	63.3	1540.36
B01	12	63.3	1717.61
A02	12	63.3	1548.77
B02	12	63.3	1673.37
A03	12	63.3	1489.42
B03	12	63.3	1716.99
A04	12	63.3	1572.79
B04	12	63.3	1727.53
A05	12	63.3	1472.92
B05	12	63.3	1713.28
A06	12	63.3	1550.72
B06	12	63.3	1749.91
A07	12	63.3	1552.74
B07	12	63.3	1854.3
A08	12	63.3	1618.02
B08	12	63.3	1685.64
A09	12	63.3	1721.2
B09	12	63.3	1773.62
A01	13	63.6	1535.82
B01	13	63.6	1701.61
A02	13	63.6	1544.15
B02	13	63.6	1664.77
A03	13	63.6	1481.98
B03	13	63.6	1706.74
A04	13	63.6	1563.29
B04	13	63.6	1713.74
A05	13	63.6	1465.86
B05	13	63.6	1702.86
A06	13	63.6	1543.88
B06	13	63.6	1740.03
A07	13	63.6	1547.63
B07	13	63.6	1840.2
A08	13	63.6	1612.06
B08	13	63.6	1674.84
A09	13	63.6	1713.6
B09	13	63.6	1759.35
A01	14	63.9	1527.91
B01	14	63.9	1689.51
A02	14	63.9	1540.19
B02	14	63.9	1652.2
A03	14	63.9	1473.68
B03	14	63.9	1694.27
A04	14	63.9	1551.31
B04	14	63.9	1703.07
A05	14	63.9	1454.48
B05	14	63.9	1688.9
A06	14	63.9	1537.18
B06	14	63.9	1730.36
A07	14	63.9	1541.56
B07	14	63.9	1827.9
A08	14	63.9	1606.04
B08	14	63.9	1660.4
A09	14	63.9	1706.52
B09	14	63.9	1746.55
A01	15	64.2	1520.67
B01	15	64.2	1674.37
A02	15	64.2	1531.77
B02	15	64.2	1640.72
A03	15	64.2	1464.24
B03	15	64.2	1679.08
A04	15	64.2	1544.06
B04	15	64.2	1694.4
A05	15	64.2	1451.45
B05	15	64.2	1676.96
A06	15	64.2	1527.6
B06	15	64.2	1716.43
A07	15	64.2	1533.31
B07	15	64.2	1815.65
A08	15	64.2	1597.91
B08	15	64.2	1646.11
A09	15	64.2	1701.08
B09	15	64.2	1732.54
A01	16	64.5	1512.16
B01	16	64.5	1658.45
A02	16	64.5	1524.79
B02	16	64.5	1628.54
A03	16	64.5	1458.94
B03	16	64.5	1668.82
A04	16	64.5	1529.26
B04	16	64.5	1684.38
A05	16	64.5	1449.83
B05	16	64.5	1663.9
A06	16	64.5	1518.93
B06	16	64.5	1703.62
A07	16	64.5	1527.16
B07	16	64.5	1807.03
A08	16	64.5	1590.96
B08	16	64.5	1631.92
A09	16	64.5	1693.63
B09	16	64.5	1720.07
A01	17	64.8	1508.08
B01	17	64.8	1639.8
A02	17	64.8	1518.01
B02	17	64.8	1612.2
A03	17	64.8	1453.05
B03	17	64.8	1656.51
A04	17	64.8	1527.05
B04	17	64.8	1671.66
A05	17	64.8	1442.78
B05	17	64.8	1651.15
A06	17	64.8	1511.59
B06	17	64.8	1689.39
A07	17	64.8	1519.51
B07	17	64.8	1792.66
A08	17	64.8	1579.44
B08	17	64.8	1619.48
A09	17	64.8	1685.98
B09	17	64.8	1705.48
A01	18	65.1	1497.61
B01	18	65.1	1626.77
A02	18	65.1	1506.21
B02	18	65.1	1597.73
A03	18	65.1	1444.25
B03	18	65.1	1642
A04	18	65.1	1523.36
B04	18	65.1	1660.14
A05	18	65.1	1435.36
B05	18	65.1	1639.32
A06	18	65.1	1501.8
B06	18	65.1	1677.82
A07	18	65.1	1512.02
B07	18	65.1	1776.65
A08	18	65.1	1570.44
B08	18	65.1	1607.04
A09	18	65.1	1678.25
B09	18	65.1	1693.13
A01	19	65.4	1488.47
B01	19	65.4	1612.44
A02	19	65.4	1493.95
B02	19	65.4	1581.2
A03	19	65.4	1427.56
B03	19	65.4	1633.05
A04	19	65.4	1515.1
B04	19	65.4	1648.6
A05	19	65.4	1429.45
B05	19	65.4	1629.53
A06	19	65.4	1493.89
B06	19	65.4	1662.03
A07	19	65.4	1501.9
B07	19	65.4	1762.88
A08	19	65.4	1559.83
B08	19	65.4	1597.57
A09	19	65.4	1670.78
B09	19	65.4	1674.32
A01	20	65.7	1479.66
B01	20	65.7	1597.67
A02	20	65.7	1485.55
B02	20	65.7	1570.59
A03	20	65.7	1420.39
B03	20	65.7	1623.03
A04	20	65.7	1507.4
B04	20	65.7	1635.69
A05	20	65.7	1420.43
B05	20	65.7	1620.87
A06	20	65.7	1487.37
B06	20	65.7	1649.1
A07	20	65.7	1493.84
B07	20	65.7	1749.34
A08	20	65.7	1550.61
B08	20	65.7	1587.06
A09	20	65.7	1663.39
B09	20	65.7	1656.63
A01	21	66	1467.75
B01	21	66	1580.59
A02	21	66	1480.3
B02	21	66	1563.51
A03	21	66	1411.25
B03	21	66	1603.56
A04	21	66	1495.87
B04	21	66	1620.3
A05	21	66	1411.35
B05	21	66	1610.74
A06	21	66	1479.55
B06	21	66	1632.63
A07	21	66	1484.29
B07	21	66	1738.79
A08	21	66	1542.89
B08	21	66	1572.62
A09	21	66	1653.75
B09	21	66	1638.38
A01	22	66.3	1465.38
B01	22	66.3	1569.77
A02	22	66.3	1471.03
B02	22	66.3	1555.69
A03	22	66.3	1401.69
B03	22	66.3	1586.73
A04	22	66.3	1487.39
B04	22	66.3	1607.27
A05	22	66.3	1399.96
B05	22	66.3	1593.76
A06	22	66.3	1468.61
B06	22	66.3	1618.32
A07	22	66.3	1474.26
B07	22	66.3	1724.17
A08	22	66.3	1532.39
B08	22	66.3	1556.62
A09	22	66.3	1645.14
B09	22	66.3	1623.36
A01	23	66.6	1457.1
B01	23	66.6	1559.56
A02	23	66.6	1457.25
B02	23	66.6	1543.33
A03	23	66.6	1391.83
B03	23	66.6	1571.81
A04	23	66.6	1480.35
B04	23	66.6	1596.18
A05	23	66.6	1396.82
B05	23	66.6	1575.72
A06	23	66.6	1456.51
B06	23	66.6	1605.22
A07	23	66.6	1464.31
B07	23	66.6	1707.7
A08	23	66.6	1520.96
B08	23	66.6	1546.41
A09	23	66.6	1635.85
B09	23	66.6	1611.7
A01	24	66.9	1444.58
B01	24	66.9	1546.99
A02	24	66.9	1451.7
B02	24	66.9	1530.88
A03	24	66.9	1386.26
B03	24	66.9	1557.47
A04	24	66.9	1467.67
B04	24	66.9	1578.55
A05	24	66.9	1392.25
B05	24	66.9	1560.1
A06	24	66.9	1449.21
B06	24	66.9	1590.53
A07	24	66.9	1453.25
B07	24	66.9	1687.78
A08	24	66.9	1507.92
B08	24	66.9	1532.47
A09	24	66.9	1626.97
B09	24	66.9	1600.57
A01	25	67.2	1437.39
B01	25	67.2	1531.56
A02	25	67.2	1447.35
B02	25	67.2	1519.09
A03	25	67.2	1379.19
B03	25	67.2	1542.31
A04	25	67.2	1454.93
B04	25	67.2	1566.57
A05	25	67.2	1385.9
B05	25	67.2	1547.58
A06	25	67.2	1439.93
B06	25	67.2	1574.88
A07	25	67.2	1440.69
B07	25	67.2	1673.63
A08	25	67.2	1496.71
B08	25	67.2	1521.98
A09	25	67.2	1619.02
B09	25	67.2	1586.03
A01	26	67.5	1429.9
B01	26	67.5	1516.16
A02	26	67.5	1440.23
B02	26	67.5	1507.29
A03	26	67.5	1372.58
B03	26	67.5	1529.07
A04	26	67.5	1441.52
B04	26	67.5	1554.69
A05	26	67.5	1376.06
B05	26	67.5	1535.73
A06	26	67.5	1425.75
B06	26	67.5	1564.76
A07	26	67.5	1431.55
B07	26	67.5	1661.72
A08	26	67.5	1484.67
B08	26	67.5	1509.91
A09	26	67.5	1608.75
B09	26	67.5	1570.2
A01	27	67.8	1417.08
B01	27	67.8	1505.82
A02	27	67.8	1429.89
B02	27	67.8	1498.85
A03	27	67.8	1366.02
B03	27	67.8	1513.71
A04	27	67.8	1436.98
B04	27	67.8	1544.34
A05	27	67.8	1363.16
B05	27	67.8	1525.69
A06	27	67.8	1422.8
B06	27	67.8	1553.32
A07	27	67.8	1422.84
B07	27	67.8	1653.07
A08	27	67.8	1472.91
B08	27	67.8	1496.54
A09	27	67.8	1599.9
B09	27	67.8	1559.6
A01	28	68.1	1402.61
B01	28	68.1	1497.39
A02	28	68.1	1412.82
B02	28	68.1	1486.81
A03	28	68.1	1353.78
B03	28	68.1	1497.97
A04	28	68.1	1426.76
B04	28	68.1	1534.7
A05	28	68.1	1353.47
B05	28	68.1	1505.44
A06	28	68.1	1417.11
B06	28	68.1	1539.88
A07	28	68.1	1415.16
B07	28	68.1	1635.26
A08	28	68.1	1460.73
B08	28	68.1	1475.15
A09	28	68.1	1588.88
B09	28	68.1	1549.76
A01	29	68.4	1394.47
B01	29	68.4	1481.86
A02	29	68.4	1408.1
B02	29	68.4	1476
A03	29	68.4	1341.54
B03	29	68.4	1484.13
A04	29	68.4	1414.56
B04	29	68.4	1520.59
A05	29	68.4	1347.06
B05	29	68.4	1479.18
A06	29	68.4	1407.28
B06	29	68.4	1525.58
A07	29	68.4	1407.35
B07	29	68.4	1618.27
A08	29	68.4	1449.59
B08	29	68.4	1447.96
A09	29	68.4	1576.73
B09	29	68.4	1538.77
A01	30	68.7	1386.09
B01	30	68.7	1468.34
A02	30	68.7	1400.49
B02	30	68.7	1464.35
A03	30	68.7	1333.42
B03	30	68.7	1469.63
A04	30	68.7	1408.09
B04	30	68.7	1508.34
A05	30	68.7	1338.86
B05	30	68.7	1472.04
A06	30	68.7	1397.87
B06	30	68.7	1513.07
A07	30	68.7	1398.89
B07	30	68.7	1603.23
A08	30	68.7	1444.03
B08	30	68.7	1440.75
A09	30	68.7	1570.95
B09	30	68.7	1526.08
A01	31	69	1377.7
B01	31	69	1451.26
A02	31	69	1392.2
B02	31	69	1451.6
A03	31	69	1326.53
B03	31	69	1457.3
A04	31	69	1403.11
B04	31	69	1496.66
A05	31	69	1330.14
B05	31	69	1461.79
A06	31	69	1386.08
B06	31	69	1502.97
A07	31	69	1392
B07	31	69	1590.97
A08	31	69	1438.07
B08	31	69	1432.09
A09	31	69	1564.47
B09	31	69	1508.8
A01	32	69.3	1369.98
B01	32	69.3	1440.09
A02	32	69.3	1381.37
B02	32	69.3	1440.2
A03	32	69.3	1319.87
B03	32	69.3	1447.48
A04	32	69.3	1395.65
B04	32	69.3	1483.32
A05	32	69.3	1322.16
B05	32	69.3	1453.56
A06	32	69.3	1370.74
B06	32	69.3	1493.21
A07	32	69.3	1382.37
B07	32	69.3	1580.62
A08	32	69.3	1431.09
B08	32	69.3	1415.18
A09	32	69.3	1554.95
B09	32	69.3	1489.03
A01	33	69.6	1361.54
B01	33	69.6	1426.31
A02	33	69.6	1369.67
B02	33	69.6	1425.38
A03	33	69.6	1311.9
B03	33	69.6	1436.6
A04	33	69.6	1388.8
B04	33	69.6	1470.65
A05	33	69.6	1311.82
B05	33	69.6	1442.02
A06	33	69.6	1358.8
B06	33	69.6	1481.92
A07	33	69.6	1373.26
B07	33	69.6	1570.75
A08	33	69.6	1422.27
B08	33	69.6	1388.85
A09	33	69.6	1543.5
B09	33	69.6	1474.84
A01	34	69.9	1351.8
B01	34	69.9	1413.55
A02	34	69.9	1358.45
B02	34	69.9	1408.74
A03	34	69.9	1303.68
B03	34	69.9	1424.81
A04	34	69.9	1380.06
B04	34	69.9	1460.07
A05	34	69.9	1298.82
B05	34	69.9	1431.43
A06	34	69.9	1342
B06	34	69.9	1470.76
A07	34	69.9	1360.5
B07	34	69.9	1561.19
A08	34	69.9	1415.98
B08	34	69.9	1382.58
A09	34	69.9	1535.5
B09	34	69.9	1463.95
A01	35	70.2	1346.96
B01	35	70.2	1399.53
A02	35	70.2	1349.31
B02	35	70.2	1391.94
A03	35	70.2	1297.17
B03	35	70.2	1412.65
A04	35	70.2	1371.05
B04	35	70.2	1448.07
A05	35	70.2	1289.45
B05	35	70.2	1416.71
A06	35	70.2	1337.42
B06	35	70.2	1458.57
A07	35	70.2	1348.46
B07	35	70.2	1549.44
A08	35	70.2	1406.96
B08	35	70.2	1374.51
A09	35	70.2	1529.55
B09	35	70.2	1449.92
A01	36	70.5	1339.5
B01	36	70.5	1383.07
A02	36	70.5	1342.28
B02	36	70.5	1379.37
A03	36	70.5	1290.53
B03	36	70.5	1401.25
A04	36	70.5	1365.05
B04	36	70.5	1435.96
A05	36	70.5	1280.64
B05	36	70.5	1401.32
A06	36	70.5	1333.3
B06	36	70.5	1448.2
A07	36	70.5	1339.28
B07	36	70.5	1537.69
A08	36	70.5	1394.86
B08	36	70.5	1363.27
A09	36	70.5	1523.32
B09	36	70.5	1436.64
A01	37	70.8	1330.39
B01	37	70.8	1367.57
A02	37	70.8	1337.33
B02	37	70.8	1371.19
A03	37	70.8	1281.66
B03	37	70.8	1384.22
A04	37	70.8	1357.58
B04	37	70.8	1422.84
A05	37	70.8	1272.99
B05	37	70.8	1388.13
A06	37	70.8	1327.53
B06	37	70.8	1433.52
A07	37	70.8	1330.37
B07	37	70.8	1523.41
A08	37	70.8	1384.04
B08	37	70.8	1355.19
A09	37	70.8	1510.02
B09	37	70.8	1423.25
A01	38	71.1	1322.08
B01	38	71.1	1354.2
A02	38	71.1	1330.34
B02	38	71.1	1360.07
A03	38	71.1	1275.93
B03	38	71.1	1372.73
A04	38	71.1	1345.73
B04	38	71.1	1410.75
A05	38	71.1	1265.47
B05	38	71.1	1377.6
A06	38	71.1	1319.85
B06	38	71.1	1417.91
A07	38	71.1	1321.92
B07	38	71.1	1506.55
A08	38	71.1	1370.66
B08	38	71.1	1343.16
A09	38	71.1	1494.89
B09	38	71.1	1412.42
A01	39	71.4	1314.37
B01	39	71.4	1342.13
A02	39	71.4	1319.42
B02	39	71.4	1346.08
A03	39	71.4	1267.86
B03	39	71.4	1355.62
A04	39	71.4	1334.34
B04	39	71.4	1396.35
A05	39	71.4	1257.79
B05	39	71.4	1363.31
A06	39	71.4	1312.1
B06	39	71.4	1404.98
A07	39	71.4	1313.54
B07	39	71.4	1495.65
A08	39	71.4	1355.53
B08	39	71.4	1328.35
A09	39	71.4	1485.62
B09	39	71.4	1399
A01	40	71.7	1305.18
B01	40	71.7	1331.51
A02	40	71.7	1309.69
B02	40	71.7	1334.66
A03	40	71.7	1259.09
B03	40	71.7	1345.04
A04	40	71.7	1323.39
B04	40	71.7	1384.15
A05	40	71.7	1248.57
B05	40	71.7	1353.79
A06	40	71.7	1300.1
B06	40	71.7	1390.62
A07	40	71.7	1307.49
B07	40	71.7	1480.99
A08	40	71.7	1347.43
B08	40	71.7	1313.09
A09	40	71.7	1477.16
B09	40	71.7	1385.75
A01	41	72	1295.42
B01	41	72	1320.61
A02	41	72	1298.53
B02	41	72	1319.14
A03	41	72	1251.45
B03	41	72	1330.4
A04	41	72	1311.72
B04	41	72	1371.18
A05	41	72	1246.6
B05	41	72	1344.58
A06	41	72	1285.9
B06	41	72	1380.53
A07	41	72	1299.23
B07	41	72	1468.84
A08	41	72	1336.33
B08	41	72	1303.85
A09	41	72	1468.39
B09	41	72	1376.17
A01	42	72.3	1288.97
B01	42	72.3	1312.1
A02	42	72.3	1286.62
B02	42	72.3	1308.11
A03	42	72.3	1243.66
B03	42	72.3	1316.22
A04	42	72.3	1303.09
B04	42	72.3	1361.08
A05	42	72.3	1240.02
B05	42	72.3	1329.82
A06	42	72.3	1277.51
B06	42	72.3	1370.05
A07	42	72.3	1292.4
B07	42	72.3	1451.66
A08	42	72.3	1324.15
B08	42	72.3	1290.99
A09	42	72.3	1460.01
B09	42	72.3	1358.96
A01	43	72.6	1281.95
B01	43	72.6	1299.86
A02	43	72.6	1279.88
B02	43	72.6	1295.93
A03	43	72.6	1234.54
B03	43	72.6	1305.97
A04	43	72.6	1290.54
B04	43	72.6	1345.9
A05	43	72.6	1229.41
B05	43	72.6	1316.1
A06	43	72.6	1268.45
B06	43	72.6	1357.29
A07	43	72.6	1283.3
B07	43	72.6	1438.47
A08	43	72.6	1313.54
B08	43	72.6	1280.61
A09	43	72.6	1451.19
B09	43	72.6	1342
A01	44	72.9	1275.22
B01	44	72.9	1287.86
A02	44	72.9	1269.71
B02	44	72.9	1288.92
A03	44	72.9	1223.83
B03	44	72.9	1296.09
A04	44	72.9	1278.39
B04	44	72.9	1330.42
A05	44	72.9	1219.87
B05	44	72.9	1303.37
A06	44	72.9	1260.59
B06	44	72.9	1343.14
A07	44	72.9	1271.49
B07	44	72.9	1424.91
A08	44	72.9	1304.75
B08	44	72.9	1270.49
A09	44	72.9	1444.61
B09	44	72.9	1330.84
A01	45	73.2	1261.94
B01	45	73.2	1278.57
A02	45	73.2	1261.92
B02	45	73.2	1274.18
A03	45	73.2	1214.03
B03	45	73.2	1285.65
A04	45	73.2	1269.38
B04	45	73.2	1320.7
A05	45	73.2	1211.96
B05	45	73.2	1290.89
A06	45	73.2	1251.3
B06	45	73.2	1331.14
A07	45	73.2	1260.54
B07	45	73.2	1411.05
A08	45	73.2	1296.95
B08	45	73.2	1259.43
A09	45	73.2	1435.71
B09	45	73.2	1320.9
A01	46	73.5	1249.35
B01	46	73.5	1267.89
A02	46	73.5	1249.08
B02	46	73.5	1260.31
A03	46	73.5	1204.67
B03	46	73.5	1272.59
A04	46	73.5	1260.67
B04	46	73.5	1310.34
A05	46	73.5	1203.88
B05	46	73.5	1276.46
A06	46	73.5	1241.43
B06	46	73.5	1319.22
A07	46	73.5	1252.07
B07	46	73.5	1395.32
A08	46	73.5	1285.69
B08	46	73.5	1250.13
A09	46	73.5	1425.81
B09	46	73.5	1310.71
A01	47	73.8	1239.41
B01	47	73.8	1254.74
A02	47	73.8	1236.92
B02	47	73.8	1246.48
A03	47	73.8	1196.62
B03	47	73.8	1259.61
A04	47	73.8	1254.22
B04	47	73.8	1298.27
A05	47	73.8	1195.67
B05	47	73.8	1264.03
A06	47	73.8	1233.81
B06	47	73.8	1304.11
A07	47	73.8	1240.17
B07	47	73.8	1382.25
A08	47	73.8	1278.59
B08	47	73.8	1236.93
A09	47	73.8	1419.31
B09	47	73.8	1295.67
A01	48	74.1	1227.85
B01	48	74.1	1241.48
A02	48	74.1	1224.4
B02	48	74.1	1233.43
A03	48	74.1	1186.72
B03	48	74.1	1246.12
A04	48	74.1	1245.66
B04	48	74.1	1282.91
A05	48	74.1	1183.63
B05	48	74.1	1251.88
A06	48	74.1	1226.52
B06	48	74.1	1286.45
A07	48	74.1	1228.96
B07	48	74.1	1368.74
A08	48	74.1	1266.76
B08	48	74.1	1221.13
A09	48	74.1	1409.96
B09	48	74.1	1281.26
A01	49	74.4	1223.56
B01	49	74.4	1230.43
A02	49	74.4	1216.69
B02	49	74.4	1222.22
A03	49	74.4	1172.17
B03	49	74.4	1232.23
A04	49	74.4	1233.35
B04	49	74.4	1272.12
A05	49	74.4	1170
B05	49	74.4	1237.33
A06	49	74.4	1213.97
B06	49	74.4	1269.92
A07	49	74.4	1219.9
B07	49	74.4	1351.9
A08	49	74.4	1255.26
B08	49	74.4	1208.32
A09	49	74.4	1402.3
B09	49	74.4	1270.35
A01	50	74.7	1213.27
B01	50	74.7	1217.39
A02	50	74.7	1207.6
B02	50	74.7	1212.24
A03	50	74.7	1158.26
B03	50	74.7	1217.3
A04	50	74.7	1221.21
B04	50	74.7	1260.34
A05	50	74.7	1166.33
B05	50	74.7	1222.11
A06	50	74.7	1202.76
B06	50	74.7	1253.38
A07	50	74.7	1211.15
B07	50	74.7	1338.86
A08	50	74.7	1242.72
B08	50	74.7	1195.85
A09	50	74.7	1393.17
B09	50	74.7	1256.64
A01	51	75	1199.28
B01	51	75	1199.91
A02	51	75	1202.35
B02	51	75	1203.66
A03	51	75	1145.66
B03	51	75	1203.7
A04	51	75	1210.88
B04	51	75	1247.23
A05	51	75	1159.25
B05	51	75	1207.31
A06	51	75	1189.06
B06	51	75	1237.8
A07	51	75	1203.29
B07	51	75	1329.63
A08	51	75	1238.57
B08	51	75	1182.91
A09	51	75	1382.94
B09	51	75	1243.02
A01	52	75.3	1190.57
B01	52	75.3	1181.86
A02	52	75.3	1195.26
B02	52	75.3	1194.05
A03	52	75.3	1139.57
B03	52	75.3	1192.27
A04	52	75.3	1199.76
B04	52	75.3	1230.55
A05	52	75.3	1153.05
B05	52	75.3	1194.13
A06	52	75.3	1180.22
B06	52	75.3	1224.21
A07	52	75.3	1195.11
B07	52	75.3	1317.99
A08	52	75.3	1224.84
B08	52	75.3	1169.84
A09	52	75.3	1372.08
B09	52	75.3	1225.87
A01	53	75.6	1183.61
B01	53	75.6	1171.53
A02	53	75.6	1185.42
B02	53	75.6	1182.06
A03	53	75.6	1133.37
B03	53	75.6	1183.21
A04	53	75.6	1189.42
B04	53	75.6	1220.25
A05	53	75.6	1142.97
B05	53	75.6	1182.03
A06	53	75.6	1171.3
B06	53	75.6	1212.66
A07	53	75.6	1184.65
B07	53	75.6	1303.63
A08	53	75.6	1215.65
B08	53	75.6	1156.66
A09	53	75.6	1361.62
B09	53	75.6	1209.04
A01	54	75.9	1172.06
B01	54	75.9	1160.17
A02	54	75.9	1176.37
B02	54	75.9	1168.84
A03	54	75.9	1125.03
B03	54	75.9	1172.16
A04	54	75.9	1181.51
B04	54	75.9	1206.63
A05	54	75.9	1126.73
B05	54	75.9	1171.83
A06	54	75.9	1165.41
B06	54	75.9	1201.96
A07	54	75.9	1173.2
B07	54	75.9	1289.56
A08	54	75.9	1203.9
B08	54	75.9	1142.47
A09	54	75.9	1351.71
B09	54	75.9	1199.52
A01	55	76.2	1160.03
B01	55	76.2	1148.66
A02	55	76.2	1169.05
B02	55	76.2	1158.63
A03	55	76.2	1119.44
B03	55	76.2	1160.77
A04	55	76.2	1174.28
B04	55	76.2	1193.37
A05	55	76.2	1123.26
B05	55	76.2	1161.08
A06	55	76.2	1156.61
B06	55	76.2	1188.25
A07	55	76.2	1161.66
B07	55	76.2	1273.91
A08	55	76.2	1189.2
B08	55	76.2	1133.4
A09	55	76.2	1342.31
B09	55	76.2	1187.03
A01	56	76.5	1152.24
B01	56	76.5	1140.15
A02	56	76.5	1161.94
B02	56	76.5	1142.08
A03	56	76.5	1111.82
B03	56	76.5	1143.68
A04	56	76.5	1166.74
B04	56	76.5	1184.51
A05	56	76.5	1114.94
B05	56	76.5	1150.3
A06	56	76.5	1148.83
B06	56	76.5	1175.85
A07	56	76.5	1152.82
B07	56	76.5	1262.51
A08	56	76.5	1183.59
B08	56	76.5	1124.8
A09	56	76.5	1334.02
B09	56	76.5	1175.46
A01	57	76.8	1144.81
B01	57	76.8	1129.67
A02	57	76.8	1152.62
B02	57	76.8	1128.33
A03	57	76.8	1100.35
B03	57	76.8	1128.76
A04	57	76.8	1156.47
B04	57	76.8	1175.61
A05	57	76.8	1103.83
B05	57	76.8	1137.37
A06	57	76.8	1140.78
B06	57	76.8	1166.56
A07	57	76.8	1143.95
B07	57	76.8	1252.35
A08	57	76.8	1177.21
B08	57	76.8	1117.2
A09	57	76.8	1321.84
B09	57	76.8	1166.75
A01	58	77.1	1139.33
B01	58	77.1	1115.46
A02	58	77.1	1140.92
B02	58	77.1	1117.18
A03	58	77.1	1089.27
B03	58	77.1	1117.28
A04	58	77.1	1147.7
B04	58	77.1	1164.06
A05	58	77.1	1091.19
B05	58	77.1	1127.38
A06	58	77.1	1132.86
B06	58	77.1	1157.25
A07	58	77.1	1133.76
B07	58	77.1	1243.24
A08	58	77.1	1165.97
B08	58	77.1	1108.81
A09	58	77.1	1317.33
B09	58	77.1	1156.27
A01	59	77.4	1132.06
B01	59	77.4	1099.78
A02	59	77.4	1129.84
B02	59	77.4	1110.11
A03	59	77.4	1077.89
B03	59	77.4	1106.63
A04	59	77.4	1136.21
B04	59	77.4	1150.07
A05	59	77.4	1086.6
B05	59	77.4	1112
A06	59	77.4	1122.81
B06	59	77.4	1144.41
A07	59	77.4	1125.38
B07	59	77.4	1232.73
A08	59	77.4	1153.61
B08	59	77.4	1095.57
A09	59	77.4	1309.35
B09	59	77.4	1145.65
A01	60	77.7	1121.16
B01	60	77.7	1084.46
A02	60	77.7	1120.29
B02	60	77.7	1099.07
A03	60	77.7	1070.22
B03	60	77.7	1095.49
A04	60	77.7	1121.85
B04	60	77.7	1137.17
A05	60	77.7	1079.51
B05	60	77.7	1099.68
A06	60	77.7	1114.16
B06	60	77.7	1132.89
A07	60	77.7	1115.59
B07	60	77.7	1224.77
A08	60	77.7	1145.62
B08	60	77.7	1081.34
A09	60	77.7	1300.97
B09	60	77.7	1133.51
A01	61	78	1111.69
B01	61	78	1071.54
A02	61	78	1109.48
B02	61	78	1082.15
A03	61	78	1061.65
B03	61	78	1081.54
A04	61	78	1115.57
B04	61	78	1127.05
A05	61	78	1071.49
B05	61	78	1084.32
A06	61	78	1097.66
B06	61	78	1123.9
A07	61	78	1103.24
B07	61	78	1213.34
A08	61	78	1139.6
B08	61	78	1067.5
A09	61	78	1288.27
B09	61	78	1123.6
A01	62	78.3	1099.92
B01	62	78.3	1063.16
A02	62	78.3	1099.43
B02	62	78.3	1057.66
A03	62	78.3	1052.2
B03	62	78.3	1068.5
A04	62	78.3	1108.19
B04	62	78.3	1112.41
A05	62	78.3	1063.38
B05	62	78.3	1070.64
A06	62	78.3	1090.45
B06	62	78.3	1113.1
A07	62	78.3	1092.52
B07	62	78.3	1201.43
A08	62	78.3	1130.41
B08	62	78.3	1053.3
A09	62	78.3	1275.66
B09	62	78.3	1111.1
A01	63	78.6	1084
B01	63	78.6	1052.94
A02	63	78.6	1087.09
B02	63	78.6	1052.69
A03	63	78.6	1041.51
B03	63	78.6	1057.66
A04	63	78.6	1098.46
B04	63	78.6	1099.55
A05	63	78.6	1054.82
B05	63	78.6	1058.18
A06	63	78.6	1078.8
B06	63	78.6	1102
A07	63	78.6	1081.91
B07	63	78.6	1185.93
A08	63	78.6	1120.94
B08	63	78.6	1041.69
A09	63	78.6	1266.38
B09	63	78.6	1094.92
A01	64	78.9	1064.69
B01	64	78.9	1045.55
A02	64	78.9	1077.85
B02	64	78.9	1047.22
A03	64	78.9	1030.95
B03	64	78.9	1045.44
A04	64	78.9	1086.65
B04	64	78.9	1084.72
A05	64	78.9	1044.34
B05	64	78.9	1048.41
A06	64	78.9	1067.07
B06	64	78.9	1088.96
A07	64	78.9	1072.83
B07	64	78.9	1169.94
A08	64	78.9	1107.8
B08	64	78.9	1030.66
A09	64	78.9	1254.93
B09	64	78.9	1079.67
A01	65	79.2	1059.17
B01	65	79.2	1032.03
A02	65	79.2	1064.48
B02	65	79.2	1037.49
A03	65	79.2	1018.02
B03	65	79.2	1034.37
A04	65	79.2	1073.24
B04	65	79.2	1074.26
A05	65	79.2	1035.11
B05	65	79.2	1039.01
A06	65	79.2	1056.47
B06	65	79.2	1078.86
A07	65	79.2	1063.26
B07	65	79.2	1152.49
A08	65	79.2	1092.62
B08	65	79.2	1020.64
A09	65	79.2	1244.8
B09	65	79.2	1063.85
A01	66	79.5	1053.06
B01	66	79.5	1017.08
A02	66	79.5	1052.24
B02	66	79.5	1026.43
A03	66	79.5	1006.47
B03	66	79.5	1024.09
A04	66	79.5	1068.1
B04	66	79.5	1060.33
A05	66	79.5	1028.67
B05	66	79.5	1025.44
A06	66	79.5	1046.15
B06	66	79.5	1063.32
A07	66	79.5	1052.15
B07	66	79.5	1135.84
A08	66	79.5	1075.76
B08	66	79.5	1009.83
A09	66	79.5	1235.59
B09	66	79.5	1051.03
A01	67	79.8	1043.37
B01	67	79.8	1006.54
A02	67	79.8	1039.99
B02	67	79.8	1013.93
A03	67	79.8	994.2
B03	67	79.8	1014.67
A04	67	79.8	1058.3
B04	67	79.8	1047.48
A05	67	79.8	1022.82
B05	67	79.8	1010.06
A06	67	79.8	1036.57
B06	67	79.8	1048.53
A07	67	79.8	1040.83
B07	67	79.8	1124.24
A08	67	79.8	1060.75
B08	67	79.8	998.1
A09	67	79.8	1227.78
B09	67	79.8	1036.26
A01	68	80.1	1035.49
B01	68	80.1	998.09
A02	68	80.1	1031.97
B02	68	80.1	1004.43
A03	68	80.1	986.81
B03	68	80.1	1001.81
A04	68	80.1	1045.08
B04	68	80.1	1036.53
A05	68	80.1	1015.9
B05	68	80.1	997.37
A06	68	80.1	1027.63
B06	68	80.1	1038.73
A07	68	80.1	1032.76
B07	68	80.1	1111.77
A08	68	80.1	1054.21
B08	68	80.1	986.44
A09	68	80.1	1215.83
B09	68	80.1	1026.66
A01	69	80.4	1028.1
B01	69	80.4	985.53
A02	69	80.4	1020.61
B02	69	80.4	992.96
A03	69	80.4	976.25
B03	69	80.4	988.81
A04	69	80.4	1032.38
B04	69	80.4	1027.6
A05	69	80.4	1007.67
B05	69	80.4	987.04
A06	69	80.4	1020.54
B06	69	80.4	1032.02
A07	69	80.4	1022.36
B07	69	80.4	1103.93
A08	69	80.4	1046.81
B08	69	80.4	977.83
A09	69	80.4	1203.67
B09	69	80.4	1015.16
A01	70	80.7	1019.06
B01	70	80.7	973.08
A02	70	80.7	1009.89
B02	70	80.7	979.34
A03	70	80.7	968.75
B03	70	80.7	975.28
A04	70	80.7	1029.91
B04	70	80.7	1016.26
A05	70	80.7	1001.4
B05	70	80.7	977.22
A06	70	80.7	1008.33
B06	70	80.7	1020.37
A07	70	80.7	1010.29
B07	70	80.7	1093.58
A08	70	80.7	1040.39
B08	70	80.7	965.26
A09	70	80.7	1194.71
B09	70	80.7	1000.08
A01	71	81	1010.47
B01	71	81	959.12
A02	71	81	999.48
B02	71	81	967.2
A03	71	81	958.63
B03	71	81	965.83
A04	71	81	1021.53
B04	71	81	1002.39
A05	71	81	992.25
B05	71	81	969.74
A06	71	81	995.08
B06	71	81	1005.41
A07	71	81	999.39
B07	71	81	1082.63
A08	71	81	1034.66
B08	71	81	952.5
A09	71	81	1187.86
B09	71	81	989.56
A01	72	81.3	1002.68
B01	72	81.3	945.87
A02	72	81.3	992.1
B02	72	81.3	958.8
A03	72	81.3	948.94
B03	72	81.3	956.77
A04	72	81.3	1011.42
B04	72	81.3	990.6
A05	72	81.3	982.13
B05	72	81.3	959.37
A06	72	81.3	988.19
B06	72	81.3	987.66
A07	72	81.3	988.42
B07	72	81.3	1071.83
A08	72	81.3	1024.39
B08	72	81.3	938.48
A09	72	81.3	1178.5
B09	72	81.3	975.19
A01	73	81.6	992.1
B01	73	81.6	932.09
A02	73	81.6	979.78
B02	73	81.6	949.16
A03	73	81.6	938.52
B03	73	81.6	943.53
A04	73	81.6	1002.92
B04	73	81.6	981.33
A05	73	81.6	973.85
B05	73	81.6	947.59
A06	73	81.6	977.82
B06	73	81.6	971.64
A07	73	81.6	977.61
B07	73	81.6	1061.9
A08	73	81.6	1011.88
B08	73	81.6	920.29
A09	73	81.6	1169.38
B09	73	81.6	960.3
A01	74	81.9	978.35
B01	74	81.9	919.66
A02	74	81.9	962.83
B02	74	81.9	936.34
A03	74	81.9	929.82
B03	74	81.9	932.24
A04	74	81.9	992.98
B04	74	81.9	968.41
A05	74	81.9	959.43
B05	74	81.9	934.82
A06	74	81.9	967.99
B06	74	81.9	956.88
A07	74	81.9	970.11
B07	74	81.9	1052.54
A08	74	81.9	1003.44
B08	74	81.9	902.48
A09	74	81.9	1159.03
B09	74	81.9	950.04
A01	75	82.2	967.04
B01	75	82.2	906.46
A02	75	82.2	953.39
B02	75	82.2	925.62
A03	75	82.2	921.1
B03	75	82.2	915.07
A04	75	82.2	983.21
B04	75	82.2	956.24
A05	75	82.2	947.69
B05	75	82.2	923.62
A06	75	82.2	958.12
B06	75	82.2	950.29
A07	75	82.2	960.41
B07	75	82.2	1041.27
A08	75	82.2	992.05
B08	75	82.2	888.43
A09	75	82.2	1152.06
B09	75	82.2	936.87
A01	76	82.5	956.08
B01	76	82.5	894.7
A02	76	82.5	945.66
B02	76	82.5	915.65
A03	76	82.5	910.51
B03	76	82.5	898.42
A04	76	82.5	975.13
B04	76	82.5	942.84
A05	76	82.5	932.13
B05	76	82.5	909.49
A06	76	82.5	948.45
B06	76	82.5	932.56
A07	76	82.5	950.47
B07	76	82.5	1020.66
A08	76	82.5	974.75
B08	76	82.5	873.23
A09	76	82.5	1143.15
B09	76	82.5	920.09
A01	77	82.8	946.84
B01	77	82.8	879.74
A02	77	82.8	936.65
B02	77	82.8	904.42
A03	77	82.8	897.27
B03	77	82.8	881.43
A04	77	82.8	967.11
B04	77	82.8	929.7
A05	77	82.8	921.25
B05	77	82.8	893.03
A06	77	82.8	938.33
B06	77	82.8	915.05
A07	77	82.8	934.76
B07	77	82.8	999.77
A08	77	82.8	959.26
B08	77	82.8	859.88
A09	77	82.8	1131.83
B09	77	82.8	904.29
A01	78	83.1	931.3
B01	78	83.1	852.43
A02	78	83.1	926.89
B02	78	83.1	883.38
A03	78	83.1	885
B03	78	83.1	859.71
A04	78	83.1	956.18
B04	78	83.1	909.68
A05	78	83.1	918.3
B05	78	83.1	870.24
A06	78	83.1	927.82
B06	78	83.1	893.17
A07	78	83.1	920.46
B07	78	83.1	975.84
A08	78	83.1	942.68
B08	78	83.1	843.21
A09	78	83.1	1116.74
B09	78	83.1	884.93
A01	79	83.4	914.35
B01	79	83.4	829.73
A02	79	83.4	918.41
B02	79	83.4	866.55
A03	79	83.4	871.86
B03	79	83.4	842.69
A04	79	83.4	938.7
B04	79	83.4	890.03
A05	79	83.4	912.06
B05	79	83.4	848.1
A06	79	83.4	911.94
B06	79	83.4	875.91
A07	79	83.4	905.41
B07	79	83.4	947.1
A08	79	83.4	934.75
B08	79	83.4	810.69
A09	79	83.4	1102.6
B09	79	83.4	851.34
A01	80	83.7	903.46
B01	80	83.7	794.91
A02	80	83.7	902.86
B02	80	83.7	837.92
A03	80	83.7	859.28
B03	80	83.7	810.92
A04	80	83.7	923.45
B04	80	83.7	869.83
A05	80	83.7	903.47
B05	80	83.7	807.93
A06	80	83.7	901.08
B06	80	83.7	841.23
A07	80	83.7	891.33
B07	80	83.7	912.15
A08	80	83.7	924.15
B08	80	83.7	785.83
A09	80	83.7	1089.97
B09	80	83.7	810.38
A01	81	84	891.71
B01	81	84	766.16
A02	81	84	889.32
B02	81	84	814.78
A03	81	84	850.35
B03	81	84	772.54
A04	81	84	906.12
B04	81	84	840.66
A05	81	84	895.39
B05	81	84	775.06
A06	81	84	888
B06	81	84	814.45
A07	81	84	877.7
B07	81	84	879.81
A08	81	84	908.81
B08	81	84	733.84
A09	81	84	1079.09
B09	81	84	779.68
A01	82	84.3	882.5
B01	82	84.3	709.84
A02	82	84.3	876.98
B02	82	84.3	768.18
A03	82	84.3	840.07
B03	82	84.3	740.85
A04	82	84.3	892.29
B04	82	84.3	812.84
A05	82	84.3	884.95
B05	82	84.3	744.23
A06	82	84.3	875.61
B06	82	84.3	778.69
A07	82	84.3	862.56
B07	82	84.3	851.1
A08	82	84.3	895.17
B08	82	84.3	692.96
A09	82	84.3	1065
B09	82	84.3	742.58
A01	83	84.6	870.89
B01	83	84.6	663.28
A02	83	84.6	860.68
B02	83	84.6	733.85
A03	83	84.6	829.17
B03	83	84.6	699.36
A04	83	84.6	879.16
B04	83	84.6	762.3
A05	83	84.6	869.99
B05	83	84.6	702.79
A06	83	84.6	857.41
B06	83	84.6	736.95
A07	83	84.6	847.47
B07	83	84.6	813.48
A08	83	84.6	878.47
B08	83	84.6	645.1
A09	83	84.6	1052.98
B09	83	84.6	692.86
A01	84	84.9	855.06
B01	84	84.9	607.39
A02	84	84.9	843.23
B02	84	84.9	687.4
A03	84	84.9	808.59
B03	84	84.9	651.74
A04	84	84.9	865.1
B04	84	84.9	724.63
A05	84	84.9	851.62
B05	84	84.9	648.18
A06	84	84.9	842.26
B06	84	84.9	690.23
A07	84	84.9	833.72
B07	84	84.9	765.52
A08	84	84.9	848.5
B08	84	84.9	582.85
A09	84	84.9	1042.66
B09	84	84.9	638.57
A01	85	85.2	840.99
B01	85	85.2	559.93
A02	85	85.2	815.28
B02	85	85.2	641.13
A03	85	85.2	780.74
B03	85	85.2	600.9
A04	85	85.2	848.88
B04	85	85.2	679.67
A05	85	85.2	829.34
B05	85	85.2	596.41
A06	85	85.2	811.3
B06	85	85.2	641.81
A07	85	85.2	807.06
B07	85	85.2	712.73
A08	85	85.2	824.6
B08	85	85.2	528.91
A09	85	85.2	1025.05
B09	85	85.2	579.07
A01	86	85.5	813.54
B01	86	85.5	509.49
A02	86	85.5	792.8
B02	86	85.5	585.03
A03	86	85.5	757.76
B03	86	85.5	548.37
A04	86	85.5	822.69
B04	86	85.5	627.81
A05	86	85.5	811.41
B05	86	85.5	542.26
A06	86	85.5	773.94
B06	86	85.5	588.83
A07	86	85.5	785.16
B07	86	85.5	661.21
A08	86	85.5	795.13
B08	86	85.5	478.89
A09	86	85.5	1001.26
B09	86	85.5	522.72
A01	87	85.8	779.9
B01	87	85.8	456.16
A02	87	85.8	768.24
B02	87	85.8	532.53
A03	87	85.8	718.3
B03	87	85.8	494.86
A04	87	85.8	789.98
B04	87	85.8	563.27
A05	87	85.8	778.92
B05	87	85.8	487.94
A06	87	85.8	744.86
B06	87	85.8	543.91
A07	87	85.8	743.92
B07	87	85.8	616.45
A08	87	85.8	736.32
B08	87	85.8	437.68
A09	87	85.8	979.76
B09	87	85.8	467.09
A01	88	86.1	738.14
B01	88	86.1	410.3
A02	88	86.1	740.01
B02	88	86.1	475.79
A03	88	86.1	667.72
B03	88	86.1	444.63
A04	88	86.1	747.05
B04	88	86.1	503.34
A05	88	86.1	753.69
B05	88	86.1	442.78
A06	88	86.1	708.25
B06	88	86.1	503.06
A07	88	86.1	711.94
B07	88	86.1	575.08
A08	88	86.1	688.28
B08	88	86.1	397.19
A09	88	86.1	935.51
B09	88	86.1	412.02
A01	89	86.4	705.56
B01	89	86.4	373.9
A02	89	86.4	685.29
B02	89	86.4	415.63
A03	89	86.4	628.49
B03	89	86.4	406.32
A04	89	86.4	714.78
B04	89	86.4	449.81
A05	89	86.4	705.51
B05	89	86.4	402.74
A06	89	86.4	637.37
B06	89	86.4	468.22
A07	89	86.4	654.88
B07	89	86.4	540.24
A08	89	86.4	639.74
B08	89	86.4	365.78
A09	89	86.4	878.17
B09	89	86.4	376.55
A01	90	86.7	647.13
B01	90	86.7	343.42
A02	90	86.7	642.91
B02	90	86.7	370.73
A03	90	86.7	579.76
B03	90	86.7	372.53
A04	90	86.7	652.2
B04	90	86.7	407.69
A05	90	86.7	669.15
B05	90	86.7	371.13
A06	90	86.7	579.47
B06	90	86.7	440.74
A07	90	86.7	612.77
B07	90	86.7	513.37
A08	90	86.7	586.17
B08	90	86.7	342.91
A09	90	86.7	806.61
B09	90	86.7	347.57
A01	91	87	600.44
B01	91	87	314.29
A02	91	87	591.27
B02	91	87	335.28
A03	91	87	513.59
B03	91	87	350.56
A04	91	87	603.29
B04	91	87	367.44
A05	91	87	623.12
B05	91	87	347.79
A06	91	87	520.94
B06	91	87	404.36
A07	91	87	557.96
B07	91	87	494.54
A08	91	87	521.91
B08	91	87	320.91
A09	91	87	748.49
B09	91	87	320.49
A01	92	87.3	549.06
B01	92	87.3	295.1
A02	92	87.3	522.23
B02	92	87.3	309.2
A03	92	87.3	447.5
B03	92	87.3	329.7
A04	92	87.3	545.32
B04	92	87.3	336.68
A05	92	87.3	567.12
B05	92	87.3	326.89
A06	92	87.3	455.49
B06	92	87.3	394.72
A07	92	87.3	489.91
B07	92	87.3	482.22
A08	92	87.3	458.6
B08	92	87.3	305.56
A09	92	87.3	690.88
B09	92	87.3	300.88
A01	93	87.6	486.55
B01	93	87.6	279.92
A02	93	87.6	454.66
B02	93	87.6	285
A03	93	87.6	383.82
B03	93	87.6	314.02
A04	93	87.6	481.16
B04	93	87.6	312.64
A05	93	87.6	500.88
B05	93	87.6	304.18
A06	93	87.6	395.24
B06	93	87.6	382.66
A07	93	87.6	432.67
B07	93	87.6	468.93
A08	93	87.6	393.95
B08	93	87.6	286.95
A09	93	87.6	620.3
B09	93	87.6	286.54
A01	94	87.9	433.51
B01	94	87.9	269.43
A02	94	87.9	391.38
B02	94	87.9	267.44
A03	94	87.9	335.37
B03	94	87.9	302.91
A04	94	87.9	423.63
B04	94	87.9	297.71
A05	94	87.9	449.85
B05	94	87.9	297.01
A06	94	87.9	348.01
B06	94	87.9	371.71
A07	94	87.9	381.23
B07	94	87.9	454.54
A08	94	87.9	345.9
B08	94	87.9	279.6
A09	94	87.9	555.18
B09	94	87.9	276.9
A01	95	88.2	382.39
B01	95	88.2	254.89
A02	95	88.2	342.84
B02	95	88.2	250.94
A03	95	88.2	295.82
B03	95	88.2	293.84
A04	95	88.2	375.08
B04	95	88.2	271.57
A05	95	88.2	406.26
B05	95	88.2	289.45
A06	95	88.2	312.57
B06	95	88.2	359.43
A07	95	88.2	345.46
B07	95	88.2	434.46
A08	95	88.2	307.34
B08	95	88.2	272.53
A09	95	88.2	504.54
B09	95	88.2	268.15
A01	96	88.5	347.21
B01	96	88.5	251.16
A02	96	88.5	309.66
B02	96	88.5	244.72
A03	96	88.5	272.98
B03	96	88.5	281.68
A04	96	88.5	336.23
B04	96	88.5	263.17
A05	96	88.5	372.48
B05	96	88.5	279.95
A06	96	88.5	285.55
B06	96	88.5	348
A07	96	88.5	310.26
B07	96	88.5	420.22
A08	96	88.5	279
B08	96	88.5	264.86
A09	96	88.5	470.99
B09	96	88.5	260.53
A01	97	88.8	320.04
B01	97	88.8	245.14
A02	97	88.8	283.75
B02	97	88.8	239.38
A03	97	88.8	249.83
B03	97	88.8	270.65
A04	97	88.8	301.77
B04	97	88.8	254.54
A05	97	88.8	351.05
B05	97	88.8	271.34
A06	97	88.8	271.2
B06	97	88.8	328.8
A07	97	88.8	286.99
B07	97	88.8	401.01
A08	97	88.8	259.28
B08	97	88.8	254.29
A09	97	88.8	436.24
B09	97	88.8	252.71
A01	98	89.1	301.04
B01	98	89.1	238.39
A02	98	89.1	263.82
B02	98	89.1	233.03
A03	98	89.1	232.37
B03	98	89.1	261.78
A04	98	89.1	274.3
B04	98	89.1	246.33
A05	98	89.1	332.76
B05	98	89.1	263.49
A06	98	89.1	259.18
B06	98	89.1	310.81
A07	98	89.1	267.74
B07	98	89.1	383.86
A08	98	89.1	244.97
B08	98	89.1	245.07
A09	98	89.1	423.61
B09	98	89.1	242.84
A01	99	89.4	285.21
B01	99	89.4	230.44
A02	99	89.4	249.09
B02	99	89.4	220.14
A03	99	89.4	216.78
B03	99	89.4	249.79
A04	99	89.4	253.61
B04	99	89.4	239.79
A05	99	89.4	326.44
B05	99	89.4	253.58
A06	99	89.4	246.23
B06	99	89.4	293.26
A07	99	89.4	244.46
B07	99	89.4	363.34
A08	99	89.4	230.39
B08	99	89.4	234.54
A09	99	89.4	420.49
B09	99	89.4	236.28
A01	100	89.7	268.04
B01	100	89.7	218.49
A02	100	89.7	235.06
B02	100	89.7	216.16
A03	100	89.7	213.37
B03	100	89.7	237.47
A04	100	89.7	238.53
B04	100	89.7	237.38
A05	100	89.7	316.48
B05	100	89.7	242.93
A06	100	89.7	238.51
B06	100	89.7	275.74
A07	100	89.7	236.95
B07	100	89.7	341.81
A08	100	89.7	226.38
B08	100	89.7	222.55
A09	100	89.7	412.16
B09	100	89.7	227.58
A01	101	90	260.81
B01	101	90	207.77
A02	101	90	226.05
B02	101	90	212.02
A03	101	90	207.59
B03	101	90	220.62
A04	101	90	236.62
B04	101	90	230.92
A05	101	90	304.17
B05	101	90	238.99
A06	101	90	229.15
B06	101	90	258.58
A07	101	90	234.61
B07	101	90	320.81
A08	101	90	225.71
B08	101	90	220.76
A09	101	90	404.07
B09	101	90	218.8
A01	102	90.3	252.65
B01	102	90.3	207.35
A02	102	90.3	219.64
B02	102	90.3	210.24
A03	102	90.3	199.43
B03	102	90.3	218.77
A04	102	90.3	232.26
B04	102	90.3	223.43
A05	102	90.3	303.43
B05	102	90.3	232.62
A06	102	90.3	227.69
B06	102	90.3	246.33
A07	102	90.3	231.94
B07	102	90.3	313.7
A08	102	90.3	222.8
B08	102	90.3	218.75
A09	102	90.3	393.57
B09	102	90.3	215.28
A01	103	90.6	251.45
B01	103	90.6	205.62
A02	103	90.6	212.49
B02	103	90.6	203.81
A03	103	90.6	197.17
B03	103	90.6	218.14
A04	103	90.6	226.31
B04	103	90.6	222.5
A05	103	90.6	304.27
B05	103	90.6	227.48
A06	103	90.6	221.91
B06	103	90.6	233.74
A07	103	90.6	227.9
B07	103	90.6	302.05
A08	103	90.6	219.98
B08	103	90.6	215.46
A09	103	90.6	388.76
B09	103	90.6	210.39
A01	104	90.9	248.91
B01	104	90.9	203.85
A02	104	90.9	212.29
B02	104	90.9	202.84
A03	104	90.9	196.28
B03	104	90.9	218.52
A04	104	90.9	221.22
B04	104	90.9	222.19
A05	104	90.9	303.37
B05	104	90.9	222.78
A06	104	90.9	220.94
B06	104	90.9	222.5
A07	104	90.9	225.17
B07	104	90.9	301.48
A08	104	90.9	219.98
B08	104	90.9	215.16
A09	104	90.9	381.05
B09	104	90.9	206.36
A01	105	91.2	243.95
B01	105	91.2	204.16
A02	105	91.2	212
B02	105	91.2	201.93
A03	105	91.2	195.75
B03	105	91.2	217.31
A04	105	91.2	216.19
B04	105	91.2	220.74
A05	105	91.2	300.9
B05	105	91.2	221.88
A06	105	91.2	224.15
B06	105	91.2	220.53
A07	105	91.2	223.33
B07	105	91.2	301.02
A08	105	91.2	218.3
B08	105	91.2	218.08
A09	105	91.2	380.34
B09	105	91.2	208.21
A01	106	91.5	240.01
B01	106	91.5	204.73
A02	106	91.5	208.76
B02	106	91.5	200.18
A03	106	91.5	195.18
B03	106	91.5	214.64
A04	106	91.5	215.98
B04	106	91.5	217.44
A05	106	91.5	296.59
B05	106	91.5	219.58
A06	106	91.5	223.29
B06	106	91.5	218.52
A07	106	91.5	220.01
B07	106	91.5	299.91
A08	106	91.5	213.05
B08	106	91.5	220.18
A09	106	91.5	380.57
B09	106	91.5	208.3
A01	107	91.8	235.57
B01	107	91.8	203.21
A02	107	91.8	210.91
B02	107	91.8	199.96
A03	107	91.8	197.19
B03	107	91.8	211.8
A04	107	91.8	216.38
B04	107	91.8	212.88
A05	107	91.8	292.18
B05	107	91.8	214.03
A06	107	91.8	219.18
B06	107	91.8	211.9
A07	107	91.8	219.87
B07	107	91.8	301.85
A08	107	91.8	208.21
B08	107	91.8	217.66
A09	107	91.8	380.9
B09	107	91.8	210.04
A01	108	92.1	229.79
B01	108	92.1	204.52
A02	108	92.1	211.26
B02	108	92.1	203.16
A03	108	92.1	197.58
B03	108	92.1	209.38
A04	108	92.1	217.03
B04	108	92.1	212.75
A05	108	92.1	294.75
B05	108	92.1	209.27
A06	108	92.1	213.31
B06	108	92.1	205.61
A07	108	92.1	218.71
B07	108	92.1	301.77
A08	108	92.1	203.62
B08	108	92.1	214.32
A09	108	92.1	381.4
B09	108	92.1	211.1
A01	109	92.4	229
B01	109	92.4	205.63
A02	109	92.4	207.75
B02	109	92.4	203.25
A03	109	92.4	196.4
B03	109	92.4	205.64
A04	109	92.4	216.85
B04	109	92.4	210.94
A05	109	92.4	293.76
B05	109	92.4	211.13
A06	109	92.4	212.98
B06	109	92.4	204.93
A07	109	92.4	219.23
B07	109	92.4	299.27
A08	109	92.4	202.92
B08	109	92.4	212.74
A09	109	92.4	380.96
B09	109	92.4	209.16
A01	110	92.7	228.2
B01	110	92.7	201.91
A02	110	92.7	208.65
B02	110	92.7	202.3
A03	110	92.7	194.68
B03	110	92.7	205.51
A04	110	92.7	218.74
B04	110	92.7	208.89
A05	110	92.7	292.59
B05	110	92.7	213.33
A06	110	92.7	216.53
B06	110	92.7	205.72
A07	110	92.7	219.56
B07	110	92.7	292.75
A08	110	92.7	201.09
B08	110	92.7	211.92
A09	110	92.7	377.87
B09	110	92.7	203.99
A01	111	93	227.71
B01	111	93	196.68
A02	111	93	208.34
B02	111	93	204.51
A03	111	93	192.74
B03	111	93	203.96
A04	111	93	222.56
B04	111	93	209.69
A05	111	93	291.73
B05	111	93	218.94
A06	111	93	216.76
B06	111	93	209.97
A07	111	93	217.71
B07	111	93	293.04
A08	111	93	199.19
B08	111	93	212.23
A09	111	93	373.82
B09	111	93	204.25
A01	112	93.3	226.49
[truncated: 125 more rows]

## Sheet: 定量结果
孔位	样本ID	样本名称	检测项目	属性	染料	CT	CT值平均值	CT标准方差	浓度	浓度平均值	浓度标准方差
A01	1	3'	3'ACTB	未知	SYBR	12.21	12.1	0.28					12.21		13.48
B01	2	5'	5'ACTB	未知	SYBR	13.48	13.66	0.15					12.45		13.53
A02	1	3'	3'ACTB	未知	SYBR	12.45	12.1	0.28					11.87		13.8
B02	2	5'	5'ACTB	未知	SYBR	13.53	13.66	0.15					12.07		13.54
A03	1	3'	3'ACTB	未知	SYBR	11.87	12.1	0.28					12.58		13.68
B03	2	5'	5'ACTB	未知	SYBR	13.8	13.66	0.15					12.04		13.81
A04	1	3'	3'ACTB	未知	SYBR	12.07	12.1	0.28					11.79		13.65
B04	2	5'	5'ACTB	未知	SYBR	13.54	13.66	0.15					12.12		13.9
A05	1	3'	3'ACTB	未知	SYBR	12.58	12.1	0.28					11.78		13.52
B05	2	5'	5'ACTB	未知	SYBR	13.68	13.66	0.15
A06	1	3'	3'ACTB	未知	SYBR	12.04	12.1	0.28					12.1011		13.6567		0.886096
B06	2	5'	5'ACTB	未知	SYBR	13.81	13.66	0.15
A07	1	3'	3'ACTB	未知	SYBR	11.79	12.1	0.28
B07	2	5'	5'ACTB	未知	SYBR	13.65	13.66	0.15
A08	1	3'	3'ACTB	未知	SYBR	12.12	12.1	0.28					12.45		13.52
B08	2	5'	5'ACTB	未知	SYBR	13.9	13.66	0.15					12.58		13.54
A09	1	3'	3'ACTB	未知	SYBR	11.78	12.1	0.28					12.21		13.48
B09	2	5'	5'ACTB	未知	SYBR	13.52	13.66	0.15
													12.4133		13.5133		0.918599

## Sheet: 熔解结果
孔位	样本ID	样本名称	检测项目	属性	染料	Tm个数	温度1	导数1	温度2	导数2
A01	1	3'	3'ACTB	未知	SYBR	1	87.22	200.22
B01	2	5'	5'ACTB	未知	SYBR	1	84.93	187.21
A02	1	3'	3'ACTB	未知	SYBR	1	87.22	203.82
B02	2	5'	5'ACTB	未知	SYBR	1	85.43	191.09
A03	1	3'	3'ACTB	未知	SYBR	1	86.92	215.09
B03	2	5'	5'ACTB	未知	SYBR	1	85.13	184.84
A04	1	3'	3'ACTB	未知	SYBR	1	87.22	207.39
B04	2	5'	5'ACTB	未知	SYBR	1	85.53	202.05
A05	1	3'	3'ACTB	未知	SYBR	1	87.12	177.52
B05	2	5'	5'ACTB	未知	SYBR	1	85.03	177.75
A06	1	3'	3'ACTB	未知	SYBR	1	86.82	209.11
B06	2	5'	5'ACTB	未知	SYBR	2	84.93	166.11	89.32	53.75
A07	1	3'	3'ACTB	未知	SYBR	1	87.02	201.63
B07	2	5'	5'ACTB	未知	SYBR	2	84.93	167.62	89.02	55.02
A08	1	3'	3'ACTB	未知	SYBR	1	86.72	211.8
B08	2	5'	5'ACTB	未知	SYBR	1	84.83	190.17
A09	1	3'	3'ACTB	未知	SYBR	1	87.22	237.85
B09	2	5'	5'ACTB	未知	SYBR	1	85.03	197.23

## Sheet: 熔解详细结果
孔位	采样次数	温度	F1
A01	1	60	24.98
A01	2	60.3	25.1
A01	3	60.6	25.23
A01	4	60.9	25.36
A01	5	61.2	25.48
A01	6	61.5	25.61
A01	7	61.8	25.74
A01	8	62.1	25.87
A01	9	62.4	26
A01	10	62.7	26.13
A01	11	63	26.27
A01	12	63.3	26.4
A01	13	63.6	26.54
A01	14	63.9	26.67
A01	15	64.2	26.81
A01	16	64.5	26.94
A01	17	64.8	27.08
A01	18	65.1	27.22
A01	19	65.4	27.37
A01	20	65.7	27.51
A01	21	66	27.65
A01	22	66.3	27.8
A01	23	66.6	27.94
A01	24	66.9	28.09
A01	25	67.2	28.24
A01	26	67.5	28.39
A01	27	67.8	28.54
A01	28	68.1	28.7
A01	29	68.4	28.85
A01	30	68.7	29
A01	31	69	29.16
A01	32	69.3	29.31
A01	33	69.6	29.47
A01	34	69.9	29.63
A01	35	70.2	29.78
A01	36	70.5	29.94
A01	37	70.8	30.1
A01	38	71.1	30.25
A01	39	71.4	30.41
A01	40	71.7	30.56
A01	41	72	30.72
A01	42	72.3	30.87
A01	43	72.6	31.02
A01	44	72.9	31.18
A01	45	73.2	31.33
A01	46	73.5	31.48
A01	47	73.8	31.64
A01	48	74.1	31.79
A01	49	74.4	31.95
A01	50	74.7	32.12
A01	51	75	32.28
A01	52	75.3	32.46
A01	53	75.6	32.63
A01	54	75.9	32.82
A01	55	76.2	33
A01	56	76.5	33.2
A01	57	76.8	33.4
A01	58	77.1	33.6
A01	59	77.4	33.82
A01	60	77.7	34.04
A01	61	78	34.27
A01	62	78.3	34.51
A01	63	78.6	34.77
A01	64	78.9	35.04
A01	65	79.2	35.34
A01	66	79.5	35.66
A01	67	79.8	36.01
A01	68	80.1	36.4
A01	69	80.4	36.85
A01	70	80.7	37.35
A01	71	81	37.95
A01	72	81.3	38.65
A01	73	81.6	39.5
A01	74	81.9	40.53
A01	75	82.2	41.79
A01	76	82.5	43.3
A01	77	82.8	45.11
A01	78	83.1	47.22
A01	79	83.4	49.68
A01	80	83.7	52.56
A01	81	84	55.99
A01	82	84.3	60.25
A01	83	84.6	65.77
A01	84	84.9	73.16
A01	85	85.2	83.19
A01	86	85.5	96.59
A01	87	85.8	113.84
A01	88	86.1	134.66
A01	89	86.4	157.37
A01	90	86.7	178.56
A01	91	87	194.16
A01	92	87.3	200.22
A01	93	87.6	194.02
A01	94	87.9	175.41
A01	95	88.2	147.63
A01	96	88.5	117.1
A01	97	88.8	89.79
A01	98	89.1	67.77
A01	99	89.4	50.89
A01	100	89.7	38.35
A01	101	90	29.33
A01	102	90.3	22.99
A01	103	90.6	18.56
A01	104	90.9	15.43
A01	105	91.2	13.12
A01	106	91.5	11.35
A01	107	91.8	9.95
A01	108	92.1	8.81
A01	109	92.4	7.87
A01	110	92.7	7.1
A01	111	93	6.47
A01	112	93.3	5.96
A01	113	93.6	5.55
A01	114	93.9	5.22
A01	115	94.2	4.97
A01	116	94.5	4.77
A01	117	94.8	4.64
A01	118	95	4.61
B01	1	60	39.12
B01	2	60.3	39.31
B01	3	60.6	39.49
B01	4	60.9	39.67
B01	5	61.2	39.85
B01	6	61.5	40.02
B01	7	61.8	40.19
B01	8	62.1	40.37
B01	9	62.4	40.54
B01	10	62.7	40.7
B01	11	63	40.87
B01	12	63.3	41.03
B01	13	63.6	41.19
B01	14	63.9	41.34
B01	15	64.2	41.5
B01	16	64.5	41.64
B01	17	64.8	41.79
B01	18	65.1	41.93
B01	19	65.4	42.06
B01	20	65.7	42.19
B01	21	66	42.32
B01	22	66.3	42.43
B01	23	66.6	42.54
B01	24	66.9	42.64
B01	25	67.2	42.74
B01	26	67.5	42.82
B01	27	67.8	42.9
B01	28	68.1	42.96
B01	29	68.4	43.02
B01	30	68.7	43.06
B01	31	69	43.09
B01	32	69.3	43.11
B01	33	69.6	43.12
B01	34	69.9	43.12
B01	35	70.2	43.1
B01	36	70.5	43.07
B01	37	70.8	43.03
B01	38	71.1	42.97
B01	39	71.4	42.91
B01	40	71.7	42.84
B01	41	72	42.76
B01	42	72.3	42.68
B01	43	72.6	42.59
B01	44	72.9	42.51
B01	45	73.2	42.42
B01	46	73.5	42.33
B01	47	73.8	42.25
B01	48	74.1	42.18
B01	49	74.4	42.11
B01	50	74.7	42.05
B01	51	75	42
B01	52	75.3	41.96
B01	53	75.6	41.93
B01	54	75.9	41.91
B01	55	76.2	41.9
B01	56	76.5	41.9
B01	57	76.8	41.91
B01	58	77.1	41.92
B01	59	77.4	41.93
B01	60	77.7	41.95
B01	61	78	41.98
B01	62	78.3	42.04
B01	63	78.6	42.13
B01	64	78.9	42.29
B01	65	79.2	42.55
B01	66	79.5	42.96
B01	67	79.8	43.55
B01	68	80.1	44.42
B01	69	80.4	45.61
B01	70	80.7	47.22
B01	71	81	49.31
B01	72	81.3	51.99
B01	73	81.6	55.37
B01	74	81.9	59.62
B01	75	82.2	65.01
B01	76	82.5	71.9
B01	77	82.8	80.73
B01	78	83.1	92.02
B01	79	83.4	106.24
B01	80	83.7	123.6
B01	81	84	143.27
B01	82	84.3	162.61
B01	83	84.6	178.05
B01	84	84.9	186.39
B01	85	85.2	185.73
B01	86	85.5	175.99
B01	87	85.8	158.76
B01	88	86.1	136.81
B01	89	86.4	113.8
B01	90	86.7	92.58
B01	91	87	74.59
B01	92	87.3	60.29
B01	93	87.6	49.45
B01	94	87.9	41.47
B01	95	88.2	35.55
B01	96	88.5	30.99
B01	97	88.8	27.27
B01	98	89.1	24.08
B01	99	89.4	21.28
B01	100	89.7	18.82
B01	101	90	16.67
B01	102	90.3	14.82
B01	103	90.6	13.23
B01	104	90.9	11.89
B01	105	91.2	10.75
B01	106	91.5	9.78
B01	107	91.8	8.95
B01	108	92.1	8.24
B01	109	92.4	7.63
B01	110	92.7	7.1
B01	111	93	6.65
B01	112	93.3	6.26
B01	113	93.6	5.92
B01	114	93.9	5.63
B01	115	94.2	5.38
B01	116	94.5	5.17
B01	117	94.8	5.03
B01	118	95	4.98
A02	1	60	24.63
A02	2	60.3	24.77
A02	3	60.6	24.91
A02	4	60.9	25.06
A02	5	61.2	25.21
A02	6	61.5	25.36
A02	7	61.8	25.52
A02	8	62.1	25.67
A02	9	62.4	25.83
A02	10	62.7	25.99
A02	11	63	26.16
A02	12	63.3	26.32
A02	13	63.6	26.49
A02	14	63.9	26.66
A02	15	64.2	26.83
A02	16	64.5	27
A02	17	64.8	27.18
A02	18	65.1	27.36
A02	19	65.4	27.54
A02	20	65.7	27.72
A02	21	66	27.91
A02	22	66.3	28.09
A02	23	66.6	28.28
A02	24	66.9	28.48
A02	25	67.2	28.67
A02	26	67.5	28.87
A02	27	67.8	29.06
A02	28	68.1	29.26
A02	29	68.4	29.46
A02	30	68.7	29.66
A02	31	69	29.87
A02	32	69.3	30.07
A02	33	69.6	30.27
A02	34	69.9	30.47
A02	35	70.2	30.67
A02	36	70.5	30.87
A02	37	70.8	31.07
A02	38	71.1	31.27
A02	39	71.4	31.46
A02	40	71.7	31.65
A02	41	72	31.84
A02	42	72.3	32.02
A02	43	72.6	32.21
A02	44	72.9	32.39
A02	45	73.2	32.56
A02	46	73.5	32.74
A02	47	73.8	32.91
A02	48	74.1	33.08
A02	49	74.4	33.25
A02	50	74.7	33.42
A02	51	75	33.59
A02	52	75.3	33.76
A02	53	75.6	33.94
A02	54	75.9	34.13
A02	55	76.2	34.33
A02	56	76.5	34.54
A02	57	76.8	34.76
A02	58	77.1	35
A02	59	77.4	35.26
A02	60	77.7	35.55
A02	61	78	35.85
A02	62	78.3	36.18
A02	63	78.6	36.53
A02	64	78.9	36.9
A02	65	79.2	37.3
A02	66	79.5	37.71
A02	67	79.8	38.14
A02	68	80.1	38.58
A02	69	80.4	39.04
A02	70	80.7	39.53
A02	71	81	40.08
A02	72	81.3	40.72
A02	73	81.6	41.49
A02	74	81.9	42.45
A02	75	82.2	43.67
A02	76	82.5	45.2
A02	77	82.8	47.12
A02	78	83.1	49.53
A02	79	83.4	52.53
A02	80	83.7	56.25
A02	81	84	60.87
A02	82	84.3	66.59
A02	83	84.6	73.65
A02	84	84.9	82.27
A02	85	85.2	92.75
A02	86	85.5	105.51
A02	87	85.8	121.16
A02	88	86.1	140.22
A02	89	86.4	161.91
A02	90	86.7	182.95
A02	91	87	198.56
A02	92	87.3	203.82
A02	93	87.6	195.55
A02	94	87.9	173.98
A02	95	88.2	143.6
A02	96	88.5	111.97
A02	97	88.8	84.85
A02	98	89.1	63.77
A02	99	89.4	48.05
A02	100	89.7	36.42
A02	101	90	27.75
A02	102	90.3	21.24
A02	103	90.6	16.36
A02	104	90.9	12.73
A02	105	91.2	10.04
A02	106	91.5	8.09
A02	107	91.8	6.68
A02	108	92.1	5.69
A02	109	92.4	4.99
A02	110	92.7	4.53
A02	111	93	4.22
A02	112	93.3	4.03
A02	113	93.6	3.93
A02	114	93.9	3.88
A02	115	94.2	3.88
A02	116	94.5	3.92
A02	117	94.8	3.96
A02	118	95	3.99
B02	1	60	34.37
B02	2	60.3	34.55
B02	3	60.6	34.72
B02	4	60.9	34.89
B02	5	61.2	35.06
B02	6	61.5	35.24
B02	7	61.8	35.41
B02	8	62.1	35.58
B02	9	62.4	35.75
B02	10	62.7	35.92
B02	11	63	36.09
B02	12	63.3	36.26
B02	13	63.6	36.43
B02	14	63.9	36.6
B02	15	64.2	36.77
B02	16	64.5	36.94
B02	17	64.8	37.1
B02	18	65.1	37.27
B02	19	65.4	37.43
B02	20	65.7	37.59
B02	21	66	37.75
B02	22	66.3	37.91
B02	23	66.6	38.06
B02	24	66.9	38.21
B02	25	67.2	38.36
B02	26	67.5	38.5
B02	27	67.8	38.64
B02	28	68.1	38.78
B02	29	68.4	38.91
B02	30	68.7	39.04
B02	31	69	39.16
B02	32	69.3	39.28
B02	33	69.6	39.39
B02	34	69.9	39.5
B02	35	70.2	39.6
B02	36	70.5	39.69
B02	37	70.8	39.78
B02	38	71.1	39.86
B02	39	71.4	39.93
B02	40	71.7	40
B02	41	72	40.07
B02	42	72.3	40.12
B02	43	72.6	40.18
B02	44	72.9	40.23
B02	45	73.2	40.27
B02	46	73.5	40.31
B02	47	73.8	40.34
B02	48	74.1	40.37
B02	49	74.4	40.39
B02	50	74.7	40.41
B02	51	75	40.42
B02	52	75.3	40.43
B02	53	75.6	40.44
B02	54	75.9	40.44
B02	55	76.2	40.44
B02	56	76.5	40.44
B02	57	76.8	40.44
B02	58	77.1	40.44
B02	59	77.4	40.45
B02	60	77.7	40.48
B02	61	78	40.53
B02	62	78.3	40.61
B02	63	78.6	40.74
B02	64	78.9	40.93
B02	65	79.2	41.2
B02	66	79.5	41.55
B02	67	79.8	42.02
B02	68	80.1	42.61
B02	69	80.4	43.36
B02	70	80.7	44.3
B02	71	81	45.52
B02	72	81.3	47.12
B02	73	81.6	49.26
B02	74	81.9	52.18
B02	75	82.2	56.17
B02	76	82.5	61.55
B02	77	82.8	68.65
B02	78	83.1	77.77
B02	79	83.4	89.21
B02	80	83.7	103.3
B02	81	84	120.27
B02	82	84.3	139.6
B02	83	84.6	159.09
B02	84	84.9	175.74
B02	85	85.2	187.02
B02	86	85.5	191.09
B02	87	85.8	186.96
B02	88	86.1	174.51
B02	89	86.4	154.64
B02	90	86.7	130.3
B02	91	87	105.93
B02	92	87.3	84.43
B02	93	87.6	66.95
B02	94	87.9	53.43
B02	95	88.2	43.24
B02	96	88.5	35.59
B02	97	88.8	29.76
B02	98	89.1	25.2
B02	99	89.4	21.51
B02	100	89.7	18.47
B02	101	90	15.92
B02	102	90.3	13.78
B02	103	90.6	12
B02	104	90.9	10.53
B02	105	91.2	9.35
B02	106	91.5	8.4
B02	107	91.8	7.66
B02	108	92.1	7.09
B02	109	92.4	6.65
B02	110	92.7	6.31
B02	111	93	6.06
B02	112	93.3	5.88
B02	113	93.6	5.75
B02	114	93.9	5.66
B02	115	94.2	5.61
B02	116	94.5	5.58
B02	117	94.8	5.58
B02	118	95	5.59
A03	1	60	25.25
A03	2	60.3	25.38
A03	3	60.6	25.5
A03	4	60.9	25.62
A03	5	61.2	25.74
A03	6	61.5	25.86
A03	7	61.8	25.98
A03	8	62.1	26.11
A03	9	62.4	26.23
A03	10	62.7	26.35
A03	11	63	26.47
A03	12	63.3	26.59
A03	13	63.6	26.71
A03	14	63.9	26.84
A03	15	64.2	26.96
A03	16	64.5	27.08
A03	17	64.8	27.2
A03	18	65.1	27.32
A03	19	65.4	27.44
A03	20	65.7	27.57
A03	21	66	27.69
A03	22	66.3	27.81
A03	23	66.6	27.93
A03	24	66.9	28.05
A03	25	67.2	28.17
A03	26	67.5	28.29
A03	27	67.8	28.42
A03	28	68.1	28.54
A03	29	68.4	28.66
A03	30	68.7	28.78
A03	31	69	28.9
A03	32	69.3	29.02
A03	33	69.6	29.15
A03	34	69.9	29.27
A03	35	70.2	29.39
A03	36	70.5	29.52
A03	37	70.8	29.64
A03	38	71.1	29.77
A03	39	71.4	29.9
A03	40	71.7	30.03
A03	41	72	30.16
A03	42	72.3	30.3
A03	43	72.6	30.44
A03	44	72.9	30.59
A03	45	73.2	30.73
A03	46	73.5	30.89
A03	47	73.8	31.05
A03	48	74.1	31.22
A03	49	74.4	31.39
A03	50	74.7	31.57
A03	51	75	31.76
A03	52	75.3	31.95
A03	53	75.6	32.15
A03	54	75.9	32.36
A03	55	76.2	32.57
A03	56	76.5	32.8
A03	57	76.8	33.03
A03	58	77.1	33.27
A03	59	77.4	33.53
A03	60	77.7	33.8
A03	61	78	34.09
A03	62	78.3	34.4
A03	63	78.6	34.73
A03	64	78.9	35.08
A03	65	79.2	35.46
A03	66	79.5	35.87
A03	67	79.8	36.29
A03	68	80.1	36.74
A03	69	80.4	37.21
A03	70	80.7	37.71
A03	71	81	38.24
A03	72	81.3	38.84
A03	73	81.6	39.55
A03	74	81.9	40.43
A03	75	82.2	41.56
A03	76	82.5	43.01
A03	77	82.8	44.9
A03	78	83.1	47.29
A03	79	83.4	50.28
A03	80	83.7	54
A03	81	84	58.67
A03	82	84.3	64.65
A03	83	84.6	72.52
A03	84	84.9	83.08
A03	85	85.2	97.22
A03	86	85.5	115.7
A03	87	85.8	138.62
A03	88	86.1	164.43
A03	89	86.4	189.26
A03	90	86.7	207.91
A03	91	87	215.09
A03	92	87.3	207.3
A03	93	87.6	184.66
A03	94	87.9	151.85
A03	95	88.2	117.1
A03	96	88.5	87.15
A03	97	88.8	64.02
A03	98	89.1	47.07
A03	99	89.4	34.87
A03	100	89.7	26.09
A03	101	90	19.74
A03	102	90.3	15.15
A03	103	90.6	11.88
A03	104	90.9	9.58
A03	105	91.2	8.01
A03	106	91.5	6.94
A03	107	91.8	6.22
A03	108	92.1	5.71
A03	109	92.4	5.35
A03	110	92.7	5.07
A03	111	93	4.85
A03	112	93.3	4.66
A03	113	93.6	4.51
A03	114	93.9	4.39
A03	115	94.2	4.29
A03	116	94.5	4.21
A03	117	94.8	4.15
A03	118	95	4.15
B03	1	60	37.3
B03	2	60.3	37.49
B03	3	60.6	37.69
B03	4	60.9	37.88
B03	5	61.2	38.08
B03	6	61.5	38.28
B03	7	61.8	38.47
B03	8	62.1	38.67
B03	9	62.4	38.86
B03	10	62.7	39.06
B03	11	63	39.26
B03	12	63.3	39.45
B03	13	63.6	39.65
B03	14	63.9	39.84
B03	15	64.2	40.03
B03	16	64.5	40.22
B03	17	64.8	40.41
B03	18	65.1	40.6
B03	19	65.4	40.78
B03	20	65.7	40.96
B03	21	66	41.14
B03	22	66.3	41.31
B03	23	66.6	41.48
B03	24	66.9	41.64
B03	25	67.2	41.8
B03	26	67.5	41.95
B03	27	67.8	42.09
B03	28	68.1	42.23
B03	29	68.4	42.35
B03	30	68.7	42.46
B03	31	69	42.56
B03	32	69.3	42.65
B03	33	69.6	42.73
B03	34	69.9	42.79
B03	35	70.2	42.83
B03	36	70.5	42.86
B03	37	70.8	42.88
B03	38	71.1	42.88
B03	39	71.4	42.86
B03	40	71.7	42.83
B03	41	72	42.78
B03	42	72.3	42.72
B03	43	72.6	42.65
B03	44	72.9	42.57
B03	45	73.2	42.47
B03	46	73.5	42.38
B03	47	73.8	42.28
B03	48	74.1	42.18
B03	49	74.4	42.08
B03	50	74.7	41.98
B03	51	75	41.89
B03	52	75.3	41.81
B03	53	75.6	41.74
B03	54	75.9	41.68
B03	55	76.2	41.63
B03	56	76.5	41.6
B03	57	76.8	41.58
B03	58	77.1	41.57
B03	59	77.4	41.59
B03	60	77.7	41.63
B03	61	78	41.7
B03	62	78.3	41.81
B03	63	78.6	41.96
B03	64	78.9	42.17
B03	65	79.2	42.44
B03	66	79.5	42.8
B03	67	79.8	43.26
B03	68	80.1	43.86
B03	69	80.4	44.65
B03	70	80.7	45.71
B03	71	81	47.15
B03	72	81.3	49.13
B03	73	81.6	51.84
B03	74	81.9	55.5
B03	75	82.2	60.34
B03	76	82.5	66.62
B03	77	82.8	74.65
B03	78	83.1	84.77
B03	79	83.4	97.39
B03	80	83.7	112.91
B03	81	84	131.43
B03	82	84.3	151.39
B03	83	84.6	169.27
B03	84	84.9	181.33
B03	85	85.2	184.84
B03	86	85.5	178.68
B03	87	85.8	163.47
B03	88	86.1	141.44
B03	89	86.4	116.76
B03	90	86.7	93.91
B03	91	87	75.2
B03	92	87.3	61.1
B03	93	87.6	51.07
B03	94	87.9	44.09
B03	95	88.2	39.11
B03	96	88.5	35.27
B03	97	88.8	31.99
B03	98	89.1	29.01
B03	99	89.4	26.21
B03	100	89.7	23.58
B03	101	90	21.15
B03	102	90.3	18.95
B03	103	90.6	16.99
B03	104	90.9	15.28
B03	105	91.2	13.8
B03	106	91.5	12.54
B03	107	91.8	11.48
B03	108	92.1	10.59
B03	109	92.4	9.85
B03	110	92.7	9.24
B03	111	93	8.74
B03	112	93.3	8.32
B03	113	93.6	7.98
B03	114	93.9	7.71
B03	115	94.2	7.49
B03	116	94.5	7.31
B03	117	94.8	7.2
B03	118	95	7.17
A04	1	60	23.33
A04	2	60.3	23.49
A04	3	60.6	23.65
A04	4	60.9	23.83
A04	5	61.2	24.02
A04	6	61.5	24.21
A04	7	61.8	24.41
A04	8	62.1	24.6
A04	9	62.4	24.81
A04	10	62.7	25.01
A04	11	63	25.23
A04	12	63.3	25.44
A04	13	63.6	25.66
A04	14	63.9	25.88
A04	15	64.2	26.11
A04	16	64.5	26.34
A04	17	64.8	26.58
A04	18	65.1	26.81
A04	19	65.4	27.06
A04	20	65.7	27.3
A04	21	66	27.55
A04	22	66.3	27.8
A04	23	66.6	28.06
A04	24	66.9	28.31
A04	25	67.2	28.57
A04	26	67.5	28.83
A04	27	67.8	29.1
A04	28	68.1	29.36
A04	29	68.4	29.62
A04	30	68.7	29.88
A04	31	69	30.14
A04	32	69.3	30.4
A04	33	69.6	30.65
A04	34	69.9	30.9
A04	35	70.2	31.15
A04	36	70.5	31.39
A04	37	70.8	31.62
A04	38	71.1	31.85
A04	39	71.4	32.08
A04	40	71.7	32.29
A04	41	72	32.51
A04	42	72.3	32.71
A04	43	72.6	32.92
A04	44	72.9	33.12
A04	45	73.2	33.31
A04	46	73.5	33.51
A04	47	73.8	33.71
A04	48	74.1	33.91
A04	49	74.4	34.11
A04	50	74.7	34.33
A04	51	75	34.55
A04	52	75.3	34.79
A04	53	75.6	35.05
A04	54	75.9	35.32
A04	55	76.2	35.63
A04	56	76.5	35.96
A04	57	76.8	36.33
A04	58	77.1	36.74
A04	59	77.4	37.19
A04	60	77.7	37.71
A04	61	78	38.28
A04	62	78.3	38.93
A04	63	78.6	39.65
A04	64	78.9	40.46
A04	65	79.2	41.36
A04	66	79.5	42.35
A04	67	79.8	43.43
A04	68	80.1	44.59
A04	69	80.4	45.83
A04	70	80.7	47.13
A04	71	81	48.46
A04	72	81.3	49.8
A04	73	81.6	51.09
A04	74	81.9	52.31
A04	75	82.2	53.43
A04	76	82.5	54.44
A04	77	82.8	55.39
A04	78	83.1	56.37
A04	79	83.4	57.56
A04	80	83.7	59.23
A04	81	84	61.67
A04	82	84.3	65.2
A04	83	84.6	70.21
A04	84	84.9	77.23
A04	85	85.2	87.06
A04	86	85.5	100.63
A04	87	85.8	118.65
A04	88	86.1	140.72
A04	89	86.4	164.51
A04	90	86.7	186.21
A04	91	87	201.72
A04	92	87.3	207.39
A04	93	87.6	201.13
A04	94	87.9	183.33
A04	95	88.2	157.15
A04	96	88.5	127.86
A04	97	88.8	100.22
A04	98	89.1	76.57
A04	99	89.4	57.6
A04	100	89.7	43.06
A04	101	90	32.22
A04	102	90.3	24.22
A04	103	90.6	18.33
A04	104	90.9	13.99
A04	105	91.2	10.8
A04	106	91.5	8.49
A04	107	91.8	6.84
A04	108	92.1	5.67
A04	109	92.4	4.86
A04	110	92.7	4.29
A04	111	93	3.91
A04	112	93.3	3.65
A04	113	93.6	3.48
A04	114	93.9	3.38
A04	115	94.2	3.32
A04	116	94.5	3.29
A04	117	94.8	3.29
A04	118	95	3.3
B04	1	60	36.79
B04	2	60.3	36.96
B04	3	60.6	37.14
B04	4	60.9	37.31
B04	5	61.2	37.48
B04	6	61.5	37.64
B04	7	61.8	37.81
B04	8	62.1	37.98
B04	9	62.4	38.14
B04	10	62.7	38.3
B04	11	63	38.46
B04	12	63.3	38.62
B04	13	63.6	38.78
B04	14	63.9	38.94
B04	15	64.2	39.09
B04	16	64.5	39.24
B04	17	64.8	39.39
B04	18	65.1	39.54
B04	19	65.4	39.68
B04	20	65.7	39.82
B04	21	66	39.96
B04	22	66.3	40.09
B04	23	66.6	40.22
B04	24	66.9	40.35
B04	25	67.2	40.47
B04	26	67.5	40.59
B04	27	67.8	40.71
B04	28	68.1	40.82
B04	29	68.4	40.93
B04	30	68.7	41.03
B04	31	69	41.13
B04	32	69.3	41.22
B04	33	69.6	41.31
B04	34	69.9	41.4
B04	35	70.2	41.48
B04	36	70.5	41.55
B04	37	70.8	41.62
B04	38	71.1	41.69
B04	39	71.4	41.75
B04	40	71.7	41.81
B04	41	72	41.87
B04	42	72.3	41.92
B04	43	72.6	41.96
B04	44	72.9	42
B04	45	73.2	42.04
B04	46	73.5	42.07
B04	47	73.8	42.09
B04	48	74.1	42.1
B04	49	74.4	42.1
B04	50	74.7	42.09
B04	51	75	42.07
B04	52	75.3	42.04
B04	53	75.6	41.99
B04	54	75.9	41.94
B04	55	76.2	41.88
B04	56	76.5	41.82
B04	57	76.8	41.76
B04	58	77.1	41.71
B04	59	77.4	41.69
B04	60	77.7	41.69
B04	61	78	41.73
B04	62	78.3	41.82
B04	63	78.6	41.97
B04	64	78.9	42.17
B04	65	79.2	42.43
B04	66	79.5	42.76
B04	67	79.8	43.17
B04	68	80.1	43.66
B04	69	80.4	44.27
B04	70	80.7	45.06
B04	71	81	46.11
B04	72	81.3	47.54
B04	73	81.6	49.52
B04	74	81.9	52.22
B04	75	82.2	55.85
B04	76	82.5	60.64
B04	77	82.8	66.83
B04	78	83.1	74.72
B04	79	83.4	84.62
B04	80	83.7	97
B04	81	84	112.47
B04	82	84.3	131.58
B04	83	84.6	153.5
B04	84	84.9	174.95
B04	85	85.2	191.97
B04	86	85.5	201.18
B04	87	85.8	200.13
B04	88	86.1	188.02
B04	89	86.4	166.42
B04	90	86.7	139.59
B04	91	87	112.99
B04	92	87.3	89.92
B04	93	87.6	71.27
B04	94	87.9	56.78
B04	95	88.2	45.76
B04	96	88.5	37.46
B04	97	88.8	31.22
B04	98	89.1	26.46
B04	99	89.4	22.78
B04	100	89.7	19.84
B04	101	90	17.42
B04	102	90.3	15.37
B04	103	90.6	13.6
B04	104	90.9	12.04
B04	105	91.2	10.65
B04	106	91.5	9.42
B04	107	91.8	8.33
B04	108	92.1	7.38
B04	109	92.4	6.53
B04	110	92.7	5.8
B04	111	93	5.17
B04	112	93.3	4.62
B04	113	93.6	4.14
B04	114	93.9	3.74
B04	115	94.2	3.4
B04	116	94.5	3.11
B04	117	94.8	2.9
B04	118	95	2.84
A05	1	60	23.19
A05	2	60.3	23.3
A05	3	60.6	23.41
A05	4	60.9	23.52
A05	5	61.2	23.63
A05	6	61.5	23.74
A05	7	61.8	23.85
A05	8	62.1	23.96
A05	9	62.4	24.07
A05	10	62.7	24.18
A05	11	63	24.29
A05	12	63.3	24.41
A05	13	63.6	24.52
A05	14	63.9	24.63
A05	15	64.2	24.75
A05	16	64.5	24.87
A05	17	64.8	24.99
A05	18	65.1	25.1
A05	19	65.4	25.23
A05	20	65.7	25.35
A05	21	66	25.47
A05	22	66.3	25.6
A05	23	66.6	25.72
A05	24	66.9	25.85
A05	25	67.2	25.98
A05	26	67.5	26.12
A05	27	67.8	26.25
A05	28	68.1	26.39
A05	29	68.4	26.52
A05	30	68.7	26.66
A05	31	69	26.8
A05	32	69.3	26.94
A05	33	69.6	27.08
A05	34	69.9	27.22
A05	35	70.2	27.36
A05	36	70.5	27.5
A05	37	70.8	27.64
A05	38	71.1	27.77
A05	39	71.4	27.9
A05	40	71.7	28.03
A05	41	72	28.15
A05	42	72.3	28.27
A05	43	72.6	28.38
A05	44	72.9	28.49
A05	45	73.2	28.59
A05	46	73.5	28.69
A05	47	73.8	28.78
A05	48	74.1	28.87
A05	49	74.4	28.96
A05	50	74.7	29.05
A05	51	75	29.13
A05	52	75.3	29.22
A05	53	75.6	29.31
A05	54	75.9	29.41
A05	55	76.2	29.51
A05	56	76.5	29.63
A05	57	76.8	29.75
A05	58	77.1	29.89
A05	59	77.4	30.05
A05	60	77.7	30.22
A05	61	78	30.42
A05	62	78.3	30.64
A05	63	78.6	30.89
A05	64	78.9	31.18
A05	65	79.2	31.51
A05	66	79.5	31.89
A05	67	79.8	32.32
A05	68	80.1	32.82
A05	69	80.4	33.38
A05	70	80.7	34.01
A05	71	81	34.73
A05	72	81.3	35.54
A05	73	81.6	36.45
A05	74	81.9	37.47
A05	75	82.2	38.62
A05	76	82.5	39.93
A05	77	82.8	41.44
A05	78	83.1	43.22
A05	79	83.4	45.4
A05	80	83.7	48.17
A05	81	84	51.82
A05	82	84.3	56.71
A05	83	84.6	63.21
A05	84	84.9	71.64
A05	85	85.2	82.27
A05	86	85.5	95.3
A05	87	85.8	110.92
A05	88	86.1	128.85
A05	89	86.4	147.52
A05	90	86.7	163.98
A05	91	87	174.89
A05	92	87.3	177.17
A05	93	87.6	168.95
A05	94	87.9	150.52
A05	95	88.2	124.82
A05	96	88.5	97.33
A05	97	88.8	73.02
A05	98	89.1	53.82
A05	99	89.4	39.61
A05	100	89.7	29.48
A05	101	90	22.36
A05	102	90.3	17.36
A05	103	90.6	13.79
A05	104	90.9	11.19
A05	105	91.2	9.25
A05	106	91.5	7.8
A05	107	91.8	6.71
A05	108	92.1	5.89
A05	109	92.4	5.3
A05	110	92.7	4.87
A05	111	93	4.57
A05	112	93.3	4.36
A05	113	93.6	4.23
A05	114	93.9	4.16
A05	115	94.2	4.12
A05	116	94.5	4.12
A05	117	94.8	4.14
A05	118	95	4.15
B05	1	60	36.76
B05	2	60.3	36.95
B05	3	60.6	37.14
B05	4	60.9	37.34
B05	5	61.2	37.54
B05	6	61.5	37.73
B05	7	61.8	37.93
B05	8	62.1	38.13
B05	9	62.4	38.33
B05	10	62.7	38.53
B05	11	63	38.73
B05	12	63.3	38.93
B05	13	63.6	39.13
B05	14	63.9	39.32
B05	15	64.2	39.52
B05	16	64.5	39.72
B05	17	64.8	39.91
B05	18	65.1	40.11
B05	19	65.4	40.3
B05	20	65.7	40.49
B05	21	66	40.67
B05	22	66.3	40.86
B05	23	66.6	41.04
B05	24	66.9	41.21
B05	25	67.2	41.38
B05	26	67.5	41.55
B05	27	67.8	41.71
B05	28	68.1	41.86
B05	29	68.4	42
B05	30	68.7	42.14
B05	31	69	42.26
B05	32	69.3	42.38
B05	33	69.6	42.48
B05	34	69.9	42.57
B05	35	70.2	42.65
B05	36	70.5	42.72
B05	37	70.8	42.77
B05	38	71.1	42.81
B05	39	71.4	42.84
B05	40	71.7	42.86
B05	41	72	42.86
B05	42	72.3	42.85
B05	43	72.6	42.84
B05	44	72.9	42.81
B05	45	73.2	42.78
B05	46	73.5	42.74
B05	47	73.8	42.7
B05	48	74.1	42.66
B05	49	74.4	42.62
B05	50	74.7	42.58
B05	51	75	42.54
B05	52	75.3	42.5
B05	53	75.6	42.48
B05	54	75.9	42.45
B05	55	76.2	42.44
B05	56	76.5	42.44
B05	57	76.8	42.46
B05	58	77.1	42.5
B05	59	77.4	42.57
B05	60	77.7	42.68
B05	61	78	42.84
B05	62	78.3	43.05
B05	63	78.6	43.31
B05	64	78.9	43.64
B05	65	79.2	44.04
B05	66	79.5	44.52
B05	67	79.8	45.09
B05	68	80.1	45.78
B05	69	80.4	46.64
B05	70	80.7	47.76
B05	71	81	49.24
B05	72	81.3	51.25
B05	73	81.6	53.97
B05	74	81.9	57.63
B05	75	82.2	62.51
B05	76	82.5	68.96
B05	77	82.8	77.41
B05	78	83.1	88.33
B05	79	83.4	102.16
B05	80	83.7	118.89
B05	81	84	137.23
B05	82	84.3	154.52
B05	83	84.6	168.24
B05	84	84.9	176.32
B05	85	85.2	177.15
B05	86	85.5	169.9
B05	87	85.8	155.01
B05	88	86.1	134.42
B05	89	86.4	111.84
B05	90	86.7	90.81
B05	91	87	73.22
B05	92	87.3	59.6
B05	93	87.6	49.59
B05	94	87.9	42.4
B05	95	88.2	37.17
B05	96	88.5	33.19
B05	97	88.8	29.97
B05	98	89.1	27.19
B05	99	89.4	24.69
B05	100	89.7	22.39
B05	101	90	20.28
B05	102	90.3	18.36
B05	103	90.6	16.66
B05	104	90.9	15.19
B05	105	91.2	13.95
B05	106	91.5	12.92
B05	107	91.8	12.1
B05	108	92.1	11.44
B05	109	92.4	10.93
B05	110	92.7	10.55
B05	111	93	10.26
B05	112	93.3	10.05
B05	113	93.6	9.9
B05	114	93.9	9.81
B05	115	94.2	9.75
B05	116	94.5	9.73
B05	117	94.8	9.73
B05	118	95	9.76
A06	1	60	24.76
A06	2	60.3	24.9
A06	3	60.6	25.05
A06	4	60.9	25.19
A06	5	61.2	25.34
A06	6	61.5	25.5
A06	7	61.8	25.65
A06	8	62.1	25.81
A06	9	62.4	25.97
A06	10	62.7	26.13
A06	11	63	26.29
A06	12	63.3	26.46
A06	13	63.6	26.63
A06	14	63.9	26.79
A06	15	64.2	26.97
A06	16	64.5	27.14
A06	17	64.8	27.31
A06	18	65.1	27.49
A06	19	65.4	27.67
A06	20	65.7	27.85
A06	21	66	28.04
A06	22	66.3	28.22
A06	23	66.6	28.41
A06	24	66.9	28.6
A06	25	67.2	28.79
A06	26	67.5	28.98
A06	27	67.8	29.17
A06	28	68.1	29.36
A06	29	68.4	29.56
A06	30	68.7	29.75
A06	31	69	29.94
A06	32	69.3	30.13
A06	33	69.6	30.32
A06	34	69.9	30.51
A06	35	70.2	30.69
A06	36	70.5	30.87
A06	37	70.8	31.04
A06	38	71.1	31.21
A06	39	71.4	31.38
A06	40	71.7	31.54
A06	41	72	31.69
A06	42	72.3	31.84
A06	43	72.6	31.98
A06	44	72.9	32.11
A06	45	73.2	32.24
A06	46	73.5	32.37
A06	47	73.8	32.48
A06	48	74.1	32.6
A06	49	74.4	32.71
A06	50	74.7	32.82
A06	51	75	32.93
A06	52	75.3	33.04
A06	53	75.6	33.16
A06	54	75.9	33.28
A06	55	76.2	33.41
A06	56	76.5	33.56
A06	57	76.8	33.71
A06	58	77.1	33.89
A06	59	77.4	34.08
A06	60	77.7	34.3
A06	61	78	34.55
A06	62	78.3	34.83
A06	63	78.6	35.15
A06	64	78.9	35.51
A06	65	79.2	35.9
A06	66	79.5	36.35
A06	67	79.8	36.84
A06	68	80.1	37.38
A06	69	80.4	37.97
A06	70	80.7	38.63
A06	71	81	39.37
A06	72	81.3	40.21
A06	73	81.6	41.18
A06	74	81.9	42.34
A06	75	82.2	43.73
A06	76	82.5	45.42
A06	77	82.8	47.46
A06	78	83.1	49.96
A06	79	83.4	53.06
A06	80	83.7	57.01
A06	81	84	62.18
A06	82	84.3	69.12
A06	83	84.6	78.53
A06	84	84.9	91.15
A06	85	85.2	107.51
A06	86	85.5	127.67
A06	87	85.8	150.7
A06	88	86.1	174.06
A06	89	86.4	194.07
A06	90	86.7	206.67
A06	91	87	208.24
A06	92	87.3	196.85
A06	93	87.6	173.36
A06	94	87.9	142.13
A06	95	88.2	110.32
A06	96	88.5	83.11
A06	97	88.8	62.02
A06	98	89.1	46.48
A06	99	89.4	35.29
A06	100	89.7	27.26
A06	101	90	21.45
A06	102	90.3	17.18
A06	103	90.6	13.98
A06	104	90.9	11.5
A06	105	91.2	9.55
A06	106	91.5	7.99
A06	107	91.8	6.74
A06	108	92.1	5.73
A06	109	92.4	4.92
A06	110	92.7	4.27
A06	111	93	3.76
A06	112	93.3	3.36
A06	113	93.6	3.05
A06	114	93.9	2.81
A06	115	94.2	2.62
A06	116	94.5	2.49
A06	117	94.8	2.41
A06	118	95	2.39
B06	1	60	38.18
B06	2	60.3	38.36
B06	3	60.6	38.54
B06	4	60.9	38.72
B06	5	61.2	38.9
B06	6	61.5	39.08
B06	7	61.8	39.25
B06	8	62.1	39.43
B06	9	62.4	39.6
B06	10	62.7	39.77
B06	11	63	39.94
B06	12	63.3	40.11
B06	13	63.6	40.27
B06	14	63.9	40.44
B06	15	64.2	40.6
B06	16	64.5	40.76
B06	17	64.8	40.92
B06	18	65.1	41.08
B06	19	65.4	41.23
B06	20	65.7	41.38
B06	21	66	41.52
B06	22	66.3	41.67
B06	23	66.6	41.8
B06	24	66.9	41.94
B06	25	67.2	42.07
B06	26	67.5	42.19
B06	27	67.8	42.31
B06	28	68.1	42.42
B06	29	68.4	42.53
B06	30	68.7	42.63
B06	31	69	42.72
B06	32	69.3	42.81
B06	33	69.6	42.89
B06	34	69.9	42.96
B06	35	70.2	43.03
B06	36	70.5	43.09
B06	37	70.8	43.14
B06	38	71.1	43.18
B06	39	71.4	43.22
B06	40	71.7	43.26
B06	41	72	43.28
B06	42	72.3	43.31
B06	43	72.6	43.33
B06	44	72.9	43.34
B06	45	73.2	43.35
B06	46	73.5	43.36
B06	47	73.8	43.36
B06	48	74.1	43.35
B06	49	74.4	43.34
B06	50	74.7	43.32
B06	51	75	43.28
B06	52	75.3	43.23
B06	53	75.6	43.16
B06	54	75.9	43.07
B06	55	76.2	42.96
B06	56	76.5	42.83
B06	57	76.8	42.68
B06	58	77.1	42.51
B06	59	77.4	42.34
B06	60	77.7	42.17
B06	61	78	42.02
B06	62	78.3	41.9
B06	63	78.6	41.85
B06	64	78.9	41.89
B06	65	79.2	42.04
B06	66	79.5	42.35
B06	67	79.8	42.84
B06	68	80.1	43.55
B06	69	80.4	44.51
B06	70	80.7	45.79
B06	71	81	47.47
B06	72	81.3	49.68
B06	73	81.6	52.54
B06	74	81.9	56.25
B06	75	82.2	61
B06	76	82.5	67.09
B06	77	82.8	75.03
B06	78	83.1	85.46
B06	79	83.4	98.87
B06	80	83.7	115.03
B06	81	84	132.31
B06	82	84.3	148.1
B06	83	84.6	159.92
B06	84	84.9	165.74
B06	85	85.2	164.36
B06	86	85.5	155.64
B06	87	85.8	140.61
B06	88	86.1	121.27
B06	89	86.4	100.21
B06	90	86.7	80.05
B06	91	87	62.92
B06	92	87.3	49.45
B06	93	87.6	40.82
B06	94	87.9	37.26
B06	95	88.2	38.08
B06	96	88.5	41.98
B06	97	88.8	47.2
B06	98	89.1	51.74
B06	99	89.4	53.75
B06	100	89.7	52.09
B06	101	90	46.71
B06	102	90.3	38.8
B06	103	90.6	30.42
B06	104	90.9	23.21
B06	105	91.2	17.54
B06	106	91.5	13.09
B06	107	91.8	9.52
B06	108	92.1	6.65
B06	109	92.4	4.44
B06	110	92.7	2.85
B06	111	93	1.78
B06	112	93.3	1.1
B06	113	93.6	0.71
B06	114	93.9	0.51
B06	115	94.2	0.43
B06	116	94.5	0.42
B06	117	94.8	0.44
B06	118	95	0.45
A07	1	60	26.96
A07	2	60.3	27.09
A07	3	60.6	27.22
A07	4	60.9	27.35
A07	5	61.2	27.47
A07	6	61.5	27.6
A07	7	61.8	27.73
A07	8	62.1	27.85
A07	9	62.4	27.98
A07	10	62.7	28.11
A07	11	63	28.23
A07	12	63.3	28.36
A07	13	63.6	28.49
A07	14	63.9	28.61
A07	15	64.2	28.74
A07	16	64.5	28.87
A07	17	64.8	29
A07	18	65.1	29.13
A07	19	65.4	29.26
A07	20	65.7	29.38
A07	21	66	29.51
A07	22	66.3	29.64
A07	23	66.6	29.77
A07	24	66.9	29.9
A07	25	67.2	30.03
A07	26	67.5	30.16
A07	27	67.8	30.3
A07	28	68.1	30.43
A07	29	68.4	30.56
A07	30	68.7	30.69
A07	31	69	30.82
A07	32	69.3	30.95
A07	33	69.6	31.09
A07	34	69.9	31.22
A07	35	70.2	31.35
A07	36	70.5	31.48
A07	37	70.8	31.61
A07	38	71.1	31.74
A07	39	71.4	31.86
A07	40	71.7	31.99
A07	41	72	32.12
A07	42	72.3	32.24
A07	43	72.6	32.37
A07	44	72.9	32.49
A07	45	73.2	32.62
A07	46	73.5	32.74
A07	47	73.8	32.87
A07	48	74.1	33
A07	49	74.4	33.13
A07	50	74.7	33.27
A07	51	75	33.42
A07	52	75.3	33.57
A07	53	75.6	33.73
A07	54	75.9	33.91
A07	55	76.2	34.09
A07	56	76.5	34.29
A07	57	76.8	34.5
A07	58	77.1	34.73
A07	59	77.4	34.97
A07	60	77.7	35.23
A07	61	78	35.5
A07	62	78.3	35.8
A07	63	78.6	36.11
A07	64	78.9	36.45
A07	65	79.2	36.8
A07	66	79.5	37.18
A07	67	79.8	37.6
A07	68	80.1	38.04
A07	69	80.4	38.54
A07	70	80.7	39.09
A07	71	81	39.74
A07	72	81.3	40.5
A07	73	81.6	41.43
A07	74	81.9	42.6
A07	75	82.2	44.06
A07	76	82.5	45.91
A07	77	82.8	48.22
A07	78	83.1	51.06
A07	79	83.4	54.51
A07	80	83.7	58.62
A07	81	84	63.45
A07	82	84.3	69.16
A07	83	84.6	76.05
A07	84	84.9	84.7
A07	85	85.2	95.99
A07	86	85.5	110.82
A07	87	85.8	129.61
A07	88	86.1	151.44
A07	89	86.4	173.35
A07	90	86.7	191.3
A07	91	87	200.95
A07	92	87.3	198.62
A07	93	87.6	183.11
A07	94	87.9	156.92
A07	95	88.2	126.08
A07	96	88.5	97.01
A07	97	88.8	72.78
A07	98	89.1	54.01
A07	99	89.4	40.15
A07	100	89.7	30.2
A07	101	90	23.13
A07	102	90.3	18.05
A07	103	90.6	14.33
A07	104	90.9	11.55
A07	105	91.2	9.44
A07	106	91.5	7.8
A07	107	91.8	6.52
A07	108	92.1	5.52
A07	109	92.4	4.74
A07	110	92.7	4.12
A07	111	93	3.64
A07	112	93.3	3.26
A07	113	93.6	2.96
A07	114	93.9	2.74
A07	115	94.2	2.57
A07	116	94.5	2.44
A07	117	94.8	2.36
A07	118	95	2.34
B07	1	60	38.71
B07	2	60.3	38.91
B07	3	60.6	39.12
B07	4	60.9	39.33
B07	5	61.2	39.54
B07	6	61.5	39.75
B07	7	61.8	39.96
B07	8	62.1	40.17
B07	9	62.4	40.38
B07	10	62.7	40.59
B07	11	63	40.8
B07	12	63.3	41
B07	13	63.6	41.21
B07	14	63.9	41.41
B07	15	64.2	41.61
B07	16	64.5	41.81
B07	17	64.8	42
B07	18	65.1	42.19
B07	19	65.4	42.38
B07	20	65.7	42.56
B07	21	66	42.74
B07	22	66.3	42.91
B07	23	66.6	43.07
B07	24	66.9	43.22
B07	25	67.2	43.37
B07	26	67.5	43.51
B07	27	67.8	43.63
B07	28	68.1	43.75
B07	29	68.4	43.85
B07	30	68.7	43.94
B07	31	69	44.01
B07	32	69.3	44.08
B07	33	69.6	44.13
B07	34	69.9	44.16
B07	35	70.2	44.18
B07	36	70.5	44.19
B07	37	70.8	44.18
B07	38	71.1	44.17
B07	39	71.4	44.14
B07	40	71.7	44.1
B07	41	72	44.05
B07	42	72.3	44
B07	43	72.6	43.94
B07	44	72.9	43.88
B07	45	73.2	43.81
B07	46	73.5	43.75
B07	47	73.8	43.68
B07	48	74.1	43.61
B07	49	74.4	43.53
B07	50	74.7	43.46
B07	51	75	43.38
B07	52	75.3	43.3
B07	53	75.6	43.22
B07	54	75.9	43.14
B07	55	76.2	43.07
B07	56	76.5	43.01
B07	57	76.8	42.96
B07	58	77.1	42.94
B07	59	77.4	42.96
B07	60	77.7	43.01
B07	61	78	43.12
B07	62	78.3	43.27
B07	63	78.6	43.47
B07	64	78.9	43.71
B07	65	79.2	43.99
B07	66	79.5	44.29
B07	67	79.8	44.62
B07	68	80.1	45
B07	69	80.4	45.5
B07	70	80.7	46.22
B07	71	81	47.36
B07	72	81.3	49.18
B07	73	81.6	52
B07	74	81.9	56.14
B07	75	82.2	61.87
B07	76	82.5	69.39
B07	77	82.8	78.78
B07	78	83.1	90.06
B07	79	83.4	103.25
B07	80	83.7	118.28
B07	81	84	134.37
B07	82	84.3	149.52
B07	83	84.6	161.25
B07	84	84.9	167.22
B07	85	85.2	165.76
B07	86	85.5	156.26
B07	87	85.8	139.62
B07	88	86.1	118.15
B07	89	86.4	95.13
B07	90	86.7	74
B07	91	87	57.46
B07	92	87.3	46.78
B07	93	87.6	42.28
B07	94	87.9	42.64
B07	95	88.2	45.85
B07	96	88.5	49.93
B07	97	88.8	53.38
B07	98	89.1	55.02
B07	99	89.4	53.86
B07	100	89.7	49.27
B07	101	90	41.56
B07	102	90.3	32.26
B07	103	90.6	23.5
B07	104	90.9	16.49
B07	105	91.2	11.5
B07	106	91.5	8.23
B07	107	91.8	6.19
B07	108	92.1	4.96
B07	109	92.4	4.24
B07	110	92.7	3.85
B07	111	93	3.69
B07	112	93.3	3.68
B07	113	93.6	3.76
B07	114	93.9	3.91
B07	115	94.2	4.08
B07	116	94.5	4.26
B07	117	94.8	4.42
B07	118	95	4.48
A08	1	60	26.35
A08	2	60.3	26.5
A08	3	60.6	26.66
A08	4	60.9	26.82
A08	5	61.2	26.99
A08	6	61.5	27.16
A08	7	61.8	27.33
A08	8	62.1	27.51
A08	9	62.4	27.69
A08	10	62.7	27.87
A08	11	63	28.05
A08	12	63.3	28.23
A08	13	63.6	28.42
A08	14	63.9	28.61
A08	15	64.2	28.8
A08	16	64.5	29
A08	17	64.8	29.19
A08	18	65.1	29.39
A08	19	65.4	29.59
A08	20	65.7	29.79
A08	21	66	30
A08	22	66.3	30.21
A08	23	66.6	30.41
A08	24	66.9	30.62
A08	25	67.2	30.83
A08	26	67.5	31.04
A08	27	67.8	31.25
A08	28	68.1	31.46
A08	29	68.4	31.67
A08	30	68.7	31.87
A08	31	69	32.07
A08	32	69.3	32.27
A08	33	69.6	32.47
A08	34	69.9	32.66
A08	35	70.2	32.85
A08	36	70.5	33.03
A08	37	70.8	33.2
A08	38	71.1	33.37
A08	39	71.4	33.53
A08	40	71.7	33.68
A08	41	72	33.83
A08	42	72.3	33.97
A08	43	72.6	34.1
A08	44	72.9	34.22
A08	45	73.2	34.34
A08	46	73.5	34.45
A08	47	73.8	34.56
A08	48	74.1	34.66
A08	49	74.4	34.77
A08	50	74.7	34.87
A08	51	75	34.97
A08	52	75.3	35.08
A08	53	75.6	35.19
A08	54	75.9	35.3
A08	55	76.2	35.42
A08	56	76.5	35.56
A08	57	76.8	35.71
A08	58	77.1	35.87
A08	59	77.4	36.06
A08	60	77.7	36.28
A08	61	78	36.54
A08	62	78.3	36.83
A08	63	78.6	37.17
A08	64	78.9	37.56
A08	65	79.2	38.01
A08	66	79.5	38.52
A08	67	79.8	39.09
A08	68	80.1	39.74
A08	69	80.4	40.46
A08	70	80.7	41.27
A08	71	81	42.19
A08	72	81.3	43.27
A08	73	81.6	44.54
A08	74	81.9	46.08
A08	75	82.2	47.96
A08	76	82.5	50.27
A08	77	82.8	53.1
A08	78	83.1	56.53
A08	79	83.4	60.69
A08	80	83.7	65.77
A08	81	84	72.11
A08	82	84.3	80.2
A08	83	84.6	90.59
A08	84	84.9	103.84
A08	85	85.2	120.42
A08	86	85.5	140.49
A08	87	85.8	162.94
A08	88	86.1	184.52
A08	89	86.4	201.54
A08	90	86.7	210.85
A08	91	87	210.03
A08	92	87.3	197.78
A08	93	87.6	174.6
A08	94	87.9	143.82
A08	95	88.2	111.74
A08	96	88.5	83.45
A08	97	88.8	60.87
A08	98	89.1	44
A08	99	89.4	32.04
A08	100	89.7	23.9
A08	101	90	18.56
A08	102	90.3	15.11
A08	103	90.6	12.88
A08	104	90.9	11.36
A08	105	91.2	10.25
A08	106	91.5	9.35
A08	107	91.8	8.59
A08	108	92.1	7.9
A08	109	92.4	7.28
A08	110	92.7	6.72
A08	111	93	6.22
A08	112	93.3	5.78
A08	113	93.6	5.4
A08	114	93.9	5.08
A08	115	94.2	4.8
A08	116	94.5	4.58
A08	117	94.8	4.42
A08	118	95	4.37
B08	1	60	37.44
B08	2	60.3	37.63
B08	3	60.6	37.83
B08	4	60.9	38.03
B08	5	61.2	38.22
B08	6	61.5	38.42
B08	7	61.8	38.62
B08	8	62.1	38.81
B08	9	62.4	39.01
B08	10	62.7	39.2
B08	11	63	39.4
B08	12	63.3	39.59
B08	13	63.6	39.78
B08	14	63.9	39.97
B08	15	64.2	40.15
B08	16	64.5	40.33
B08	17	64.8	40.51
B08	18	65.1	40.69
B08	19	65.4	40.86
B08	20	65.7	41.03
B08	21	66	41.19
B08	22	66.3	41.34
B08	23	66.6	41.49
B08	24	66.9	41.63
B08	25	67.2	41.76
B08	26	67.5	41.88
B08	27	67.8	41.99
B08	28	68.1	42.09
B08	29	68.4	42.18
B08	30	68.7	42.25
B08	31	69	42.3
B08	32	69.3	42.34
B08	33	69.6	42.36
B08	34	69.9	42.37
B08	35	70.2	42.35
B08	36	70.5	42.32
B08	37	70.8	42.27
B08	38	71.1	42.21
B08	39	71.4	42.12
B08	40	71.7	42.02
B08	41	72	41.91
B08	42	72.3	41.78
B08	43	72.6	41.65
B08	44	72.9	41.5
B08	45	73.2	41.36
B08	46	73.5	41.21
B08	47	73.8	41.07
B08	48	74.1	40.93
B08	49	74.4	40.81
B08	50	74.7	40.7
B08	51	75	40.62
B08	52	75.3	40.56
B08	53	75.6	40.54
B08	54	75.9	40.55
B08	55	76.2	40.6
B08	56	76.5	40.71
B08	57	76.8	40.87
B08	58	77.1	41.09
B08	59	77.4	41.39
B08	60	77.7	41.76
B08	61	78	42.22
B08	62	78.3	42.77
B08	63	78.6	43.41
B08	64	78.9	44.14
B08	65	79.2	44.97
B08	66	79.5	45.88
B08	67	79.8	46.9
B08	68	80.1	48.04
B08	69	80.4	49.35
B08	70	80.7	50.89
B08	71	81	52.77
B08	72	81.3	55.11
B08	73	81.6	58.05
B08	74	81.9	61.78
B08	75	82.2	66.48
B08	76	82.5	72.45
B08	77	82.8	80.21
B08	78	83.1	90.61
B08	79	83.4	104.92
B08	80	83.7	124.16
B08	81	84	147.12
B08	82	84.3	169.27
B08	83	84.6	185.11
B08	84	84.9	190.17
B08	85	85.2	182.67
B08	86	85.5	164.29
B08	87	85.8	139.64
B08	88	86.1	114.31
B08	89	86.4	91.95
B08	90	86.7	73.9
B08	91	87	60.27
B08	92	87.3	50.42
B08	93	87.6	43.38
B08	94	87.9	38.15
B08	95	88.2	33.96
B08	96	88.5	30.31
B08	97	88.8	26.98
B08	98	89.1	23.89
B08	99	89.4	21.05
B08	100	89.7	18.5
B08	101	90	16.24
B08	102	90.3	14.27
B08	103	90.6	12.58
B08	104	90.9	11.14
B08	105	91.2	9.91
B08	106	91.5	8.87
B08	107	91.8	7.99
B08	108	92.1	7.24
B08	109	92.4	6.6
B08	110	92.7	6.06
B08	111	93	5.6
B08	112	93.3	5.21
B08	113	93.6	4.89
B08	114	93.9	4.61
B08	115	94.2	4.38
B08	116	94.5	4.18
B08	117	94.8	4.05
B08	118	95	4.01
A09	1	60	21.89
A09	2	60.3	22.04
A09	3	60.6	22.2
A09	4	60.9	22.37
A09	5	61.2	22.55
A09	6	61.5	22.73
A09	7	61.8	22.92
A09	8	62.1	23.11
A09	9	62.4	23.3
A09	10	62.7	23.5
A09	11	63	23.7
A09	12	63.3	23.9
A09	13	63.6	24.11
A09	14	63.9	24.33
A09	15	64.2	24.54
A09	16	64.5	24.76
A09	17	64.8	24.99
A09	18	65.1	25.22
A09	19	65.4	25.45
A09	20	65.7	25.69
A09	21	66	25.92
A09	22	66.3	26.17
A09	23	66.6	26.41
A09	24	66.9	26.66
A09	25	67.2	26.9
A09	26	67.5	27.15
A09	27	67.8	27.4
A09	28	68.1	27.65
A09	29	68.4	27.9
A09	30	68.7	28.15
A09	31	69	28.39
A09	32	69.3	28.64
A09	33	69.6	28.87
A09	34	69.9	29.11
A09	35	70.2	29.34
A09	36	70.5	29.56
A09	37	70.8	29.77
A09	38	71.1	29.98
A09	39	71.4	30.17
A09	40	71.7	30.36
A09	41	72	30.54
A09	42	72.3	30.71
A09	43	72.6	30.87
A09	44	72.9	31.02
A09	45	73.2	31.17
A09	46	73.5	31.31
A09	47	73.8	31.44
A09	48	74.1	31.57
A09	49	74.4	31.7
A09	50	74.7	31.83
A09	51	75	31.96
A09	52	75.3	32.1
A09	53	75.6	32.24
A09	54	75.9	32.38
A09	55	76.2	32.54
A09	56	76.5	32.71
A09	57	76.8	32.89
A09	58	77.1	33.09
A09	59	77.4	33.3
A09	60	77.7	33.53
A09	61	78	33.78
A09	62	78.3	34.04
A09	63	78.6	34.32
A09	64	78.9	34.62
A09	65	79.2	34.92
A09	66	79.5	35.24
A09	67	79.8	35.56
A09	68	80.1	35.88
A09	69	80.4	36.22
A09	70	80.7	36.56
A09	71	81	36.93
A09	72	81.3	37.35
A09	73	81.6	37.86
A09	74	81.9	38.51
A09	75	82.2	39.38
A09	76	82.5	40.54
A09	77	82.8	42.08
A09	78	83.1	44.06
A09	79	83.4	46.56
A09	80	83.7	49.64
A09	81	84	53.4
A09	82	84.3	58.08
A09	83	84.6	64.14
A09	84	84.9	72.36
A09	85	85.2	83.79
A09	86	85.5	99.6
A09	87	85.8	120.86
A09	88	86.1	147.94
A09	89	86.4	178.95
A09	90	86.7	208.67
A09	91	87	230.42
A09	92	87.3	237.85
A09	93	87.6	227.16
A09	94	87.9	198.99
A09	95	88.2	159.29
A09	96	88.5	118.24
A09	97	88.8	84.07
A09	98	89.1	59.29
A09	99	89.4	42.72
A09	100	89.7	31.97
A09	101	90	24.89
A09	102	90.3	20.04
A09	103	90.6	16.58
A09	104	90.9	14.06
A09	105	91.2	12.21
A09	106	91.5	10.85
A09	107	91.8	9.83
A09	108	92.1	9.06
A09	109	92.4	8.47
A09	110	92.7	8.02
A09	111	93	7.68
[truncated: 125 more rows]

## Sheet: 定量扩增曲线数据-SYBR
循环	A01	A02	A03	A04	A05	A06	A07	A08	A09	B01	B02	B03	B04	B05	B06	B07	B08	B09
1	9.99999999748979E-05	9.99999999748979E-05	9.99999999748979E-05	9.99999999748979E-05	9.99999999748979E-05	9.99999999748979E-05	9.99999999748979E-05	9.99999999748979E-05	9.99999999748979E-05	9.99999999748979E-05	9.99999999748979E-05	9.99999999748979E-05	9.99999999748979E-05	9.99999999748979E-05	9.99999999748979E-05	9.99999999748979E-05	9.99999999748979E-05	9.99999999748979E-05
2	9.99999999748979E-05	9.99999999748979E-05	9.99999999748979E-05	9.99999999748979E-05	9.99999999748979E-05	9.99999999748979E-05	9.99999999748979E-05	9.99999999748979E-05	9.99999999748979E-05	9.99999999748979E-05	9.99999999748979E-05	9.99999999748979E-05	9.99999999748979E-05	9.99999999748979E-05	9.99999999748979E-05	9.99999999748979E-05	9.99999999748979E-05	9.99999999748979E-05
3	9.99999999748979E-05	9.99999999748979E-05	9.99999999748979E-05	9.99999999748979E-05	9.99999999748979E-05	9.99999999748979E-05	9.99999999748979E-05	9.99999999748979E-05	9.99999999748979E-05	9.99999999748979E-05	9.99999999748979E-05	9.99999999748979E-05	9.99999999748979E-05	9.99999999748979E-05	9.99999999748979E-05	9.99999999748979E-05	9.99999999748979E-05	9.99999999748979E-05
4	9.99999999748979E-05	9.99999999748979E-05	0.000558878	9.99999999748979E-05	9.99999999748979E-05	9.99999999748979E-05	0.000596591	9.99999999748979E-05	0.000557348	9.99999999748979E-05	9.99999999748979E-05	9.99999999748979E-05	9.99999999748979E-05	9.99999999748979E-05	9.99999999748979E-05	9.99999999748979E-05	9.99999999748979E-05	9.99999999748979E-05
5	0.000715844	0.000549399	0.783753	0.000719998	0.000671652	0.000801424	0.84632	0.00072166	0.783088	9.99999999748979E-05	9.99999999748979E-05	9.99999999748979E-05	9.99999999748979E-05	9.99999999748979E-05	9.99999999748979E-05	9.99999999748979E-05	9.99999999748979E-05	9.99999999748979E-05
6	1.07818	0.794985	3.98759	1.08884	0.995574	1.22456	4.28867	1.08932	4.0026	0.000665673	0.000707405	0.000612092	0.000658236	0.000655704	0.000520487	0.00057392	0.000529239	0.000693756
7	5.48945	4.12557	10.1274	5.57571	5.01998	6.20252	10.8302	5.55568	10.2321	0.999967	1.06617	0.900578	0.983549	0.976233	0.746783	0.84043	0.759817	1.04468
8	13.9515	10.7765	20.0027	14.2869	12.5875	15.6477	21.2442	14.1584	20.3695	5.16452	5.43663	4.60836	5.05023	4.98561	3.89061	4.36652	3.93475	5.34977
9	27.5542	22.0147	35.9116	28.4964	24.4716	30.6276	37.8692	28.0732	36.8682	13.3813	13.8471	11.7987	12.9923	12.7266	10.2178	11.4199	10.2456	13.7028
10	49.3775	40.9051	61.0702	51.5889	43.1831	54.3702	63.9545	50.5672	63.1817	27.0053	27.4215	23.5229	26.05	25.2735	21.0051	23.3459	20.8451	27.3007
11	83.5479	71.8141	99.8759	88.1451	72.0895	91.1459	103.946	86.1265	104	49.3728	49.2923	42.6143	47.4599	45.5746	39.2803	43.3668	38.5634	49.3287
12	135.262	120.484	157.519	143.91	115.569	146.318	163.128	140.573	164.731	84.9599	83.7308	73.0289	81.743	77.687	69.4154	76.0397	67.4424	84.0918
13	209.649	192.896	238.678	224.428	178.279	225.202	246.368	219.947	249.921	139.34	136.309	120.067	134.891	126.96	117.303	127.361	112.929	137.105
14	309.342	292.543	345.007	332.203	263.314	330.629	355.616	327.805	360.417	218.088	213.048	189.719	213.486	199.298	189.504	203.768	181.163	214.186
15	431.257	416.664	472.311	463.138	369.297	459.632	486.953	461.314	490.552	324.658	318.364	286.852	322.427	299.269	290.971	309.753	277.024	319.474
16	565	554.29	609.696	605.178	488.16	601.641	629.467	608.922	627.975	457.719	451.875	412.133	461.363	427.079	421.525	444.433	400.977	452.562
17	695.482	689.152	742.567	741.796	606.455	740.925	768.071	753.114	757.616	609.563	605.808	559.167	621.803	575.908	573.105	599.157	546.344	606.331
18	808.947	806.436	858.167	858.799	710.663	862.766	889.205	877.731	867.562	767.314	765.655	714.493	787.958	732.192	730.72	758.824	699.649	767.585
19	897.999	898.279	949.753	949.307	792.717	958.917	985.44	974.264	952.612	916.87	914.95	861.815	942.175	879.9	877.683	907.118	844.982	921.06
20	962.3	964.396	1017	1013.85	851.576	1028.65	1056.15	1042.7	1013.76	1047.32	1041.29	988.082	1071.55	1006.39	1001.76	1032.3	969.827	1054.56
21	1005.92	1009.12	1063.61	1057.19	890.928	1076.1	1105.12	1088.14	1055.42	1153.29	1139.54	1087.22	1171.17	1105.86	1098.12	1129.83	1068.4	1162
22	1034.25	1038.09	1094.63	1085.12	915.975	1106.97	1137.63	1116.98	1082.75	1234.58	1210.99	1159.79	1242.88	1178.93	1168.21	1201.17	1141.18	1243.21
23	1052.12	1056.33	1114.71	1102.62	931.412	1126.47	1158.61	1134.75	1100.24	1294.26	1260.42	1210.2	1292	1229.94	1216.81	1251	1192.29	1301.72
24	1063.19	1067.61	1127.47	1113.41	940.734	1138.54	1171.89	1145.5	1111.25	1336.68	1293.43	1243.94	1324.52	1264.27	1249.37	1284.67	1226.92	1342.43
25	1069.96	1074.51	1135.49	1119.99	946.294	1145.94	1180.2	1151.94	1118.1	1366.14	1314.97	1265.96	1345.54	1286.82	1270.71	1306.92	1249.83	1370.07
26	1074.08	1078.69	1140.49	1123.97	949.585	1150.43	1185.37	1155.76	1122.35	1386.29	1328.79	1280.1	1358.93	1301.39	1284.47	1321.41	1264.73	1388.54
27	1076.57	1081.22	1143.6	1126.37	951.525	1153.14	1188.56	1158.02	1124.96	1399.91	1337.58	1289.08	1367.38	1310.7	1293.27	1330.75	1274.33	1400.73
28	1078.07	1082.75	1145.52	1127.81	952.665	1154.78	1190.53	1159.35	1126.57	1409.05	1343.13	1294.74	1372.68	1316.61	1298.86	1336.74	1280.46	1408.72
29	1078.98	1083.67	1146.71	1128.68	953.335	1155.77	1191.74	1160.14	1127.56	1415.15	1346.62	1298.29	1375.99	1320.34	1302.39	1340.56	1284.37	1413.93
30	1079.52	1084.22	1147.44	1129.2	953.727	1156.36	1192.48	1160.61	1128.17	1419.21	1348.81	1300.52	1378.05	1322.7	1304.62	1342.99	1286.85	1417.32
31	1079.85	1084.55	1147.89	1129.51	953.957	1156.72	1192.94	1160.88	1128.54	1421.91	1350.18	1301.91	1379.33	1324.18	1306.02	1344.54	1288.42	1419.52
32	1080.05	1084.75	1148.17	1129.7	954.092	1156.94	1193.22	1161.04	1128.77	1423.7	1351.04	1302.78	1380.13	1325.11	1306.91	1345.52	1289.41	1420.94
33	1080.16	1084.87	1148.34	1129.81	954.171	1157.06	1193.39	1161.13	1128.91	1424.89	1351.58	1303.33	1380.62	1325.69	1307.46	1346.14	1290.04	1421.87
34	1080.24	1084.94	1148.45	1129.88	954.217	1157.14	1193.49	1161.19	1128.99	1425.67	1351.91	1303.66	1380.93	1326.06	1307.81	1346.54	1290.44	1422.46
35	1080.28	1084.98	1148.52	1129.92	954.244	1157.19	1193.56	1161.22	1129.04	1426.19	1352.12	1303.88	1381.12	1326.29	1308.03	1346.79	1290.69	1422.85
36	1080.3	1085.01	1148.56	1129.94	954.26	1157.22	1193.6	1161.24	1129.08	1426.53	1352.25	1304.01	1381.24	1326.43	1308.17	1346.95	1290.85	1423.1
37	1080.32	1085.03	1148.58	1129.96	954.269	1157.23	1193.62	1161.25	1129.09	1426.76	1352.34	1304.09	1381.31	1326.52	1308.25	1347.05	1290.95	1423.26
38	1080.33	1085.04	1148.6	1129.97	954.274	1157.24	1193.64	1161.26	1129.11	1426.91	1352.39	1304.14	1381.36	1326.58	1308.31	1347.11	1291.01	1423.37
39	1080.33	1085.04	1148.61	1129.97	954.278	1157.25	1193.65	1161.26	1129.11	1427.01	1352.42	1304.17	1381.39	1326.62	1308.34	1347.15	1291.05	1423.43
40	1080.34	1085.05	1148.61	1129.98	954.28	1157.25	1193.65	1161.27	1129.12	1427.09	1352.44	1304.2	1381.41	1326.64	1308.37	1347.18	1291.08	1423.49
