# Supplementary material for: Post-infarction KLHL40-mediated regulation of cardiac sarcomeric integrity and function
Source: PeerJ. 2026 Jun 5;14:e21375. doi: 10.7717/peerj.21375 (PMC13245431; doi:10.7717/peerj.21375)
Supplement: Supplemental Information 54 [file peerj-14-21375-s054.zip › MIQE Checklist and Related Experimental Data/Raw Program Settings and Data/Standard curves raw data/20250812_190022.xls]

## Sheet: 检测项目
实验名称	20250812_190022
实验类型	定量
备注
检测项目	染料	通道	Master Mix	引物	探针	耗材	批号
ACTB	SYBR	1
KLHL40	SYBR	1

## Sheet: 样本信息
样本ID	样本名称	姓名	性别	年龄	病历号	门诊号	病床号	住院号	民族	采样时间	临床医师	送检科室	送检日期	样本属性	备注
1	water									2025/08/12			2025/08/12
2	10^0CDNA									2025/08/12			2025/08/12
3	10^1CDNA									2025/08/12			2025/08/12
4	10^2CDNA									2025/08/12			2025/08/12
5	10^3CDNA									2025/08/12			2025/08/12
6	10^4CDNA									2025/08/12			2025/08/12
7	10^5CDNA									2025/08/12			2025/08/12

## Sheet: 反应板设置
孔位	检测项目	染料	通道	属性	标准浓度	样本ID
A01	ACTB	SYBR	1	未知	0	1
B01	ACTB	SYBR	1	未知	0	2
C01	ACTB	SYBR	1	未知	0	3
D01	ACTB	SYBR	1	未知	0	4
E01	ACTB	SYBR	1	未知	0	5
F01	ACTB	SYBR	1	未知	0	6
G01	ACTB	SYBR	1	未知	0	7
A02	ACTB	SYBR	1	未知	0	1
B02	ACTB	SYBR	1	未知	0	2
C02	ACTB	SYBR	1	未知	0	3
D02	ACTB	SYBR	1	未知	0	4
E02	ACTB	SYBR	1	未知	0	5
F02	ACTB	SYBR	1	未知	0	6
G02	ACTB	SYBR	1	未知	0	7
A03	ACTB	SYBR	1	未知	0	1
B03	ACTB	SYBR	1	未知	0	2
C03	ACTB	SYBR	1	未知	0	3
D03	ACTB	SYBR	1	未知	0	4
E03	ACTB	SYBR	1	未知	0	5
F03	ACTB	SYBR	1	未知	0	6
G03	ACTB	SYBR	1	未知	0	7
A04	KLHL40	SYBR	1	未知	0	1
B04	KLHL40	SYBR	1	未知	0	2
C04	KLHL40	SYBR	1	未知	0	3
D04	KLHL40	SYBR	1	未知	0	4
E04	KLHL40	SYBR	1	未知	0	5
F04	KLHL40	SYBR	1	未知	0	6
G04	KLHL40	SYBR	1	未知	0	7
A05	KLHL40	SYBR	1	未知	0	1
B05	KLHL40	SYBR	1	未知	0	2
C05	KLHL40	SYBR	1	未知	0	3
D05	KLHL40	SYBR	1	未知	0	4
E05	KLHL40	SYBR	1	未知	0	5
F05	KLHL40	SYBR	1	未知	0	6
G05	KLHL40	SYBR	1	未知	0	7
A06	KLHL40	SYBR	1	未知	0	1
B06	KLHL40	SYBR	1	未知	0	2
C06	KLHL40	SYBR	1	未知	0	3
D06	KLHL40	SYBR	1	未知	0	4
E06	KLHL40	SYBR	1	未知	0	5
F06	KLHL40	SYBR	1	未知	0	6
G06	KLHL40	SYBR	1	未知	0	7
A07	KLHL40	SYBR	1	未知	0	1
B07	KLHL40	SYBR	1	未知	0	2
C07	KLHL40	SYBR	1	未知	0	3
D07	KLHL40	SYBR	1	未知	0	4
E07	KLHL40	SYBR	1	未知	0	5
F07	KLHL40	SYBR	1	未知	0	6
G07	KLHL40	SYBR	1	未知	0	7
A08	KLHL40	SYBR	1	未知	0	1
B08	KLHL40	SYBR	1	未知	0	2
C08	KLHL40	SYBR	1	未知	0	3
D08	KLHL40	SYBR	1	未知	0	4
E08	KLHL40	SYBR	1	未知	0	5
F08	KLHL40	SYBR	1	未知	0	6
G08	KLHL40	SYBR	1	未知	0	7
A09	KLHL40	SYBR	1	未知	0	1
B09	KLHL40	SYBR	1	未知	0	2
C09	KLHL40	SYBR	1	未知	0	3
D09	KLHL40	SYBR	1	未知	0	4
E09	KLHL40	SYBR	1	未知	0	5
F09	KLHL40	SYBR	1	未知	0	6
G09	KLHL40	SYBR	1	未知	0	7
A10	KLHL40	SYBR	1	未知	0	1
B10	KLHL40	SYBR	1	未知	0	2
C10	KLHL40	SYBR	1	未知	0	3
D10	KLHL40	SYBR	1	未知	0	4
E10	KLHL40	SYBR	1	未知	0	5
F10	KLHL40	SYBR	1	未知	0	6
G10	KLHL40	SYBR	1	未知	0	7
A11	KLHL40	SYBR	1	未知	0	1
B11	KLHL40	SYBR	1	未知	0	2
C11	KLHL40	SYBR	1	未知	0	3
D11	KLHL40	SYBR	1	未知	0	4
E11	KLHL40	SYBR	1	未知	0	5
F11	KLHL40	SYBR	1	未知	0	6
G11	KLHL40	SYBR	1	未知	0	7
A12	KLHL40	SYBR	1	未知	0	1
B12	KLHL40	SYBR	1	未知	0	2
C12	KLHL40	SYBR	1	未知	0	3
D12	KLHL40	SYBR	1	未知	0	4
E12	KLHL40	SYBR	1	未知	0	5
F12	KLHL40	SYBR	1	未知	0	6
G12	KLHL40	SYBR	1	未知	0	7

## Sheet: 运行程序
类型:	恒温段
目标温度	恒温时间	升降温速率	是否采样
95	00:30	4	否
类型:	循环段	循环数:	40
目标温度	恒温时间	升降温速率	修饰温度	修饰量	开始修饰循环	是否采样
95	00:10	4				否
60	00:30	4				是
类型:	熔解段	台阶恒温时间:	20
目标温度	台阶温度	是否是熔解节
95		否
60		否
95	0.3	是

## Sheet: 定量原始数据
孔位	运行段	循环数	F1
A01	2	1	258.34
B01	2	1	256.13
C01	2	1	241.41
D01	2	1	220.8
E01	2	1	261.28
F01	2	1	337.09
G01	2	1	226.69
A02	2	1	233.31
B02	2	1	276.74
C02	2	1	213.44
D02	2	1	253.92
E02	2	1	229.63
F02	2	1	305.44
G02	2	1	209.76
A03	2	1	214.91
B03	2	1	292.93
C03	2	1	240.67
D03	2	1	259.07
E03	2	1	306.91
F03	2	1	2922.66
G03	2	1	217.12
A04	2	1	257.6
B04	2	1	306.91
C04	2	1	272.32
D04	2	1	239.94
E04	2	1	243.62
F04	2	1	249.5
G04	2	1	215.65
A05	2	1	264.96
B05	2	1	300.29
C05	2	1	314.27
D05	2	1	262.75
E05	2	1	270.11
F05	2	1	256.86
G05	2	1	326.05
A06	2	1	234.78
B06	2	1	302.5
C06	2	1	354.02
D06	2	1	309.86
E06	2	1	256.86
F06	2	1	424.67
G06	2	1	262.02
A07	2	1	235.52
B07	2	1	332.67
C07	2	1	250.24
D07	2	1	243.62
E07	2	1	256.86
F07	2	1	246.56
G07	2	1	243.62
A08	2	1	245.82
B08	2	1	282.62
C08	2	1	254.66
D08	2	1	253.18
E08	2	1	236.26
F08	2	1	253.18
G08	2	1	266.43
A09	2	1	403.33
B09	2	1	299.55
C09	2	1	223.74
D09	2	1	261.28
E09	2	1	245.82
F09	2	1	212.7
G09	2	1	578.5
A10	2	1	286.3
B10	2	1	295.87
C10	2	1	243.62
D10	2	1	274.53
E10	2	1	269.38
F10	2	1	211.97
G10	2	1	2117.47
A11	2	1	211.97
B11	2	1	303.97
C11	2	1	240.67
D11	2	1	607.94
E11	2	1	231.1
F11	2	1	317.22
G11	2	1	422.46
A12	2	1	262.75
B12	2	1	678.59
C12	2	1	250.98
D12	2	1	228.16
E12	2	1	314.27
F12	2	1	265.7
G12	2	1	260.54
A01	2	2	278.2
B01	2	2	269.62
C01	2	2	247.72
D01	2	2	223.33
E01	2	2	267.83
F01	2	2	356.42
G01	2	2	223.63
A02	2	2	244.45
B02	2	2	272.9
C02	2	2	226.19
D02	2	2	237.81
E02	2	2	242.11
F02	2	2	306.67
G02	2	2	217.6
A03	2	2	220.07
B03	2	2	307.12
C03	2	2	252.08
D03	2	2	287.79
E03	2	2	327.67
F03	2	2	3137.84
G03	2	2	226.99
A04	2	2	234.8
B04	2	2	305.1
C04	2	2	267.73
D04	2	2	256.98
E04	2	2	236.18
F04	2	2	249.05
G04	2	2	223.08
A05	2	2	262.04
B05	2	2	298.85
C05	2	2	325.08
D05	2	2	267.26
E05	2	2	280.56
F05	2	2	262.96
G05	2	2	328.72
A06	2	2	264.48
B06	2	2	289.43
C06	2	2	358.24
D06	2	2	328.52
E06	2	2	249.16
F06	2	2	449.47
G06	2	2	289.54
A07	2	2	262.79
B07	2	2	385
C07	2	2	269.93
D07	2	2	259.93
E07	2	2	241.38
F07	2	2	250.95
G07	2	2	257.42
A08	2	2	256.19
B08	2	2	291.41
C08	2	2	249.14
D08	2	2	257.35
E08	2	2	218.25
F08	2	2	261.19
G08	2	2	298.6
A09	2	2	441.15
B09	2	2	295
C09	2	2	225.47
D09	2	2	264.38
E09	2	2	251.17
F09	2	2	234.75
G09	2	2	623.25
A10	2	2	277.7
B10	2	2	308.18
C10	2	2	232.66
D10	2	2	267.21
E10	2	2	266.6
F10	2	2	216.73
G10	2	2	2163.55
A11	2	2	255
B11	2	2	311.1
C11	2	2	251.81
D11	2	2	674.81
E11	2	2	238.3
F11	2	2	332.94
G11	2	2	434.13
A12	2	2	268.42
B12	2	2	770.83
C12	2	2	246.58
D12	2	2	239.34
E12	2	2	310.92
F12	2	2	294.53
G12	2	2	276.52
A01	2	3	277.2
B01	2	3	267.63
C01	2	3	247.96
D01	2	3	222.72
E01	2	3	266.55
F01	2	3	361.83
G01	2	3	225.73
A02	2	3	244.18
B02	2	3	272.55
C02	2	3	224.9
D02	2	3	239.39
E02	2	3	240.15
F02	2	3	303.87
G02	2	3	214.25
A03	2	3	220
B03	2	3	306.98
C03	2	3	250.24
D03	2	3	282.89
E03	2	3	325.99
F03	2	3	3137.29
G03	2	3	229.27
A04	2	3	242.2
B04	2	3	311.19
C04	2	3	266.39
D04	2	3	257.78
E04	2	3	242.18
F04	2	3	251.49
G04	2	3	227.16
A05	2	3	265.66
B05	2	3	296.57
C05	2	3	321.69
D05	2	3	266.08
E05	2	3	280.39
F05	2	3	264.01
G05	2	3	333.57
A06	2	3	264.36
B06	2	3	291.26
C06	2	3	357.52
D06	2	3	324.68
E06	2	3	252.35
F06	2	3	447.49
G06	2	3	286.08
A07	2	3	261.05
B07	2	3	380.98
C07	2	3	267.71
D07	2	3	262.09
E07	2	3	243.4
F07	2	3	251.23
G07	2	3	258.08
A08	2	3	260
B08	2	3	292.79
C08	2	3	248.01
D08	2	3	259.59
E08	2	3	224.18
F08	2	3	259.6
G08	2	3	292.62
A09	2	3	436.38
B09	2	3	296.41
C09	2	3	227.98
D09	2	3	266.37
E09	2	3	250.92
F09	2	3	234.58
G09	2	3	631.95
A10	2	3	277.74
B10	2	3	306.95
C10	2	3	233.19
D10	2	3	271.6
E10	2	3	266.58
F10	2	3	214.37
G10	2	3	2157.08
A11	2	3	253.2
B11	2	3	312.4
C11	2	3	252.86
D11	2	3	677.71
E11	2	3	239.89
F11	2	3	333.25
G11	2	3	435.03
A12	2	3	268.42
B12	2	3	777.29
C12	2	3	248.02
D12	2	3	240.61
E12	2	3	314.99
F12	2	3	290.32
G12	2	3	272.34
A01	2	4	277.18
B01	2	4	265.38
C01	2	4	247.97
D01	2	4	223.27
E01	2	4	266.2
F01	2	4	366.61
G01	2	4	225.18
A02	2	4	243.78
B02	2	4	272.07
C02	2	4	223.93
D02	2	4	240.81
E02	2	4	240.54
F02	2	4	301.42
G02	2	4	216.66
A03	2	4	220.34
B03	2	4	305.75
C03	2	4	251.14
D03	2	4	280.24
E03	2	4	324.31
F03	2	4	3136.77
G03	2	4	230.9
A04	2	4	249.11
B04	2	4	315
C04	2	4	264.96
D04	2	4	256.87
E04	2	4	244.84
F04	2	4	253.29
G04	2	4	229.1
A05	2	4	268.82
B05	2	4	293.02
C05	2	4	319.75
D05	2	4	266.36
E05	2	4	281.36
F05	2	4	264.07
G05	2	4	336.27
A06	2	4	264.2
B06	2	4	292.39
C06	2	4	357.71
D06	2	4	325.02
E06	2	4	253.52
F06	2	4	447.3
G06	2	4	283.89
A07	2	4	259.95
B07	2	4	377.03
C07	2	4	265.87
D07	2	4	264.48
E07	2	4	245.53
F07	2	4	253.14
G07	2	4	259.17
A08	2	4	260.81
B08	2	4	292.92
C08	2	4	247.97
D08	2	4	260.03
E08	2	4	226.03
F08	2	4	257.56
G08	2	4	291.77
A09	2	4	434.52
B09	2	4	298.68
C09	2	4	230.04
D09	2	4	268.61
E09	2	4	249.69
F09	2	4	233.91
G09	2	4	637.53
A10	2	4	278.35
B10	2	4	307.28
C10	2	4	232.19
D10	2	4	275.85
E10	2	4	265.5
F10	2	4	213.77
G10	2	4	2152.17
A11	2	4	251.37
B11	2	4	314.13
C11	2	4	252.9
D11	2	4	672.78
E11	2	4	239.98
F11	2	4	332.3
G11	2	4	435.47
A12	2	4	268.85
B12	2	4	780.87
C12	2	4	250.15
D12	2	4	240.32
E12	2	4	318.3
F12	2	4	289.98
G12	2	4	270.24
A01	2	5	278.13
B01	2	5	265.53
C01	2	5	250.07
D01	2	5	222.82
E01	2	5	266.77
F01	2	5	365.51
G01	2	5	226.28
A02	2	5	245.33
B02	2	5	272.35
C02	2	5	224.21
D02	2	5	240.94
E02	2	5	240.73
F02	2	5	300.04
G02	2	5	219.96
A03	2	5	221.59
B03	2	5	304.67
C03	2	5	249.21
D03	2	5	280.41
E03	2	5	324.4
F03	2	5	3139.1
G03	2	5	230.78
A04	2	5	251.04
B04	2	5	317.05
C04	2	5	264.52
D04	2	5	255.71
E04	2	5	245.19
F04	2	5	252.5
G04	2	5	229.15
A05	2	5	272.19
B05	2	5	292.53
C05	2	5	319.65
D05	2	5	268.35
E05	2	5	284.54
F05	2	5	263.98
G05	2	5	338.55
A06	2	5	263.91
B06	2	5	293.7
C06	2	5	357.63
D06	2	5	323.93
E06	2	5	253.82
F06	2	5	447.28
G06	2	5	280.76
A07	2	5	259.24
B07	2	5	372.51
C07	2	5	265.63
D07	2	5	264.68
E07	2	5	249.4
F07	2	5	256.13
G07	2	5	259.44
A08	2	5	261.28
B08	2	5	292.08
C08	2	5	248.02
D08	2	5	262.08
E08	2	5	229.16
F08	2	5	258.37
G08	2	5	290.73
A09	2	5	433.56
B09	2	5	298.34
C09	2	5	230.54
D09	2	5	268.7
E09	2	5	245.69
F09	2	5	232.5
G09	2	5	644.42
A10	2	5	279.71
B10	2	5	307.65
C10	2	5	233.32
D10	2	5	276.84
E10	2	5	264.16
F10	2	5	214.37
G10	2	5	2149.65
A11	2	5	252.86
B11	2	5	313.86
C11	2	5	253.99
D11	2	5	661.62
E11	2	5	240.45
F11	2	5	331.16
G11	2	5	435.4
A12	2	5	269.03
B12	2	5	780.21
C12	2	5	250.79
D12	2	5	239.89
E12	2	5	322.19
F12	2	5	289.78
G12	2	5	270.24
A01	2	6	278.34
B01	2	6	267.04
C01	2	6	252.8
D01	2	6	222.4
E01	2	6	265.73
F01	2	6	365.16
G01	2	6	229.47
A02	2	6	248.56
B02	2	6	271.78
C02	2	6	221.87
D02	2	6	242.7
E02	2	6	242.61
F02	2	6	298.35
G02	2	6	219.2
A03	2	6	221.37
B03	2	6	306.24
C03	2	6	248.4
D03	2	6	280.21
E03	2	6	325.18
F03	2	6	3141.03
G03	2	6	230.68
A04	2	6	253.34
B04	2	6	316.46
C04	2	6	266.65
D04	2	6	255.89
E04	2	6	245.06
F04	2	6	252.44
G04	2	6	229.67
A05	2	6	276.45
B05	2	6	293.15
C05	2	6	319.71
D05	2	6	268.09
E05	2	6	286.66
F05	2	6	264.1
G05	2	6	339.97
A06	2	6	263.41
B06	2	6	295.79
C06	2	6	357.19
D06	2	6	322.19
E06	2	6	253.98
F06	2	6	447.55
G06	2	6	279.63
A07	2	6	260.45
B07	2	6	369.18
C07	2	6	266.52
D07	2	6	264.58
E07	2	6	252.54
F07	2	6	256.33
G07	2	6	260.77
A08	2	6	261.35
B08	2	6	292.56
C08	2	6	246.77
D08	2	6	262.25
E08	2	6	233.82
F08	2	6	259.95
G08	2	6	290.12
A09	2	6	431.47
B09	2	6	297.28
C09	2	6	230.25
D09	2	6	271.3
E09	2	6	244.59
F09	2	6	231.42
G09	2	6	648.71
A10	2	6	281.64
B10	2	6	310.06
C10	2	6	235.86
D10	2	6	276.53
E10	2	6	268.89
F10	2	6	216.45
G10	2	6	2145.65
A11	2	6	256.42
B11	2	6	315.91
C11	2	6	251.96
D11	2	6	651.33
E11	2	6	239.01
F11	2	6	331.14
G11	2	6	435.55
A12	2	6	267.62
B12	2	6	774.68
C12	2	6	251.02
D12	2	6	239.4
E12	2	6	322.47
F12	2	6	291.15
G12	2	6	270
A01	2	7	277.07
B01	2	7	269.57
C01	2	7	252.89
D01	2	7	221.86
E01	2	7	265.37
F01	2	7	364.24
G01	2	7	230.63
A02	2	7	248.3
B02	2	7	271.25
C02	2	7	220.51
D02	2	7	246.07
E02	2	7	243.78
F02	2	7	298.33
G02	2	7	218.74
A03	2	7	221.44
B03	2	7	308.46
C03	2	7	248.22
D03	2	7	280.04
E03	2	7	325.55
F03	2	7	3144.08
G03	2	7	229.38
A04	2	7	254.01
B04	2	7	316.23
C04	2	7	264.95
D04	2	7	256.28
E04	2	7	247.26
F04	2	7	254.19
G04	2	7	231.43
A05	2	7	279.08
B05	2	7	293.18
C05	2	7	319.38
D05	2	7	266.92
E05	2	7	289.78
F05	2	7	264.93
G05	2	7	341.16
A06	2	7	262.6
B06	2	7	298.72
C06	2	7	356.63
D06	2	7	322.08
E06	2	7	254.12
F06	2	7	449.74
G06	2	7	279.92
A07	2	7	259.9
B07	2	7	366.14
C07	2	7	265.12
D07	2	7	263.41
E07	2	7	257.29
F07	2	7	257.88
G07	2	7	260.73
A08	2	7	261.59
B08	2	7	291.58
C08	2	7	244.85
D08	2	7	261.92
E08	2	7	234.33
F08	2	7	258.43
G08	2	7	289.38
A09	2	7	428.26
B09	2	7	295.93
C09	2	7	233.06
D09	2	7	275.93
E09	2	7	246.54
F09	2	7	231.83
G09	2	7	651.29
A10	2	7	282.58
B10	2	7	310.42
C10	2	7	236.01
D10	2	7	275.98
E10	2	7	274.98
F10	2	7	217.09
G10	2	7	2140.7
A11	2	7	257.04
B11	2	7	318.91
C11	2	7	249.06
D11	2	7	653.85
E11	2	7	240
F11	2	7	332.06
G11	2	7	435.39
A12	2	7	266.75
B12	2	7	765.9
C12	2	7	251.15
D12	2	7	239
E12	2	7	322.39
F12	2	7	291.62
G12	2	7	270.05
A01	2	8	276.44
B01	2	8	269.47
C01	2	8	255.11
D01	2	8	220.98
E01	2	8	267.68
F01	2	8	363.02
G01	2	8	230.07
A02	2	8	246
B02	2	8	274.79
C02	2	8	219.88
D02	2	8	249.06
E02	2	8	244.8
F02	2	8	298.6
G02	2	8	217.07
A03	2	8	221.8
B03	2	8	309.16
C03	2	8	247.84
D03	2	8	282.06
E03	2	8	325.03
F03	2	8	3146.35
G03	2	8	230.12
A04	2	8	254.7
B04	2	8	315.82
C04	2	8	263.45
D04	2	8	258.27
E04	2	8	246.72
F04	2	8	256.53
G04	2	8	231.97
A05	2	8	279.13
B05	2	8	293.07
C05	2	8	319.03
D05	2	8	267
E05	2	8	293.25
F05	2	8	266.34
G05	2	8	341.51
A06	2	8	262.03
B06	2	8	300.23
C06	2	8	357.36
D06	2	8	322.02
E06	2	8	256.11
F06	2	8	449.89
G06	2	8	279.83
A07	2	8	258.42
B07	2	8	362.34
C07	2	8	264.23
D07	2	8	263.67
E07	2	8	257.47
F07	2	8	260.63
G07	2	8	260.64
A08	2	8	261.86
B08	2	8	289.5
C08	2	8	244.33
D08	2	8	261.59
E08	2	8	235.46
F08	2	8	256.72
G08	2	8	289.18
A09	2	8	427.89
B09	2	8	295.96
C09	2	8	238.8
D09	2	8	276.75
E09	2	8	246.62
F09	2	8	232.35
G09	2	8	653.24
A10	2	8	282.68
B10	2	8	309.52
C10	2	8	236.43
D10	2	8	275.93
E10	2	8	273.23
F10	2	8	217.64
G10	2	8	2137.69
A11	2	8	258.78
B11	2	8	321.13
C11	2	8	248.85
D11	2	8	653.88
E11	2	8	242.32
F11	2	8	332.35
G11	2	8	435.28
A12	2	8	267.16
B12	2	8	760.35
C12	2	8	251.41
D12	2	8	239.13
E12	2	8	322.53
F12	2	8	291.73
G12	2	8	270.17
A01	2	9	277.2
B01	2	9	269.56
C01	2	9	257.62
D01	2	9	220.86
E01	2	9	267.97
F01	2	9	362.74
G01	2	9	229.26
A02	2	9	244.2
B02	2	9	281.55
C02	2	9	221.57
D02	2	9	250.64
E02	2	9	244.29
F02	2	9	298.8
G02	2	9	217.31
A03	2	9	223
B03	2	9	314.61
C03	2	9	252.41
D03	2	9	281.87
E03	2	9	326.78
F03	2	9	3146.17
G03	2	9	230.9
A04	2	9	254.54
B04	2	9	315.4
C04	2	9	263.03
D04	2	9	258.27
E04	2	9	245.73
F04	2	9	257.9
G04	2	9	233.86
A05	2	9	281.09
B05	2	9	293.11
C05	2	9	319.22
D05	2	9	267.96
E05	2	9	294.63
F05	2	9	265.51
G05	2	9	342.22
A06	2	9	261.1
B06	2	9	301.04
C06	2	9	357.41
D06	2	9	322.57
E06	2	9	257.43
F06	2	9	448.12
G06	2	9	277.33
A07	2	9	259.01
B07	2	9	357.84
C07	2	9	265.61
D07	2	9	263.75
E07	2	9	257.3
F07	2	9	260.46
G07	2	9	262
A08	2	9	261.26
B08	2	9	288.26
C08	2	9	243.42
D08	2	9	263.34
E08	2	9	238.34
F08	2	9	256.25
G08	2	9	288.16
A09	2	9	426.48
B09	2	9	296.29
C09	2	9	239.62
D09	2	9	278.32
E09	2	9	246.62
F09	2	9	231.7
G09	2	9	653.86
A10	2	9	283.03
B10	2	9	309.5
C10	2	9	237.29
D10	2	9	276.07
E10	2	9	273.91
F10	2	9	217.73
G10	2	9	2137.66
A11	2	9	257.23
B11	2	9	321.12
C11	2	9	248.81
D11	2	9	655.6
E11	2	9	243
F11	2	9	329.99
G11	2	9	434.86
A12	2	9	267.23
B12	2	9	747.44
C12	2	9	251.35
D12	2	9	238.88
E12	2	9	323.14
F12	2	9	291.29
G12	2	9	269.64
A01	2	10	276.37
B01	2	10	274.77
C01	2	10	260.16
D01	2	10	219.18
E01	2	10	266.52
F01	2	10	360.76
G01	2	10	228.96
A02	2	10	244.62
B02	2	10	290.91
C02	2	10	223.47
D02	2	10	250.15
E02	2	10	242.99
F02	2	10	297.46
G02	2	10	219.16
A03	2	10	222.97
B03	2	10	323.27
C03	2	10	256.47
D03	2	10	281.31
E03	2	10	330.42
F03	2	10	3145.75
G03	2	10	232.7
A04	2	10	255.17
B04	2	10	314.47
C04	2	10	261.89
D04	2	10	257.51
E04	2	10	245.97
F04	2	10	259.84
G04	2	10	237.67
A05	2	10	281.47
B05	2	10	293.14
C05	2	10	319
D05	2	10	268.97
E05	2	10	296.78
F05	2	10	265.11
G05	2	10	343.83
A06	2	10	260.3
B06	2	10	300.84
C06	2	10	357.46
D06	2	10	321.06
E06	2	10	257.12
F06	2	10	446.4
G06	2	10	274.94
A07	2	10	261.65
B07	2	10	352.63
C07	2	10	264.14
D07	2	10	262.15
E07	2	10	257.34
F07	2	10	260.23
G07	2	10	263.92
A08	2	10	260.05
B08	2	10	288.26
C08	2	10	243.8
D08	2	10	265.65
E08	2	10	238.56
F08	2	10	256.6
G08	2	10	289.35
A09	2	10	428.76
B09	2	10	295.87
C09	2	10	240.65
D09	2	10	277.13
E09	2	10	245.38
F09	2	10	231.38
G09	2	10	653.65
A10	2	10	282.7
B10	2	10	309.4
C10	2	10	238.31
D10	2	10	275.75
E10	2	10	275.35
F10	2	10	218.15
G10	2	10	2136.86
A11	2	10	255.46
B11	2	10	320.67
C11	2	10	248.91
D11	2	10	664
E11	2	10	245.16
F11	2	10	332.05
G11	2	10	435.06
A12	2	10	268.55
B12	2	10	739.54
C12	2	10	251.91
D12	2	10	237.39
E12	2	10	323.2
F12	2	10	291.3
G12	2	10	269.26
A01	2	11	277.86
B01	2	11	285.97
C01	2	11	263.59
D01	2	11	218.12
E01	2	11	265.99
F01	2	11	356.88
G01	2	11	229
A02	2	11	245.16
B02	2	11	304.87
C02	2	11	227.15
D02	2	11	250.54
E02	2	11	242.54
F02	2	11	299.9
G02	2	11	218.94
A03	2	11	222.96
B03	2	11	343.2
C03	2	11	257.63
D03	2	11	280.5
E03	2	11	328.99
F03	2	11	3146.06
G03	2	11	234.84
A04	2	11	255.51
B04	2	11	314.29
C04	2	11	261.95
D04	2	11	257
E04	2	11	248.07
F04	2	11	261.66
G04	2	11	239.38
A05	2	11	281.05
B05	2	11	293.39
C05	2	11	317.5
D05	2	11	269.11
E05	2	11	297.18
F05	2	11	265.47
G05	2	11	345.75
A06	2	11	258.97
B06	2	11	299.24
C06	2	11	359.49
D06	2	11	319.31
E06	2	11	257.4
F06	2	11	446.82
G06	2	11	275.28
A07	2	11	264.8
B07	2	11	350.83
C07	2	11	261.64
D07	2	11	259.01
E07	2	11	259.52
F07	2	11	259.45
G07	2	11	267.14
A08	2	11	258.05
B08	2	11	288.52
C08	2	11	245.13
D08	2	11	267.62
E08	2	11	239.09
F08	2	11	257
G08	2	11	290.1
A09	2	11	431.75
B09	2	11	294.24
C09	2	11	241.04
D09	2	11	274.76
E09	2	11	243.82
F09	2	11	233.18
G09	2	11	655.43
A10	2	11	282.36
B10	2	11	309.36
C10	2	11	240.53
D10	2	11	275.73
E10	2	11	276.87
F10	2	11	218.45
G10	2	11	2135.37
A11	2	11	256.52
B11	2	11	320.36
C11	2	11	249.08
D11	2	11	661.06
E11	2	11	245.3
F11	2	11	335.31
G11	2	11	432.9
A12	2	11	267.57
B12	2	11	739.57
C12	2	11	250.64
D12	2	11	236.28
E12	2	11	323.3
F12	2	11	291.32
G12	2	11	269.98
A01	2	12	280.87
B01	2	12	307.65
C01	2	12	270.49
D01	2	12	219.9
E01	2	12	265.94
F01	2	12	357.1
G01	2	12	228.8
A02	2	12	245.32
B02	2	12	332.27
C02	2	12	233.47
D02	2	12	252.76
E02	2	12	242.5
F02	2	12	302.72
G02	2	12	218.78
A03	2	12	224.71
B03	2	12	380.71
C03	2	12	264.03
D03	2	12	278.86
E03	2	12	327.91
F03	2	12	3146.71
G03	2	12	235.93
A04	2	12	255.06
B04	2	12	314.07
C04	2	12	264.57
D04	2	12	256.19
E04	2	12	250.17
F04	2	12	264.38
G04	2	12	238.28
A05	2	12	280.38
B05	2	12	294.65
C05	2	12	317.88
D05	2	12	271.16
E05	2	12	297.06
F05	2	12	267.04
G05	2	12	347.62
A06	2	12	257.84
B06	2	12	299.27
C06	2	12	359.08
D06	2	12	318.76
E06	2	12	258.73
F06	2	12	447.34
G06	2	12	277.12
A07	2	12	265.28
B07	2	12	348.69
C07	2	12	261.49
D07	2	12	260.75
E07	2	12	259.89
F07	2	12	258.56
G07	2	12	267.89
A08	2	12	255.89
B08	2	12	290.58
C08	2	12	247.34
D08	2	12	270
E08	2	12	239
F08	2	12	260.02
G08	2	12	289.25
A09	2	12	432.01
B09	2	12	294.12
C09	2	12	241.49
D09	2	12	273.78
E09	2	12	243.54
F09	2	12	232.75
G09	2	12	656.38
A10	2	12	282.29
B10	2	12	310.28
C10	2	12	240.86
D10	2	12	278.7
E10	2	12	277.15
F10	2	12	218.99
G10	2	12	2134.14
A11	2	12	258.83
B11	2	12	320.06
C11	2	12	251.31
D11	2	12	652.78
E11	2	12	246.58
F11	2	12	336.72
G11	2	12	430.53
A12	2	12	266.22
B12	2	12	743.3
C12	2	12	248.76
D12	2	12	236.56
E12	2	12	323.99
F12	2	12	291.19
G12	2	12	271.8
A01	2	13	279.81
B01	2	13	351.23
C01	2	13	286.53
D01	2	13	221.82
E01	2	13	266.27
F01	2	13	357.8
G01	2	13	228.76
A02	2	13	245.27
B02	2	13	379.66
C02	2	13	243.76
D02	2	13	255.41
E02	2	13	242.52
F02	2	13	304.09
G02	2	13	219.07
A03	2	13	225.34
B03	2	13	446.84
C03	2	13	279.81
D03	2	13	280.72
E03	2	13	327.39
F03	2	13	3149.04
G03	2	13	237.76
A04	2	13	255.63
B04	2	13	313.91
C04	2	13	267.4
D04	2	13	255.22
E04	2	13	250.53
F04	2	13	264.42
G04	2	13	236.96
A05	2	13	279.41
B05	2	13	294.77
C05	2	13	317.97
D05	2	13	271.45
E05	2	13	298.66
F05	2	13	267.33
G05	2	13	347.62
A06	2	13	257.41
B06	2	13	298.6
C06	2	13	358.76
D06	2	13	318.49
E06	2	13	260.08
F06	2	13	448.49
G06	2	13	277.04
A07	2	13	265.21
B07	2	13	348.32
C07	2	13	261.16
D07	2	13	260.7
E07	2	13	259.71
F07	2	13	258.34
G07	2	13	267.65
A08	2	13	253.43
B08	2	13	292.72
C08	2	13	250.29
D08	2	13	269.25
E08	2	13	240.08
F08	2	13	260.39
G08	2	13	288.15
A09	2	13	431.24
B09	2	13	294.45
C09	2	13	239.43
D09	2	13	274.79
E09	2	13	244.29
F09	2	13	231.5
G09	2	13	656.53
A10	2	13	283
B10	2	13	309.99
C10	2	13	240.84
D10	2	13	278.9
E10	2	13	276.4
F10	2	13	218.85
G10	2	13	2134.48
A11	2	13	258.18
B11	2	13	320.32
C11	2	13	251.62
D11	2	13	646.61
E11	2	13	246.13
F11	2	13	336.23
G11	2	13	428.45
A12	2	13	265.75
B12	2	13	739.85
C12	2	13	250.16
D12	2	13	237.75
E12	2	13	325.22
F12	2	13	291.28
G12	2	13	273.26
A01	2	14	277.52
B01	2	14	421.18
C01	2	14	313.88
D01	2	14	223.12
E01	2	14	266.83
F01	2	14	360.73
G01	2	14	228.51
A02	2	14	242.7
B02	2	14	458.36
C02	2	14	268.43
D02	2	14	255.87
E02	2	14	242.22
F02	2	14	303.94
G02	2	14	219.28
A03	2	14	225.24
B03	2	14	551.25
C03	2	14	306.24
D03	2	14	284.79
E03	2	14	328.25
F03	2	14	3148.81
G03	2	14	236.39
A04	2	14	255.88
B04	2	14	314.65
C04	2	14	267.3
D04	2	14	255.03
E04	2	14	250.34
F04	2	14	264.87
G04	2	14	237.3
A05	2	14	278.82
B05	2	14	294.6
C05	2	14	317.95
D05	2	14	271.66
E05	2	14	301.09
F05	2	14	267.07
G05	2	14	348.7
A06	2	14	259.83
B06	2	14	297.04
C06	2	14	357.7
D06	2	14	317.76
E06	2	14	260.29
F06	2	14	450.6
G06	2	14	276.53
A07	2	14	265.12
B07	2	14	348.08
C07	2	14	261.02
D07	2	14	260.26
E07	2	14	260.43
F07	2	14	258.78
G07	2	14	267.12
A08	2	14	251
B08	2	14	292.84
C08	2	14	249.59
D08	2	14	268.87
E08	2	14	239.58
F08	2	14	259.51
G08	2	14	288.23
A09	2	14	430.21
B09	2	14	296.83
C09	2	14	236.68
D09	2	14	274.95
E09	2	14	243.76
F09	2	14	231.22
G09	2	14	655.43
A10	2	14	282.18
B10	2	14	309.88
C10	2	14	242.17
D10	2	14	279.14
E10	2	14	275.03
F10	2	14	218.95
G10	2	14	2134.04
A11	2	14	258.39
B11	2	14	320.39
C11	2	14	250.99
D11	2	14	641.15
E11	2	14	246.34
F11	2	14	335.84
G11	2	14	428.63
A12	2	14	266.21
B12	2	14	742.12
C12	2	14	252.43
D12	2	14	239.08
E12	2	14	324.86
F12	2	14	293.04
G12	2	14	272.35
A01	2	15	276.23
B01	2	15	533.07
C01	2	15	363.56
D01	2	15	224.46
E01	2	15	266.7
F01	2	15	363.89
G01	2	15	227.59
A02	2	15	242.31
B02	2	15	578.6
C02	2	15	311.59
D02	2	15	258.03
E02	2	15	242.51
F02	2	15	303.06
G02	2	15	218.42
A03	2	15	224.22
B03	2	15	693.32
C03	2	15	353.86
D03	2	15	288.85
E03	2	15	329.52
F03	2	15	3148.22
G03	2	15	234.94
A04	2	15	256.91
B04	2	15	314.96
C04	2	15	267.64
D04	2	15	255.14
E04	2	15	249.84
F04	2	15	264.76
G04	2	15	237.94
A05	2	15	278.48
B05	2	15	295.4
C05	2	15	317.32
D05	2	15	271.62
E05	2	15	302.52
F05	2	15	265.41
G05	2	15	350.46
A06	2	15	258.67
B06	2	15	296.71
C06	2	15	356.28
D06	2	15	317.38
E06	2	15	260.9
F06	2	15	451.69
G06	2	15	276.75
A07	2	15	265.74
B07	2	15	348.2
C07	2	15	260.79
D07	2	15	259.72
E07	2	15	262.32
F07	2	15	260.83
G07	2	15	267.5
A08	2	15	251.51
B08	2	15	292.34
C08	2	15	248.33
D08	2	15	267.59
E08	2	15	237.19
F08	2	15	259.15
G08	2	15	287.07
A09	2	15	429.27
B09	2	15	300.6
C09	2	15	234.67
D09	2	15	275.37
E09	2	15	242.82
F09	2	15	229.4
G09	2	15	653.03
A10	2	15	280.55
B10	2	15	310.56
C10	2	15	242.28
D10	2	15	277.92
E10	2	15	274.66
F10	2	15	218.34
G10	2	15	2132.91
A11	2	15	259.61
B11	2	15	320.76
C11	2	15	250.89
D11	2	15	645.66
E11	2	15	246.36
F11	2	15	334.6
G11	2	15	430.85
A12	2	15	268.88
B12	2	15	740.49
C12	2	15	254.07
D12	2	15	239.43
E12	2	15	326.01
F12	2	15	296.8
G12	2	15	273.25
A01	2	16	274.2
B01	2	16	686.34
C01	2	16	445.08
D01	2	16	226.61
E01	2	16	268.07
F01	2	16	363.37
G01	2	16	227.58
A02	2	16	243.5
B02	2	16	731.02
C02	2	16	386.5
D02	2	16	266.34
E02	2	16	244.15
F02	2	16	302.46
G02	2	16	218.4
A03	2	16	222.81
B03	2	16	854.21
C03	2	16	435.66
D03	2	16	297.48
E03	2	16	330
F03	2	16	3148.8
G03	2	16	234.69
A04	2	16	257.66
B04	2	16	315.69
C04	2	16	269.76
D04	2	16	255.28
E04	2	16	249.87
F04	2	16	266.1
G04	2	16	238.47
A05	2	16	278.14
B05	2	16	295.52
C05	2	16	316.83
D05	2	16	273.99
E05	2	16	304.58
F05	2	16	265.14
G05	2	16	352.4
A06	2	16	256.82
B06	2	16	296.44
C06	2	16	356.65
D06	2	16	319.83
E06	2	16	260.67
F06	2	16	452.72
G06	2	16	277.79
A07	2	16	265.56
B07	2	16	347.75
C07	2	16	260.19
D07	2	16	259.92
E07	2	16	261.95
F07	2	16	259.78
G07	2	16	268.87
A08	2	16	252.64
B08	2	16	291.84
C08	2	16	248.6
D08	2	16	266.47
E08	2	16	235.31
F08	2	16	259.54
G08	2	16	285.62
A09	2	16	426.75
B09	2	16	300.9
C09	2	16	234.77
D09	2	16	275.48
E09	2	16	243.04
F09	2	16	228.16
G09	2	16	653.12
A10	2	16	278.88
B10	2	16	310.33
C10	2	16	241.23
D10	2	16	277.83
E10	2	16	274.31
F10	2	16	217.4
G10	2	16	2131.55
A11	2	16	259.05
B11	2	16	321.98
C11	2	16	251.96
D11	2	16	645.56
E11	2	16	246.4
F11	2	16	333.98
G11	2	16	430.85
A12	2	16	268.81
B12	2	16	735.85
C12	2	16	255.67
D12	2	16	238.55
E12	2	16	328.64
F12	2	16	296.01
G12	2	16	275.91
A01	2	17	273.73
B01	2	17	856.24
C01	2	17	561.69
D01	2	17	226.88
E01	2	17	271.18
F01	2	17	364.74
G01	2	17	226.96
A02	2	17	246.38
B02	2	17	901.56
C02	2	17	495.37
D02	2	17	285.67
E02	2	17	244.41
F02	2	17	302.04
G02	2	17	219.19
A03	2	17	223.56
B03	2	17	1023.19
C03	2	17	560.99
D03	2	17	315.2
E03	2	17	331.43
F03	2	17	3146.27
G03	2	17	237.13
A04	2	17	258.31
B04	2	17	319.34
C04	2	17	270.09
D04	2	17	255.15
E04	2	17	249.8
F04	2	17	266.64
G04	2	17	238.39
A05	2	17	276.84
B05	2	17	295.08
C05	2	17	319.01
D05	2	17	274.79
E05	2	17	304.97
F05	2	17	265.23
G05	2	17	352.94
A06	2	17	257.04
B06	2	17	296.44
C06	2	17	358.15
D06	2	17	320.51
E06	2	17	260.16
F06	2	17	452.62
G06	2	17	277.9
A07	2	17	264.98
B07	2	17	348.57
C07	2	17	259.97
D07	2	17	259.89
E07	2	17	261.25
F07	2	17	258.17
G07	2	17	267.96
A08	2	17	252.91
B08	2	17	291.36
C08	2	17	248.63
D08	2	17	265.98
E08	2	17	236.63
F08	2	17	261.03
G08	2	17	285.56
A09	2	17	423.25
B09	2	17	303.07
C09	2	17	235.15
D09	2	17	275.22
E09	2	17	242.72
F09	2	17	228.21
G09	2	17	653.16
A10	2	17	279.18
B10	2	17	309.89
C10	2	17	239.26
D10	2	17	278.7
E10	2	17	274.21
F10	2	17	217.38
G10	2	17	2131.44
A11	2	17	256.8
B11	2	17	324.57
C11	2	17	251.87
D11	2	17	640.83
E11	2	17	246.85
F11	2	17	334.13
G11	2	17	428.9
A12	2	17	268.53
B12	2	17	730.74
C12	2	17	259.8
D12	2	17	238.47
E12	2	17	329.41
F12	2	17	295.01
G12	2	17	276.19
A01	2	18	274.12
B01	2	18	1029.06
C01	2	18	714.13
D01	2	18	228.09
E01	2	18	273.25
F01	2	18	368.69
G01	2	18	225.95
A02	2	18	249.22
B02	2	18	1067.02
C02	2	18	646.35
D02	2	18	321.29
E02	2	18	246.26
F02	2	18	298.47
G02	2	18	219.4
A03	2	18	223.67
B03	2	18	1176.47
C03	2	18	732.45
D03	2	18	346.42
E03	2	18	333.63
F03	2	18	3142.51
G03	2	18	237.32
A04	2	18	258.19
B04	2	18	323.55
C04	2	18	269.41
D04	2	18	255.25
E04	2	18	250.06
F04	2	18	265.44
G04	2	18	238.31
A05	2	18	275.1
B05	2	18	296.85
C05	2	18	319.06
D05	2	18	277.26
E05	2	18	304.95
F05	2	18	265.11
G05	2	18	351.05
A06	2	18	257.12
B06	2	18	297.85
C06	2	18	359.87
D06	2	18	322.87
E06	2	18	260.06
F06	2	18	452.77
G06	2	18	276.48
A07	2	18	264.36
B07	2	18	351.58
C07	2	18	260.32
D07	2	18	259.92
E07	2	18	259.41
F07	2	18	258.35
G07	2	18	267.44
A08	2	18	254.75
B08	2	18	294.6
C08	2	18	248.81
D08	2	18	266.75
E08	2	18	237.6
F08	2	18	262.97
G08	2	18	285.64
A09	2	18	424.09
B09	2	18	305.27
C09	2	18	235.84
D09	2	18	275.15
E09	2	18	242.69
F09	2	18	228.04
G09	2	18	654.28
A10	2	18	278.1
B10	2	18	311.51
C10	2	18	238.76
D10	2	18	280.1
E10	2	18	274.58
F10	2	18	217.26
G10	2	18	2129.99
A11	2	18	254.15
B11	2	18	327.87
C11	2	18	251.81
D11	2	18	646.1
E11	2	18	247.51
F11	2	18	334.85
G11	2	18	427.81
A12	2	18	266.46
B12	2	18	736.88
C12	2	18	258.87
D12	2	18	237.98
E12	2	18	330.33
F12	2	18	294.6
G12	2	18	276.37
A01	2	19	275.6
B01	2	19	1185.31
C01	2	19	879.07
D01	2	19	234.68
E01	2	19	278.48
F01	2	19	367.97
G01	2	19	225.99
A02	2	19	249.27
B02	2	19	1214.92
C02	2	19	824.33
D02	2	19	380.67
E02	2	19	253.3
F02	2	19	299.08
G02	2	19	219.26
A03	2	19	223.33
B03	2	19	1304.89
C03	2	19	926.62
D03	2	19	402.65
E03	2	19	341.71
F03	2	19	3144.53
G03	2	19	237.9
A04	2	19	259.01
B04	2	19	330.02
C04	2	19	267.61
D04	2	19	255.38
E04	2	19	250.06
F04	2	19	262.6
G04	2	19	236.69
A05	2	19	273.74
B05	2	19	302.23
C05	2	19	318.89
D05	2	19	276.58
E05	2	19	305.68
F05	2	19	265.76
G05	2	19	349.85
A06	2	19	256.92
B06	2	19	303.05
C06	2	19	361.45
D06	2	19	327.75
E06	2	19	258.44
F06	2	19	453.74
G06	2	19	275.54
A07	2	19	264.42
B07	2	19	356.84
C07	2	19	261.1
D07	2	19	260.57
E07	2	19	258.35
F07	2	19	257.67
G07	2	19	267.26
A08	2	19	254.14
B08	2	19	298.79
C08	2	19	250.02
D08	2	19	266.63
E08	2	19	236.62
F08	2	19	263.44
G08	2	19	286.14
A09	2	19	424.48
B09	2	19	309.43
C09	2	19	236.97
D09	2	19	275.1
E09	2	19	244.36
F09	2	19	227.21
G09	2	19	654.85
A10	2	19	276.64
B10	2	19	317.66
C10	2	19	239
D10	2	19	280.43
E10	2	19	274.94
F10	2	19	218.98
G10	2	19	2127.58
A11	2	19	254.16
B11	2	19	333.21
C11	2	19	252.01
D11	2	19	656.76
E11	2	19	247.63
F11	2	19	335.09
G11	2	19	427.92
A12	2	19	265.17
B12	2	19	751.85
C12	2	19	256.35
D12	2	19	236.53
E12	2	19	330.17
F12	2	19	295.16
G12	2	19	275.15
A01	2	20	275.52
B01	2	20	1318.53
C01	2	20	1028.6
D01	2	20	251.24
E01	2	20	291.99
F01	2	20	368.81
G01	2	20	226.74
A02	2	20	249.53
B02	2	20	1339.66
C02	2	20	1001.44
D02	2	20	478.05
E02	2	20	266.35
F02	2	20	302.13
G02	2	20	219
A03	2	20	223.39
B03	2	20	1411.67
C03	2	20	1113.44
D03	2	20	496.94
E03	2	20	357.11
F03	2	20	3146.98
G03	2	20	236.57
A04	2	20	259.57
B04	2	20	342.11
C04	2	20	267.29
D04	2	20	255.71
E04	2	20	249.19
F04	2	20	259.77
G04	2	20	235.76
A05	2	20	271.83
B05	2	20	311.82
C05	2	20	321.93
D05	2	20	275.97
E05	2	20	307.2
F05	2	20	266.1
G05	2	20	352.03
A06	2	20	258.59
B06	2	20	311.58
C06	2	20	363.24
D06	2	20	331.29
E06	2	20	257.43
F06	2	20	453.95
G06	2	20	275.58
A07	2	20	264.38
B07	2	20	368.5
C07	2	20	261.25
D07	2	20	260.68
E07	2	20	259.08
F07	2	20	258
G07	2	20	267.01
A08	2	20	253.49
B08	2	20	308
C08	2	20	253.38
D08	2	20	267.33
E08	2	20	233.7
F08	2	20	263.5
G08	2	20	286.05
A09	2	20	423.97
B09	2	20	318.98
C09	2	20	239.14
D09	2	20	274.82
E09	2	20	246.84
F09	2	20	227.55
G09	2	20	652.11
A10	2	20	276.95
B10	2	20	330.28
C10	2	20	238.93
D10	2	20	280.4
E10	2	20	276.44
F10	2	20	219.42
G10	2	20	2125.7
A11	2	20	254.16
B11	2	20	346.23
C11	2	20	252.87
D11	2	20	663.67
E11	2	20	247.63
F11	2	20	334.76
G11	2	20	427.74
A12	2	20	264.2
B12	2	20	763.18
C12	2	20	254.42
D12	2	20	234.62
E12	2	20	330.17
F12	2	20	294.33
G12	2	20	273.76
A01	2	21	274.18
B01	2	21	1427.9
C01	2	21	1157.3
D01	2	21	279.84
E01	2	21	319.08
F01	2	21	369.23
G01	2	21	229.25
A02	2	21	249.37
B02	2	21	1438.43
C02	2	21	1159.46
D02	2	21	618.53
E02	2	21	289.96
F02	2	21	302.53
G02	2	21	218.84
A03	2	21	222.46
B03	2	21	1497.37
C03	2	21	1284.38
D03	2	21	628.51
E03	2	21	382.66
F03	2	21	3152.47
G03	2	21	233.47
A04	2	21	258.68
B04	2	21	365.14
C04	2	21	271.89
D04	2	21	258.2
E04	2	21	249.27
F04	2	21	259.66
G04	2	21	236.06
A05	2	21	270.55
B05	2	21	328.97
C05	2	21	327.1
D05	2	21	275.24
E05	2	21	309.24
F05	2	21	266.13
G05	2	21	352.3
A06	2	21	260.73
B06	2	21	329.12
C06	2	21	364.87
D06	2	21	331.09
E06	2	21	257.96
F06	2	21	454.46
G06	2	21	276.4
A07	2	21	263.76
B07	2	21	390.39
C07	2	21	264.44
D07	2	21	261.06
E07	2	21	261.06
F07	2	21	259.32
G07	2	21	266.64
A08	2	21	252.91
B08	2	21	330.58
C08	2	21	257.32
D08	2	21	267.74
E08	2	21	233.92
F08	2	21	263.41
G08	2	21	285.79
A09	2	21	423.91
B09	2	21	336.68
C09	2	21	243.38
D09	2	21	274
E09	2	21	245.66
F09	2	21	228.44
G09	2	21	651.36
A10	2	21	277.82
B10	2	21	356.98
C10	2	21	242.71
D10	2	21	279.75
E10	2	21	278.08
F10	2	21	218.75
G10	2	21	2121.36
A11	2	21	254.25
B11	2	21	368.3
C11	2	21	255.91
D11	2	21	671.09
E11	2	21	246.79
F11	2	21	334.96
G11	2	21	428.06
A12	2	21	264.2
B12	2	21	783.75
C12	2	21	257.8
D12	2	21	235.28
E12	2	21	331.25
F12	2	21	292.7
G12	2	21	272.65
A01	2	22	274.09
B01	2	22	1491.02
C01	2	22	1233.76
D01	2	22	329.68
E01	2	22	366.63
F01	2	22	372.2
G01	2	22	228.89
A02	2	22	249.42
B02	2	22	1493.51
C02	2	22	1255.08
D02	2	22	790.39
E02	2	22	336.11
F02	2	22	306.23
G02	2	22	219.41
A03	2	22	222.49
B03	2	22	1546.17
C03	2	22	1386.75
D03	2	22	787.1
E03	2	22	429.38
F03	2	22	3157.25
G03	2	22	234.14
A04	2	22	256.52
B04	2	22	407.68
C04	2	22	277.16
D04	2	22	261.93
E04	2	22	250.74
F04	2	22	260.67
G04	2	22	236.13
A05	2	22	268.73
B05	2	22	363.6
C05	2	22	331.56
D05	2	22	275.35
E05	2	22	312.04
F05	2	22	266.55
G05	2	22	349.72
A06	2	22	260.94
B06	2	22	365.03
C06	2	22	370.27
D06	2	22	330.26
E06	2	22	257.66
F06	2	22	454.71
G06	2	22	276.54
A07	2	22	263.81
B07	2	22	431.07
C07	2	22	271.33
D07	2	22	262.04
E07	2	22	261.22
F07	2	22	259.25
G07	2	22	269.2
A08	2	22	252.61
B08	2	22	372.71
C08	2	22	262.95
D08	2	22	268.68
E08	2	22	236.06
F08	2	22	263.13
G08	2	22	284.63
A09	2	22	424.07
B09	2	22	366.38
C09	2	22	249.83
D09	2	22	274.06
E09	2	22	244.45
F09	2	22	230.31
G09	2	22	654.41
A10	2	22	278.02
B10	2	22	404.28
C10	2	22	249.95
D10	2	22	279.28
E10	2	22	278.59
F10	2	22	217.76
G10	2	22	2118.44
A11	2	22	256.42
B11	2	22	410.79
C11	2	22	265.72
D11	2	22	666.51
E11	2	22	246.56
F11	2	22	333.08
G11	2	22	428.3
A12	2	22	263.92
B12	2	22	827.5
C12	2	22	266.19
D12	2	22	233.51
E12	2	22	331.31
F12	2	22	291.6
G12	2	22	272.64
A01	2	23	273.82
B01	2	23	1561.15
C01	2	23	1320.17
D01	2	23	415.93
E01	2	23	447.82
F01	2	23	380.02
G01	2	23	227.75
A02	2	23	249.66
B02	2	23	1554.36
C02	2	23	1364.53
D02	2	23	978.55
E02	2	23	415.22
F02	2	23	312.4
G02	2	23	219.47
A03	2	23	223.39
B03	2	23	1595.34
C03	2	23	1504.95
D03	2	23	958.95
E03	2	23	509.9
F03	2	23	3163.68
G03	2	23	235.89
A04	2	23	256.24
B04	2	23	483.21
C04	2	23	289.19
D04	2	23	264.04
E04	2	23	252.91
F04	2	23	259.96
G04	2	23	237.4
A05	2	23	268.46
B05	2	23	424.53
C05	2	23	341.86
D05	2	23	275.42
E05	2	23	314.56
F05	2	23	267.66
G05	2	23	347.15
A06	2	23	261.01
B06	2	23	428.15
C06	2	23	386.3
D06	2	23	330.14
E06	2	23	257.76
F06	2	23	456.73
G06	2	23	277.26
A07	2	23	262.8
B07	2	23	499.38
C07	2	23	283.76
D07	2	23	263.15
E07	2	23	262.66
F07	2	23	259.25
G07	2	23	270.8
A08	2	23	253
B08	2	23	442.71
C08	2	23	277.34
D08	2	23	271.94
E08	2	23	237.58
F08	2	23	261.88
G08	2	23	285.56
A09	2	23	424.17
B09	2	23	426.64
C09	2	23	261.76
D09	2	23	273.5
E09	2	23	243.83
F09	2	23	231.49
G09	2	23	653.4
A10	2	23	278.37
B10	2	23	482.05
C10	2	23	263.64
D10	2	23	278.74
E10	2	23	280.48
F10	2	23	217.73
G10	2	23	2117.45
A11	2	23	256.61
B11	2	23	485.43
C11	2	23	282.73
D11	2	23	669.59
E11	2	23	246.85
F11	2	23	332.52
G11	2	23	428.07
A12	2	23	263.93
B12	2	23	894.83
C12	2	23	281.66
D12	2	23	232.45
E12	2	23	331.15
F12	2	23	292.76
G12	2	23	272.81
A01	2	24	273.76
B01	2	24	1603.05
C01	2	24	1395.6
D01	2	24	540.3
E01	2	24	571.15
F01	2	24	395.91
G01	2	24	227.93
A02	2	24	249.64
B02	2	24	1590.15
C02	2	24	1460.29
D02	2	24	1154.06
E02	2	24	539.43
F02	2	24	325.81
G02	2	24	219.59
A03	2	24	224.83
B03	2	24	1624.5
C03	2	24	1604.15
D03	2	24	1120.65
E03	2	24	629.61
F03	2	24	3176.44
G03	2	24	237.78
A04	2	24	253.21
B04	2	24	596.96
C04	2	24	317.29
D04	2	24	266.2
E04	2	24	254.4
F04	2	24	258.81
G04	2	24	237.6
A05	2	24	269.35
B05	2	24	524.19
C05	2	24	365.25
D05	2	24	277.09
E05	2	24	314.15
F05	2	24	267.38
G05	2	24	347.42
A06	2	24	259
B06	2	24	530
C06	2	24	419.32
D06	2	24	333.74
E06	2	24	257.35
F06	2	24	458.8
G06	2	24	277.54
A07	2	24	261.15
B07	2	24	610.39
C07	2	24	310.42
D07	2	24	267.3
E07	2	24	263.53
F07	2	24	259.47
G07	2	24	270.68
A08	2	24	253.28
B08	2	24	548.95
C08	2	24	306.78
D08	2	24	273.86
E08	2	24	239.43
F08	2	24	260.94
G08	2	24	287.34
A09	2	24	424.42
B09	2	24	525.99
C09	2	24	285.9
D09	2	24	274.44
E09	2	24	244.04
F09	2	24	232
G09	2	24	652.25
A10	2	24	277.48
B10	2	24	598.26
C10	2	24	289.37
D10	2	24	280.19
[truncated: 1,361 more rows]

## Sheet: 熔解原始数据
孔位	采样次数	温度	F1
A01	1	60	287.04
B01	1	60	1769.34
C01	1	60	1585.34
D01	1	60	1734.02
E01	1	60	1817.92
F01	1	60	1938.62
G01	1	60	1653.06
A02	1	60	264.96
B02	1	60	1742.85
C02	1	60	1678.08
D02	1	60	1812.03
E02	1	60	1757.57
F02	1	60	1838.53
G02	1	60	1601.54
A03	1	60	1463.17
B03	1	60	1751.68
C03	1	60	1853.25
D03	1	60	1748.74
E03	1	60	1859.14
F03	1	60	4567.62
G03	1	60	1603.01
A04	1	60	378.3
B04	1	60	1848.83
C04	1	60	1820.86
D04	1	60	1856.19
E04	1	60	787.52
F04	1	60	264.96
G04	1	60	235.52
A05	1	60	273.79
B05	1	60	1844.42
C05	1	60	1897.41
D05	1	60	1915.07
E05	1	60	338.56
F05	1	60	1661.89
G05	1	60	365.06
A06	1	60	273.79
B06	1	60	1838.53
C06	1	60	1901.82
D06	1	60	1798.78
E06	1	60	284.1
F06	1	60	1620.67
G06	1	60	1451.39
A07	1	60	257.6
B07	1	60	1887.1
C07	1	60	1810.56
D07	1	60	1834.11
E07	1	60	1660.42
F07	1	60	279.68
G07	1	60	284.1
A08	1	60	638.85
B08	1	60	1761.98
C08	1	60	1791.42
D08	1	60	1778.18
E08	1	60	1769.34
F08	1	60	260.54
G08	1	60	303.23
A09	1	60	1379.26
B09	1	60	1819.39
C09	1	60	1867.97
D09	1	60	1688.38
E09	1	60	1313.02
F09	1	60	241.41
G09	1	60	694.78
A10	1	60	288.51
B10	1	60	1894.46
C10	1	60	1823.81
D10	1	60	1731.07
E10	1	60	292.93
F10	1	60	236.99
G10	1	60	2134.4
A11	1	60	267.9
B11	1	60	1957.76
C11	1	60	1869.44
D11	1	60	2247.74
E11	1	60	1739.9
F11	1	60	331.2
G11	1	60	451.9
A12	1	60	273.79
B12	1	60	2296.32
C12	1	60	1903.3
D12	1	60	1251.2
E12	1	60	1798.78
F12	1	60	313.54
G12	1	60	855.23
A01	2	60.3	287.85
B01	2	60.3	1753.27
C01	2	60.3	1614.04
D01	2	60.3	1726.98
E01	2	60.3	1802.73
F01	2	60.3	1932.72
G01	2	60.3	1685.03
A02	2	60.3	254.55
B02	2	60.3	1706.71
C02	2	60.3	1725.01
D02	2	60.3	1776.39
E02	2	60.3	1764.53
F02	2	60.3	1814.26
G02	2	60.3	1606.42
A03	2	60.3	1463.34
B03	2	60.3	1736.14
C03	2	60.3	1878.79
D03	2	60.3	1734.35
E03	2	60.3	1854.44
F03	2	60.3	4519.77
G03	2	60.3	1619.38
A04	2	60.3	384.18
B04	2	60.3	1848.74
C04	2	60.3	1851.8
D04	2	60.3	1846.15
E04	2	60.3	792.68
F04	2	60.3	278.18
G04	2	60.3	260.15
A05	2	60.3	284.35
B05	2	60.3	1840.01
C05	2	60.3	1910.18
D05	2	60.3	1901.46
E05	2	60.3	330.4
F05	2	60.3	1639.69
G05	2	60.3	360.87
A06	2	60.3	275.55
B06	2	60.3	1826.42
C06	2	60.3	1919.97
D06	2	60.3	1777.99
E06	2	60.3	283.7
F06	2	60.3	1582.75
G06	2	60.3	1455.62
A07	2	60.3	266.63
B07	2	60.3	1866.02
C07	2	60.3	1849.08
D07	2	60.3	1812.87
E07	2	60.3	1645.06
F07	2	60.3	264.1
G07	2	60.3	273.09
A08	2	60.3	633.23
B08	2	60.3	1743.88
C08	2	60.3	1805.86
D08	2	60.3	1772.55
E08	2	60.3	1751.42
F08	2	60.3	256.28
G08	2	60.3	293.83
A09	2	60.3	1361.84
B09	2	60.3	1814.45
C09	2	60.3	1898.45
D09	2	60.3	1677.47
E09	2	60.3	1280.3
F09	2	60.3	231.28
G09	2	60.3	645.67
A10	2	60.3	285.38
B10	2	60.3	1880.68
C10	2	60.3	1865.23
D10	2	60.3	1723.9
E10	2	60.3	279.43
F10	2	60.3	221.12
G10	2	60.3	2141.33
A11	2	60.3	265.72
B11	2	60.3	1940.46
C11	2	60.3	1903.69
D11	2	60.3	2210.97
E11	2	60.3	1705.4
F11	2	60.3	330.48
G11	2	60.3	435.33
A12	2	60.3	269.86
B12	2	60.3	2260.34
C12	2	60.3	1882.99
D12	2	60.3	1254.62
E12	2	60.3	1791.7
F12	2	60.3	291.26
G12	2	60.3	839.39
A01	3	60.6	283.62
B01	3	60.6	1748.74
C01	3	60.6	1601.31
D01	3	60.6	1709.1
E01	3	60.6	1789.98
F01	3	60.6	1920.25
G01	3	60.6	1669.84
A02	3	60.6	254.66
B02	3	60.6	1706.6
C02	3	60.6	1703.71
D02	3	60.6	1769.21
E02	3	60.6	1747.57
F02	3	60.6	1811.79
G02	3	60.6	1597.8
A03	3	60.6	1451.24
B03	3	60.6	1726.02
C03	3	60.6	1848.66
D03	3	60.6	1723.23
E03	3	60.6	1830.6
F03	3	60.6	4512.53
G03	3	60.6	1609.28
A04	3	60.6	381.79
B04	3	60.6	1841.12
C04	3	60.6	1837.93
D04	3	60.6	1836.5
E04	3	60.6	785.32
F04	3	60.6	271.72
G04	3	60.6	248.79
A05	3	60.6	278.58
B05	3	60.6	1832.52
C05	3	60.6	1901.92
D05	3	60.6	1892.14
E05	3	60.6	330
F05	3	60.6	1632.16
G05	3	60.6	357.22
A06	3	60.6	270.29
B06	3	60.6	1821.08
C06	3	60.6	1914.17
D06	3	60.6	1770.41
E06	3	60.6	275.6
F06	3	60.6	1580.96
G06	3	60.6	1443.6
A07	3	60.6	267.24
B07	3	60.6	1862.44
C07	3	60.6	1819.89
D07	3	60.6	1806.14
E07	3	60.6	1630.63
F07	3	60.6	266.85
G07	3	60.6	271.09
A08	3	60.6	629.43
B08	3	60.6	1741.39
C08	3	60.6	1783.78
D08	3	60.6	1764.79
E08	3	60.6	1744.67
F08	3	60.6	258.71
G08	3	60.6	292.4
A09	3	60.6	1358.28
B09	3	60.6	1809.11
C09	3	60.6	1869.48
D09	3	60.6	1665.18
E09	3	60.6	1276.45
F09	3	60.6	234.31
G09	3	60.6	648.44
A10	3	60.6	286.93
B10	3	60.6	1869.02
C10	3	60.6	1849.9
D10	3	60.6	1712.46
E10	3	60.6	279.89
F10	3	60.6	218.65
G10	3	60.6	2140.71
A11	3	60.6	262.48
B11	3	60.6	1930.07
C11	3	60.6	1891.25
D11	3	60.6	2200.49
E11	3	60.6	1698.59
F11	3	60.6	330.28
G11	3	60.6	431.55
A12	3	60.6	266.34
B12	3	60.6	2256.5
C12	3	60.6	1879.36
D12	3	60.6	1252.92
E12	3	60.6	1777.04
F12	3	60.6	291.46
G12	3	60.6	835.38
A01	4	60.9	284
B01	4	60.9	1741.72
C01	4	60.9	1593.19
D01	4	60.9	1708.29
E01	4	60.9	1776.6
F01	4	60.9	1912.55
G01	4	60.9	1661.61
A02	4	60.9	254.25
B02	4	60.9	1703.94
C02	4	60.9	1698.84
D02	4	60.9	1763.19
E02	4	60.9	1735.39
F02	4	60.9	1808.11
G02	4	60.9	1590.37
A03	4	60.9	1443.25
B03	4	60.9	1720.31
C03	4	60.9	1842.5
D03	4	60.9	1715.68
E03	4	60.9	1825.71
F03	4	60.9	4506.28
G03	4	60.9	1598.26
A04	4	60.9	378.44
B04	4	60.9	1835.63
C04	4	60.9	1828.4
D04	4	60.9	1825.49
E04	4	60.9	777.46
F04	4	60.9	266.04
G04	4	60.9	246.21
A05	4	60.9	274.91
B05	4	60.9	1822.46
C05	4	60.9	1893.1
D05	4	60.9	1879.96
E05	4	60.9	329.48
F05	4	60.9	1622.89
G05	4	60.9	353.75
A06	4	60.9	266.02
B06	4	60.9	1814.92
C06	4	60.9	1905.39
D06	4	60.9	1760.1
E06	4	60.9	267.24
F06	4	60.9	1574.61
G06	4	60.9	1435.37
A07	4	60.9	266.66
B07	4	60.9	1857.86
C07	4	60.9	1814.43
D07	4	60.9	1800.38
E07	4	60.9	1624.25
F07	4	60.9	266.22
G07	4	60.9	270.48
A08	4	60.9	624.67
B08	4	60.9	1737.08
C08	4	60.9	1776.32
D08	4	60.9	1756.84
E08	4	60.9	1734.87
F08	4	60.9	258.25
G08	4	60.9	290.25
A09	4	60.9	1352.56
B09	4	60.9	1802.5
C09	4	60.9	1861.72
D09	4	60.9	1659.82
E09	4	60.9	1270.48
F09	4	60.9	232.94
G09	4	60.9	647.7
A10	4	60.9	287.48
B10	4	60.9	1858.13
C10	4	60.9	1836.58
D10	4	60.9	1704.88
E10	4	60.9	280.73
F10	4	60.9	218.52
G10	4	60.9	2138.91
A11	4	60.9	261.96
B11	4	60.9	1920.78
C11	4	60.9	1878.84
D11	4	60.9	2180.96
E11	4	60.9	1690.3
F11	4	60.9	330.78
G11	4	60.9	428.48
A12	4	60.9	262.58
B12	4	60.9	2247.34
C12	4	60.9	1871.62
D12	4	60.9	1250.93
E12	4	60.9	1766.22
F12	4	60.9	293.72
G12	4	60.9	831.97
A01	5	61.2	282.46
B01	5	61.2	1733.78
C01	5	61.2	1584.95
D01	5	61.2	1703.02
E01	5	61.2	1772.48
F01	5	61.2	1902.58
G01	5	61.2	1654.1
A02	5	61.2	254.03
B02	5	61.2	1697.55
C02	5	61.2	1691.75
D02	5	61.2	1757.31
E02	5	61.2	1727.61
F02	5	61.2	1802.03
G02	5	61.2	1582.77
A03	5	61.2	1430.23
B03	5	61.2	1707.84
C03	5	61.2	1836.11
D03	5	61.2	1703.49
E03	5	61.2	1819.16
F03	5	61.2	4494.69
G03	5	61.2	1593.33
A04	5	61.2	374.73
B04	5	61.2	1827.96
C04	5	61.2	1821.7
D04	5	61.2	1813
E04	5	61.2	769.58
F04	5	61.2	262.19
G04	5	61.2	242.66
A05	5	61.2	270.3
B05	5	61.2	1813.49
C05	5	61.2	1883.71
D05	5	61.2	1872.47
E05	5	61.2	327.83
F05	5	61.2	1617.4
G05	5	61.2	353.48
A06	5	61.2	264.59
B06	5	61.2	1807.38
C06	5	61.2	1897.7
D06	5	61.2	1749.14
E06	5	61.2	265.8
F06	5	61.2	1568.64
G06	5	61.2	1427.11
A07	5	61.2	264.27
B07	5	61.2	1849.73
C07	5	61.2	1808.26
D07	5	61.2	1793.29
E07	5	61.2	1616
F07	5	61.2	265.23
G07	5	61.2	269.86
A08	5	61.2	620.13
B08	5	61.2	1732.64
C08	5	61.2	1767.7
D08	5	61.2	1746.09
E08	5	61.2	1724.32
F08	5	61.2	258.16
G08	5	61.2	288.88
A09	5	61.2	1349.97
B09	5	61.2	1796.73
C09	5	61.2	1852.67
D09	5	61.2	1654.9
E09	5	61.2	1266.37
F09	5	61.2	231.28
G09	5	61.2	644.07
A10	5	61.2	287.88
B10	5	61.2	1843.22
C10	5	61.2	1826.86
D10	5	61.2	1697.02
E10	5	61.2	283.75
F10	5	61.2	217.62
G10	5	61.2	2136.98
A11	5	61.2	261.75
B11	5	61.2	1909.4
C11	5	61.2	1867.38
D11	5	61.2	2175.17
E11	5	61.2	1683.67
F11	5	61.2	331.12
G11	5	61.2	427.74
A12	5	61.2	259.78
B12	5	61.2	2237.46
C12	5	61.2	1863.06
D12	5	61.2	1248.31
E12	5	61.2	1759.9
F12	5	61.2	294.76
G12	5	61.2	827.06
A01	6	61.5	279.03
B01	6	61.5	1727.1
C01	6	61.5	1576
D01	6	61.5	1693.2
E01	6	61.5	1766.07
F01	6	61.5	1896.21
G01	6	61.5	1637.94
A02	6	61.5	253.41
B02	6	61.5	1691.22
C02	6	61.5	1684.93
D02	6	61.5	1751.72
E02	6	61.5	1716.38
F02	6	61.5	1793.07
G02	6	61.5	1573.39
A03	6	61.5	1423.91
B03	6	61.5	1696.52
C03	6	61.5	1825.53
D03	6	61.5	1693.18
E03	6	61.5	1811.61
F03	6	61.5	4482.74
G03	6	61.5	1585.06
A04	6	61.5	368.28
B04	6	61.5	1820.52
C04	6	61.5	1812.09
D04	6	61.5	1805.01
E04	6	61.5	761.37
F04	6	61.5	262.77
G04	6	61.5	239.64
A05	6	61.5	270.83
B05	6	61.5	1802.62
C05	6	61.5	1873.19
D05	6	61.5	1862.86
E05	6	61.5	326.5
F05	6	61.5	1608.22
G05	6	61.5	353.28
A06	6	61.5	261.81
B06	6	61.5	1799.28
C06	6	61.5	1887.26
D06	6	61.5	1740.98
E06	6	61.5	263.71
F06	6	61.5	1560.97
G06	6	61.5	1417.41
A07	6	61.5	260.89
B07	6	61.5	1841.61
C07	6	61.5	1801.98
D07	6	61.5	1786.4
E07	6	61.5	1607.28
F07	6	61.5	265.37
G07	6	61.5	266.14
A08	6	61.5	614.72
B08	6	61.5	1726.21
C08	6	61.5	1760.28
D08	6	61.5	1739.94
E08	6	61.5	1716.88
F08	6	61.5	259.15
G08	6	61.5	286.78
A09	6	61.5	1343
B09	6	61.5	1789.51
C09	6	61.5	1843.83
D09	6	61.5	1649.21
E09	6	61.5	1261.14
F09	6	61.5	230.39
G09	6	61.5	640.03
A10	6	61.5	287.48
B10	6	61.5	1836.96
C10	6	61.5	1819.7
D10	6	61.5	1688.8
E10	6	61.5	284.73
F10	6	61.5	213.93
G10	6	61.5	2134.79
A11	6	61.5	261.28
B11	6	61.5	1902.29
C11	6	61.5	1856.31
D11	6	61.5	2171.21
E11	6	61.5	1681.77
F11	6	61.5	331.21
G11	6	61.5	426.55
A12	6	61.5	256.98
B12	6	61.5	2228
C12	6	61.5	1853.8
D12	6	61.5	1244.15
E12	6	61.5	1752.67
F12	6	61.5	295.31
G12	6	61.5	820.2
A01	7	61.8	276.37
B01	7	61.8	1718.59
C01	7	61.8	1563.42
D01	7	61.8	1682.09
E01	7	61.8	1758.54
F01	7	61.8	1890.78
G01	7	61.8	1633.25
A02	7	61.8	255.89
B02	7	61.8	1680.17
C02	7	61.8	1669.86
D02	7	61.8	1745.82
E02	7	61.8	1708.12
F02	7	61.8	1787.31
G02	7	61.8	1564.77
A03	7	61.8	1413.75
B03	7	61.8	1682.65
C03	7	61.8	1815.18
D03	7	61.8	1684.8
E03	7	61.8	1805.88
F03	7	61.8	4469.71
G03	7	61.8	1577.7
A04	7	61.8	364.18
B04	7	61.8	1807.53
C04	7	61.8	1799.35
D04	7	61.8	1794.8
E04	7	61.8	756.33
F04	7	61.8	262.07
G04	7	61.8	235.67
A05	7	61.8	270.92
B05	7	61.8	1790.8
C05	7	61.8	1863.64
D05	7	61.8	1852.86
E05	7	61.8	325.32
F05	7	61.8	1597.38
G05	7	61.8	352.5
A06	7	61.8	258.67
B06	7	61.8	1792.08
C06	7	61.8	1876.18
D06	7	61.8	1732.03
E06	7	61.8	263.17
F06	7	61.8	1552.62
G06	7	61.8	1407.48
A07	7	61.8	258.02
B07	7	61.8	1832.99
C07	7	61.8	1791.21
D07	7	61.8	1778.45
E07	7	61.8	1598.8
F07	7	61.8	265.64
G07	7	61.8	262.29
A08	7	61.8	608.54
B08	7	61.8	1715.79
C08	7	61.8	1750.85
D08	7	61.8	1732.67
E08	7	61.8	1709.3
F08	7	61.8	260.32
G08	7	61.8	284.32
A09	7	61.8	1335.35
B09	7	61.8	1776.2
C09	7	61.8	1832.04
D09	7	61.8	1640.5
E09	7	61.8	1254.97
F09	7	61.8	229.95
G09	7	61.8	640.09
A10	7	61.8	285.56
B10	7	61.8	1827.34
C10	7	61.8	1808.17
D10	7	61.8	1680.76
E10	7	61.8	283.41
F10	7	61.8	215.48
G10	7	61.8	2134.77
A11	7	61.8	259.88
B11	7	61.8	1894.88
C11	7	61.8	1844.94
D11	7	61.8	2164.99
E11	7	61.8	1677.89
F11	7	61.8	329.65
G11	7	61.8	424.23
A12	7	61.8	256.95
B12	7	61.8	2219.05
C12	7	61.8	1844.84
D12	7	61.8	1238.31
E12	7	61.8	1744.21
F12	7	61.8	293.41
G12	7	61.8	812.68
A01	8	62.1	274.28
B01	8	62.1	1707.5
C01	8	62.1	1549.75
D01	8	62.1	1671.45
E01	8	62.1	1748.09
F01	8	62.1	1879.52
G01	8	62.1	1624.94
A02	8	62.1	255.7
B02	8	62.1	1667.51
C02	8	62.1	1647.69
D02	8	62.1	1736.28
E02	8	62.1	1697.39
F02	8	62.1	1780.54
G02	8	62.1	1556.88
A03	8	62.1	1404.09
B03	8	62.1	1669.6
C03	8	62.1	1804.78
D03	8	62.1	1675.57
E03	8	62.1	1798.87
F03	8	62.1	4456.86
G03	8	62.1	1566.44
A04	8	62.1	360.21
B04	8	62.1	1794.93
C04	8	62.1	1787.04
D04	8	62.1	1780.95
E04	8	62.1	748.74
F04	8	62.1	260.3
G04	8	62.1	235.65
A05	8	62.1	270.55
B05	8	62.1	1780.32
C05	8	62.1	1854.03
D05	8	62.1	1844.06
E05	8	62.1	323.63
F05	8	62.1	1580.79
G05	8	62.1	351.61
A06	8	62.1	254.51
B06	8	62.1	1783.05
C06	8	62.1	1863.97
D06	8	62.1	1722.34
E06	8	62.1	261.22
F06	8	62.1	1544.62
G06	8	62.1	1399.83
A07	8	62.1	256.83
B07	8	62.1	1821.96
C07	8	62.1	1781
D07	8	62.1	1767.17
E07	8	62.1	1591.08
F07	8	62.1	265.54
G07	8	62.1	264.31
A08	8	62.1	602.81
B08	8	62.1	1702.34
C08	8	62.1	1740.45
D08	8	62.1	1722.22
E08	8	62.1	1698.81
F08	8	62.1	259.24
G08	8	62.1	283.95
A09	8	62.1	1325.75
B09	8	62.1	1762.23
C09	8	62.1	1819.07
D09	8	62.1	1630.22
E09	8	62.1	1247.85
F09	8	62.1	225.96
G09	8	62.1	640.24
A10	8	62.1	283.93
B10	8	62.1	1818.22
C10	8	62.1	1797.78
D10	8	62.1	1670.77
E10	8	62.1	278.88
F10	8	62.1	214.72
G10	8	62.1	2134.78
A11	8	62.1	257.67
B11	8	62.1	1888.36
C11	8	62.1	1835.75
D11	8	62.1	2151.84
E11	8	62.1	1667.32
F11	8	62.1	327.7
G11	8	62.1	423.01
A12	8	62.1	256.57
B12	8	62.1	2211.83
C12	8	62.1	1838.67
D12	8	62.1	1231.12
E12	8	62.1	1734.21
F12	8	62.1	288.58
G12	8	62.1	806.2
A01	9	62.4	271.64
B01	9	62.4	1697.55
C01	9	62.4	1533.62
D01	9	62.4	1663.17
E01	9	62.4	1736.33
F01	9	62.4	1870.49
G01	9	62.4	1618.4
A02	9	62.4	253.25
B02	9	62.4	1660.77
C02	9	62.4	1644.55
D02	9	62.4	1729.71
E02	9	62.4	1687.5
F02	9	62.4	1774.25
G02	9	62.4	1549.93
A03	9	62.4	1393.62
B03	9	62.4	1656.88
C03	9	62.4	1790.58
D03	9	62.4	1665.57
E03	9	62.4	1787.52
F03	9	62.4	4444.2
G03	9	62.4	1559.77
A04	9	62.4	355.58
B04	9	62.4	1787.52
C04	9	62.4	1777.39
D04	9	62.4	1766.68
E04	9	62.4	740.92
F04	9	62.4	258.41
G04	9	62.4	235.04
A05	9	62.4	270.97
B05	9	62.4	1769.17
C05	9	62.4	1847.26
D05	9	62.4	1831.94
E05	9	62.4	322.44
F05	9	62.4	1577.13
G05	9	62.4	351.33
A06	9	62.4	251.56
B06	9	62.4	1774.62
C06	9	62.4	1853.78
D06	9	62.4	1712.54
E06	9	62.4	258.79
F06	9	62.4	1538.58
G06	9	62.4	1390.69
A07	9	62.4	252.2
B07	9	62.4	1813.82
C07	9	62.4	1772.15
D07	9	62.4	1754.29
E07	9	62.4	1583.3
F07	9	62.4	263.09
G07	9	62.4	263.48
A08	9	62.4	594.89
B08	9	62.4	1694.64
C08	9	62.4	1730.34
D08	9	62.4	1712.5
E08	9	62.4	1688.17
F08	9	62.4	257.75
G08	9	62.4	283.49
A09	9	62.4	1315.5
B09	9	62.4	1754.72
C09	9	62.4	1809.67
D09	9	62.4	1621.93
E09	9	62.4	1237.11
F09	9	62.4	225.75
G09	9	62.4	638.52
A10	9	62.4	281.04
B10	9	62.4	1809.51
C10	9	62.4	1789.09
D10	9	62.4	1657.67
E10	9	62.4	279
F10	9	62.4	212.63
G10	9	62.4	2134.24
A11	9	62.4	255.4
B11	9	62.4	1881.78
C11	9	62.4	1826.26
D11	9	62.4	2131.45
E11	9	62.4	1657.67
F11	9	62.4	325.47
G11	9	62.4	424.66
A12	9	62.4	254.81
B12	9	62.4	2201.65
C12	9	62.4	1829.43
D12	9	62.4	1224.61
E12	9	62.4	1724.78
F12	9	62.4	289.03
G12	9	62.4	797.83
A01	10	62.7	271.59
B01	10	62.7	1688.06
C01	10	62.7	1529.19
D01	10	62.7	1654.83
E01	10	62.7	1723.25
F01	10	62.7	1860.43
G01	10	62.7	1608.8
A02	10	62.7	253.29
B02	10	62.7	1654.38
C02	10	62.7	1637.73
D02	10	62.7	1720.33
E02	10	62.7	1673.61
F02	10	62.7	1766.3
G02	10	62.7	1540.93
A03	10	62.7	1382.55
B03	10	62.7	1648.13
C03	10	62.7	1781.77
D03	10	62.7	1653.55
E03	10	62.7	1773.84
F03	10	62.7	4433.02
G03	10	62.7	1551.78
A04	10	62.7	349.97
B04	10	62.7	1775.63
C04	10	62.7	1768.17
D04	10	62.7	1749.1
E04	10	62.7	731.97
F04	10	62.7	255.17
G04	10	62.7	233.51
A05	10	62.7	270.31
B05	10	62.7	1758.53
C05	10	62.7	1837.93
D05	10	62.7	1820.97
E05	10	62.7	320.5
F05	10	62.7	1567.73
G05	10	62.7	349.55
A06	10	62.7	250.42
B06	10	62.7	1767.88
C06	10	62.7	1844.19
D06	10	62.7	1703.17
E06	10	62.7	258.87
F06	10	62.7	1531.4
G06	10	62.7	1380.49
A07	10	62.7	245.95
B07	10	62.7	1805.3
C07	10	62.7	1761.31
D07	10	62.7	1740.69
E07	10	62.7	1571.82
F07	10	62.7	258.8
G07	10	62.7	261.05
A08	10	62.7	590.96
B08	10	62.7	1687.32
C08	10	62.7	1720.96
D08	10	62.7	1700.07
E08	10	62.7	1673.79
F08	10	62.7	255.49
G08	10	62.7	280.9
A09	10	62.7	1310.58
B09	10	62.7	1745.5
C09	10	62.7	1802.13
D09	10	62.7	1616.94
E09	10	62.7	1224.76
F09	10	62.7	224.15
G09	10	62.7	636.47
A10	10	62.7	279.58
B10	10	62.7	1798.54
C10	10	62.7	1779.88
D10	10	62.7	1645.72
E10	10	62.7	279.21
F10	10	62.7	210.78
G10	10	62.7	2133.03
A11	10	62.7	253.53
B11	10	62.7	1872.91
C11	10	62.7	1814.05
D11	10	62.7	2109.28
E11	10	62.7	1645.38
F11	10	62.7	325.66
G11	10	62.7	424.64
A12	10	62.7	255.62
B12	10	62.7	2190.89
C12	10	62.7	1821.09
D12	10	62.7	1219.38
E12	10	62.7	1713.69
F12	10	62.7	289.67
G12	10	62.7	789.94
A01	11	63	271.16
B01	11	63	1679.82
C01	11	63	1523.32
D01	11	63	1647.98
E01	11	63	1714.42
F01	11	63	1850.52
G01	11	63	1595.35
A02	11	63	253.29
B02	11	63	1644.2
C02	11	63	1631.59
D02	11	63	1705.38
E02	11	63	1663.79
F02	11	63	1755.69
G02	11	63	1530.13
A03	11	63	1372.7
B03	11	63	1637.86
C03	11	63	1770.87
D03	11	63	1640.87
E03	11	63	1762.59
F03	11	63	4408.7
G03	11	63	1543.44
A04	11	63	347.14
B04	11	63	1764.78
C04	11	63	1759.25
D04	11	63	1744.53
E04	11	63	724.2
F04	11	63	254.01
G04	11	63	232.85
A05	11	63	268.61
B05	11	63	1748.73
C05	11	63	1826.47
D05	11	63	1810.62
E05	11	63	318.18
F05	11	63	1557.24
G05	11	63	348.25
A06	11	63	249.35
B06	11	63	1760.17
C06	11	63	1836.51
D06	11	63	1694.42
E06	11	63	257.39
F06	11	63	1520.89
G06	11	63	1365.98
A07	11	63	245.77
B07	11	63	1795.28
C07	11	63	1751.18
D07	11	63	1731.37
E07	11	63	1562.35
F07	11	63	255.1
G07	11	63	257.1
A08	11	63	584.91
B08	11	63	1674.24
C08	11	63	1713.39
D08	11	63	1687.95
E08	11	63	1661.22
F08	11	63	255.6
G08	11	63	277.28
A09	11	63	1300.58
B09	11	63	1737.98
C09	11	63	1793.32
D09	11	63	1607.16
E09	11	63	1217.5
F09	11	63	222.32
G09	11	63	635.15
A10	11	63	277.45
B10	11	63	1789.71
C10	11	63	1772.67
D10	11	63	1632.46
E10	11	63	279.11
F10	11	63	208.68
G10	11	63	2129.94
A11	11	63	250.06
B11	11	63	1862.9
C11	11	63	1799.16
D11	11	63	2106.84
E11	11	63	1634.96
F11	11	63	325.04
G11	11	63	424.74
A12	11	63	256.37
B12	11	63	2179.52
C12	11	63	1812.19
D12	11	63	1216.17
E12	11	63	1703.7
F12	11	63	288.49
G12	11	63	780.03
A01	12	63.3	269.9
B01	12	63.3	1667.8
C01	12	63.3	1514.77
D01	12	63.3	1640.94
E01	12	63.3	1705.65
F01	12	63.3	1837.92
G01	12	63.3	1579.74
A02	12	63.3	252.27
B02	12	63.3	1636.17
C02	12	63.3	1620.68
D02	12	63.3	1692.06
E02	12	63.3	1652.76
F02	12	63.3	1742.89
G02	12	63.3	1519.79
A03	12	63.3	1361.81
B03	12	63.3	1632.71
C03	12	63.3	1760.79
D03	12	63.3	1631.29
E03	12	63.3	1751.06
F03	12	63.3	4385.16
G03	12	63.3	1530.71
A04	12	63.3	343.92
B04	12	63.3	1753.78
C04	12	63.3	1748.74
D04	12	63.3	1740.17
E04	12	63.3	717.61
F04	12	63.3	252.21
G04	12	63.3	231.24
A05	12	63.3	265.99
B05	12	63.3	1739.71
C05	12	63.3	1813.41
D05	12	63.3	1801.13
E05	12	63.3	315.09
F05	12	63.3	1549.37
G05	12	63.3	345.26
A06	12	63.3	247.8
B06	12	63.3	1749
C06	12	63.3	1822.53
D06	12	63.3	1684.21
E06	12	63.3	254.48
F06	12	63.3	1509.66
G06	12	63.3	1352.35
A07	12	63.3	246.59
B07	12	63.3	1784.43
C07	12	63.3	1739.15
D07	12	63.3	1722.75
E07	12	63.3	1550.83
F07	12	63.3	255.77
G07	12	63.3	255.52
A08	12	63.3	583.24
B08	12	63.3	1663.49
C08	12	63.3	1702.07
D08	12	63.3	1675.16
E08	12	63.3	1647.4
F08	12	63.3	255.63
G08	12	63.3	278.74
A09	12	63.3	1292.85
B09	12	63.3	1727.11
C09	12	63.3	1782.98
D09	12	63.3	1598.19
E09	12	63.3	1210.12
F09	12	63.3	219.97
G09	12	63.3	633.24
A10	12	63.3	277.39
B10	12	63.3	1778.79
C10	12	63.3	1764.58
D10	12	63.3	1625.92
E10	12	63.3	280.42
F10	12	63.3	208.56
G10	12	63.3	2125.7
A11	12	63.3	248.68
B11	12	63.3	1848.83
C11	12	63.3	1788.22
D11	12	63.3	2104.91
E11	12	63.3	1621.71
F11	12	63.3	323.23
G11	12	63.3	422.33
A12	12	63.3	254.83
B12	12	63.3	2168.52
C12	12	63.3	1798.17
D12	12	63.3	1211.75
E12	12	63.3	1695.11
F12	12	63.3	283.51
G12	12	63.3	770.04
A01	13	63.6	267.13
B01	13	63.6	1656.38
C01	13	63.6	1503.09
D01	13	63.6	1630.29
E01	13	63.6	1693.6
F01	13	63.6	1825.61
G01	13	63.6	1563.81
A02	13	63.6	250.44
B02	13	63.6	1625.22
C02	13	63.6	1609.03
D02	13	63.6	1675.45
E02	13	63.6	1638.24
F02	13	63.6	1730.48
G02	13	63.6	1512.5
A03	13	63.6	1349.52
B03	13	63.6	1622.23
C03	13	63.6	1749.25
D03	13	63.6	1620.32
E03	13	63.6	1739.26
F03	13	63.6	4357.4
G03	13	63.6	1522.14
A04	13	63.6	342.03
B04	13	63.6	1745.26
C04	13	63.6	1738.17
D04	13	63.6	1732.13
E04	13	63.6	711.62
F04	13	63.6	252.11
G04	13	63.6	228.6
A05	13	63.6	262.53
B05	13	63.6	1730.66
C05	13	63.6	1800.66
D05	13	63.6	1789.17
E05	13	63.6	312.4
F05	13	63.6	1539.31
G05	13	63.6	344.08
A06	13	63.6	246.62
B06	13	63.6	1739.94
C06	13	63.6	1807.21
D06	13	63.6	1670
E06	13	63.6	250.89
F06	13	63.6	1500.75
G06	13	63.6	1342.03
A07	13	63.6	251.65
B07	13	63.6	1774.97
C07	13	63.6	1727.83
D07	13	63.6	1713.33
E07	13	63.6	1538.17
F07	13	63.6	256.23
G07	13	63.6	253.88
A08	13	63.6	577.58
B08	13	63.6	1650.7
C08	13	63.6	1690.7
D08	13	63.6	1662.41
E08	13	63.6	1632.04
F08	13	63.6	255.12
G08	13	63.6	277.72
A09	13	63.6	1281.73
B09	13	63.6	1716.36
C09	13	63.6	1773.58
D09	13	63.6	1588.05
E09	13	63.6	1202.46
F09	13	63.6	217.34
G09	13	63.6	631.42
A10	13	63.6	276.16
B10	13	63.6	1768.95
C10	13	63.6	1754.44
D10	13	63.6	1615.94
E10	13	63.6	284.25
F10	13	63.6	207.27
G10	13	63.6	2121.4
A11	13	63.6	247.34
B11	13	63.6	1837.04
C11	13	63.6	1780.22
D11	13	63.6	2100.26
E11	13	63.6	1608.98
F11	13	63.6	321.83
G11	13	63.6	418.22
A12	13	63.6	253.48
B12	13	63.6	2165.7
C12	13	63.6	1784.3
D12	13	63.6	1207.46
E12	13	63.6	1686.22
F12	13	63.6	277.87
G12	13	63.6	763.58
A01	14	63.9	264.02
B01	14	63.9	1646.85
C01	14	63.9	1493.1
D01	14	63.9	1617.27
E01	14	63.9	1684.5
F01	14	63.9	1813.8
G01	14	63.9	1557.72
A02	14	63.9	248.03
B02	14	63.9	1615.03
C02	14	63.9	1596.31
D02	14	63.9	1663.97
E02	14	63.9	1629.93
F02	14	63.9	1718.28
G02	14	63.9	1505.44
A03	14	63.9	1337.81
B03	14	63.9	1609.77
C03	14	63.9	1735.84
D03	14	63.9	1609.32
E03	14	63.9	1727.28
F03	14	63.9	4348.77
G03	14	63.9	1512.4
A04	14	63.9	339.78
B04	14	63.9	1734.41
C04	14	63.9	1726.91
D04	14	63.9	1723.4
E04	14	63.9	704.14
F04	14	63.9	251.34
G04	14	63.9	225.71
A05	14	63.9	262.17
B05	14	63.9	1720.17
C05	14	63.9	1787.59
D05	14	63.9	1774.11
E05	14	63.9	310.34
F05	14	63.9	1530.59
G05	14	63.9	341.32
A06	14	63.9	245.93
B06	14	63.9	1728.62
C06	14	63.9	1793.38
D06	14	63.9	1654.79
E06	14	63.9	252.42
F06	14	63.9	1490.19
G06	14	63.9	1331.53
A07	14	63.9	251.14
B07	14	63.9	1765.03
C07	14	63.9	1713.7
D07	14	63.9	1701.66
E07	14	63.9	1523.45
F07	14	63.9	254.45
G07	14	63.9	253.32
A08	14	63.9	569.53
B08	14	63.9	1641.38
C08	14	63.9	1681.12
D08	14	63.9	1649.2
E08	14	63.9	1620.64
F08	14	63.9	255.23
G08	14	63.9	275.91
A09	14	63.9	1270.21
B09	14	63.9	1704.55
C09	14	63.9	1762.66
D09	14	63.9	1576.58
E09	14	63.9	1193.34
F09	14	63.9	216.34
G09	14	63.9	631.52
A10	14	63.9	274.45
B10	14	63.9	1756.14
C10	14	63.9	1739.55
D10	14	63.9	1606.1
E10	14	63.9	284.48
F10	14	63.9	205.79
G10	14	63.9	2120.94
A11	14	63.9	246.24
B11	14	63.9	1821.44
C11	14	63.9	1767.09
D11	14	63.9	2090.29
E11	14	63.9	1599.54
F11	14	63.9	320.15
G11	14	63.9	415.05
A12	14	63.9	252.35
B12	14	63.9	2162.2
C12	14	63.9	1772.23
D12	14	63.9	1201.21
E12	14	63.9	1674.7
F12	14	63.9	277.76
G12	14	63.9	757.48
A01	15	64.2	260.43
B01	15	64.2	1637.8
C01	15	64.2	1482.74
D01	15	64.2	1606.5
E01	15	64.2	1673.65
F01	15	64.2	1803.11
G01	15	64.2	1546.55
A02	15	64.2	242.93
B02	15	64.2	1603.59
C02	15	64.2	1583.05
D02	15	64.2	1654.04
E02	15	64.2	1622.74
F02	15	64.2	1705.55
G02	15	64.2	1491.06
A03	15	64.2	1328.26
B03	15	64.2	1601.64
C03	15	64.2	1723.71
D03	15	64.2	1599.76
E03	15	64.2	1715.36
F03	15	64.2	4339.71
G03	15	64.2	1499.54
A04	15	64.2	339.6
B04	15	64.2	1724.08
C04	15	64.2	1708.53
D04	15	64.2	1713.15
E04	15	64.2	698.27
F04	15	64.2	250.33
G04	15	64.2	225.87
A05	15	64.2	260.87
B05	15	64.2	1714.1
C05	15	64.2	1774.67
D05	15	64.2	1763.22
E05	15	64.2	307.62
F05	15	64.2	1520.44
G05	15	64.2	337.37
A06	15	64.2	245.37
B06	15	64.2	1715.23
C06	15	64.2	1780.32
D06	15	64.2	1645.07
E06	15	64.2	253.38
F06	15	64.2	1480.89
G06	15	64.2	1319.3
A07	15	64.2	249.74
B07	15	64.2	1756.84
C07	15	64.2	1700.81
D07	15	64.2	1691.1
E07	15	64.2	1510.46
F07	15	64.2	250.5
G07	15	64.2	253.35
A08	15	64.2	564.97
B08	15	64.2	1634.02
C08	15	64.2	1670.14
D08	15	64.2	1638.31
E08	15	64.2	1610.79
F08	15	64.2	254.48
G08	15	64.2	273.44
A09	15	64.2	1261
B09	15	64.2	1696.49
C09	15	64.2	1748.37
D09	15	64.2	1569.64
E09	15	64.2	1183.41
F09	15	64.2	216.52
G09	15	64.2	631.45
A10	15	64.2	272.8
B10	15	64.2	1745.14
C10	15	64.2	1723.67
D10	15	64.2	1599.26
E10	15	64.2	280.57
F10	15	64.2	203.8
G10	15	64.2	2121.06
A11	15	64.2	245.95
B11	15	64.2	1810.34
C11	15	64.2	1755.97
D11	15	64.2	2080.27
E11	15	64.2	1589.38
F11	15	64.2	315.02
G11	15	64.2	411.7
A12	15	64.2	249.82
B12	15	64.2	2156.85
C12	15	64.2	1759.27
D12	15	64.2	1196.27
E12	15	64.2	1665.35
F12	15	64.2	277.01
G12	15	64.2	751.09
A01	16	64.5	260.26
B01	16	64.5	1630.8
C01	16	64.5	1471.39
D01	16	64.5	1587.36
E01	16	64.5	1658.72
F01	16	64.5	1791.35
G01	16	64.5	1527.65
A02	16	64.5	242.57
B02	16	64.5	1594.11
C02	16	64.5	1569.3
D02	16	64.5	1644.84
E02	16	64.5	1612.5
F02	16	64.5	1698.26
G02	16	64.5	1476.68
A03	16	64.5	1317.92
B03	16	64.5	1595.08
C03	16	64.5	1715.36
D03	16	64.5	1587.75
E03	16	64.5	1701.04
F03	16	64.5	4328.98
G03	16	64.5	1486.71
A04	16	64.5	337.61
B04	16	64.5	1717.27
C04	16	64.5	1699.03
D04	16	64.5	1703.19
E04	16	64.5	696.5
F04	16	64.5	249.93
G04	16	64.5	224.61
A05	16	64.5	256.56
B05	16	64.5	1704.29
C05	16	64.5	1761.36
D05	16	64.5	1753.44
E05	16	64.5	303.29
F05	16	64.5	1509.97
G05	16	64.5	337.33
A06	16	64.5	242.69
B06	16	64.5	1706.2
C06	16	64.5	1770.45
D06	16	64.5	1637.09
E06	16	64.5	252.63
F06	16	64.5	1471.75
G06	16	64.5	1307.82
A07	16	64.5	250.61
B07	16	64.5	1746.97
C07	16	64.5	1689.72
D07	16	64.5	1681.55
E07	16	64.5	1497.69
F07	16	64.5	247.53
G07	16	64.5	255.53
A08	16	64.5	559.24
B08	16	64.5	1621.26
C08	16	64.5	1661.75
D08	16	64.5	1629.3
E08	16	64.5	1599.48
F08	16	64.5	253.23
G08	16	64.5	270.63
A09	16	64.5	1247.03
B09	16	64.5	1688.68
C09	16	64.5	1737.48
D09	16	64.5	1559.77
E09	16	64.5	1170.5
F09	16	64.5	218.28
G09	16	64.5	631.77
A10	16	64.5	271.06
B10	16	64.5	1735.61
C10	16	64.5	1710.94
D10	16	64.5	1589.52
E10	16	64.5	274.63
F10	16	64.5	202.36
G10	16	64.5	2120.18
A11	16	64.5	246.24
B11	16	64.5	1800.84
C11	16	64.5	1745.83
D11	16	64.5	2070.35
E11	16	64.5	1577.96
F11	16	64.5	313.8
G11	16	64.5	413.38
A12	16	64.5	247.47
B12	16	64.5	2143.91
C12	16	64.5	1750.77
D12	16	64.5	1192.15
E12	16	64.5	1655.8
F12	16	64.5	274.86
G12	16	64.5	743.62
A01	17	64.8	260.7
B01	17	64.8	1623.21
C01	17	64.8	1455.95
D01	17	64.8	1578.71
E01	17	64.8	1643.1
F01	17	64.8	1781.54
G01	17	64.8	1519.51
A02	17	64.8	239.87
B02	17	64.8	1585.75
C02	17	64.8	1565.83
D02	17	64.8	1637.03
E02	17	64.8	1605.25
F02	17	64.8	1691.68
G02	17	64.8	1465.52
A03	17	64.8	1309.65
B03	17	64.8	1589.51
C03	17	64.8	1704.48
D03	17	64.8	1578.7
E03	17	64.8	1690.97
F03	17	64.8	4313.96
G03	17	64.8	1474.87
A04	17	64.8	335.8
B04	17	64.8	1709.17
C04	17	64.8	1690.17
D04	17	64.8	1693.6
E04	17	64.8	691.74
F04	17	64.8	246.52
G04	17	64.8	221.36
A05	17	64.8	251.62
B05	17	64.8	1694.41
C05	17	64.8	1758.24
D05	17	64.8	1744.06
E05	17	64.8	298.13
F05	17	64.8	1497.38
G05	17	64.8	337.22
A06	17	64.8	242.51
B06	17	64.8	1697.83
C06	17	64.8	1759.02
D06	17	64.8	1625.52
E06	17	64.8	251.1
F06	17	64.8	1464.58
G06	17	64.8	1297.23
A07	17	64.8	249.04
B07	17	64.8	1737.61
C07	17	64.8	1682.47
D07	17	64.8	1668.7
E07	17	64.8	1489.58
F07	17	64.8	243.84
G07	17	64.8	255.32
A08	17	64.8	553.65
B08	17	64.8	1610.52
C08	17	64.8	1652.72
D08	17	64.8	1620.76
E08	17	64.8	1591.29
F08	17	64.8	251.6
G08	17	64.8	271.07
A09	17	64.8	1238.42
B09	17	64.8	1678.11
C09	17	64.8	1731.81
D09	17	64.8	1549.9
E09	17	64.8	1162.53
F09	17	64.8	218.4
G09	17	64.8	629.08
A10	17	64.8	268.82
B10	17	64.8	1724.99
C10	17	64.8	1699.92
D10	17	64.8	1579.12
E10	17	64.8	269.83
F10	17	64.8	201.83
G10	17	64.8	2117.48
A11	17	64.8	244.95
B11	17	64.8	1788.82
C11	17	64.8	1731.41
D11	17	64.8	2062.75
E11	17	64.8	1566.14
F11	17	64.8	309.48
G11	17	64.8	412.69
A12	17	64.8	246.26
B12	17	64.8	2129.53
C12	17	64.8	1739.59
D12	17	64.8	1185.82
E12	17	64.8	1643.8
F12	17	64.8	275.09
G12	17	64.8	737.48
A01	18	65.1	262.19
B01	18	65.1	1613.57
C01	18	65.1	1451.88
D01	18	65.1	1569.75
E01	18	65.1	1638.67
F01	18	65.1	1772.02
G01	18	65.1	1511.99
A02	18	65.1	235.47
B02	18	65.1	1576.37
C02	18	65.1	1562.13
D02	18	65.1	1626.95
E02	18	65.1	1595.84
F02	18	65.1	1679.84
G02	18	65.1	1454.6
A03	18	65.1	1298.6
B03	18	65.1	1580.32
C03	18	65.1	1693.68
D03	18	65.1	1569.44
E03	18	65.1	1678.77
F03	18	65.1	4299.23
G03	18	65.1	1462.52
A04	18	65.1	331.63
B04	18	65.1	1697.54
C04	18	65.1	1680.87
D04	18	65.1	1683.25
E04	18	65.1	686.01
F04	18	65.1	241.65
G04	18	65.1	217.37
A05	18	65.1	247.47
B05	18	65.1	1683.27
C05	18	65.1	1750.61
D05	18	65.1	1732.44
E05	18	65.1	298.41
F05	18	65.1	1484.91
G05	18	65.1	336.69
A06	18	65.1	242.45
B06	18	65.1	1685.21
C06	18	65.1	1753.41
D06	18	65.1	1615.42
E06	18	65.1	250.79
F06	18	65.1	1454.46
G06	18	65.1	1286.59
A07	18	65.1	243.23
B07	18	65.1	1724.88
C07	18	65.1	1675.45
D07	18	65.1	1651.87
E07	18	65.1	1479.61
F07	18	65.1	239.71
G07	18	65.1	252.77
A08	18	65.1	549.74
B08	18	65.1	1598.05
C08	18	65.1	1641.95
D08	18	65.1	1611.29
E08	18	65.1	1578.84
F08	18	65.1	250.64
G08	18	65.1	270.76
A09	18	65.1	1228.27
B09	18	65.1	1665.17
C09	18	65.1	1723.88
D09	18	65.1	1540.35
E09	18	65.1	1152.45
F09	18	65.1	217.72
G09	18	65.1	625.09
A10	18	65.1	269.77
B10	18	65.1	1711.64
C10	18	65.1	1691.66
D10	18	65.1	1571.33
E10	18	65.1	266.57
F10	18	65.1	200.8
G10	18	65.1	2116.2
A11	18	65.1	243.35
B11	18	65.1	1775.83
C11	18	65.1	1723.29
D11	18	65.1	2058.17
E11	18	65.1	1557.8
F11	18	65.1	308.39
G11	18	65.1	411.11
A12	18	65.1	245.59
B12	18	65.1	2117.58
C12	18	65.1	1727.74
D12	18	65.1	1179.94
E12	18	65.1	1631.47
F12	18	65.1	274.26
G12	18	65.1	733.05
A01	19	65.4	264.2
B01	19	65.4	1599.66
C01	19	65.4	1447.32
D01	19	65.4	1561.22
E01	19	65.4	1631.28
F01	19	65.4	1761.41
G01	19	65.4	1504.24
A02	19	65.4	228.83
B02	19	65.4	1563.61
C02	19	65.4	1555.65
D02	19	65.4	1616.62
E02	19	65.4	1584.62
F02	19	65.4	1668.64
G02	19	65.4	1443.8
A03	19	65.4	1290.46
B03	19	65.4	1572.44
C03	19	65.4	1686.93
D03	19	65.4	1561.52
E03	19	65.4	1671.98
F03	19	65.4	4283.52
G03	19	65.4	1449.59
A04	19	65.4	328.15
B04	19	65.4	1686.91
C04	19	65.4	1670.36
D04	19	65.4	1674.58
E04	19	65.4	676.49
F04	19	65.4	243.89
G04	19	65.4	214.31
A05	19	65.4	243.58
B05	19	65.4	1671.12
C05	19	65.4	1740.53
D05	19	65.4	1722.7
E05	19	65.4	298.4
F05	19	65.4	1475.68
G05	19	65.4	335.29
A06	19	65.4	241.44
B06	19	65.4	1673.41
C06	19	65.4	1746.19
D06	19	65.4	1604.08
E06	19	65.4	250.21
F06	19	65.4	1446.49
G06	19	65.4	1277.68
A07	19	65.4	239.47
B07	19	65.4	1712.04
C07	19	65.4	1667.41
D07	19	65.4	1636.5
E07	19	65.4	1470.72
F07	19	65.4	238.65
G07	19	65.4	248.73
A08	19	65.4	546.44
B08	19	65.4	1586.81
C08	19	65.4	1630.45
D08	19	65.4	1601.9
E08	19	65.4	1565.92
F08	19	65.4	249.02
G08	19	65.4	270.84
A09	19	65.4	1218.36
B09	19	65.4	1654.39
C09	19	65.4	1711.97
D09	19	65.4	1527.25
E09	19	65.4	1141.18
F09	19	65.4	217.32
G09	19	65.4	623.87
A10	19	65.4	268.66
B10	19	65.4	1702.47
C10	19	65.4	1678.8
D10	19	65.4	1562.64
E10	19	65.4	262.78
F10	19	65.4	198.1
G10	19	65.4	2113.18
A11	19	65.4	242.06
B11	19	65.4	1760.17
C11	19	65.4	1713.43
D11	19	65.4	2050.75
E11	19	65.4	1549.45
F11	19	65.4	307.74
G11	19	65.4	411.21
A12	19	65.4	245.69
B12	19	65.4	2104.13
C12	19	65.4	1715.96
D12	19	65.4	1174.64
E12	19	65.4	1618.51
F12	19	65.4	275.12
G12	19	65.4	723.62
A01	20	65.7	263.14
B01	20	65.7	1589.95
C01	20	65.7	1437.58
D01	20	65.7	1549.27
E01	20	65.7	1619.58
F01	20	65.7	1752.4
G01	20	65.7	1495.38
A02	20	65.7	228.24
B02	20	65.7	1552.09
C02	20	65.7	1547.14
D02	20	65.7	1594.96
E02	20	65.7	1573.53
F02	20	65.7	1655.27
G02	20	65.7	1437.88
A03	20	65.7	1280.77
B03	20	65.7	1563.21
C03	20	65.7	1674.78
D03	20	65.7	1552.55
E03	20	65.7	1663.35
F03	20	65.7	4272.1
G03	20	65.7	1435.82
A04	20	65.7	324.97
B04	20	65.7	1674.44
C04	20	65.7	1655
D04	20	65.7	1664.03
E04	20	65.7	670.37
F04	20	65.7	243.97
G04	20	65.7	214.55
A05	20	65.7	242.58
B05	20	65.7	1661.02
C05	20	65.7	1723.68
D05	20	65.7	1710.32
E05	20	65.7	296.74
F05	20	65.7	1466.85
G05	20	65.7	333.53
A06	20	65.7	239.72
B06	20	65.7	1663.98
C06	20	65.7	1736.83
D06	20	65.7	1597.06
E06	20	65.7	247.63
F06	20	65.7	1435.53
G06	20	65.7	1268.28
A07	20	65.7	239.42
B07	20	65.7	1701.54
C07	20	65.7	1654.16
D07	20	65.7	1622.37
E07	20	65.7	1461.9
F07	20	65.7	238.92
G07	20	65.7	244.53
A08	20	65.7	538.84
B08	20	65.7	1579.65
C08	20	65.7	1617.36
D08	20	65.7	1591.46
E08	20	65.7	1556.27
F08	20	65.7	248.15
G08	20	65.7	273.15
A09	20	65.7	1207.08
B09	20	65.7	1645.55
C09	20	65.7	1700.35
D09	20	65.7	1514.73
E09	20	65.7	1132.17
F09	20	65.7	216.6
G09	20	65.7	618.07
A10	20	65.7	264.4
B10	20	65.7	1694.06
C10	20	65.7	1666.49
D10	20	65.7	1553.18
E10	20	65.7	261.63
F10	20	65.7	198.2
G10	20	65.7	2113.54
A11	20	65.7	238.91
B11	20	65.7	1745.25
C11	20	65.7	1702.82
D11	20	65.7	2041.32
E11	20	65.7	1537.34
F11	20	65.7	309.95
G11	20	65.7	411.6
A12	20	65.7	244.8
B12	20	65.7	2093.46
C12	20	65.7	1704.6
D12	20	65.7	1166.32
E12	20	65.7	1604.07
F12	20	65.7	278.8
G12	20	65.7	714.38
A01	21	66	260.54
B01	21	66	1580.19
C01	21	66	1426.87
D01	21	66	1540.55
E01	21	66	1606.54
F01	21	66	1743.72
G01	21	66	1490.78
A02	21	66	228.96
B02	21	66	1543.18
C02	21	66	1535.19
D02	21	66	1589.23
E02	21	66	1560
F02	21	66	1642.5
G02	21	66	1430.32
A03	21	66	1266.71
B03	21	66	1548.59
C03	21	66	1655.8
D03	21	66	1543.95
E03	21	66	1652.9
F03	21	66	4257.68
G03	21	66	1432.66
A04	21	66	324.16
B04	21	66	1665.19
C04	21	66	1639.67
D04	21	66	1655.73
E04	21	66	661.73
F04	21	66	243.94
G04	21	66	215.8
A05	21	66	239.23
B05	21	66	1648.66
C05	21	66	1709.18
D05	21	66	1698.74
E05	21	66	297.14
F05	21	66	1454.33
G05	21	66	330.99
A06	21	66	237.06
B06	21	66	1651.59
C06	21	66	1728.95
D06	21	66	1589.45
E06	21	66	243.79
F06	21	66	1426.26
G06	21	66	1251.95
A07	21	66	240.02
B07	21	66	1691.14
C07	21	66	1637.54
D07	21	66	1611.71
E07	21	66	1452.76
F07	21	66	238.63
G07	21	66	243.51
A08	21	66	530.24
B08	21	66	1569.9
C08	21	66	1605.15
D08	21	66	1581.57
E08	21	66	1545.67
F08	21	66	247.65
G08	21	66	273.13
A09	21	66	1194.2
B09	21	66	1634.3
C09	21	66	1689.64
D09	21	66	1504.13
E09	21	66	1121.86
F09	21	66	214.54
G09	21	66	614.07
A10	21	66	262.33
B10	21	66	1682.31
C10	21	66	1654.57
D10	21	66	1545.11
E10	21	66	259.75
F10	21	66	200.05
G10	21	66	2113.87
A11	21	66	234.09
B11	21	66	1732.97
C11	21	66	1691.96
D11	21	66	2030.9
E11	21	66	1528.59
F11	21	66	309.81
G11	21	66	409.88
A12	21	66	245.06
B12	21	66	2086.1
C12	21	66	1694.11
D12	21	66	1158.85
E12	21	66	1594.4
F12	21	66	277.15
G12	21	66	706.12
A01	22	66.3	256.61
B01	22	66.3	1570.57
C01	22	66.3	1415.39
D01	22	66.3	1534.02
E01	22	66.3	1598.24
F01	22	66.3	1732.9
G01	22	66.3	1483.68
A02	22	66.3	230.19
B02	22	66.3	1530.57
C02	22	66.3	1526.12
D02	22	66.3	1579.92
E02	22	66.3	1547.91
F02	22	66.3	1632.28
G02	22	66.3	1420.91
A03	22	66.3	1255.98
B03	22	66.3	1541
C03	22	66.3	1648.12
D03	22	66.3	1533
E03	22	66.3	1641.6
F03	22	66.3	4236.48
G03	22	66.3	1428.67
A04	22	66.3	320.91
B04	22	66.3	1653.44
C04	22	66.3	1628.74
D04	22	66.3	1645.03
E04	22	66.3	653.58
F04	22	66.3	243.75
G04	22	66.3	215.96
A05	22	66.3	239.18
B05	22	66.3	1636.41
C05	22	66.3	1692.94
D05	22	66.3	1689.22
E05	22	66.3	296.25
F05	22	66.3	1444.12
G05	22	66.3	331.27
A06	22	66.3	237.09
B06	22	66.3	1642.93
C06	22	66.3	1712.84
D06	22	66.3	1576.65
E06	22	66.3	242.57
F06	22	66.3	1418.04
G06	22	66.3	1236.39
A07	22	66.3	240.55
B07	22	66.3	1680.46
C07	22	66.3	1623.91
D07	22	66.3	1600.65
E07	22	66.3	1445.17
F07	22	66.3	238.92
G07	22	66.3	243.42
A08	22	66.3	522.42
B08	22	66.3	1556.43
C08	22	66.3	1591.71
D08	22	66.3	1571.56
E08	22	66.3	1535.11
F08	22	66.3	245.57
G08	22	66.3	272.35
A09	22	66.3	1187.62
B09	22	66.3	1624.89
C09	22	66.3	1680.41
D09	22	66.3	1493.57
E09	22	66.3	1112.56
F09	22	66.3	211.67
G09	22	66.3	609.83
A10	22	66.3	261.81
B10	22	66.3	1672.29
C10	22	66.3	1641.14
D10	22	66.3	1535
E10	22	66.3	259.25
F10	22	66.3	198.92
G10	22	66.3	2113.96
A11	22	66.3	229.28
B11	22	66.3	1718.81
C11	22	66.3	1678.35
D11	22	66.3	2016.84
E11	22	66.3	1516.92
F11	22	66.3	308.27
G11	22	66.3	407.6
A12	22	66.3	245.23
B12	22	66.3	2065.78
C12	22	66.3	1682.12
D12	22	66.3	1150.8
E12	22	66.3	1581.45
F12	22	66.3	273.92
G12	22	66.3	697.99
A01	23	66.6	258.13
B01	23	66.6	1558.03
C01	23	66.6	1404.22
D01	23	66.6	1524.77
E01	23	66.6	1586.97
F01	23	66.6	1717.01
G01	23	66.6	1476.79
A02	23	66.6	232.6
B02	23	66.6	1519.44
C02	23	66.6	1511.97
D02	23	66.6	1571.57
E02	23	66.6	1537.32
F02	23	66.6	1623.24
G02	23	66.6	1408.56
A03	23	66.6	1244.2
B03	23	66.6	1529.22
C03	23	66.6	1635.08
D03	23	66.6	1523.33
E03	23	66.6	1633.94
F03	23	66.6	4216.62
G03	23	66.6	1420.34
A04	23	66.6	317.23
B04	23	66.6	1641.86
C04	23	66.6	1621.69
D04	23	66.6	1631.46
E04	23	66.6	647.55
F04	23	66.6	242.85
G04	23	66.6	218.37
A05	23	66.6	240.3
B05	23	66.6	1627.12
C05	23	66.6	1678.98
D05	23	66.6	1679.88
E05	23	66.6	292.86
F05	23	66.6	1434.56
G05	23	66.6	331.8
A06	23	66.6	237.33
B06	23	66.6	1632.24
C06	23	66.6	1698.61
D06	23	66.6	1566.33
E06	23	66.6	240.83
F06	23	66.6	1408.76
G06	23	66.6	1220.72
A07	23	66.6	240.13
B07	23	66.6	1663.19
C07	23	66.6	1611.51
D07	23	66.6	1590.76
E07	23	66.6	1434.89
F07	23	66.6	240.52
G07	23	66.6	243.11
A08	23	66.6	519.29
B08	23	66.6	1543.18
C08	23	66.6	1581.03
D08	23	66.6	1563.64
E08	23	66.6	1525.27
F08	23	66.6	244.17
G08	23	66.6	269.94
A09	23	66.6	1177.57
B09	23	66.6	1606.76
C09	23	66.6	1666.4
D09	23	66.6	1484.65
E09	23	66.6	1102.89
F09	23	66.6	210.87
G09	23	66.6	608.46
A10	23	66.6	259.05
B10	23	66.6	1659.67
C10	23	66.6	1628.35
D10	23	66.6	1527.2
E10	23	66.6	259.04
F10	23	66.6	197.3
G10	23	66.6	2112.76
A11	23	66.6	226.63
B11	23	66.6	1703.77
C11	23	66.6	1664.19
D11	23	66.6	2003.51
E11	23	66.6	1505.89
F11	23	66.6	307
G11	23	66.6	403.92
A12	23	66.6	245.08
B12	23	66.6	2040.43
C12	23	66.6	1670.13
D12	23	66.6	1144.53
E12	23	66.6	1569.27
F12	23	66.6	270.54
G12	23	66.6	689.7
A01	24	66.9	259.11
B01	24	66.9	1545.95
C01	24	66.9	1396.66
D01	24	66.9	1510.89
E01	24	66.9	1576.13
F01	24	66.9	1700.71
G01	24	66.9	1469.44
A02	24	66.9	232.56
B02	24	66.9	1508.71
C02	24	66.9	1498.23
D02	24	66.9	1563.91
E02	24	66.9	1528.27
F02	24	66.9	1609.73
G02	24	66.9	1398.69
A03	24	66.9	1234.35
B03	24	66.9	1518.94
C03	24	66.9	1628.07
D03	24	66.9	1513.87
E03	24	66.9	1624.63
F03	24	66.9	4198.49
G03	24	66.9	1411.11
A04	24	66.9	313.75
B04	24	66.9	1630.92
C04	24	66.9	1615.04
D04	24	66.9	1618.41
E04	24	66.9	639.08
F04	24	66.9	238.01
G04	24	66.9	222.68
A05	24	66.9	244.13
B05	24	66.9	1617.05
C05	24	66.9	1667.8
D05	24	66.9	1668.9
E05	24	66.9	293.21
F05	24	66.9	1421.7
G05	24	66.9	330.49
A06	24	66.9	236.3
B06	24	66.9	1622.43
C06	24	66.9	1683.62
D06	24	66.9	1555.83
E06	24	66.9	238.97
F06	24	66.9	1397.1
G06	24	66.9	1216.35
A07	24	66.9	238.18
B07	24	66.9	1653.18
C07	24	66.9	1599.89
D07	24	66.9	1582.21
E07	24	66.9	1421.47
F07	24	66.9	242.08
G07	24	66.9	242.96
A08	24	66.9	515.1
B08	24	66.9	1530.35
C08	24	66.9	1572.1
D08	24	66.9	1552.85
E08	24	66.9	1517.13
F08	24	66.9	242.75
G08	24	66.9	266.34
A09	24	66.9	1167.74
B09	24	66.9	1581
C09	24	66.9	1655.04
D09	24	66.9	1474.97
E09	24	66.9	1096.65
F09	24	66.9	208.69
G09	24	66.9	606.87
A10	24	66.9	255.98
B10	24	66.9	1644.1
C10	24	66.9	1619.24
D10	24	66.9	1511.23
[truncated: 7,913 more rows]

## Sheet: 定量结果
孔位	样本ID	样本名称	检测项目	属性	染料	CT	CT值平均值	CT标准方差	浓度	浓度平均值	浓度标准方差
A01	1	water	ACTB	未知	SYBR		35.01	0
B01	2	10^0CDNA	ACTB	未知	SYBR	14.39	14.05	0.41
C01	3	10^1CDNA	ACTB	未知	SYBR	16.17	16.19	0.09
D01	4	10^2CDNA	ACTB	未知	SYBR	23.03	20.87	1.87
E01	5	10^3CDNA	ACTB	未知	SYBR	23.16	23.19	0.03
F01	6	10^4CDNA	ACTB	未知	SYBR	27.14	27.08	0.05
G01	7	10^5CDNA	ACTB	未知	SYBR	30.18	30.17	0.35
A02	1	water	ACTB	未知	SYBR		35.01	0
B02	2	10^0CDNA	ACTB	未知	SYBR	14.15	14.05	0.41
C02	3	10^1CDNA	ACTB	未知	SYBR	16.29	16.19	0.09
D02	4	10^2CDNA	ACTB	未知	SYBR	19.76	20.87	1.87
E02	5	10^3CDNA	ACTB	未知	SYBR	23.2	23.19	0.03
F02	6	10^4CDNA	ACTB	未知	SYBR	27.08	27.08	0.05
G02	7	10^5CDNA	ACTB	未知	SYBR	29.81	30.17	0.35
A03	1	water	ACTB	未知	SYBR	35.01	35.01	0
B03	2	10^0CDNA	ACTB	未知	SYBR	13.6	14.05	0.41
C03	3	10^1CDNA	ACTB	未知	SYBR	16.11	16.19	0.09
D03	4	10^2CDNA	ACTB	未知	SYBR	19.82	20.87	1.87
E03	5	10^3CDNA	ACTB	未知	SYBR	23.21	23.19	0.03
F03	6	10^4CDNA	ACTB	未知	SYBR	27.03	27.08	0.05
G03	7	10^5CDNA	ACTB	未知	SYBR	30.52	30.17	0.35
A04	1	water	KLHL40	未知	SYBR		36.53	0
B04	2	10^0CDNA	KLHL40	未知	SYBR	23.25	23.39	0.2
C04	3	10^1CDNA	KLHL40	未知	SYBR	26.04	25.94	0.18
D04	4	10^2CDNA	KLHL40	未知	SYBR	29.31	29.78	0.48
E04	5	10^3CDNA	KLHL40	未知	SYBR	38.6	33.99	2.58
F04	6	10^4CDNA	KLHL40	未知	SYBR		33.71	1.02
G04	7	10^5CDNA	KLHL40	未知	SYBR		36.99	2.07
A05	1	water	KLHL40	未知	SYBR		36.53	0
B05	2	10^0CDNA	KLHL40	未知	SYBR	23.62	23.39	0.2
C05	3	10^1CDNA	KLHL40	未知	SYBR	26.25	25.94	0.18
D05	4	10^2CDNA	KLHL40	未知	SYBR	29.48	29.78	0.48
E05	5	10^3CDNA	KLHL40	未知	SYBR		33.99	2.58
F05	6	10^4CDNA	KLHL40	未知	SYBR	32.99	33.71	1.02
G05	7	10^5CDNA	KLHL40	未知	SYBR		36.99	2.07
A06	1	water	KLHL40	未知	SYBR		36.53	0
B06	2	10^0CDNA	KLHL40	未知	SYBR	23.56	23.39	0.2
C06	3	10^1CDNA	KLHL40	未知	SYBR	25.77	25.94	0.18
D06	4	10^2CDNA	KLHL40	未知	SYBR	29.74	29.78	0.48
E06	5	10^3CDNA	KLHL40	未知	SYBR		33.99	2.58
F06	6	10^4CDNA	KLHL40	未知	SYBR	34.43	33.71	1.02
G06	7	10^5CDNA	KLHL40	未知	SYBR	35.53	36.99	2.07
A07	1	water	KLHL40	未知	SYBR		36.53	0
B07	2	10^0CDNA	KLHL40	未知	SYBR	23.35	23.39	0.2
C07	3	10^1CDNA	KLHL40	未知	SYBR	26.06	25.94	0.18
D07	4	10^2CDNA	KLHL40	未知	SYBR	29.08	29.78	0.48
E07	5	10^3CDNA	KLHL40	未知	SYBR	33.17	33.99	2.58
F07	6	10^4CDNA	KLHL40	未知	SYBR		33.71	1.02
G07	7	10^5CDNA	KLHL40	未知	SYBR		36.99	2.07
A08	1	water	KLHL40	未知	SYBR		36.53	0
B08	2	10^0CDNA	KLHL40	未知	SYBR	23.42	23.39	0.2
C08	3	10^1CDNA	KLHL40	未知	SYBR	25.84	25.94	0.18
D08	4	10^2CDNA	KLHL40	未知	SYBR	29.58	29.78	0.48
E08	5	10^3CDNA	KLHL40	未知	SYBR	32.77	33.99	2.58
F08	6	10^4CDNA	KLHL40	未知	SYBR		33.71	1.02
G08	7	10^5CDNA	KLHL40	未知	SYBR		36.99	2.07
A09	1	water	KLHL40	未知	SYBR	36.53	36.53	0
B09	2	10^0CDNA	KLHL40	未知	SYBR	23.69	23.39	0.2
C09	3	10^1CDNA	KLHL40	未知	SYBR	26.09	25.94	0.18
D09	4	10^2CDNA	KLHL40	未知	SYBR	30.51	29.78	0.48
E09	5	10^3CDNA	KLHL40	未知	SYBR	35.3	33.99	2.58
F09	6	10^4CDNA	KLHL40	未知	SYBR		33.71	1.02
G09	7	10^5CDNA	KLHL40	未知	SYBR		36.99	2.07
A10	1	water	KLHL40	未知	SYBR		36.53	0
B10	2	10^0CDNA	KLHL40	未知	SYBR	23.14	23.39	0.2
C10	3	10^1CDNA	KLHL40	未知	SYBR	25.91	25.94	0.18
D10	4	10^2CDNA	KLHL40	未知	SYBR	29.89	29.78	0.48
E10	5	10^3CDNA	KLHL40	未知	SYBR		33.99	2.58
F10	6	10^4CDNA	KLHL40	未知	SYBR		33.71	1.02
G10	7	10^5CDNA	KLHL40	未知	SYBR		36.99	2.07
A11	1	water	KLHL40	未知	SYBR		36.53	0
B11	2	10^0CDNA	KLHL40	未知	SYBR	23.24	23.39	0.2
C11	3	10^1CDNA	KLHL40	未知	SYBR	25.71	25.94	0.18
D11	4	10^2CDNA	KLHL40	未知	SYBR	30.37	29.78	0.48
E11	5	10^3CDNA	KLHL40	未知	SYBR	32.56	33.99	2.58
F11	6	10^4CDNA	KLHL40	未知	SYBR		33.71	1.02
G11	7	10^5CDNA	KLHL40	未知	SYBR		36.99	2.07
A12	1	water	KLHL40	未知	SYBR		36.53	0
B12	2	10^0CDNA	KLHL40	未知	SYBR	23.22	23.39	0.2
C12	3	10^1CDNA	KLHL40	未知	SYBR	25.79	25.94	0.18
D12	4	10^2CDNA	KLHL40	未知	SYBR	30.09	29.78	0.48
E12	5	10^3CDNA	KLHL40	未知	SYBR	31.55	33.99	2.58
F12	6	10^4CDNA	KLHL40	未知	SYBR		33.71	1.02
G12	7	10^5CDNA	KLHL40	未知	SYBR	38.45	36.99	2.07

## Sheet: 熔解结果
孔位	样本ID	样本名称	检测项目	属性	染料	Tm个数	温度1	导数1	温度2	导数2
A01	1	water	ACTB	未知	SYBR	0
B01	2	10^0CDNA	ACTB	未知	SYBR	1	82.64	268.19
C01	3	10^1CDNA	ACTB	未知	SYBR	1	82.64	246.41
D01	4	10^2CDNA	ACTB	未知	SYBR	1	82.64	262.07
E01	5	10^3CDNA	ACTB	未知	SYBR	1	82.64	277.01
F01	6	10^4CDNA	ACTB	未知	SYBR	1	82.54	297.18
G01	7	10^5CDNA	ACTB	未知	SYBR	1	82.74	263.06
A02	1	water	ACTB	未知	SYBR	1	91.01	20.08
B02	2	10^0CDNA	ACTB	未知	SYBR	1	82.54	270.76
C02	3	10^1CDNA	ACTB	未知	SYBR	1	82.64	279.04
D02	4	10^2CDNA	ACTB	未知	SYBR	1	82.64	292.2
E02	5	10^3CDNA	ACTB	未知	SYBR	1	82.64	280.18
F02	6	10^4CDNA	ACTB	未知	SYBR	1	82.44	263.49
G02	7	10^5CDNA	ACTB	未知	SYBR	1	82.64	245.96
A03	1	water	ACTB	未知	SYBR	1	83.73	185.23
B03	2	10^0CDNA	ACTB	未知	SYBR	1	82.64	293.53
C03	3	10^1CDNA	ACTB	未知	SYBR	1	82.64	302.38
D03	4	10^2CDNA	ACTB	未知	SYBR	1	82.74	276.85
E03	5	10^3CDNA	ACTB	未知	SYBR	1	82.64	278.5
F03	6	10^4CDNA	ACTB	未知	SYBR	1	82.54	295.15
G03	7	10^5CDNA	ACTB	未知	SYBR	1	82.74	200.74
A04	1	water	KLHL40	未知	SYBR	1	74.66	23.48
B04	2	10^0CDNA	KLHL40	未知	SYBR	1	85.73	260.51
C04	3	10^1CDNA	KLHL40	未知	SYBR	1	85.83	254.84
D04	4	10^2CDNA	KLHL40	未知	SYBR	1	85.73	256.69
E04	5	10^3CDNA	KLHL40	未知	SYBR	1	85.53	47.4
F04	6	10^4CDNA	KLHL40	未知	SYBR	0
G04	7	10^5CDNA	KLHL40	未知	SYBR	0
A05	1	water	KLHL40	未知	SYBR	0
B05	2	10^0CDNA	KLHL40	未知	SYBR	1	85.83	246.71
C05	3	10^1CDNA	KLHL40	未知	SYBR	1	85.83	253.66
D05	4	10^2CDNA	KLHL40	未知	SYBR	1	85.83	268.31
E05	5	10^3CDNA	KLHL40	未知	SYBR	0
F05	6	10^4CDNA	KLHL40	未知	SYBR	1	85.63	191.83
G05	7	10^5CDNA	KLHL40	未知	SYBR	0
A06	1	water	KLHL40	未知	SYBR	1	71.57	6.46
B06	2	10^0CDNA	KLHL40	未知	SYBR	1	85.83	244.76
C06	3	10^1CDNA	KLHL40	未知	SYBR	1	85.83	240.62
D06	4	10^2CDNA	KLHL40	未知	SYBR	1	85.83	233.43
E06	5	10^3CDNA	KLHL40	未知	SYBR	0
F06	6	10^4CDNA	KLHL40	未知	SYBR	1	85.53	162.72
G06	7	10^5CDNA	KLHL40	未知	SYBR	1	82.93	134.98
A07	1	water	KLHL40	未知	SYBR	0
B07	2	10^0CDNA	KLHL40	未知	SYBR	1	85.73	248.26
C07	3	10^1CDNA	KLHL40	未知	SYBR	1	85.83	250.98
D07	4	10^2CDNA	KLHL40	未知	SYBR	1	85.83	257.43
E07	5	10^3CDNA	KLHL40	未知	SYBR	1	85.73	212.67
F07	6	10^4CDNA	KLHL40	未知	SYBR	0
G07	7	10^5CDNA	KLHL40	未知	SYBR	0
A08	1	water	KLHL40	未知	SYBR	1	75.85	54.21
B08	2	10^0CDNA	KLHL40	未知	SYBR	1	85.63	242.84
C08	3	10^1CDNA	KLHL40	未知	SYBR	1	85.83	247.33
D08	4	10^2CDNA	KLHL40	未知	SYBR	1	85.83	243.19
E08	5	10^3CDNA	KLHL40	未知	SYBR	1	85.63	231.57
F08	6	10^4CDNA	KLHL40	未知	SYBR	0
G08	7	10^5CDNA	KLHL40	未知	SYBR	0
A09	1	water	KLHL40	未知	SYBR	2	84.03	45.27	87.32	90.84
B09	2	10^0CDNA	KLHL40	未知	SYBR	1	85.83	244.06
C09	3	10^1CDNA	KLHL40	未知	SYBR	1	85.83	261.6
D09	4	10^2CDNA	KLHL40	未知	SYBR	1	85.73	222.43
E09	5	10^3CDNA	KLHL40	未知	SYBR	1	85.63	135.65
F09	6	10^4CDNA	KLHL40	未知	SYBR	0
G09	7	10^5CDNA	KLHL40	未知	SYBR	0
A10	1	water	KLHL40	未知	SYBR	0
B10	2	10^0CDNA	KLHL40	未知	SYBR	1	85.83	262.78
C10	3	10^1CDNA	KLHL40	未知	SYBR	1	85.93	258.38
D10	4	10^2CDNA	KLHL40	未知	SYBR	1	85.93	238.58
E10	5	10^3CDNA	KLHL40	未知	SYBR	0
F10	6	10^4CDNA	KLHL40	未知	SYBR	0
G10	7	10^5CDNA	KLHL40	未知	SYBR	0
A11	1	water	KLHL40	未知	SYBR	0
B11	2	10^0CDNA	KLHL40	未知	SYBR	1	86.03	274.54
C11	3	10^1CDNA	KLHL40	未知	SYBR	1	86.13	258.95
D11	4	10^2CDNA	KLHL40	未知	SYBR	1	85.93	237.45
E11	5	10^3CDNA	KLHL40	未知	SYBR	1	85.73	226.68
F11	6	10^4CDNA	KLHL40	未知	SYBR	0
G11	7	10^5CDNA	KLHL40	未知	SYBR	0
A12	1	water	KLHL40	未知	SYBR	0
B12	2	10^0CDNA	KLHL40	未知	SYBR	1	85.93	240.56
C12	3	10^1CDNA	KLHL40	未知	SYBR	1	86.13	265
D12	4	10^2CDNA	KLHL40	未知	SYBR	1	85.93	185.71
E12	5	10^3CDNA	KLHL40	未知	SYBR	1	85.93	230.11
F12	6	10^4CDNA	KLHL40	未知	SYBR	0
G12	7	10^5CDNA	KLHL40	未知	SYBR	1	77.95	99.35

## Sheet: 熔解详细结果
孔位	采样次数	温度	F1
A01	1	60	3.05
A01	2	60.3	2.98
A01	3	60.6	2.89
A01	4	60.9	2.78
A01	5	61.2	2.66
A01	6	61.5	2.53
A01	7	61.8	2.39
A01	8	62.1	2.25
A01	9	62.4	2.11
A01	10	62.7	1.96
A01	11	63	1.81
A01	12	63.3	1.66
A01	13	63.6	1.5
A01	14	63.9	1.35
A01	15	64.2	1.19
A01	16	64.5	1.03
A01	17	64.8	0.88
A01	18	65.1	0.72
A01	19	65.4	0.57
A01	20	65.7	0.42
A01	21	66	0.28
A01	22	66.3	0.14
A01	23	66.6	0.01
A01	24	66.9	-0.12
A01	25	67.2	-0.24
A01	26	67.5	-0.35
A01	27	67.8	-0.45
A01	28	68.1	-0.55
A01	29	68.4	-0.63
A01	30	68.7	-0.7
A01	31	69	-0.76
A01	32	69.3	-0.81
A01	33	69.6	-0.85
A01	34	69.9	-0.87
A01	35	70.2	-0.89
A01	36	70.5	-0.89
A01	37	70.8	-0.88
A01	38	71.1	-0.86
A01	39	71.4	-0.84
A01	40	71.7	-0.8
A01	41	72	-0.75
A01	42	72.3	-0.69
A01	43	72.6	-0.63
A01	44	72.9	-0.56
A01	45	73.2	-0.48
A01	46	73.5	-0.4
A01	47	73.8	-0.31
A01	48	74.1	-0.22
A01	49	74.4	-0.13
A01	50	74.7	-0.03
A01	51	75	0.06
A01	52	75.3	0.15
A01	53	75.6	0.25
A01	54	75.9	0.34
A01	55	76.2	0.43
A01	56	76.5	0.52
A01	57	76.8	0.61
A01	58	77.1	0.69
A01	59	77.4	0.77
A01	60	77.7	0.84
A01	61	78	0.91
A01	62	78.3	0.98
A01	63	78.6	1.04
A01	64	78.9	1.1
A01	65	79.2	1.16
A01	66	79.5	1.21
A01	67	79.8	1.25
A01	68	80.1	1.3
A01	69	80.4	1.33
A01	70	80.7	1.37
A01	71	81	1.4
A01	72	81.3	1.43
A01	73	81.6	1.45
A01	74	81.9	1.48
A01	75	82.2	1.5
A01	76	82.5	1.51
A01	77	82.8	1.53
A01	78	83.1	1.54
A01	79	83.4	1.55
A01	80	83.7	1.56
A01	81	84	1.57
A01	82	84.3	1.57
A01	83	84.6	1.57
A01	84	84.9	1.58
A01	85	85.2	1.58
A01	86	85.5	1.58
A01	87	85.8	1.58
A01	88	86.1	1.57
A01	89	86.4	1.57
A01	90	86.7	1.57
A01	91	87	1.56
A01	92	87.3	1.56
A01	93	87.6	1.55
A01	94	87.9	1.54
A01	95	88.2	1.54
A01	96	88.5	1.53
A01	97	88.8	1.52
A01	98	89.1	1.51
A01	99	89.4	1.51
A01	100	89.7	1.5
A01	101	90	1.49
A01	102	90.3	1.48
A01	103	90.6	1.47
A01	104	90.9	1.46
A01	105	91.2	1.45
A01	106	91.5	1.44
A01	107	91.8	1.43
A01	108	92.1	1.42
A01	109	92.4	1.4
A01	110	92.7	1.39
A01	111	93	1.38
A01	112	93.3	1.37
A01	113	93.6	1.36
A01	114	93.9	1.34
A01	115	94.2	1.33
A01	116	94.5	1.31
A01	117	94.8	1.3
A01	118	95	1.3
B01	1	60	32.92
B01	2	60.3	33.08
B01	3	60.6	33.24
B01	4	60.9	33.41
B01	5	61.2	33.57
B01	6	61.5	33.74
B01	7	61.8	33.9
B01	8	62.1	34.07
B01	9	62.4	34.23
B01	10	62.7	34.4
B01	11	63	34.57
B01	12	63.3	34.73
B01	13	63.6	34.9
B01	14	63.9	35.07
B01	15	64.2	35.24
B01	16	64.5	35.4
B01	17	64.8	35.57
B01	18	65.1	35.74
B01	19	65.4	35.9
B01	20	65.7	36.07
B01	21	66	36.23
B01	22	66.3	36.4
B01	23	66.6	36.56
B01	24	66.9	36.72
B01	25	67.2	36.88
B01	26	67.5	37.04
B01	27	67.8	37.19
B01	28	68.1	37.35
B01	29	68.4	37.5
B01	30	68.7	37.65
B01	31	69	37.79
B01	32	69.3	37.93
B01	33	69.6	38.07
B01	34	69.9	38.2
B01	35	70.2	38.33
B01	36	70.5	38.45
B01	37	70.8	38.56
B01	38	71.1	38.68
B01	39	71.4	38.78
B01	40	71.7	38.88
B01	41	72	38.97
B01	42	72.3	39.06
B01	43	72.6	39.14
B01	44	72.9	39.22
B01	45	73.2	39.3
B01	46	73.5	39.38
B01	47	73.8	39.47
B01	48	74.1	39.56
B01	49	74.4	39.68
B01	50	74.7	39.81
B01	51	75	39.98
B01	52	75.3	40.19
B01	53	75.6	40.46
B01	54	75.9	40.81
B01	55	76.2	41.27
B01	56	76.5	41.85
B01	57	76.8	42.6
B01	58	77.1	43.55
B01	59	77.4	44.75
B01	60	77.7	46.22
B01	61	78	48.02
B01	62	78.3	50.19
B01	63	78.6	52.79
B01	64	78.9	55.96
B01	65	79.2	59.9
B01	66	79.5	64.96
B01	67	79.8	71.63
B01	68	80.1	80.56
B01	69	80.4	92.57
B01	70	80.7	108.63
B01	71	81	129.7
B01	72	81.3	156.44
B01	73	81.6	188.09
B01	74	81.9	220.82
B01	75	82.2	248.58
B01	76	82.5	265.35
B01	77	82.8	266.85
B01	78	83.1	251.93
B01	79	83.4	223.12
B01	80	83.7	186.27
B01	81	84	148.86
B01	82	84.3	115.91
B01	83	84.6	89.14
B01	84	84.9	68.39
B01	85	85.2	52.69
B01	86	85.5	40.95
B01	87	85.8	32.18
B01	88	86.1	25.58
B01	89	86.4	20.59
B01	90	86.7	16.8
B01	91	87	13.91
B01	92	87.3	11.7
B01	93	87.6	10
B01	94	87.9	8.68
B01	95	88.2	7.65
B01	96	88.5	6.83
B01	97	88.8	6.15
B01	98	89.1	5.57
B01	99	89.4	5.07
B01	100	89.7	4.63
B01	101	90	4.23
B01	102	90.3	3.86
B01	103	90.6	3.52
B01	104	90.9	3.2
B01	105	91.2	2.91
B01	106	91.5	2.64
B01	107	91.8	2.4
B01	108	92.1	2.17
B01	109	92.4	1.97
B01	110	92.7	1.78
B01	111	93	1.62
B01	112	93.3	1.47
B01	113	93.6	1.34
B01	114	93.9	1.22
B01	115	94.2	1.12
B01	116	94.5	1.03
B01	117	94.8	0.97
B01	118	95	0.95
C01	1	60	27.15
C01	2	60.3	27.3
C01	3	60.6	27.46
C01	4	60.9	27.63
C01	5	61.2	27.8
C01	6	61.5	27.97
C01	7	61.8	28.15
C01	8	62.1	28.32
C01	9	62.4	28.5
C01	10	62.7	28.68
C01	11	63	28.86
C01	12	63.3	29.04
C01	13	63.6	29.22
C01	14	63.9	29.41
C01	15	64.2	29.59
C01	16	64.5	29.78
C01	17	64.8	29.96
C01	18	65.1	30.15
C01	19	65.4	30.34
C01	20	65.7	30.52
C01	21	66	30.7
C01	22	66.3	30.89
C01	23	66.6	31.07
C01	24	66.9	31.24
C01	25	67.2	31.42
C01	26	67.5	31.59
C01	27	67.8	31.75
C01	28	68.1	31.91
C01	29	68.4	32.07
C01	30	68.7	32.22
C01	31	69	32.36
C01	32	69.3	32.5
C01	33	69.6	32.64
C01	34	69.9	32.77
C01	35	70.2	32.89
C01	36	70.5	33.02
C01	37	70.8	33.14
C01	38	71.1	33.26
C01	39	71.4	33.38
C01	40	71.7	33.5
C01	41	72	33.63
C01	42	72.3	33.75
C01	43	72.6	33.88
C01	44	72.9	34.02
C01	45	73.2	34.15
C01	46	73.5	34.29
C01	47	73.8	34.44
C01	48	74.1	34.59
C01	49	74.4	34.76
C01	50	74.7	34.94
C01	51	75	35.13
C01	52	75.3	35.35
C01	53	75.6	35.61
C01	54	75.9	35.92
C01	55	76.2	36.3
C01	56	76.5	36.78
C01	57	76.8	37.39
C01	58	77.1	38.18
C01	59	77.4	39.18
C01	60	77.7	40.46
C01	61	78	42.06
C01	62	78.3	44.07
C01	63	78.6	46.55
C01	64	78.9	49.64
C01	65	79.2	53.49
C01	66	79.5	58.34
C01	67	79.8	64.5
C01	68	80.1	72.4
C01	69	80.4	82.58
C01	70	80.7	95.83
C01	71	81	113.23
C01	72	81.3	135.99
C01	73	81.6	164.38
C01	74	81.9	195.5
C01	75	82.2	223.34
C01	76	82.5	241.75
C01	77	82.8	246.14
C01	78	83.1	234.88
C01	79	83.4	209.85
C01	80	83.7	176.29
C01	81	84	141.48
C01	82	84.3	110.72
C01	83	84.6	85.71
C01	84	84.9	66.15
C01	85	85.2	51.14
C01	86	85.5	39.72
C01	87	85.8	31.09
C01	88	86.1	24.63
C01	89	86.4	19.82
C01	90	86.7	16.25
C01	91	87	13.6
C01	92	87.3	11.62
C01	93	87.6	10.11
C01	94	87.9	8.94
C01	95	88.2	7.99
C01	96	88.5	7.19
C01	97	88.8	6.49
C01	98	89.1	5.88
C01	99	89.4	5.32
C01	100	89.7	4.82
C01	101	90	4.36
C01	102	90.3	3.94
C01	103	90.6	3.57
C01	104	90.9	3.23
C01	105	91.2	2.92
C01	106	91.5	2.65
C01	107	91.8	2.4
C01	108	92.1	2.18
C01	109	92.4	1.99
C01	110	92.7	1.81
C01	111	93	1.66
C01	112	93.3	1.52
C01	113	93.6	1.4
C01	114	93.9	1.3
C01	115	94.2	1.21
C01	116	94.5	1.14
C01	117	94.8	1.08
C01	118	95	1.06
D01	1	60	32.19
D01	2	60.3	32.35
D01	3	60.6	32.51
D01	4	60.9	32.68
D01	5	61.2	32.84
D01	6	61.5	33
D01	7	61.8	33.17
D01	8	62.1	33.33
D01	9	62.4	33.49
D01	10	62.7	33.66
D01	11	63	33.82
D01	12	63.3	33.99
D01	13	63.6	34.15
D01	14	63.9	34.31
D01	15	64.2	34.47
D01	16	64.5	34.64
D01	17	64.8	34.8
D01	18	65.1	34.96
D01	19	65.4	35.11
D01	20	65.7	35.27
D01	21	66	35.42
D01	22	66.3	35.57
D01	23	66.6	35.72
D01	24	66.9	35.86
D01	25	67.2	36
D01	26	67.5	36.13
D01	27	67.8	36.26
D01	28	68.1	36.39
D01	29	68.4	36.51
D01	30	68.7	36.62
D01	31	69	36.73
D01	32	69.3	36.83
D01	33	69.6	36.92
D01	34	69.9	37.01
D01	35	70.2	37.09
D01	36	70.5	37.16
D01	37	70.8	37.23
D01	38	71.1	37.3
D01	39	71.4	37.36
D01	40	71.7	37.42
D01	41	72	37.49
D01	42	72.3	37.55
D01	43	72.6	37.61
D01	44	72.9	37.68
D01	45	73.2	37.76
D01	46	73.5	37.85
D01	47	73.8	37.96
D01	48	74.1	38.09
D01	49	74.4	38.24
D01	50	74.7	38.43
D01	51	75	38.67
D01	52	75.3	38.97
D01	53	75.6	39.34
D01	54	75.9	39.82
D01	55	76.2	40.41
D01	56	76.5	41.17
D01	57	76.8	42.11
D01	58	77.1	43.29
D01	59	77.4	44.75
D01	60	77.7	46.56
D01	61	78	48.75
D01	62	78.3	51.4
D01	63	78.6	54.6
D01	64	78.9	58.48
D01	65	79.2	63.24
D01	66	79.5	69.22
D01	67	79.8	76.85
D01	68	80.1	86.71
D01	69	80.4	99.49
D01	70	80.7	115.96
D01	71	81	136.85
D01	72	81.3	162.55
D01	73	81.6	192.02
D01	74	81.9	221.57
D01	75	82.2	245.97
D01	76	82.5	260.19
D01	77	82.8	260.49
D01	78	83.1	245.64
D01	79	83.4	217.44
D01	80	83.7	180.85
D01	81	84	143.05
D01	82	84.3	109.39
D01	83	84.6	81.95
D01	84	84.9	60.77
D01	85	85.2	45.01
D01	86	85.5	33.58
D01	87	85.8	25.41
D01	88	86.1	19.64
D01	89	86.4	15.57
D01	90	86.7	12.7
D01	91	87	10.65
D01	92	87.3	9.17
D01	93	87.6	8.09
D01	94	87.9	7.29
D01	95	88.2	6.68
D01	96	88.5	6.2
D01	97	88.8	5.8
D01	98	89.1	5.46
D01	99	89.4	5.15
D01	100	89.7	4.85
D01	101	90	4.58
D01	102	90.3	4.31
D01	103	90.6	4.06
D01	104	90.9	3.82
D01	105	91.2	3.6
D01	106	91.5	3.39
D01	107	91.8	3.19
D01	108	92.1	3.02
D01	109	92.4	2.85
D01	110	92.7	2.71
D01	111	93	2.58
D01	112	93.3	2.47
D01	113	93.6	2.36
D01	114	93.9	2.28
D01	115	94.2	2.2
D01	116	94.5	2.14
D01	117	94.8	2.09
D01	118	95	2.08
E01	1	60	34.46
E01	2	60.3	34.6
E01	3	60.6	34.73
E01	4	60.9	34.86
E01	5	61.2	34.98
E01	6	61.5	35.1
E01	7	61.8	35.21
E01	8	62.1	35.33
E01	9	62.4	35.44
E01	10	62.7	35.54
E01	11	63	35.65
E01	12	63.3	35.75
E01	13	63.6	35.85
E01	14	63.9	35.94
E01	15	64.2	36.04
E01	16	64.5	36.13
E01	17	64.8	36.21
E01	18	65.1	36.3
E01	19	65.4	36.38
E01	20	65.7	36.46
E01	21	66	36.54
E01	22	66.3	36.61
E01	23	66.6	36.68
E01	24	66.9	36.75
E01	25	67.2	36.82
E01	26	67.5	36.89
E01	27	67.8	36.95
E01	28	68.1	37.01
E01	29	68.4	37.07
E01	30	68.7	37.14
E01	31	69	37.2
E01	32	69.3	37.26
E01	33	69.6	37.32
E01	34	69.9	37.39
E01	35	70.2	37.46
E01	36	70.5	37.53
E01	37	70.8	37.61
E01	38	71.1	37.69
E01	39	71.4	37.78
E01	40	71.7	37.88
E01	41	72	38
E01	42	72.3	38.13
E01	43	72.6	38.28
E01	44	72.9	38.46
E01	45	73.2	38.66
E01	46	73.5	38.9
E01	47	73.8	39.17
E01	48	74.1	39.48
E01	49	74.4	39.83
E01	50	74.7	40.23
E01	51	75	40.67
E01	52	75.3	41.16
E01	53	75.6	41.7
E01	54	75.9	42.3
E01	55	76.2	42.97
E01	56	76.5	43.74
E01	57	76.8	44.62
E01	58	77.1	45.67
E01	59	77.4	46.95
E01	60	77.7	48.53
E01	61	78	50.51
E01	62	78.3	52.98
E01	63	78.6	56.06
E01	64	78.9	59.88
E01	65	79.2	64.62
E01	66	79.5	70.53
E01	67	79.8	78
E01	68	80.1	87.57
E01	69	80.4	99.91
E01	70	80.7	115.85
E01	71	81	136.41
E01	72	81.3	162.63
E01	73	81.6	194.46
E01	74	81.9	228.23
E01	75	82.2	257.16
E01	76	82.5	274.46
E01	77	82.8	275.3
E01	78	83.1	258.32
E01	79	83.4	226.22
E01	80	83.7	185.55
E01	81	84	144.96
E01	82	84.3	110.13
E01	83	84.6	82.68
E01	84	84.9	61.99
E01	85	85.2	46.72
E01	86	85.5	35.54
E01	87	85.8	27.37
E01	88	86.1	21.42
E01	89	86.4	17.09
E01	90	86.7	13.94
E01	91	87	11.64
E01	92	87.3	9.95
E01	93	87.6	8.68
E01	94	87.9	7.71
E01	95	88.2	6.96
E01	96	88.5	6.36
E01	97	88.8	5.87
E01	98	89.1	5.46
E01	99	89.4	5.11
E01	100	89.7	4.79
E01	101	90	4.51
E01	102	90.3	4.26
E01	103	90.6	4.02
E01	104	90.9	3.81
E01	105	91.2	3.61
E01	106	91.5	3.43
E01	107	91.8	3.27
E01	108	92.1	3.13
E01	109	92.4	3.01
E01	110	92.7	2.89
E01	111	93	2.8
E01	112	93.3	2.71
E01	113	93.6	2.64
E01	114	93.9	2.58
E01	115	94.2	2.54
E01	116	94.5	2.5
E01	117	94.8	2.47
E01	118	95	2.47
F01	1	60	33.95
F01	2	60.3	34.11
F01	3	60.6	34.27
F01	4	60.9	34.43
F01	5	61.2	34.59
F01	6	61.5	34.75
F01	7	61.8	34.9
F01	8	62.1	35.06
F01	9	62.4	35.22
F01	10	62.7	35.37
F01	11	63	35.53
F01	12	63.3	35.68
F01	13	63.6	35.84
F01	14	63.9	35.99
F01	15	64.2	36.14
F01	16	64.5	36.29
F01	17	64.8	36.44
F01	18	65.1	36.59
F01	19	65.4	36.74
F01	20	65.7	36.88
F01	21	66	37.02
F01	22	66.3	37.16
F01	23	66.6	37.3
F01	24	66.9	37.44
F01	25	67.2	37.57
F01	26	67.5	37.7
F01	27	67.8	37.82
F01	28	68.1	37.94
F01	29	68.4	38.05
F01	30	68.7	38.16
F01	31	69	38.26
F01	32	69.3	38.36
F01	33	69.6	38.45
F01	34	69.9	38.54
F01	35	70.2	38.62
F01	36	70.5	38.69
F01	37	70.8	38.76
F01	38	71.1	38.83
F01	39	71.4	38.89
F01	40	71.7	38.95
F01	41	72	39.02
F01	42	72.3	39.08
F01	43	72.6	39.16
F01	44	72.9	39.25
F01	45	73.2	39.37
F01	46	73.5	39.5
F01	47	73.8	39.67
F01	48	74.1	39.88
F01	49	74.4	40.15
F01	50	74.7	40.46
F01	51	75	40.85
F01	52	75.3	41.31
F01	53	75.6	41.85
F01	54	75.9	42.49
F01	55	76.2	43.22
F01	56	76.5	44.06
F01	57	76.8	45
F01	58	77.1	46.05
F01	59	77.4	47.23
F01	60	77.7	48.58
F01	61	78	50.17
F01	62	78.3	52.13
F01	63	78.6	54.67
F01	64	78.9	58.08
F01	65	79.2	62.77
F01	66	79.5	69.17
F01	67	79.8	77.8
F01	68	80.1	89.16
F01	69	80.4	103.73
F01	70	80.7	121.94
F01	71	81	144.37
F01	72	81.3	172.08
F01	73	81.6	205.93
F01	74	81.9	243
F01	75	82.2	275.51
F01	76	82.5	294.86
F01	77	82.8	294.74
F01	78	83.1	273.36
F01	79	83.4	234.32
F01	80	83.7	186.48
F01	81	84	140.81
F01	82	84.3	103.48
F01	83	84.6	75.5
F01	84	84.9	55.4
F01	85	85.2	41.16
F01	86	85.5	31.03
F01	87	85.8	23.76
F01	88	86.1	18.49
F01	89	86.4	14.64
F01	90	86.7	11.8
F01	91	87	9.69
F01	92	87.3	8.11
F01	93	87.6	6.94
F01	94	87.9	6.06
F01	95	88.2	5.41
F01	96	88.5	4.92
F01	97	88.8	4.55
F01	98	89.1	4.27
F01	99	89.4	4.05
F01	100	89.7	3.87
F01	101	90	3.74
F01	102	90.3	3.65
F01	103	90.6	3.58
F01	104	90.9	3.55
F01	105	91.2	3.55
F01	106	91.5	3.57
F01	107	91.8	3.61
F01	108	92.1	3.67
F01	109	92.4	3.75
F01	110	92.7	3.84
F01	111	93	3.93
F01	112	93.3	4.04
F01	113	93.6	4.14
F01	114	93.9	4.25
F01	115	94.2	4.37
F01	116	94.5	4.48
F01	117	94.8	4.58
F01	118	95	4.62
G01	1	60	28.53
G01	2	60.3	28.68
G01	3	60.6	28.85
G01	4	60.9	29.01
G01	5	61.2	29.18
G01	6	61.5	29.35
G01	7	61.8	29.52
G01	8	62.1	29.69
G01	9	62.4	29.87
G01	10	62.7	30.04
G01	11	63	30.22
G01	12	63.3	30.4
G01	13	63.6	30.58
G01	14	63.9	30.76
G01	15	64.2	30.94
G01	16	64.5	31.12
G01	17	64.8	31.3
G01	18	65.1	31.48
G01	19	65.4	31.66
G01	20	65.7	31.84
G01	21	66	32.02
G01	22	66.3	32.2
G01	23	66.6	32.37
G01	24	66.9	32.55
G01	25	67.2	32.73
G01	26	67.5	32.9
G01	27	67.8	33.08
G01	28	68.1	33.26
G01	29	68.4	33.43
G01	30	68.7	33.61
G01	31	69	33.79
G01	32	69.3	33.98
G01	33	69.6	34.17
G01	34	69.9	34.37
G01	35	70.2	34.58
G01	36	70.5	34.8
G01	37	70.8	35.04
G01	38	71.1	35.29
G01	39	71.4	35.56
G01	40	71.7	35.84
G01	41	72	36.15
G01	42	72.3	36.47
G01	43	72.6	36.81
G01	44	72.9	37.17
G01	45	73.2	37.54
G01	46	73.5	37.93
G01	47	73.8	38.32
G01	48	74.1	38.73
G01	49	74.4	39.13
G01	50	74.7	39.54
G01	51	75	39.96
G01	52	75.3	40.38
G01	53	75.6	40.81
G01	54	75.9	41.26
G01	55	76.2	41.76
G01	56	76.5	42.31
G01	57	76.8	42.96
G01	58	77.1	43.76
G01	59	77.4	44.76
G01	60	77.7	46.05
G01	61	78	47.74
G01	62	78.3	49.92
G01	63	78.6	52.73
G01	64	78.9	56.29
G01	65	79.2	60.73
G01	66	79.5	66.16
G01	67	79.8	72.76
G01	68	80.1	80.81
G01	69	80.4	90.91
G01	70	80.7	104.07
G01	71	81	121.67
G01	72	81.3	145.02
G01	73	81.6	174.33
G01	74	81.9	206.77
G01	75	82.2	236.42
G01	76	82.5	256.89
G01	77	82.8	263.06
G01	78	83.1	252.52
G01	79	83.4	226.36
G01	80	83.7	189.19
G01	81	84	148.74
G01	82	84.3	112.16
G01	83	84.6	82.61
G01	84	84.9	60.36
G01	85	85.2	44.33
G01	86	85.5	33.11
G01	87	85.8	25.38
G01	88	86.1	20.05
G01	89	86.4	16.33
G01	90	86.7	13.64
G01	91	87	11.59
G01	92	87.3	9.95
G01	93	87.6	8.57
G01	94	87.9	7.4
G01	95	88.2	6.41
G01	96	88.5	5.58
G01	97	88.8	4.91
G01	98	89.1	4.39
G01	99	89.4	3.99
G01	100	89.7	3.71
G01	101	90	3.52
G01	102	90.3	3.4
G01	103	90.6	3.33
G01	104	90.9	3.3
G01	105	91.2	3.3
G01	106	91.5	3.32
G01	107	91.8	3.35
G01	108	92.1	3.39
G01	109	92.4	3.43
G01	110	92.7	3.48
G01	111	93	3.53
G01	112	93.3	3.58
G01	113	93.6	3.63
G01	114	93.9	3.69
G01	115	94.2	3.74
G01	116	94.5	3.79
G01	117	94.8	3.84
G01	118	95	3.86
A02	1	60	2.52
A02	2	60.3	2.53
A02	3	60.6	2.54
A02	4	60.9	2.56
A02	5	61.2	2.57
A02	6	61.5	2.58
A02	7	61.8	2.6
A02	8	62.1	2.61
A02	9	62.4	2.62
A02	10	62.7	2.63
A02	11	63	2.65
A02	12	63.3	2.66
A02	13	63.6	2.67
A02	14	63.9	2.68
A02	15	64.2	2.69
A02	16	64.5	2.7
A02	17	64.8	2.71
A02	18	65.1	2.72
A02	19	65.4	2.73
A02	20	65.7	2.74
A02	21	66	2.75
A02	22	66.3	2.75
A02	23	66.6	2.76
A02	24	66.9	2.77
A02	25	67.2	2.77
A02	26	67.5	2.77
A02	27	67.8	2.78
A02	28	68.1	2.78
A02	29	68.4	2.78
A02	30	68.7	2.78
A02	31	69	2.77
A02	32	69.3	2.77
A02	33	69.6	2.76
A02	34	69.9	2.76
A02	35	70.2	2.75
A02	36	70.5	2.74
A02	37	70.8	2.73
A02	38	71.1	2.71
A02	39	71.4	2.7
A02	40	71.7	2.68
A02	41	72	2.67
A02	42	72.3	2.65
A02	43	72.6	2.63
A02	44	72.9	2.61
A02	45	73.2	2.58
A02	46	73.5	2.56
A02	47	73.8	2.54
A02	48	74.1	2.51
A02	49	74.4	2.48
A02	50	74.7	2.46
A02	51	75	2.43
A02	52	75.3	2.4
A02	53	75.6	2.37
A02	54	75.9	2.34
A02	55	76.2	2.31
A02	56	76.5	2.27
A02	57	76.8	2.24
A02	58	77.1	2.2
A02	59	77.4	2.16
A02	60	77.7	2.12
A02	61	78	2.07
A02	62	78.3	2.02
A02	63	78.6	1.97
A02	64	78.9	1.91
A02	65	79.2	1.86
A02	66	79.5	1.8
A02	67	79.8	1.75
A02	68	80.1	1.69
A02	69	80.4	1.64
A02	70	80.7	1.6
A02	71	81	1.57
A02	72	81.3	1.55
A02	73	81.6	1.54
A02	74	81.9	1.54
A02	75	82.2	1.56
A02	76	82.5	1.59
A02	77	82.8	1.64
A02	78	83.1	1.69
A02	79	83.4	1.75
A02	80	83.7	1.8
A02	81	84	1.85
A02	82	84.3	1.88
A02	83	84.6	1.89
A02	84	84.9	1.88
A02	85	85.2	1.86
A02	86	85.5	1.83
A02	87	85.8	1.81
A02	88	86.1	1.83
A02	89	86.4	1.9
A02	90	86.7	2.04
A02	91	87	2.25
A02	92	87.3	2.5
A02	93	87.6	2.75
A02	94	87.9	2.92
A02	95	88.2	2.98
A02	96	88.5	2.93
A02	97	88.8	2.94
A02	98	89.1	3.31
A02	99	89.4	4.48
A02	100	89.7	6.82
A02	101	90	10.34
A02	102	90.3	14.33
A02	103	90.6	17.76
A02	104	90.9	19.78
A02	105	91.2	19.89
A02	106	91.5	18.01
A02	107	91.8	14.54
A02	108	92.1	10.33
A02	109	92.4	6.46
A02	110	92.7	3.52
A02	111	93	1.61
A02	112	93.3	0.51
A02	113	93.6	-0.04
A02	114	93.9	-0.28
A02	115	94.2	-0.34
A02	116	94.5	-0.32
A02	117	94.8	-0.28
A02	118	95	-0.26
B02	1	60	32.3
B02	2	60.3	32.46
B02	3	60.6	32.62
B02	4	60.9	32.78
B02	5	61.2	32.93
B02	6	61.5	33.09
B02	7	61.8	33.25
B02	8	62.1	33.4
B02	9	62.4	33.56
B02	10	62.7	33.72
B02	11	63	33.87
B02	12	63.3	34.02
B02	13	63.6	34.18
B02	14	63.9	34.33
B02	15	64.2	34.48
B02	16	64.5	34.63
B02	17	64.8	34.77
B02	18	65.1	34.92
B02	19	65.4	35.06
B02	20	65.7	35.2
B02	21	66	35.34
B02	22	66.3	35.47
B02	23	66.6	35.6
B02	24	66.9	35.73
B02	25	67.2	35.85
B02	26	67.5	35.96
B02	27	67.8	36.07
B02	28	68.1	36.18
B02	29	68.4	36.28
B02	30	68.7	36.37
B02	31	69	36.46
B02	32	69.3	36.55
B02	33	69.6	36.63
B02	34	69.9	36.7
B02	35	70.2	36.78
B02	36	70.5	36.85
B02	37	70.8	36.93
B02	38	71.1	37.01
B02	39	71.4	37.1
B02	40	71.7	37.19
B02	41	72	37.3
B02	42	72.3	37.43
B02	43	72.6	37.58
B02	44	72.9	37.76
B02	45	73.2	37.96
B02	46	73.5	38.2
B02	47	73.8	38.47
B02	48	74.1	38.77
B02	49	74.4	39.1
B02	50	74.7	39.47
B02	51	75	39.87
B02	52	75.3	40.3
B02	53	75.6	40.78
B02	54	75.9	41.31
B02	55	76.2	41.91
B02	56	76.5	42.59
B02	57	76.8	43.38
B02	58	77.1	44.31
B02	59	77.4	45.4
B02	60	77.7	46.7
B02	61	78	48.25
B02	62	78.3	50.13
B02	63	78.6	52.46
B02	64	78.9	55.43
B02	65	79.2	59.32
B02	66	79.5	64.52
B02	67	79.8	71.53
B02	68	80.1	80.94
B02	69	80.4	93.45
B02	70	80.7	109.86
B02	71	81	131.12
B02	72	81.3	158.16
B02	73	81.6	190.62
B02	74	81.9	224.47
B02	75	82.2	252.8
B02	76	82.5	268.94
B02	77	82.8	268.51
B02	78	83.1	250.82
B02	79	83.4	219
B02	80	83.7	179.43
B02	81	84	140.01
B02	82	84.3	106.04
B02	83	84.6	79.26
B02	84	84.9	59.25
B02	85	85.2	44.7
B02	86	85.5	34.21
B02	87	85.8	26.6
B02	88	86.1	21.04
B02	89	86.4	16.92
B02	90	86.7	13.84
B02	91	87	11.5
B02	92	87.3	9.69
B02	93	87.6	8.26
B02	94	87.9	7.11
B02	95	88.2	6.17
B02	96	88.5	5.39
B02	97	88.8	4.73
B02	98	89.1	4.17
B02	99	89.4	3.71
B02	100	89.7	3.32
B02	101	90	2.99
B02	102	90.3	2.72
B02	103	90.6	2.5
B02	104	90.9	2.32
B02	105	91.2	2.17
B02	106	91.5	2.06
B02	107	91.8	1.96
B02	108	92.1	1.89
B02	109	92.4	1.83
B02	110	92.7	1.79
B02	111	93	1.76
B02	112	93.3	1.74
B02	113	93.6	1.73
B02	114	93.9	1.73
B02	115	94.2	1.74
B02	116	94.5	1.75
B02	117	94.8	1.76
B02	118	95	1.77
C02	1	60	36.83
C02	2	60.3	36.94
C02	3	60.6	37.03
C02	4	60.9	37.09
C02	5	61.2	37.14
C02	6	61.5	37.19
C02	7	61.8	37.22
C02	8	62.1	37.25
C02	9	62.4	37.27
C02	10	62.7	37.29
C02	11	63	37.3
C02	12	63.3	37.3
C02	13	63.6	37.29
C02	14	63.9	37.28
C02	15	64.2	37.26
C02	16	64.5	37.23
C02	17	64.8	37.19
C02	18	65.1	37.15
C02	19	65.4	37.11
C02	20	65.7	37.06
C02	21	66	37
C02	22	66.3	36.94
C02	23	66.6	36.88
C02	24	66.9	36.81
C02	25	67.2	36.75
C02	26	67.5	36.68
C02	27	67.8	36.62
C02	28	68.1	36.56
C02	29	68.4	36.5
C02	30	68.7	36.44
C02	31	69	36.39
C02	32	69.3	36.35
C02	33	69.6	36.31
C02	34	69.9	36.28
C02	35	70.2	36.26
C02	36	70.5	36.25
C02	37	70.8	36.25
C02	38	71.1	36.25
C02	39	71.4	36.27
C02	40	71.7	36.3
C02	41	72	36.35
C02	42	72.3	36.42
C02	43	72.6	36.5
C02	44	72.9	36.62
C02	45	73.2	36.76
C02	46	73.5	36.95
C02	47	73.8	37.17
C02	48	74.1	37.43
C02	49	74.4	37.73
C02	50	74.7	38.08
C02	51	75	38.48
C02	52	75.3	38.92
C02	53	75.6	39.42
C02	54	75.9	39.98
C02	55	76.2	40.62
C02	56	76.5	41.36
C02	57	76.8	42.25
C02	58	77.1	43.32
C02	59	77.4	44.62
C02	60	77.7	46.18
C02	61	78	48.06
C02	62	78.3	50.31
C02	63	78.6	53.02
C02	64	78.9	56.29
C02	65	79.2	60.31
C02	66	79.5	65.37
C02	67	79.8	71.86
C02	68	80.1	80.38
C02	69	80.4	91.74
C02	70	80.7	107.05
C02	71	81	127.66
C02	72	81.3	154.81
C02	73	81.6	188.27
C02	74	81.9	224.08
C02	75	82.2	255.33
C02	76	82.5	275.03
C02	77	82.8	277.96
C02	78	83.1	262.36
C02	79	83.4	230.8
C02	80	83.7	190.05
C02	81	84	149.08
C02	82	84.3	113.8
C02	83	84.6	86.01
C02	84	84.9	65.17
C02	85	85.2	49.82
C02	86	85.5	38.49
C02	87	85.8	30
C02	88	86.1	23.56
C02	89	86.4	18.65
C02	90	86.7	14.91
C02	91	87	12.07
C02	92	87.3	9.92
C02	93	87.6	8.3
C02	94	87.9	7.08
C02	95	88.2	6.15
C02	96	88.5	5.46
C02	97	88.8	4.94
C02	98	89.1	4.55
C02	99	89.4	4.26
C02	100	89.7	4.06
C02	101	90	3.93
C02	102	90.3	3.84
C02	103	90.6	3.8
C02	104	90.9	3.8
C02	105	91.2	3.82
C02	106	91.5	3.86
C02	107	91.8	3.91
C02	108	92.1	3.98
C02	109	92.4	4.06
C02	110	92.7	4.14
C02	111	93	4.23
C02	112	93.3	4.32
C02	113	93.6	4.41
C02	114	93.9	4.51
C02	115	94.2	4.6
C02	116	94.5	4.69
C02	117	94.8	4.77
C02	118	95	4.81
D02	1	60	34.33
D02	2	60.3	34.48
D02	3	60.6	34.62
D02	4	60.9	34.75
D02	5	61.2	34.89
D02	6	61.5	35.02
D02	7	61.8	35.14
D02	8	62.1	35.27
D02	9	62.4	35.39
D02	10	62.7	35.51
D02	11	63	35.63
D02	12	63.3	35.74
D02	13	63.6	35.85
D02	14	63.9	35.96
D02	15	64.2	36.06
D02	16	64.5	36.16
D02	17	64.8	36.26
D02	18	65.1	36.35
D02	19	65.4	36.44
D02	20	65.7	36.53
D02	21	66	36.61
D02	22	66.3	36.68
D02	23	66.6	36.75
D02	24	66.9	36.82
D02	25	67.2	36.88
D02	26	67.5	36.94
D02	27	67.8	36.99
D02	28	68.1	37.04
D02	29	68.4	37.09
D02	30	68.7	37.13
D02	31	69	37.18
D02	32	69.3	37.22
D02	33	69.6	37.26
D02	34	69.9	37.3
D02	35	70.2	37.35
D02	36	70.5	37.4
D02	37	70.8	37.46
D02	38	71.1	37.53
D02	39	71.4	37.6
D02	40	71.7	37.69
D02	41	72	37.79
D02	42	72.3	37.91
D02	43	72.6	38.04
D02	44	72.9	38.2
D02	45	73.2	38.37
D02	46	73.5	38.57
D02	47	73.8	38.79
D02	48	74.1	39.04
D02	49	74.4	39.31
D02	50	74.7	39.61
D02	51	75	39.94
D02	52	75.3	40.31
D02	53	75.6	40.72
D02	54	75.9	41.19
D02	55	76.2	41.72
D02	56	76.5	42.35
D02	57	76.8	43.11
D02	58	77.1	44.03
D02	59	77.4	45.15
D02	60	77.7	46.52
D02	61	78	48.18
D02	62	78.3	50.17
D02	63	78.6	52.56
D02	64	78.9	55.46
D02	65	79.2	59.09
D02	66	79.5	63.78
D02	67	79.8	70.05
D02	68	80.1	78.56
D02	69	80.4	90.17
D02	70	80.7	105.93
D02	71	81	127.18
D02	72	81.3	155.37
D02	73	81.6	190.91
D02	74	81.9	230.08
D02	75	82.2	265.01
D02	76	82.5	287.4
D02	77	82.8	291.17
D02	78	83.1	274.38
D02	79	83.4	240.04
D02	80	83.7	195.83
D02	81	84	151.84
D02	82	84.3	114.69
D02	83	84.6	86.22
D02	84	84.9	65.54
D02	85	85.2	50.79
D02	86	85.5	40.15
D02	87	85.8	32.28
D02	88	86.1	26.25
D02	89	86.4	21.52
D02	90	86.7	17.72
D02	91	87	14.64
D02	92	87.3	12.13
D02	93	87.6	10.09
D02	94	87.9	8.45
D02	95	88.2	7.12
D02	96	88.5	6.06
D02	97	88.8	5.22
D02	98	89.1	4.54
D02	99	89.4	4.01
D02	100	89.7	3.59
D02	101	90	3.25
D02	102	90.3	2.97
D02	103	90.6	2.75
D02	104	90.9	2.57
D02	105	91.2	2.42
D02	106	91.5	2.29
D02	107	91.8	2.19
D02	108	92.1	2.11
D02	109	92.4	2.03
D02	110	92.7	1.98
D02	111	93	1.93
D02	112	93.3	1.89
D02	113	93.6	1.87
D02	114	93.9	1.85
D02	115	94.2	1.83
D02	116	94.5	1.83
D02	117	94.8	1.83
D02	118	95	1.83
E02	1	60	32.96
E02	2	60.3	33.11
E02	3	60.6	33.26
E02	4	60.9	33.41
E02	5	61.2	33.55
E02	6	61.5	33.69
E02	7	61.8	33.83
E02	8	62.1	33.97
E02	9	62.4	34.11
E02	10	62.7	34.25
E02	11	63	34.38
E02	12	63.3	34.52
E02	13	63.6	34.65
E02	14	63.9	34.78
E02	15	64.2	34.91
E02	16	64.5	35.04
E02	17	64.8	35.16
E02	18	65.1	35.28
E02	19	65.4	35.4
E02	20	65.7	35.52
E02	21	66	35.63
E02	22	66.3	35.74
E02	23	66.6	35.84
E02	24	66.9	35.94
E02	25	67.2	36.04
E02	26	67.5	36.13
E02	27	67.8	36.22
E02	28	68.1	36.3
E02	29	68.4	36.38
E02	30	68.7	36.45
E02	31	69	36.52
E02	32	69.3	36.58
E02	33	69.6	36.64
E02	34	69.9	36.69
E02	35	70.2	36.74
E02	36	70.5	36.79
E02	37	70.8	36.84
E02	38	71.1	36.89
E02	39	71.4	36.94
E02	40	71.7	37
E02	41	72	37.07
E02	42	72.3	37.16
E02	43	72.6	37.26
E02	44	72.9	37.4
E02	45	73.2	37.56
E02	46	73.5	37.77
E02	47	73.8	38.01
E02	48	74.1	38.32
E02	49	74.4	38.68
E02	50	74.7	39.1
E02	51	75	39.6
E02	52	75.3	40.18
E02	53	75.6	40.86
E02	54	75.9	41.64
E02	55	76.2	42.53
E02	56	76.5	43.55
E02	57	76.8	44.71
E02	58	77.1	46.01
E02	59	77.4	47.45
E02	60	77.7	49.04
E02	61	78	50.81
E02	62	78.3	52.79
E02	63	78.6	55.1
E02	64	78.9	57.89
E02	65	79.2	61.46
E02	66	79.5	66.21
E02	67	79.8	72.72
E02	68	80.1	81.68
E02	69	80.4	93.89
E02	70	80.7	110.19
E02	71	81	131.5
E02	72	81.3	158.88
E02	73	81.6	192.51
E02	74	81.9	228.68
E02	75	82.2	259.76
E02	76	82.5	277.95
E02	77	82.8	278.06
E02	78	83.1	259.37
E02	79	83.4	225.73
E02	80	83.7	184.49
E02	81	84	143.96
E02	82	84.3	109.18
E02	83	84.6	81.67
E02	84	84.9	60.95
E02	85	85.2	45.74
E02	86	85.5	34.64
E02	87	85.8	26.49
E02	88	86.1	20.46
E02	89	86.4	15.99
E02	90	86.7	12.68
E02	91	87	10.23
E02	92	87.3	8.41
E02	93	87.6	7.05
E02	94	87.9	6.03
E02	95	88.2	5.27
E02	96	88.5	4.69
E02	97	88.8	4.26
E02	98	89.1	3.95
E02	99	89.4	3.72
E02	100	89.7	3.57
E02	101	90	3.48
E02	102	90.3	3.43
E02	103	90.6	3.42
E02	104	90.9	3.43
E02	105	91.2	3.46
E02	106	91.5	3.51
E02	107	91.8	3.56
E02	108	92.1	3.62
E02	109	92.4	3.69
E02	110	92.7	3.77
E02	111	93	3.84
E02	112	93.3	3.92
E02	113	93.6	3.99
E02	114	93.9	4.07
E02	115	94.2	4.15
E02	116	94.5	4.22
E02	117	94.8	4.29
E02	118	95	4.32
F02	1	60	32.53
F02	2	60.3	32.7
F02	3	60.6	32.87
F02	4	60.9	33.05
F02	5	61.2	33.23
F02	6	61.5	33.41
F02	7	61.8	33.59
F02	8	62.1	33.77
F02	9	62.4	33.95
F02	10	62.7	34.14
F02	11	63	34.33
F02	12	63.3	34.51
F02	13	63.6	34.7
F02	14	63.9	34.89
F02	15	64.2	35.08
F02	16	64.5	35.28
F02	17	64.8	35.47
F02	18	65.1	35.66
F02	19	65.4	35.85
F02	20	65.7	36.04
F02	21	66	36.23
F02	22	66.3	36.42
F02	23	66.6	36.6
F02	24	66.9	36.79
F02	25	67.2	36.97
F02	26	67.5	37.14
F02	27	67.8	37.31
F02	28	68.1	37.47
F02	29	68.4	37.63
F02	30	68.7	37.78
F02	31	69	37.92
F02	32	69.3	38.05
F02	33	69.6	38.18
F02	34	69.9	38.29
F02	35	70.2	38.4
F02	36	70.5	38.5
F02	37	70.8	38.59
F02	38	71.1	38.69
F02	39	71.4	38.78
F02	40	71.7	38.87
F02	41	72	38.97
F02	42	72.3	39.08
F02	43	72.6	39.2
F02	44	72.9	39.34
F02	45	73.2	39.5
F02	46	73.5	39.69
F02	47	73.8	39.91
F02	48	74.1	40.16
F02	49	74.4	40.45
F02	50	74.7	40.77
F02	51	75	41.14
F02	52	75.3	41.55
F02	53	75.6	42.01
F02	54	75.9	42.54
F02	55	76.2	43.15
F02	56	76.5	43.87
F02	57	76.8	44.74
F02	58	77.1	45.81
F02	59	77.4	47.14
F02	60	77.7	48.81
F02	61	78	50.93
F02	62	78.3	53.6
F02	63	78.6	56.95
F02	64	78.9	61.14
F02	65	79.2	66.4
F02	66	79.5	73.02
F02	67	79.8	81.46
F02	68	80.1	92.35
F02	69	80.4	106.49
F02	70	80.7	124.76
F02	71	81	147.86
F02	72	81.3	175.69
F02	73	81.6	205.96
F02	74	81.9	233.96
F02	75	82.2	254.57
F02	76	82.5	263.49
F02	77	82.8	258.24
F02	78	83.1	238.96
F02	79	83.4	208.6
F02	80	83.7	172.77
F02	81	84	137.92
F02	82	84.3	107.72
F02	83	84.6	83.22
F02	84	84.9	64.08
F02	85	85.2	49.42
F02	86	85.5	38.31
F02	87	85.8	29.92
F02	88	86.1	23.59
F02	89	86.4	18.8
F02	90	86.7	15.18
F02	91	87	12.43
F02	92	87.3	10.33
F02	93	87.6	8.72
F02	94	87.9	7.48
F02	95	88.2	6.52
F02	96	88.5	5.78
F02	97	88.8	5.2
F02	98	89.1	4.76
F02	99	89.4	4.4
F02	100	89.7	4.12
F02	101	90	3.9
F02	102	90.3	3.71
F02	103	90.6	3.55
F02	104	90.9	3.42
F02	105	91.2	3.3
F02	106	91.5	3.19
F02	107	91.8	3.09
F02	108	92.1	3.01
F02	109	92.4	2.93
F02	110	92.7	2.85
F02	111	93	2.79
F02	112	93.3	2.73
F02	113	93.6	2.69
F02	114	93.9	2.64
F02	115	94.2	2.61
F02	116	94.5	2.58
F02	117	94.8	2.57
F02	118	95	2.57
G02	1	60	28.71
G02	2	60.3	28.86
G02	3	60.6	29.02
G02	4	60.9	29.18
G02	5	61.2	29.34
G02	6	61.5	29.5
G02	7	61.8	29.66
G02	8	62.1	29.82
G02	9	62.4	29.98
G02	10	62.7	30.14
G02	11	63	30.31
G02	12	63.3	30.47
G02	13	63.6	30.64
G02	14	63.9	30.8
G02	15	64.2	30.97
G02	16	64.5	31.13
G02	17	64.8	31.3
G02	18	65.1	31.46
G02	19	65.4	31.62
G02	20	65.7	31.78
G02	21	66	31.94
G02	22	66.3	32.1
G02	23	66.6	32.25
G02	24	66.9	32.4
G02	25	67.2	32.55
G02	26	67.5	32.69
G02	27	67.8	32.83
G02	28	68.1	32.97
G02	29	68.4	33.1
G02	30	68.7	33.22
G02	31	69	33.34
G02	32	69.3	33.46
G02	33	69.6	33.57
G02	34	69.9	33.68
G02	35	70.2	33.79
G02	36	70.5	33.89
G02	37	70.8	34
G02	38	71.1	34.11
G02	39	71.4	34.23
G02	40	71.7	34.35
G02	41	72	34.47
G02	42	72.3	34.61
G02	43	72.6	34.76
G02	44	72.9	34.91
G02	45	73.2	35.08
G02	46	73.5	35.26
G02	47	73.8	35.46
G02	48	74.1	35.67
G02	49	74.4	35.9
G02	50	74.7	36.15
G02	51	75	36.44
G02	52	75.3	36.76
G02	53	75.6	37.13
G02	54	75.9	37.56
G02	55	76.2	38.09
G02	56	76.5	38.73
G02	57	76.8	39.52
G02	58	77.1	40.5
G02	59	77.4	41.71
G02	60	77.7	43.21
G02	61	78	45.08
G02	62	78.3	47.39
G02	63	78.6	50.25
G02	64	78.9	53.78
G02	65	79.2	58.17
G02	66	79.5	63.65
G02	67	79.8	70.54
G02	68	80.1	79.3
G02	69	80.4	90.59
G02	70	80.7	105.23
G02	71	81	124.22
G02	72	81.3	148.29
G02	73	81.6	176.75
G02	74	81.9	205.91
G02	75	82.2	230.23
G02	76	82.5	244.29
G02	77	82.8	244.26
G02	78	83.1	229.2
G02	79	83.4	201.68
G02	80	83.7	167.47
G02	81	84	133.51
G02	82	84.3	103.9
G02	83	84.6	79.78
G02	84	84.9	60.86
G02	85	85.2	46.38
G02	86	85.5	35.48
G02	87	85.8	27.38
G02	88	86.1	21.42
G02	89	86.4	17.05
G02	90	86.7	13.84
G02	91	87	11.47
G02	92	87.3	9.68
G02	93	87.6	8.29
G02	94	87.9	7.19
G02	95	88.2	6.27
G02	96	88.5	5.5
G02	97	88.8	4.83
G02	98	89.1	4.23
G02	99	89.4	3.7
G02	100	89.7	3.21
G02	101	90	2.77
G02	102	90.3	2.37
G02	103	90.6	2
G02	104	90.9	1.67
G02	105	91.2	1.37
G02	106	91.5	1.1
G02	107	91.8	0.85
G02	108	92.1	0.63
G02	109	92.4	0.44
G02	110	92.7	0.26
G02	111	93	0.11
G02	112	93.3	-0.03
G02	113	93.6	-0.15
G02	114	93.9	-0.25
G02	115	94.2	-0.34
G02	116	94.5	-0.42
G02	117	94.8	-0.47
G02	118	95	-0.49
A03	1	60	32.6
A03	2	60.3	32.76
A03	3	60.6	32.93
A03	4	60.9	33.09
A03	5	61.2	33.25
A03	6	61.5	33.41
A03	7	61.8	33.57
A03	8	62.1	33.73
A03	9	62.4	33.88
A03	10	62.7	34.04
A03	11	63	34.19
A03	12	63.3	34.35
A03	13	63.6	34.5
A03	14	63.9	34.65
A03	15	64.2	34.8
A03	16	64.5	34.94
A03	17	64.8	35.08
A03	18	65.1	35.22
A03	19	65.4	35.35
A03	20	65.7	35.48
A03	21	66	35.61
A03	22	66.3	35.73
A03	23	66.6	35.85
A03	24	66.9	35.96
A03	25	67.2	36.06
A03	26	67.5	36.16
A03	27	67.8	36.25
A03	28	68.1	36.33
A03	29	68.4	36.41
A03	30	68.7	36.48
A03	31	69	36.53
A03	32	69.3	36.58
A03	33	69.6	36.63
A03	34	69.9	36.66
A03	35	70.2	36.69
A03	36	70.5	36.71
A03	37	70.8	36.72
A03	38	71.1	36.73
A03	39	71.4	36.74
A03	40	71.7	36.75
A03	41	72	36.75
A03	42	72.3	36.75
A03	43	72.6	36.76
A03	44	72.9	36.77
A03	45	73.2	36.78
A03	46	73.5	36.8
A03	47	73.8	36.83
A03	48	74.1	36.87
A03	49	74.4	36.91
A03	50	74.7	36.96
A03	51	75	37.02
A03	52	75.3	37.1
A03	53	75.6	37.18
A03	54	75.9	37.28
A03	55	76.2	37.41
A03	56	76.5	37.56
A03	57	76.8	37.76
A03	58	77.1	38.01
A03	59	77.4	38.35
A03	60	77.7	38.81
A03	61	78	39.41
A03	62	78.3	40.19
A03	63	78.6	41.2
A03	64	78.9	42.45
A03	65	79.2	43.96
A03	66	79.5	45.74
A03	67	79.8	47.8
A03	68	80.1	50.18
A03	69	80.4	52.95
A03	70	80.7	56.29
A03	71	81	60.45
A03	72	81.3	65.8
A03	73	81.6	72.71
A03	74	81.9	81.62
A03	75	82.2	93.15
A03	76	82.5	108.58
A03	77	82.8	129.42
A03	78	83.1	153.55
A03	79	83.4	174.56
A03	80	83.7	185.06
A03	81	84	180
A03	82	84.3	159.29
A03	83	84.6	128.49
A03	84	84.9	96.74
A03	85	85.2	70.45
A03	86	85.5	50.89
A03	87	85.8	36.96
A03	88	86.1	27.16
A03	89	86.4	20.25
A03	90	86.7	15.37
A03	91	87	11.9
A03	92	87.3	9.4
A03	93	87.6	7.53
A03	94	87.9	6.09
A03	95	88.2	4.94
A03	96	88.5	4.01
A03	97	88.8	3.28
A03	98	89.1	2.73
A03	99	89.4	2.36
A03	100	89.7	2.13
A03	101	90	2.02
A03	102	90.3	1.99
A03	103	90.6	2.02
A03	104	90.9	2.09
A03	105	91.2	2.17
A03	106	91.5	2.26
A03	107	91.8	2.35
A03	108	92.1	2.43
A03	109	92.4	2.5
A03	110	92.7	2.56
A03	111	93	2.62
A03	112	93.3	2.66
A03	113	93.6	2.71
A03	114	93.9	2.75
A03	115	94.2	2.78
A03	116	94.5	2.81
A03	117	94.8	2.84
A03	118	95	2.86
B03	1	60	33.63
B03	2	60.3	33.79
B03	3	60.6	33.93
B03	4	60.9	34.07
B03	5	61.2	34.21
B03	6	61.5	34.34
B03	7	61.8	34.47
B03	8	62.1	34.61
B03	9	62.4	34.74
B03	10	62.7	34.87
B03	11	63	35
B03	12	63.3	35.13
B03	13	63.6	35.26
B03	14	63.9	35.38
B03	15	64.2	35.51
B03	16	64.5	35.63
B03	17	64.8	35.76
B03	18	65.1	35.88
B03	19	65.4	36
B03	20	65.7	36.13
B03	21	66	36.25
B03	22	66.3	36.37
B03	23	66.6	36.5
B03	24	66.9	36.62
B03	25	67.2	36.74
B03	26	67.5	36.87
B03	27	67.8	36.99
B03	28	68.1	37.12
B03	29	68.4	37.25
B03	30	68.7	37.37
B03	31	69	37.5
B03	32	69.3	37.63
B03	33	69.6	37.76
B03	34	69.9	37.88
B03	35	70.2	38.01
B03	36	70.5	38.13
B03	37	70.8	38.24
B03	38	71.1	38.36
B03	39	71.4	38.46
B03	40	71.7	38.56
B03	41	72	38.66
B03	42	72.3	38.75
B03	43	72.6	38.83
B03	44	72.9	38.92
B03	45	73.2	39.01
B03	46	73.5	39.11
B03	47	73.8	39.22
B03	48	74.1	39.35
B03	49	74.4	39.5
B03	50	74.7	39.68
B03	51	75	39.9
B03	52	75.3	40.15
B03	53	75.6	40.46
B03	54	75.9	40.83
B03	55	76.2	41.26
B03	56	76.5	41.77
B03	57	76.8	42.39
B03	58	77.1	43.14
B03	59	77.4	44.09
B03	60	77.7	45.28
B03	61	78	46.79
B03	62	78.3	48.73
B03	63	78.6	51.21
B03	64	78.9	54.34
B03	65	79.2	58.29
B03	66	79.5	63.24
B03	67	79.8	69.48
B03	68	80.1	77.42
B03	69	80.4	87.69
B03	70	80.7	101.27
B03	71	81	119.67
B03	72	81.3	144.97
B03	73	81.6	178.88
B03	74	81.9	219.43
B03	75	82.2	258.54
B03	76	82.5	286.01
B03	77	82.8	293.44
B03	78	83.1	277.39
B03	79	83.4	241.01
B03	80	83.7	193.4
B03	81	84	146.11
B03	82	84.3	106.4
B03	83	84.6	76.14
B03	84	84.9	54.52
B03	85	85.2	39.75
B03	86	85.5	29.95
B03	87	85.8	23.47
B03	88	86.1	19.08
B03	89	86.4	15.92
B03	90	86.7	13.48
B03	91	87	11.47
B03	92	87.3	9.77
B03	93	87.6	8.34
B03	94	87.9	7.13
B03	95	88.2	6.13
B03	96	88.5	5.31
B03	97	88.8	4.64
B03	98	89.1	4.1
B03	99	89.4	3.66
B03	100	89.7	3.3
B03	101	90	3.02
B03	102	90.3	2.8
B03	103	90.6	2.64
B03	104	90.9	2.52
B03	105	91.2	2.43
B03	106	91.5	2.38
B03	107	91.8	2.36
B03	108	92.1	2.35
B03	109	92.4	2.36
B03	110	92.7	2.39
B03	111	93	2.43
B03	112	93.3	2.47
B03	113	93.6	2.52
B03	114	93.9	2.58
B03	115	94.2	2.64
B03	116	94.5	2.7
B03	117	94.8	2.76
B03	118	95	2.78
C03	1	60	34.32
C03	2	60.3	34.5
C03	3	60.6	34.68
C03	4	60.9	34.87
C03	5	61.2	35.06
C03	6	61.5	35.25
C03	7	61.8	35.44
C03	8	62.1	35.63
C03	9	62.4	35.83
C03	10	62.7	36.03
C03	11	63	36.23
C03	12	63.3	36.43
C03	13	63.6	36.63
C03	14	63.9	36.83
C03	15	64.2	37.03
C03	16	64.5	37.24
C03	17	64.8	37.44
C03	18	65.1	37.65
C03	19	65.4	37.85
C03	20	65.7	38.06
C03	21	66	38.26
C03	22	66.3	38.46
C03	23	66.6	38.66
C03	24	66.9	38.86
C03	25	67.2	39.05
C03	26	67.5	39.24
C03	27	67.8	39.42
C03	28	68.1	39.59
C03	29	68.4	39.75
C03	30	68.7	39.9
C03	31	69	40.04
C03	32	69.3	40.17
C03	33	69.6	40.28
C03	34	69.9	40.37
C03	35	70.2	40.44
C03	36	70.5	40.5
C03	37	70.8	40.54
C03	38	71.1	40.55
C03	39	71.4	40.55
C03	40	71.7	40.54
C03	41	72	40.52
C03	42	72.3	40.49
C03	43	72.6	40.46
C03	44	72.9	40.45
C03	45	73.2	40.45
C03	46	73.5	40.48
C03	47	73.8	40.54
C03	48	74.1	40.66
C03	49	74.4	40.82
C03	50	74.7	41.05
C03	51	75	41.35
C03	52	75.3	41.73
C03	53	75.6	42.19
C03	54	75.9	42.74
C03	55	76.2	43.41
C03	56	76.5	44.21
C03	57	76.8	45.16
C03	58	77.1	46.29
C03	59	77.4	47.63
C03	60	77.7	49.18
C03	61	78	50.96
C03	62	78.3	53.01
C03	63	78.6	55.36
C03	64	78.9	58.13
C03	65	79.2	61.54
C03	66	79.5	65.94
C03	67	79.8	71.88
C03	68	80.1	80.1
C03	69	80.4	91.64
C03	70	80.7	107.94
C03	71	81	130.84
C03	72	81.3	161.94
C03	73	81.6	200.46
C03	74	81.9	240.96
C03	75	82.2	275.6
C03	76	82.5	297.43
C03	77	82.8	301.68
C03	78	83.1	286.82
C03	79	83.4	255.03
C03	80	83.7	212.39
C03	81	84	168.02
C03	82	84.3	128.8
C03	83	84.6	97.25
C03	84	84.9	73.16
C03	85	85.2	55.24
C03	86	85.5	42.05
C03	87	85.8	32.36
C03	88	86.1	25.27
C03	89	86.4	20.07
C03	90	86.7	16.26
C03	91	87	13.43
C03	92	87.3	11.3
C03	93	87.6	9.66
C03	94	87.9	8.38
C03	95	88.2	7.35
C03	96	88.5	6.51
C03	97	88.8	5.83
C03	98	89.1	5.26
C03	99	89.4	4.79
C03	100	89.7	4.39
C03	101	90	4.06
C03	102	90.3	3.79
C03	103	90.6	3.55
C03	104	90.9	3.36
C03	105	91.2	3.2
C03	106	91.5	3.06
C03	107	91.8	2.95
C03	108	92.1	2.86
C03	109	92.4	2.79
C03	110	92.7	2.73
C03	111	93	2.69
[truncated: 7,913 more rows]

## Sheet: 定量扩增曲线数据-SYBR
循环	A01	A02	A03	A04	A05	A06	A07	A08	A09	A10	A11	A12	B01	B02	B03	B04	B05	B06	B07	B08	B09	B10	B11	B12	C01	C02	C03	C04	C05	C06	C07	C08	C09	C10	C11	C12	D01	D02	D03	D04	D05	D06	D07	D08	D09	D10	D11	D12	E01
1	0.0001	0.0001	0.0001	0.0001	0.0001	0.0001	0.0001	0.0001	9.99999999748979E-05	0.0001	0.0001	0.0001	9.99999999748979E-05	9.99999999748979E-05	9.99999999748979E-05	9.99999999748979E-05	9.99999999748979E-05	9.99999999748979E-05	9.99999999748979E-05	9.99999999748979E-05	9.99999999748979E-05	9.99999999748979E-05	9.99999999748979E-05	9.99999999748979E-05	0.0001	0.0001	0.0001	9.99999999748979E-05	9.99999999748979E-05	9.99999999748979E-05	9.99999999748979E-05	0.0001	0.0001	0.0001	0.0001	0.0001	0.0001	9.99999999748979E-05	9.99999999748979E-05	9.99999999748979E-05	9.99999999748979E-05	9.99999999748979E-05	9.99999999748979E-05	9.99999999748979E-05	9.99999999748979E-05	9.99999999748979E-05	9.99999999748979E-05	0.0001	9.99999999748979E-05
2	0.0001	0.0001	0.0001	0.0001	0.0001	0.0001	0.0001	0.0001	9.99999999748979E-05	0.0001	0.0001	0.0001	9.99999999748979E-05	9.99999999748979E-05	9.99999999748979E-05	9.99999999748979E-05	9.99999999748979E-05	9.99999999748979E-05	9.99999999748979E-05	9.99999999748979E-05	9.99999999748979E-05	9.99999999748979E-05	9.99999999748979E-05	9.99999999748979E-05	0.0001	0.0001	0.0001	9.99999999748979E-05	9.99999999748979E-05	9.99999999748979E-05	9.99999999748979E-05	0.0001	0.0001	0.0001	0.0001	0.0001	0.0001	9.99999999748979E-05	9.99999999748979E-05	9.99999999748979E-05	9.99999999748979E-05	9.99999999748979E-05	9.99999999748979E-05	9.99999999748979E-05	9.99999999748979E-05	9.99999999748979E-05	9.99999999748979E-05	0.0001	9.99999999748979E-05
3	0.0001	0.0001	0.0001	0.0001	0.0001	0.0001	0.0001	0.0001	9.99999999748979E-05	0.0001	0.0001	0.0001	9.99999999748979E-05	9.99999999748979E-05	9.99999999748979E-05	9.99999999748979E-05	9.99999999748979E-05	9.99999999748979E-05	9.99999999748979E-05	9.99999999748979E-05	9.99999999748979E-05	9.99999999748979E-05	9.99999999748979E-05	9.99999999748979E-05	0.0001	0.0001	0.0001	9.99999999748979E-05	9.99999999748979E-05	9.99999999748979E-05	9.99999999748979E-05	0.0001	0.0001	0.0001	0.0001	0.0001	0.0001	9.99999999748979E-05	9.99999999748979E-05	9.99999999748979E-05	9.99999999748979E-05	9.99999999748979E-05	9.99999999748979E-05	9.99999999748979E-05	9.99999999748979E-05	9.99999999748979E-05	9.99999999748979E-05	0.0001	9.99999999748979E-05
4	0.0001	0.0001	0.0001	0.0001	0.0001	0.0001	0.0001	0.0001	9.99999999748979E-05	0.0001	0.0001	0.0001	9.99999999748979E-05	9.99999999748979E-05	9.99999999748979E-05	9.99999999748979E-05	9.99999999748979E-05	9.99999999748979E-05	9.99999999748979E-05	9.99999999748979E-05	9.99999999748979E-05	9.99999999748979E-05	9.99999999748979E-05	9.99999999748979E-05	0.0001	0.0001	0.0001	9.99999999748979E-05	9.99999999748979E-05	9.99999999748979E-05	9.99999999748979E-05	0.0001	0.0001	0.0001	0.0001	0.0001	0.0001	9.99999999748979E-05	9.99999999748979E-05	9.99999999748979E-05	9.99999999748979E-05	9.99999999748979E-05	9.99999999748979E-05	9.99999999748979E-05	9.99999999748979E-05	9.99999999748979E-05	9.99999999748979E-05	0.0001	9.99999999748979E-05
5	0.0001	0.0001	0.0001	0.0001	0.0001	0.0001	0.0001	0.0001	9.99999999748979E-05	0.0001	0.0001	0.0001	9.99999999748979E-05	9.99999999748979E-05	9.99999999748979E-05	9.99999999748979E-05	9.99999999748979E-05	9.99999999748979E-05	9.99999999748979E-05	9.99999999748979E-05	9.99999999748979E-05	9.99999999748979E-05	9.99999999748979E-05	9.99999999748979E-05	0.0001	0.0001	0.0001	9.99999999748979E-05	9.99999999748979E-05	9.99999999748979E-05	9.99999999748979E-05	0.0001	0.0001	0.0001	0.0001	0.0001	0.0001	9.99999999748979E-05	9.99999999748979E-05	9.99999999748979E-05	9.99999999748979E-05	9.99999999748979E-05	9.99999999748979E-05	9.99999999748979E-05	9.99999999748979E-05	9.99999999748979E-05	9.99999999748979E-05	0.0001	9.99999999748979E-05
6	0.0001	0.0001	0.0001	0.0001	0.0001	0.0001	0.0001	0.0001	9.99999999748979E-05	0.0001	0.0001	0.0001	9.99999999748979E-05	9.99999999748979E-05	0.000692479	9.99999999748979E-05	9.99999999748979E-05	9.99999999748979E-05	9.99999999748979E-05	9.99999999748979E-05	9.99999999748979E-05	9.99999999748979E-05	9.99999999748979E-05	9.99999999748979E-05	0.0001	0.0001	0.0001	9.99999999748979E-05	9.99999999748979E-05	9.99999999748979E-05	9.99999999748979E-05	0.0001	0.0001	0.0001	0.0001	0.0001	0.0001	9.99999999748979E-05	9.99999999748979E-05	9.99999999748979E-05	9.99999999748979E-05	9.99999999748979E-05	9.99999999748979E-05	9.99999999748979E-05	9.99999999748979E-05	9.99999999748979E-05	9.99999999748979E-05	0.0001	9.99999999748979E-05
7	0.0001	0.0001	0.0001	0.0001	0.0001	0.0001	0.0001	0.0001	9.99999999748979E-05	0.0001	0.0001	0.0001	0.000711495	0.000895021	1.04637	9.99999999748979E-05	9.99999999748979E-05	9.99999999748979E-05	9.99999999748979E-05	9.99999999748979E-05	9.99999999748979E-05	9.99999999748979E-05	9.99999999748979E-05	9.99999999748979E-05	0.0001	0.0001	0.0001	9.99999999748979E-05	9.99999999748979E-05	9.99999999748979E-05	9.99999999748979E-05	0.0001	0.0001	0.0001	0.0001	0.0001	0.0001	9.99999999748979E-05	9.99999999748979E-05	9.99999999748979E-05	9.99999999748979E-05	9.99999999748979E-05	9.99999999748979E-05	9.99999999748979E-05	9.99999999748979E-05	9.99999999748979E-05	9.99999999748979E-05	0.0001	9.99999999748979E-05
8	0.0001	0.0001	0.0001	0.0001	0.0001	0.0001	0.0001	0.0001	9.99999999748979E-05	0.0001	0.0001	0.0001	1.08535	1.39918	5.39621	9.99999999748979E-05	9.99999999748979E-05	9.99999999748979E-05	9.99999999748979E-05	9.99999999748979E-05	9.99999999748979E-05	9.99999999748979E-05	9.99999999748979E-05	9.99999999748979E-05	0.000493531	0.0001	0.0001	9.99999999748979E-05	9.99999999748979E-05	9.99999999748979E-05	9.99999999748979E-05	0.0001	0.0001	0.0001	0.0001	0.0001	0.0001	9.99999999748979E-05	9.99999999748979E-05	9.99999999748979E-05	9.99999999748979E-05	9.99999999748979E-05	9.99999999748979E-05	9.99999999748979E-05	9.99999999748979E-05	9.99999999748979E-05	9.99999999748979E-05	0.0001	9.99999999748979E-05
9	0.0001	0.0001	0.0001	0.0001	0.0001	0.0001	0.0001	0.0001	9.99999999748979E-05	0.0001	0.0001	0.0001	5.64641	7.16748	13.9658	9.99999999748979E-05	9.99999999748979E-05	9.99999999748979E-05	9.99999999748979E-05	9.99999999748979E-05	9.99999999748979E-05	9.99999999748979E-05	9.99999999748979E-05	9.99999999748979E-05	0.699272	0.000812951	0.000850496	9.99999999748979E-05	9.99999999748979E-05	9.99999999748979E-05	9.99999999748979E-05	0.0001	0.0001	0.0001	0.0001	0.0001	0.0001	9.99999999748979E-05	9.99999999748979E-05	9.99999999748979E-05	9.99999999748979E-05	9.99999999748979E-05	9.99999999748979E-05	9.99999999748979E-05	9.99999999748979E-05	9.99999999748979E-05	9.99999999748979E-05	0.0001	9.99999999748979E-05
10	0.0001	0.0001	0.0001	0.0001	0.0001	0.0001	0.0001	0.0001	9.99999999748979E-05	0.0001	0.0001	0.0001	14.786	18.3661	28.1948	9.99999999748979E-05	9.99999999748979E-05	9.99999999748979E-05	9.99999999748979E-05	9.99999999748979E-05	9.99999999748979E-05	9.99999999748979E-05	9.99999999748979E-05	9.99999999748979E-05	3.64566	1.25788	1.32571	9.99999999748979E-05	9.99999999748979E-05	9.99999999748979E-05	9.99999999748979E-05	0.0001	0.0001	0.0001	0.0001	0.0001	0.0001	9.99999999748979E-05	9.99999999748979E-05	9.99999999748979E-05	9.99999999748979E-05	9.99999999748979E-05	9.99999999748979E-05	9.99999999748979E-05	9.99999999748979E-05	9.99999999748979E-05	9.99999999748979E-05	0.0001	9.99999999748979E-05
11	0.0001	0.0001	0.0001	0.0001	0.0001	0.0001	0.0001	0.0001	9.99999999748979E-05	0.0001	0.0001	0.0001	30.2394	36.6012	51.7004	9.99999999748979E-05	9.99999999748979E-05	9.99999999748979E-05	9.99999999748979E-05	9.99999999748979E-05	9.99999999748979E-05	9.99999999748979E-05	9.99999999748979E-05	9.99999999748979E-05	9.58554	6.47309	6.83757	9.99999999748979E-05	9.99999999748979E-05	9.99999999748979E-05	9.99999999748979E-05	0.0001	0.0001	0.0001	0.0001	0.0001	0.0001	9.99999999748979E-05	9.99999999748979E-05	9.99999999748979E-05	9.99999999748979E-05	9.99999999748979E-05	9.99999999748979E-05	9.99999999748979E-05	9.99999999748979E-05	9.99999999748979E-05	9.99999999748979E-05	0.0001	9.99999999748979E-05
12	0.0001	0.0001	0.0001	0.0001	0.0001	0.0001	0.0001	0.0001	9.99999999748979E-05	0.0001	0.0001	0.0001	56.0882	66.1061	89.5069	9.99999999748979E-05	9.99999999748979E-05	9.99999999748979E-05	9.99999999748979E-05	9.99999999748979E-05	9.99999999748979E-05	9.99999999748979E-05	9.99999999748979E-05	9.99999999748979E-05	19.7387	16.6938	17.6938	9.99999999748979E-05	9.99999999748979E-05	9.99999999748979E-05	9.99999999748979E-05	0.0001	0.0001	0.0001	0.0001	0.0001	0.0001	0.000563609	0.000596932	9.99999999748979E-05	9.99999999748979E-05	9.99999999748979E-05	9.99999999748979E-05	9.99999999748979E-05	9.99999999748979E-05	9.99999999748979E-05	9.99999999748979E-05	0.0001	9.99999999748979E-05
13	0.0001	0.0001	0.0001	0.0001	0.0001	0.0001	0.0001	0.0001	9.99999999748979E-05	0.0001	0.0001	0.0001	97.9227	112.466	148.127	9.99999999748979E-05	9.99999999748979E-05	9.99999999748979E-05	9.99999999748979E-05	9.99999999748979E-05	9.99999999748979E-05	9.99999999748979E-05	9.99999999748979E-05	9.99999999748979E-05	36.9971	33.5286	35.6952	9.99999999748979E-05	9.99999999748979E-05	9.99999999748979E-05	9.99999999748979E-05	0.0001	0.0001	0.0001	0.0001	0.0001	0.0001	0.82543	0.880785	9.99999999748979E-05	9.99999999748979E-05	9.99999999748979E-05	9.99999999748979E-05	9.99999999748979E-05	9.99999999748979E-05	9.99999999748979E-05	9.99999999748979E-05	0.0001	9.99999999748979E-05
14	0.0001	0.0001	0.0001	0.0001	0.0001	0.0001	0.0001	0.0001	9.99999999748979E-05	0.0001	0.0001	0.0001	162.714	182.448	234.35	9.99999999748979E-05	9.99999999748979E-05	9.99999999748979E-05	9.99999999748979E-05	9.99999999748979E-05	9.99999999748979E-05	9.99999999748979E-05	9.99999999748979E-05	9.99999999748979E-05	65.5826	61.059	65.3383	9.99999999748979E-05	9.99999999748979E-05	9.99999999748979E-05	9.99999999748979E-05	0.0001	0.0001	0.0001	0.0001	0.0001	0.0001	4.31907	4.57093	9.99999999748979E-05	9.99999999748979E-05	9.99999999748979E-05	9.99999999748979E-05	9.99999999748979E-05	9.99999999748979E-05	9.99999999748979E-05	9.99999999748979E-05	0.0001	9.99999999748979E-05
15	0.0001	0.0001	0.0001	0.0001	0.0001	0.0001	0.0001	0.0001	9.99999999748979E-05	0.0001	0.0001	0.0001	257.213	282.232	352.477	9.99999999748979E-05	9.99999999748979E-05	9.99999999748979E-05	9.99999999748979E-05	9.99999999748979E-05	9.99999999748979E-05	9.99999999748979E-05	9.99999999748979E-05	9.99999999748979E-05	111.279	104.776	112.744	9.99999999748979E-05	9.99999999748979E-05	9.99999999748979E-05	9.99999999748979E-05	0.0001	0.0001	0.0001	0.0001	0.0001	0.000518475	11.4132	11.9364	9.99999999748979E-05	9.99999999748979E-05	9.99999999748979E-05	9.99999999748979E-05	9.99999999748979E-05	9.99999999748979E-05	9.99999999748979E-05	9.99999999748979E-05	0.0001	9.99999999748979E-05
16	0.0001	0.0001	0.0001	0.0001	0.0001	0.0001	0.0001	0.0001	9.99999999748979E-05	0.0001	0.0001	0.0001	384.843	414.135	500.447	0.000734309	0.000575862	0.000646386	0.000676974	0.000645001	0.000543287	0.000729075	0.000697555	0.000721107	180.714	171.507	185.58	9.99999999748979E-05	9.99999999748979E-05	9.99999999748979E-05	9.99999999748979E-05	0.0001	0.0001	0.0001	0.0001	0.0001	0.743482	23.6387	24.3626	9.99999999748979E-05	9.99999999748979E-05	9.99999999748979E-05	9.99999999748979E-05	9.99999999748979E-05	9.99999999748979E-05	9.99999999748979E-05	9.99999999748979E-05	0.0001	0.000782664
17	0.0001	0.0001	0.0001	0.0001	0.0001	0.0001	0.0001	0.0001	9.99999999748979E-05	0.0001	0.0001	0.0001	542.036	572.914	667.438	1.1265	0.849685	0.969303	1.02794	0.972093	0.792481	1.12161	1.06483	1.10881	279.252	267.903	291.312	9.99999999748979E-05	9.99999999748979E-05	9.99999999748979E-05	9.99999999748979E-05	0.0001	0.0001	0.0001	0.0001	0.0001	3.87515	44.5532	45.1975	9.99999999748979E-05	9.99999999748979E-05	9.99999999748979E-05	9.99999999748979E-05	9.99999999748979E-05	9.99999999748979E-05	9.99999999748979E-05	9.99999999748979E-05	0.0001	1.21126
18	0.0001	0.0001	0.0001	0.0001	0.0001	0.0001	0.0001	0.0001	9.99999999748979E-05	0.0001	0.0001	0.0001	716.743	744.724	835.997	5.86617	4.46824	5.03814	5.38361	5.10172	4.17677	5.88226	5.57938	5.82642	407.505	397.441	433.662	9.99999999748979E-05	9.99999999748979E-05	0.000435323	9.99999999748979E-05	0.00041344	0.0001	0.0001	0.000492085	0.00040141	10.1851	79.3429	79.1967	9.99999999748979E-05	9.99999999748979E-05	9.99999999748979E-05	9.99999999748979E-05	9.99999999748979E-05	9.99999999748979E-05	9.99999999748979E-05	9.99999999748979E-05	0.0001	6.29785
19	0.0001	0.0001	0.0001	0.0001	0.0001	0.0001	0.0001	0.0001	9.99999999748979E-05	0.0001	0.0001	0.0001	891.408	911.057	988.495	15.3778	11.88	13.1799	14.2243	13.5204	11.1435	15.5709	14.7561	15.4447	558.312	556.743	608.258	0.000710856	0.000550733	0.608267	0.000768583	0.569749	0.000630142	0.000576059	0.705333	0.549627	20.9646	135.03	132.676	9.99999999748979E-05	9.99999999748979E-05	9.99999999748979E-05	9.99999999748979E-05	9.99999999748979E-05	9.99999999748979E-05	9.99999999748979E-05	9.99999999748979E-05	0.0001	16.4807
20	0.0001	0.0001	0.0001	0.0001	0.0001	0.0001	0.0001	0.0001	9.99999999748979E-05	0.0001	0.0001	0.0001	1049.26	1055.83	1113.51	31.4718	24.7444	26.9377	29.3776	28.0286	23.3189	32.2246	30.5299	31.9428	717.153	733.848	800.792	1.09471	0.819517	3.28962	1.18994	3.09235	0.957929	0.876205	3.75912	3.00009	39.2822	219.443	212.537	9.99999999748979E-05	9.99999999748979E-05	9.99999999748979E-05	9.99999999748979E-05	9.99999999748979E-05	9.99999999748979E-05	9.99999999748979E-05	9.99999999748979E-05	0.0001	33.685
21	0.0001	0.0001	0.0001	0.0001	0.0001	0.0001	0.0001	0.0001	9.99999999748979E-05	0.0001	0.0001	0.0001	1179.74	1170.61	1207.95	58.3644	46.7827	49.9853	54.9702	52.6573	44.3359	60.4001	57.2816	59.6355	867.052	910.95	990.69	5.79398	4.44885	9.09441	6.22116	8.59046	5.14419	4.8559	10.1864	8.4029	69.6336	338.45	323.823	9.99999999748979E-05	9.99999999748979E-05	9.99999999748979E-05	9.99999999748979E-05	9.99999999748979E-05	9.99999999748979E-05	9.99999999748979E-05	9.99999999748979E-05	0.0001	62.4521
22	0.0001	0.0001	0.0001	0.0001	0.0001	0.0001	0.0001	0.0001	9.99999999748979E-05	0.0001	0.0001	0.0001	1279.96	1254.99	1274.94	101.761	83.2629	87.4611	96.6292	92.9345	79.4199	106.267	101.066	104.124	994.928	1070.78	1158.92	15.5315	12.3427	19.828	16.4008	18.8305	14.0638	13.8266	21.7101	18.6078	118.233	491.706	466.059	0.000644138	0.000564458	0.000571894	0.000729983	0.00061137	9.99999999748979E-05	0.000471231	9.99999999748979E-05	0.000435	108.988
23	0.0001	0.0001	0.0001	0.0001	0.0001	0.0001	0.0001	0.0001	9.99999999748979E-05	0.0001	0.0001	0.0001	1352.7	1313.61	1320.35	168.649	140.993	146.035	161.266	155.662	135.438	177.257	169.438	171.826	1095.06	1202.4	1294.45	32.6102	26.9355	39.2414	33.7954	37.4573	30.1893	30.9539	42.0507	37.4259	192.36	669.44	630.488	0.971165	0.832607	0.837684	1.12453	0.907415	0.000576383	0.665694	0.000537009	0.607535	180.95
24	0.0001	0.0001	0.0001	0.0001	0.0001	0.0001	0.0001	0.0001	9.99999999748979E-05	0.0001	0.0001	0.0001	1403.37	1352.72	1350.19	265.595	227.039	232.749	255.424	247.246	219.671	280.062	269.69	268.15	1168.34	1302.87	1395.51	61.9709	53.0874	72.8718	63.1118	69.8699	58.58	62.1547	76.6742	70.6074	298.282	853.764	801.174	5.10421	4.41027	4.35999	5.91034	4.71996	0.851754	3.52816	0.791094	3.28169	285.491
25	0.0001	0.0001	0.0001	0.0001	0.0001	0.0001	0.0001	0.0001	9.99999999748979E-05	0.0001	0.0001	0.0001	1437.64	1378.12	1369.39	395.644	345.991	352.427	382.274	370.659	337.026	417.177	405.494	394.81	1219.36	1375.2	1466.56	110.312	97.5146	127.997	110.741	123.185	106.164	115.187	132.885	125.862	437.643	1025.04	960.464	13.5707	11.8517	11.44	15.697	12.3754	4.49099	9.49253	4.26289	9.03008	425.541
26	0.0001	0.0001	0.0001	0.0001	0.0001	0.0001	0.0001	0.0001	9.99999999748979E-05	0.0001	0.0001	0.0001	1460.38	1394.31	1381.57	554.858	496.416	504.079	538.297	522.125	486.28	583.415	573.045	547.42	1253.65	1425.08	1514.46	185.545	168.134	212.218	184.421	204.89	181.102	198.241	218.635	211.453	604	1169.13	1095.36	28.3034	25.0222	23.5116	32.6275	25.4184	11.9958	20.084	11.7213	19.4732	595.677
27	0.0001	0.0001	0.0001	0.0001	0.0001	0.0001	0.0001	0.0001	9.99999999748979E-05	0.0001	0.0001	0.0001	1475.25	1404.52	1389.24	731.136	668.79	678.482	712.109	690.068	657.763	765.248	759.605	715.247	1276.14	1458.48	1545.83	294.384	271.651	330.453	291.115	319.986	290.312	316.68	339.718	333.062	782.57	1280.67	1200.62	53.6811	48.0254	44.0118	61.4581	47.5705	25.1613	38.6769	25.3722	37.8019	781.015
28	0.0001	0.0001	0.0001	0.0001	0.0001	0.0001	0.0001	0.0001	9.99999999748979E-05	0.0001	0.0001	0.0001	1484.91	1410.91	1394.04	907.267	847.23	859.538	887.249	858.112	835.105	944.631	946.699	883.958	1290.67	1480.39	1566	438.481	409.9	481.256	433.269	467.459	435.631	469.317	495.882	489.799	954.789	1361.59	1277.62	96.0019	86.8277	77.9718	108.673	84.2947	48.0056	70.2727	49.7697	68.2018	961.554
29	0.0001	0.0001	0.0001	0.0001	0.0001	0.0001	0.0001	0.0001	9.99999999748979E-05	0.0001	0.0001	0.0001	1491.14	1414.89	1397.04	1066.94	1014.78	1029.59	1047.77	1010.79	1000.85	1105.37	1116.65	1040.02	1299.96	1494.57	1578.79	610.98	576.84	654.93	604.972	638.383	610.568	646.701	678.215	671.995	1105.12	1417.57	1331.32	163.443	149.277	132.264	182.053	143.057	86.3312	121.638	91.393	115.306	1119.82
30	0.0001	0.0001	2.71701	0.0001	0.0001	0.0001	0.0001	0.0001	0.513865	0.0001	0.0001	0.0001	1495.15	1417.37	1398.9	1199.8	1158.92	1175.43	1183.09	1138.25	1142.34	1237.85	1258.17	1174.26	1305.86	1503.67	1586.85	796.635	758.803	835.571	791.324	817.678	800.489	833.26	870.436	863.119	1225.55	1455.04	1367.54	264.201	243.562	214.568	288.377	232.112	147.621	200.191	158.241	182.651	1246.41
31	0.0001	0.0001	11.0583	0.0001	0.0001	0.0001	0.0001	0.0001	2.93632	0.0001	0.0001	0.0001	1497.72	1418.9	1400.06	1302.81	1274.17	1291.25	1289.56	1237.52	1254.33	1339.88	1367.87	1282.97	1309.59	1509.48	1591.9	976.621	938.655	1006.38	972.889	988.997	987.103	1012.38	1054.18	1045.28	1315.6	1479.55	1391.42	402.421	374.748	330.394	429.486	357.015	239.149	311.154	257.61	270.656	1340.46
32	0.0001	0.0001	28.4708	0.0001	0.0001	0.0001	0.0001	0.0001	9.06582	0.0001	0.0001	0.0001	1499.36	1419.85	1400.78	1378.43	1361.12	1377.77	1368.94	1310.8	1337.85	1414.46	1448.34	1366.9	1311.95	1513.17	1595.06	1135.22	1101.46	1154.92	1132.86	1139.77	1154.64	1171.29	1215.06	1204.88	1379.52	1495.36	1406.92	573.179	540.302	478.387	598.536	515.198	363.958	453.501	392.219	375.225	1406.57
33	0.0001	0.0001	60.2379	0.0001	0.0001	0.0001	0.0001	0.0001	22.1152	0.0001	0.0001	0.0001	1500.42	1420.44	1401.22	1431.75	1423.92	1439.53	1425.79	1362.79	1397.44	1466.94	1505.02	1429.38	1313.43	1515.51	1597.03	1264.06	1238.23	1275.41	1262.07	1263.67	1293.92	1303.38	1345.88	1335.26	1423.24	1505.45	1416.88	760.682	727.782	646.946	779.888	692.473	516.239	617.324	556.49	488.208	1451.24
34	0.0001	0.0001	113.065	0.0001	0.0001	0.0001	0.0001	0.0001	46.5761	0.0001	0.0001	0.0001	1501.09	1420.8	1401.5	1468.29	1467.88	1482.17	1465.34	1398.64	1438.64	1502.89	1543.81	1474.65	1314.36	1517	1598.25	1362.13	1346.43	1367.93	1359.38	1360.09	1402.77	1407.67	1446.16	1436.05	1452.38	1511.86	1423.25	943.039	917.757	816.465	954.172	866.532	680.328	785.72	736.193	599.8	1480.62
35	0.0001	0.0001	193.516	0.0001	0.0001	0.0001	0.0001	0.0001	87.6094	0.0001	0.0001	0.0001	1501.52	1421.03	1401.67	1492.84	1497.98	1510.96	1492.32	1422.89	1466.5	1527.07	1569.83	1506.84	1314.95	1517.94	1599.01	1433.19	1428.16	1436.11	1428.9	1432.07	1483.91	1486.82	1519.69	1510.78	1471.48	1515.91	1427.29	1101.24	1090.98	967.302	1105.54	1016.73	836.132	941.001	912.883	701.515	1499.6
36	0.0001	0.0001	306.067	0.0001	0.0001	0.0001	0.0001	0.0001	149.462	0.0001	0.0001	0.0001	1501.8	1421.16	1401.78	1509.12	1518.27	1530.1	1510.47	1439.07	1485.06	1543.12	1587.06	1529.4	1315.32	1518.53	1599.49	1482.88	1487.79	1484.85	1476.7	1484.2	1542.3	1545.18	1571.88	1564.51	1483.85	1518.46	1429.86	1225.58	1234.9	1087.6	1226.14	1132.41	967.691	1071.01	1070.54	788.113	1511.71
37	0.0001	0.0001	450.451	0.0001	0.0001	0.0001	0.0001	0.0001	232.916	0.0001	0.0001	0.0001	1501.97	1421.25	1401.85	1519.81	1531.82	1542.68	1522.57	1449.78	1497.31	1553.69	1598.37	1545.06	1315.55	1518.91	1599.78	1516.77	1530.24	1518.96	1508.71	1521.13	1583.29	1587.29	1608.07	1602.32	1491.8	1520.07	1431.49	1315.97	1345.74	1175.34	1315.86	1213.77	1068.27	1171.52	1200.07	857.871	1519.39
38	0.0001	0.0001	623.428	0.0001	0.0001	0.0001	0.0001	0.0001	336.323	0.0001	0.0001	0.0001	1502.08	1421.3	1401.89	1526.8	1540.8	1550.91	1530.59	1456.82	1505.33	1560.61	1605.75	1555.87	1315.69	1519.14	1599.97	1539.49	1559.93	1542.47	1529.78	1546.9	1611.57	1617.23	1632.77	1628.51	1496.89	1521.08	1432.52	1377.97	1426.24	1235.2	1379.28	1267.33	1139.46	1244.59	1299.7	911.69	1524.24
39	0.0001	0.0001	796.405	0.0001	0.0001	0.0001	0.0001	0.0001	439.73	0.0001	0.0001	0.0001	1502.15	1421.34	1401.91	1531.35	1546.72	1556.25	1535.87	1461.43	1510.57	1565.13	1610.54	1563.29	1315.78	1519.29	1600.08	1554.54	1580.44	1558.5	1543.47	1564.67	1630.83	1638.27	1649.44	1646.46	1500.14	1521.72	1433.17	1418.81	1482.27	1274.15	1422.48	1301.01	1187.1	1295.37	1372.57	951.877	1527.28
40	0.0001	0.0001	969.383	0.0001	0.0001	0.0001	0.0001	0.0001	543.138	0.0001	0.0001	0.0001	1502.21	1421.36	1401.93	1534.94	1551.43	1560.46	1540.07	1465.08	1514.7	1568.7	1614.31	1569.32	1315.85	1519.41	1600.17	1566.51	1597.15	1571.48	1554.23	1579.15	1646.4	1655.61	1662.84	1661.03	1502.67	1522.21	1433.67	1450.91	1527.75	1304.49	1457.18	1326.73	1224.74	1336.53	1433.34	985.955	1529.63
[truncated: 35 more columns]
